# Supplementary material for: Eobowenia gen. nov. from the Early Cretaceous of Patagonia: indication for an early divergence of Bowenia?
Source: BMC Evol Biol. 2017 Apr 7;17:97. doi: 10.1186/s12862-017-0943-x (PMC5383990; doi:10.1186/s12862-017-0943-x)
Supplement: Supplementary file 8 — Zip file containing matrices and trees. (ZIP 1603 kb) [file 12862_2017_943_MOESM8_ESM.zip]

Archive with 13 entries (10 files):
- Matrices and trees/
- Matrices and trees/Matrices/
- Matrices and trees/Matrices/Combined Molecular-morphological matrix.nex
- Matrices and trees/Matrices/Modified morphological matrix annotated.nex
- Matrices and trees/Matrices/Modified Morphological matrix.nex
- Matrices and trees/Trees/
- Matrices and trees/Trees/Bayesian consensus tree of the combined morphological-molecular matrix.tre
- Matrices and trees/Trees/Bayesian consensus tree of the morphological analysis.tre
- Matrices and trees/Trees/MP analysis of morphology bootstrap replicates.tre
- Matrices and trees/Trees/MP combined analysis bootstrap replicates.tre
- Matrices and trees/Trees/MP trees from the analysis of morphology and molecular data.tre
- Matrices and trees/Trees/MP trees from the analysis of morphology only.tre
- Matrices and trees/Trees/MP trees from the constrained analysis of morphology only.tre
