# Supplementary material for: Eobowenia gen. nov. from the Early Cretaceous of Patagonia: indication for an early divergence of Bowenia?
Source: BMC Evol Biol. 2017 Apr 7;17:97. doi: 10.1186/s12862-017-0943-x (PMC5383990; doi:10.1186/s12862-017-0943-x)
Supplement: Supplementary file 8 — Zip file containing matrices and trees. (ZIP 1603 kb) [file 12862_2017_943_MOESM8_ESM.zip › Matrices and trees/Matrices/Combined Molecular-morphological matrix.nex]

#NEXUS

begin data;
   dimensions ntax=38 nchar=5088;
   format datatype=standard  gap=- interleave=yes missing=? symbols= "0 1 2 3 4 5 6 7 8 A C G T W R Y M S K";
   matrix
[AGAMOUS 1871bp 1-1871]
Bowenia_serrulata ??????????????????????????????????????????????????????????????????????????????????????????????????????????????????CCTGAAATTATGGAGGAAAAGTATTT-AAGTCTTCGAGAACGTGTTATTTTACTTTTTGATAGTATTTGGCTCAACTGCTCTAGAAAAATTTCATGCAGCTATCTTTTATCTTTTCTTAAATATCCATGATGAAGACCTCATATATACTAATTGATTA--TCTTGTTTTGTTTTTTTCTTGAATCCCATTGAATTATGATGAAGACCTCATATATAGTAATTAATTATCTTGTTTTTGTTTTTTTCTTGAATTCTAATAAATTACCAGTATTCTACT-----AAAATTAAAACAAAATCTATA-TGTGAGTCTATAGGCGTTTATGGTACAGGATAAGTTGACTTTCAGATTGTGCAAATTTTTGCCCAGTCCTTTGGCTGATGGAAAGTGAAACTCTATCGGATAAATTTTGAGATCTTTTTGAAATGTTCCAAATAAATAAAACATGTAACTGGCCTATATGCGCTCCTAGCAAATGTACATGTGCTACTGTTACTAGTAATATTTACT-GTTCCGGCTGTTCTTCAGAA-----AATATAATCAATTCTAAGGAAAGATGAAT-AGAGATCTGGTCATGATTAATTATAGTAAAAATCCAAAATGGCTTCAAAATCTTCTGAAGTCAACAATTAGAATAATAGAGACAGAATT-TTGCTTCTTTA-------TTCGGAGAATCAGCTGCCCTAATTTAACCGAAACATTTTCCCTGTTTTTCC-TGCTTACAAAATGAATAAATCAGCA---------------------------------------------------------------------------------------AGGTATTCTGCACTACAATGAAACTGTAATTATAATTTGAGCGTCAATTACCTAAATGAAATGTCTCATATG-TATGTAAAACACATCGAAGTACAAGATCAGACCAGTAACGGATTCAGTTGGAATTAAATTGGTTTTAGCGTGTGCTAGAAACCTACGGGCTGACTGCYTAAGATATTCTTT--AAACAATGCAGTATTGGCAACAGGAGGCAGGAAAACTCAGGCAACAAATTGACATTGTACAAAATGCTAACAGGTATGATGAATATTCTGGCAATGCAATTCATAAAATCCCCGTGCTGCTGTTGATCTTTAAGCAATTTTGTTAGGACGAATA------------------TTCACCTGTTGTTGAGATTCTGGCAGACACCT------------------------AATGGGGGATGCACTTACATCTTTAAGCGTAAAGGAACTTAAGCAGCTTGAAATTCGACTTGAAAGAGGCCTTAGCCGAGTACGATCAAAGAAGGTATCCGAACCACAAGCAATGTAT--------------TGCTTTGTATCTTCCGTTCCATGATTTTCAAGGCAGGGTAAAGTGTTCTATGTTGACATAGAAGAAATTGGAGGGATTCAAATTATAATTAAACTAATGTATTTATGAAATGATTTGC--CGCGCTTACCTCATCAGAACGAAATGCTTCTCGAAGAGATCGAGATTATGCAAAGAAGGGTATGACACGTCTTCTCAACTCTGAACTGCTACGAAAATATTAATTCCCATGAATAATTTATTAAATATCGTACAAAATAAATAAGTAGAGTTTAATCGTTTGGAATATCTTAGGGTTTAATCAGTCTCCAAAGCTGCTAAAAACTGTTCACTGCTGACATTCCTCAGGAACACATATTACTTGCCGAGAATC
Bowenia_spectabilis ???????????????????????????????????????????????????????????CTATGACTGTTTGTATTCGGCATTTGAATATCTGAACTGCTGAAGTTCTTTCAGCCATGAAATTATGGAGGAAAAGTATTT-AAGTCTTCGAGAACGTGTTATTTTACTTTTTGATAGTATTTGGCTCAACTGCTCTAGAAAAATTTCATGCAGCTATCTTTTATCTTTTCTYAAATATCCATGATGAAGAMCTCATACATACTAATTGATTA--TCTTGYTTTGTTTTTTTCTTGAATCCCATTGAATTATGATGAAGACCTCATATATASTAATTAATTATCTTGTTTTTGTTTTYTTCTTGAATTCTAATAAATTACCAGTATTCTACT-----AAA?????????AAATCTATA-TGTGAGTCGATAGGCGTTTATGGTACAGGATAAGTTGACTTTCAGATTGTGCAAATTTTTGCCCAGTCCTTTGGCTGATGGAAAGTGAAACTCTATCGGATAAATTTTGAGATCTTTTTGAAATGTTCCAAATAAATAAAACATGTAACTGGCCTATATGCGCTCCTAGCAAATGTACATGTGCTACTGTTACTAGTAATATTTACT-GTTCCGGCTGTTCTTCAGAA-----AATATAATCAATTCTAAGGAAAGATGAGT-AGAGATCTGGTCATGATTAATTATAGTAAAAATCCAAAATGGCTTCAAAATCTTCTGAAGTCAACAATTAGAATAATAGAGACAGAAAT-TTGCTTCTTTA-------TTCGGAGAATCAGCTGCCCTAATTTAACCGAAACATTTTCCCTGTTTTTYC-TGCTTACAAAATGAATAAATCAGCA---------------------------------------------------------------------------------------ARGTATTCYGCACTACAATGAAACTGTAATTATAATTTGAGCGTCAATTACCTAAATGAAATGTCTCATATG-TATGTAAAACACATCGAAGTACAAGATCAGACCAGTAACGGATTCAGTTGGAATTAAATTGGTTTTAGCGTGTGCTAGAAACCTACGGGCTGACTGCCTAAGATATTCTTT--AAACAATGCAGTATTGGCAACAGGAGGCAGGAAAACTCAGGCAACAAATTGACATTGTACAAAATGCTAACAGGTATGATGAATATTCTGGCAATGCAATTCATAAAATCCCYGTGCTGCTGTTGATCTTTAAGCAATTTTGTTAGGACGAATA------------------TTCACCTGTTGTTGAGATTCTGGCAGACACCT------------------------AATGGGGGATGCACTTACATCTTTAAGCGTAAAGGAACTTAAGCAGCTTGAAATTCGACTTGAAAGAGGCCTTAGCCGAGTACGATCAAAGAAGGTATCCGAACCACAAGCAATGTAT--------------TGCTTTGTATCTTCCGTTCCATGATTTTCAAGGCAGGGTAAAGTGTTCTATGTTGACATAGAAGAAATTGGAGGGATTCAAATTATAATTAAACTAATGTATTTATGAAATGATTTGC--CGCGCTTACCTCATCAGAACGAAATGCTTCTCGAAGAGATCGAGATTATGCAAAGAAGGGTATGACAYGTCTTCTCAACTCTGAACTGCTACGAAAATATTAATTCCCATGAATTATTTATTAAATATCGTACAAAATAAATAAGTAGAGTTTAATCGTTTGGAATATCTTAGGGTTTAATCAGTCTCCAAAGCTGCTAAAAACTGTTCACTGCTGACATTCCTCAGGAACACATATTACTTGCCGAGAATC
Ceratozamia_becerrae ATAACTCAGGCACTCT--ACTTATT--GGATATTTTCTTTTATTATTTGT---TCTCAACTATGACCGTTTATACTTTGCATTTGAATATCTGAACTGCTGAAGTTCGTTTAGCCATGGCGTTATAGGGGAAAAGCATTT-AAAGCTTCAAGAACGTGATATT---------------ATTTAGCTCAACTGCTCTAG--------------------------------------------------------------------------------------------------------------------------------------------------------------------------------------------------------------------------------------------------------------------------------------------------------------------------------------------------------------------------------------------------------------------------------TAATATTTACC-GTTCCGGCTGTTGTTCAGAAA----AATGTAATCGATTCCGAGGAAAGATTAGT-AGGGATCTGGTCATGGTTTATTACAATAAAGATTCAAGAAGGCTTCGAAATCTTCTGAAGTCAACARTTAGAATACTAGAGACTCAGTTTTTGCTTCTTTA-------TTCGGAGAATCAGCTGCCCTAATTTAACCGAAACATTTTCCCTGTTTTACCCTGCTTACAAAATAAATAAATCAGCA---------------------------------------------------------------------------------------ATGTGTTCTGCGGTACAAGGAAACTGTAATTATAATTTGAGCGTCAATTACCTGAATTAAATGCCATATAGGACATGTAAGAAACATCGAAGTACAAGATCAGACCGGTAATGGATTGACTGGAAATTAAATAGCCGTTAGTGTGCGCTAGAAACCAACGGGCTAACTGCCTAATGTATTCTTT--AAACAATGCAGTATTGGCAACAGGAGGCAGGAAAACTCAGGCAACAAATTGACATTGTACAAAATGCTAACAGGTATGATAAATATTCTGGCAATGCAATTCATATAATCCCTGTGCCGATGTTAATCTTTAAGCAATTTTATTAGGACGAATG------------------TTCACCTGTTGTTGAGATTCTGGCAGACACCT------------------------AATGGGAGATGCACTTACATCTTTAAGCGTAAAGGAACTTAAGCAGCTTGAAATTCGACTTGAAAGAGGCCTTAGCCGTGTGCGATCAAAGAAGGTAACTGAACCGCAAGCCGTGTAT--------------TGCTTTGTAACTTCCGTTCCATTATTTTGAAGGCAGGGTAAAGTGTTATATGTTGATATAGAAGAAATTGGAGGGATTCAAATTATAATTAAATTAATGTACTTTTGAAATGATTTGCCGCGCGCTTATCTCGTCAGAACGAAATGCTTCTCGAAGAGATTGAGATTATGCAAAGAAGGGTAAGACACGTCTTCTAAACTCTAAACTGTCCGGAAAATATTAATTTGCATGAATTATTTATCAAATAGCATACAAAATAAATAAGTAGAGTTTAATCCTTTGGAACATCCTAGGGTTTAATAAGTCTCTAAAGCGGCTAAAAACTGTTCACTGCTGAAATTCCTCAGGAACACATATTACTAGCCGAGAATC
Ceratozamia_hildae ATAACTCAGGCACTCT--ACTTATT--GGATATTTTCTTTTATTATTTGT---TCTCAACTATGACCGTTTATACTTTGCATTTGAATATCTGAACTGCTGAAGTTCGTTTAGCCATGGCGTTATAGGGGAAAAGCATTT-AAAGCTTCGAGAACGTGATATT---------------ATTTAGCTCAACTGCTCTAG--------------------------------------------------------------------------------------------------------------------------------------------------------------------------------------------------------------------------------------------------------------------------------------------------------------------------------------------------------------------------------------------------------------------------------TAATATTTACC-GTTCCGGCTGTTGTTCAGAA-----AATGTAATCGATTCCGTGGAAAGATTAGT-AGGGATCTGGTCATGGTTTATGACAATAAAGATTCAAGAAGGCTTCGAAATCTTCTGAAGTCAACAATTAGAATACTAGAGACTCAGTTTTTGCTTCTTTA-------TTCGGAGAATCAGCTGCCCTAATTTAACCGAAACATTTTCCCTGTTTTACCCTGCTTACAAAATAAATAAATCAGCA---------------------------------------------------------------------------------------ATGTGTTCTGCGGTACAAGGAAACTGTAATTATAATTTGAGCGTCAATTGCCTGAATTGAATGCCATATAGGATATGTAAGAAACATCGAAGTACAAGATCAGACCAGTAATGGATTAACTGGAAATTAAATAGCCGTTAGTGTTCGCTAGAAACCAACGGGCTAACTGCCTAATGTATTCTTT--AAACAATGCAGTATTGGCAACAGGAGGCAGGAAAACTCAGGCAACAAATTGACATTGTACAAAATGCTAACAGGTATGATAAATATTCTGGCAATGCAATTCATATAATCCCTGTGCCGATGTTAATCTTTAAGCAATTTTATTAGGACGAATG------------------TTCACCTGTTGTTGAGATTCTGGCAGACACCT------------------------AATGGGAGATGCACTTACATCTTTAAGCGTAAAGGAACTTAAGCAGCTTGAAATTCGACTTGAAAGAGGCCTTAGCCGYGTGCGATCAAAGAAGGTAACTGAAYCGCAAGCCATGTAT--------------TGCTTTGTAACTTCCGTTCCATTATTTTGAAGGCAGAGTACAGTGTTWTATGTTGATATAGAAGAAATTGGAGGGATTCAAATTATAATTAAATTAATGTATTTTTGAAATGATTTGCCGCGCGCTTATCTCGTCAGAACGAAATGCTTCTCGAAGAGATTGAGATTATGCAAAGAAGGGTAAGACACGTCTTCTAA???CTAAACTGTCCGGAAAATATTAATTTGCATGAATTATTTATCAAATAGCATAMAAAATAAATAAGTAGAGTTTAATCCTTTGGAACATCCTAGGGTTTAATAAGTCTCTAAAGCGGCTAAAAACTGTTCACTG???????????????????????????????????????
Ceratozamia_robusta ATAACTCAGGCACTCT--ACTTATT--GGATATTTTCTTTTATTATTTGT---TCTCAACTATGACCGTTTATACTTTGCATTTGAATATCTGAACTGCTGAAGTTCGTTTAGCCATGGCGTTATAGGGGAAAAGCATTT-AAAGCTTCGAGAACGTGATATT---------------ATTTAGCTCAACTGCTCTAG--------------------------------------------------------------------------------------------------------------------------------------------------------------------------------------------------------------------------------------------------------------------------------------------------------------------------------------------------------------------------------------------------------------------------------TAATATTTACC-GTTCCGGCTGTTGTTCAGAA-----AATGTAATCGATTCCGTGGAAAGATTAGT-AGGGATCTGGTCATGGTTTATTACAATAAAGATTCAAGAAGGCTTCGAAATCTTCTGAAGTCAACAATTAGAATACTAGAGACTCAGTTTTTGCTTCTTTA-------TTCGGAGAATCAGCTGCCCTAATTTAACCGAAACATTTTCCCTGTTTTACCCTGCTTACAAAATAAATAAATCAGCA---------------------------------------------------------------------------------------ATGTGTTCTGCGGTACAAGGAAACTGTAATTATAATTTGAGCGTCAATTACCTGAATTAAATGCCATATAGGATATGTAAGAAACATCGAAGTACAAGATCAGACCAGTAATGGATTAGCTGGAAATTAAATAGCCGTTAGTGTTCGCTAGAAACCAACGGGCTAACTGCCTAATGTATTCTTT--AAACAATGCAGTATTGGCAACAGGAGGCAGGAAAACTCAGGCAACAAATTGACATTGTACAAAATGCTAACAGGTATGATAAATATTCTGGCAATGCAATTCATATAATCCCTGTGCCGATGTTAATCTTTAAGCAATTTTATTAGGACGAATG------------------TTCACCTGTTGTTGAGATTCTGGCAGACACCT------------------------AATGGGAGATGCACTTACATCTTTAAGCGTAAAGGAACTTAAGCAGCTTGAAATTCGACTTGAAAGAGGCCTTAGCCGTGTGCGATCAAAGAAGGTAACTGAACCGCAAGCCATGTAT--------------TGCTTTGTAACTTCCGTTCCATTATTTTGAAGGCAGAGTACAGTGTTTTATGTTGATATAGAAGAAATTGGAGGGATTCAAATTATAATTAAATTAATGTATTTTTGAAATGATTTGCCGCGCGCTTATCTCGTCAGAACGAAATGCTTCTCGAAGAGATTGAGATTATGCAAAGAAGGGTAAGACACGTCTTCTAA-CTCTAAACTGTCCGGAAAATATTAATTTGCATGAATTATTTATCAAATAGCATACAAAATAAATAAGTAGAGTTTAATCCTTTGGAACATCCTAGGGTTTAATAAGTCTCTAAAGCGGCTAAAAACTGTTCACTGCTGAAATTCCTCAGGAACACATATTACTAGCCGAGAATC
Cycas_angulata CGAATGCAAGCTCTCTATTTGTTCA--GGATATTTTCTTTT--TGTTTGC---TCTCAACTATGACTGGTAATACTTTGCTTTTGATTGTCA--------------------------------------------------------------------------TATATTGGCTTGATTTGACTCAACTGCTCTTATTTAAACTACATGCAGCCAT-GTTTTCCTCTTTTAAATATCTGTGCGCAAAACCATATATATGCTAATTCCTTAATTTTTTTCTCCTCTT-----------------------------------------CTTTCATTCTTTTTCCCCTTTTCCCCCTTTATGTGGGTGAGGAGGTGAGGATGTTGTCTATTCCATTATAATGAAAAAATAACATATATAC--------------------------------------------------------------------------------------------------------------------------------------------------------------------------------------------------ATATATGTACT-GTTCTAGCCGATTAAGGGAA-----AAAAAGACCGACTTCAACAAAAGATTTACAAGGGATATGATCATTGTTAGTTACAATAAAGATCCAAATGGCCGAATAAATTTCTCGAAA--AACAATTAGAATACTGGAACCCGAATTTCCGCTTCTTCA-------CTTGGACAATAAATTGCCCAAATTTAACCGAAGCAATTGTCATTCTTTTCTCCACATCCGAAATGGATAAACCGGTA---------------------------------------------------------------------------------------TAGAATACTACAGTACATGGAAAC------TATGATTTGAACGTCAATTACCTATACCAGATGGCTCATACGATAAGGAAAATA-ATCGAAGCAGAAAATGAGACCAGTAATCATTTGACTAGAAACTGAATAGGTATTCGTATATGGGAAAAACAAATGGACTGATTACCTGAGAAATTCTTC--AAACGATGCAGTACTGGCAACAGGAGGCAGGAAAACTCAGGCAGCAGATTGACATTCTACAAAATGCTAACAGGTATAATGAATATTCTTGCAACGCAATTCATATAATTCCT---TTGCTTTTTATCTTTAAGCAATCTCATTAGGACAAATA------------------TTCACCTATTTCTGGGATTCT-GCAGACACCT------------------------AATGGGAGATGCACTTACATCTTTAAGCGTAAAGGAACTTAAGCAGCTTGAAATTCGACTAGAAAGAGGCCTCAGCCGAGTACGATCAAAGAAGGTAACTGAACAACGAGTCCTATATTGGTTTTGCTCAAGTGATTTGTTTCTTCCATGCCATTATTTTCAAGC-AGGGTAAAGTGTTTTATGTCGATATAAAAAAGATTGAAGAGATTCAAATTATTGTTAAATTAATGCATTCTTGAAATGA-------------TACCTCATCAGAATGAAATGCTGCTCGAAGAGATCGAGATTATGCAAAGAAGGGTATGGCATATCTCCTTAATTCTAA--TTTTAGGAGAGGATTTCCTTCTATGAATTCTCTGTCAATTAGCGTACACATC------TTAGGCCTTAATCATTTGAAACATCCCAGGGTTTCATCAGTCTTAAATGCGGCTAAAAATTGTTCACTGTTGACGTTCCTCAGGAACACATATTACTAGCCGAGAATC
Cycas_bifida ????????????????????GTTCA--GGATATTTTCTTTT--TGTTTGC---TCTCAACTATGACTGGTA------------------------------------------------------------------------------------------------------------------------------------------------------------------------------------------------------------------------------------------------------------------------------------------------------------------------------------------------------------------------------------------------------------------------------------------------------------------------------------------------------------------------------------------------------------------------------------------------------------------------------------------------------------------------------------------------------------------------------------------------------------------------------------------------------------------------------------------------------------------------------------------------------------------------------------------------------------------------------------------------------------------???????????????????????????????????????????????????GTAAAAACAAATGGGCTGATTACCTGAGAAATTCTTC--AAACGATGCAGTACTGGCAACAGGAGGCAGGAAAACTCAGGCAGCAGATTGACATTCTACAAAATGCTAACAGGTATAATGAATATTCTTGCAACGCAATTCATATAATTCCT---TTGCTTTTTATCTTTAAGCAATCTCATTAGGACAAATA------------------TTCACCTATTTCTGGGATTCT-GCAGACACCT------------------------AATGGGAGATGCACTTACATCTTTAAGCGTAAAGGAACTTAAGCAGCTTGAAATTCGACTAGAAAGAGGCCTCAGCCGAGTACGATCAAAGAAGGTAACTGAACAACGAGTCCTATATTGGTTTTGCTCAAGTGATTTGTTTCTTCCATGCCATTATTTTCAAGG-AGGGTAAAGTGTTTTATGTCGATATAAAAAAGATTGGAGAGATTCAAATTATTGTTAAATTAATGCATTCTTGAAATGA-------------TACCTCATCAGAATGAAATGCTGCTCGAAGAGATCGAGATTATGCAAAGAAGGGTATGGCATATCTCCTTAATTCTAA--TTTTAGGAGAGGATTTCCTTCTAYGAATTCTCTGTCAATTAGCGTACACATC------TTAGGCCTTAATCATTTGAAACATCCCAGGGTTTCATCAGTCTTAAATGCGGCTAAAAATTGTTCACTGTTGACGTTCCTCAGGAACACATATTACTAGCCGAGAATC
Dioon_mejiae ?????????????????????????????TTTTTTCCCGTT--AATTTGT---TCTCAACTATGACTGTTTATGCTTTGCATTTGAATATCTCAACTGCTGAAGATTTTTTAGCCATGAAGTTATAAGGGTAAAATATTC-AAGTGTTCGAGTACGTGTTATTTT-CCTCCTGATTGTGTTTGGCTCGACTGCTTCAGTAAAACTTCATGAAGCTATC-TTTATCTTTTCGTAAATATCCATGTTGAAGAGCTCATATATACTAATTAATTA--TCTTGTCTTGTTTT---------------------------------------------------------------------GTCTTGAATCCCGGTAAATCATGCCTATTCCGTTTAGGAAAAAACACAGAAAAATCTATAT----------------------------------------------------------------------------------------------------------------------------------------------------------------------------------------------------TAATATTTACT-GTTCCGGCTGTCCTTCAAAA-----AATGTAATCGATTCCGAGGAAAGATTAGC-AGAGATCCGGTCATGGTTAATTACAATAAGATTCAAAAATGGCTACAAAATCTTCTGAAATCAACAATTAGAATACCAGAGACTAAGTTTTTGCTTCTTTA-------TCCGGAGAATCGGCTGCCCTAATTTAATCGAAACGTTTTCCCTGTTTTTCCATGCTTACAAAATGAATAAATCAGAG---------------------------------------------------------------------------------------AAGTATACTGCAGTACATGGAAACTGTAATTATAATTTGAACGTCAATTACCTAAACGACATGTCTCATAGGATGAGTATAAAACATCGAGGTACAAGATCAGACCAGTAATGGATTGACTGGAAATTAAATAGGCGTTGGCGTGTTCTGGAAAACAACGGGCTGACTGCATAAGAAATTCTTA--AAACAATGCAGTATTGGCAACAGGAGGCAGGAAAACTCAGGCAACAAATTGACATTGTACAAAATGCCAACAGGTACGACGAATATTCTGGCGATACAATTTATATAATCCCTGTTTTGCTGTTGATATTTAAGCAATTTTATTAGGACGAATA------------------TTCACCTCTTGTTGAGATTCTGGCAGACACCT------------------------AATGGGGGATGCACTTACATCTTTAAGCGTAAAGGAACTTAAGCAGCTTGAAATTCGACTTGAAAGAGGCCTTAGCCGAGTACGATCAAAGAAGGTAACTGAACCGCATGTCATGAAT--------------TGCCTTTTATATTCCGTTCCATTATTTTCAGGGCAGGGTACAGTGTTTTATCTTGATATAGAAGAAATTGGAAGGATTCAAATTATAATAAAATTAATGTATTTTTGAAATGATTTGC--CGCGCTTGCCTCATCAGAACGAAATGCTTCTCGAAGAGATCGAGATTATGCAAAGAAGGGTATGACACAGCTTCTCAACTCTGAACTGTTAGAAAAATATGAATTTCCATGAATTATTTATCAAATACTGTACAAAATAAACAAGTAGGATTTAATCGTTTGGAACATCTTAGGGTTTAATCGGTCTTGAAAACAGCTAAAAACTGTTCACTTCTGACATTCCTTAGGAACACATATTACTCGCCGAGAATC
Dioon_sonorense ????????????????????????????????????????????????????????????????????????????????????????????????????????????????????????????????????????????????????????????????????????????????????????????????????????????????????????????????????????????????????????????????????????????????????????????????????????????????????????????????????????????????????????????????????????????????????????????????TTCCGTTTAGGAAAAAACACAGAAAAATATATATT---------------------------------------------------------------------------------------------------------------------------------------------------------------------------------------------------TAATATTTACT-GTTCCGGCTGTCCTTCAAAA-----AATGTAATCGATTCCGAGGAAAGATTAGC-AGAGATCCGGTCATGGTTAATTACAATCAGATTCAAAAATGGCTACAAAATCTTCTGAAATCGACAATTAGAATACCAGAGACTAAGTTTTTGCTTCTTTA-------TCCGGAGAATCGGCTGCCCTAATTTAATCGAAACGTTTTCCCTGTTTTTCCATGCTTACAAAATGAATAAATCAGAG---------------------------------------------------------------------------------------AAGTATACTGCAGTACATTGAAACTGTAATTATAATTTGAACGTCAATTACCTAAACGACATGTCTCATAGGATGAGTAAAAAACATCGAGGTACAAGATCAGACCAGTAATGGATTGACTGGAAATTAAATAGGCGTTGGCGTGTTCTAGAAAACAACGGGCTGACTGCATAAGAAATTCTTA--AAACAATGCAGTATTGGCAACAGGAGGCAGGAAAACTCAGGCAACAAATTGACATTGTACAAAATGCCAACAGGTRCGACGAATATTCTGGCGATGCAATTCATATAATCCCTGTTTTGCTGTTGATATTTAAGCAATTTTATTAGGACGAAWA------------------TTCACCTCTTGTTGAGATTCTGGCAGACACCT------------------------AATGGGGGATGCACTTACATCTTTAAGCGTAAAGGAACTTAAGCAGCTTGAAATTCGACTTGAAAGAGGCCTTAGCCGAGTACGATCAAAGAAGGTAACTGAACCGCATGTCGTGAAT--------------TGCCTTGTATATTCCGTTCCATTATTTTCAAGGCAGGGTACAGTGTTTTATCTTGATATAGAAGAGATTGGAGGGATTCGAATTATAATAAAATTAATGTATTTTTGAAATGATTTGC--CGCGCTTGCCTCATCAGAACGAAATGCTTCTCGAAGAGATCGAGATTATGCAAAGAAGGGTATGACACAGCTTCTCAACTCTGAACTGTTAGAAAAATTTGAATTTCCATGAATTATTTATCAAATACTGTACAAAATAAACAAGTAGGATTTAATCGTTTGGAACATCTTAGGGTTTAATCGGTCTCGAAAACAGCTAAAAACTGTTCACTTCTGACATTCCTCAGGAACACATATTACTCGCCGAGAAT-
Encephalartos_altensteinii ????????????????????????TCAGGACATTTTCTTTT--TATTTGT---TATCAACCATGACTGTTTATAGTTTGCATTTGAATATCTGAACTGCTGAATTTCTTTTAGCCATGAAGTTATAGGGGAAAAGTATTT-AAGTCTTCGAGAACGTGTTATTTT-CCTCTTGATGGTATTTGGCTCAACTGC------------------------------------------------------------------------TGAATTA--TCTTAGTTTGTTTT---------------------------------------------------------------------GTGTTGAATCCCGGTAAACTATGCGTATTCTATT-----AAAATTTAAAAAAAAATTATAT----------------------------------------------------------------------------------------------------------------------------------------------------------------------------------------------------TCATATTTACT-GTTCTGGCTGTTCTTCAGAA-----AATGTCATCGATTCTGAGGAAAGATTAGT-AGAGATCTGGTCATGGTTAATTACAATRGAGATTCAAAATGGCTACAAAATCTTGTGAAATCAACAATTAGAACACTAGAGACTCAGTTGTTGCTTCCTTA-------TTCGGAGAATCAGCTGCCCTAATTTAGCCGAAACATTTTCCCTGTTTTTCCCTGCTTACAAAATGAATAAATCCGCA---------------------------------------------------------------------------------------AAATATTCTGCAGTACGATGAAACTGTAATTATAATTTGAGCGTCAATTACCTAAACRAAACATCTCATAGGATAAGTAAAAAACATCGAAGTACAAGATCAGACCGGTAATGGATTGGCTGGAAATTAAATAGGTGTTAGCGTGTGCTAGAAACCAGCGTGCTGACTGCCTAATATATTCTTT--AAACAACGCAGTATTGGCAACAGGAGGCAGGAAAACTCAGGCAACAAATTGACATTGTACAAAATGCWAACAGGTATGACGAGTATTCTGGCAATTCAATTCATATAATCCCTGTGATGCTGTTGATCTTTAACCAATTTTATTAGGACGAATA------------------TTCACCTGTTGTTGAGATTCTGGCAGACACCT------------------------AATGGGGGATGCACTTACATCTTTAAGCGTAAAGGAACTTAAGCAGCTTGAAATTCGACTTGAAAGAGGCCTTAGCCGAGTGCGATCAAAGAAGGTAACTGAAGCACAAGTCATGTAT--------------TGCTTTGTATCTTCCGTTTCATTATTTTCAAGGCAGAGTAAAGTGTTCTATGTTGATATAGAAGAAATTGGAGGGCTTCAAATTATAATTAAATTAATGTATTTTTGAAATGATTTGC--CGCGCTYACCTCRCCAGAACGAAATGCTTCTCGAAGAGATCGAGATTATGCAAAGAAGGGTATGACATGTCTTCTCAACTCTGAACTGTTAAGAAATTATTAATTTCCATTAATTATTTATCAAATAGCGTATAAAATAAATAAGTAGAGTTTCATCGTTTGGAACATCTTAGGGTTTAATCAGTCTCAAAAGCGGCTAAAAACTGTTCACTGCTGACATTCCTCAGGAACACATATTACTAGCCGAGAATC
Encephalartos_macrostrobilus AGAATGCAGGCAGTCT--GCTTATTCAGGACATTTTCTTTT--TATTTGT---TATCAACCATGACTGTTTATAGTTTGCATTTGAATATCTGAACTGCTGAATTTCTTTTAGCCATGAAGTTATAGGGGAAAAGTATTT-AAGTCTTCGAGAACATGTTATTTT-CCTCTTGATGGTATTTGGCTCAACTGC------------------------------------------------------------------------TGAATTA--TCTTAGTTTGTTTT---------------------------------------------------------------------GTGTTGAATCCCGGTAAACTATGCGTATTCTATT-----AAAATTTTAAAAAAATTTATAT----------------------------------------------------------------------------------------------------------------------------------------------------------------------------------------------------TCATATTTACT-GTTCTGGCTGTTCTTCAGAA-----AATGTCATCGATTCTGAGGAAAGATTAGT-AGAGATCTGGTCATGGTTAATTACAATAGAGATTCAAAATGGCTAC-AAATCTTGTGAAATCAACAATTAGAACACTAGAGACTCAGTTGTTGCTTCCTTA-------TTCGGAGAATCAGCTGCCCTAATTTAGCCGAAACATTTTCCCTGTTTTTCCCTGCTTACAAAATGAATAAATCCGCA---------------------------------------------------------------------------------------AAATATTCTGCAGTACGATGAAACTGTAATTATAATTTGAGCGTCAATTACCTAAACGAAACATCTCATAGGATAAGTAAAAAACATCGAAGTACAAGATCAGACCGGTAATGGATTGGCTGGAAATTAAATAGGTGTTAGCGTGTGCTAGAAACCAGCGTGCTGACTGCCTAATATATTCTTT--AAACAACGCAGTATTGGCAACAGGAGGCAGGAAAACTCAGGCAACAAATTGACATTGTACAAAATGCTAACAGGTATGATGAGTATTCTGGCAATTCAATTCATATAATCCCTGTGATGCTGTTGATCTTTAACCAATTTTATTAGGACGAATA------------------TTCACCTGTTGTTGAGATTCTGGCAGACACCT------------------------AATGGGGGATGCACTTACATCTTTAAGCGTAAAGGAACTTAAGCAGCTTGAAATTCGACTTGAAAGAGGCCTTAGCCGAGTGCGATCAAAGAAGGTAACTGAAGCACAAGTCATGTAT--------------TGCTTTGTATCTTCCGTTTCATTATTTTCAAGGCAGAGTAAAGTGTTCTATGTTGATATAGAAGAAATTGGAGGGCTTCAAATTATAGTTAAATTAATGTATTTTTGAAATGATTTGC--CGCGCTTACCTCACCAGAACGAAATGCTTCTCGAAGAGATCGAGATTATGCAAAGAAGGGTATGACATGTCTTCTCAACTCTGAACTGTTAAGAAATTATTAATTTTCATTAATTATTTATCAAATAACGTATAAAATAAATAAGTAGAGTTTCATCGCTTGGAACATCTTAGGGTTTAACCAGTCTCAAAAGCGGCTAAAAACTGTTCACTGCTGACATTCCTCAGGAACACATATTACTAGCCGAGAATC
Lepidozamia_hopei ????????????????????????????????????????????????????????????????????????????TTGCATTTGAATATCTGAACTGCTGAATTTCTTTTAGCCATGAAATTACAAGGGAAAAGTATTT-AAGTCTTCGAGAACGTGTTATTTT-CCTCTTGATTGTAATTGGCTCAACTGCGCTAGTAAAACTTCGTGCAGCTATC-TTTATCTTTTCGTAAATATCCATGTTGAAGACCTCTTATGTACTAATTAATTATCTTTTATTTTGTTTT---------------------------------------------------------------------GTGTTGAATCCCAGTAAATTATGCGTATTCTATT-----AAAATTTTAAAGAACTTTATAT----------------------------------------------------------------------------------------------------------------------------------------------------------------------------------------------------TCATATTTACT-GTTCTGGCTGTTCTTCAGAA-----AATGTAATCGATTCTGAGGAAAGATTAGT-AGAGATCTGGTCATGGTTAATTACAATAAAGATTCAAAATGGCTACAAAATCTTGTGAAATCAACAATTAGAACACTAGAGACTCAGTTGTTGCTTCCTTA-------TTCGGAGAATCAGCTGCCCTAATTTACCCGAAACATTTTCCCTGCTTTTCCCTGCTTACAAAATGAATAAATCCGCA---------------------------------------------------------------------------------------AAATATTCTGCAGTACAATGAAACTGTAATTATAACTTGAGCGTCAATTGCCTAAATGAAATATCTCATAGGATAAGTAAAAAACATCGAAGTACAAGATCACACCAGTAATGGATTGGCTGGAAATTAAATAGGTGTTAGCGTGTGCTAGAAACCAACGTGCTGACTGCCTAATATATTCTTC--AAACAATGCAGTATTGGCAACAGGAGGCAGGAAAACTCAGGCAACAAATTGACATTGTACAAAATGCTAACAGGTATGATGAATATTCTGGCGATTCAATTCATATAATCCCTGTA--------GACCTTTAAGCAATTTTATTAGGACGAATA------------------TTCACCTGTTGTTGAGATTCTGGCAGACACCT------------------------AATGGGGGATGCACTTACATCTTTAAGCGTAAAAGAACTTAAGCAGCTTGAAATTCGACTTGAAAGAGGCCTTAGCCGAGTACGATCAAAGAAGGTAACTGAACCACAAGTCATGTAT--------------TGCTTTATATCTTCCGTTCCATTGTTTTCAAGGCAGAGTAAAGTGTTCTATGTT---------GAAATTGGAGGGATTCAAATTATAATTAAATTAATGTATTTTTGAAATGATTTGC--CGCGCTTACCTSATCAGAACGAAATGCTTCTCGAAGAGATCGAGATTATGCAAAGAAGGGTATGACACGTCTTCTCAACTCGAAACTGTTCGGAAAATATTAATTTCCATGAACTATTCATCAAATAGCGTATAAAATAAATAAGTAGAGCTTAATCGTTTGGAACATCTGAGGGTTTAATCAGTATCGAAAGCGGCTAAAAACTGTTCACTGC??????????????????????????????????????
Lepidozamia_peroffskyana ???????????????????????????????ATTTTCTTTT--TATTTGT---TCTCAACTATGACTGTTTATAGTTTGCATTTGAATATCTGAACTGCTGAATTTCTTTTAGCCATGAAATTACAGGGGAAAAGTATTT-AAGTCTTCGAGAACGTGTTATTTT-CCTCTTGATTGTAATTGGCTCAACTGCGCTAGTAAAACTTCGTGCAGCTATC-TTTATCTTTTCGTAAATATCCATGTTGAAGACCTCTTATGTACTAATTAATTATCTTTTATTTTGTTTT---------------------------------------------------------------------GTGTTGAATCCCAGTAAATTATGCGTATTCTATT-----AAAATTTTAAAGAACTTTATAT----------------------------------------------------------------------------------------------------------------------------------------------------------------------------------------------------TCATATTTACT-GTTCTGGCTGTTCTTCAGAA-----AATGTAATCGATTCTGAGGAAAGATTAGT-AGAGATCTGGTCATGGTTAATTACAATAAAGATTCAAAATGGCTACAAAATCTTGTGAAATCAACAATTAGAACACTAGAGACTCAGTTGTTGCTTCCTTA-------TTCGGAGAATCAGCTGCCCTAATTTACCCGAAACATTTTCCCTGCTTTTCCCTGCTTACAAAATGAATAAATCCGCA---------------------------------------------------------------------------------------AAATATTCTGCAGTACAATGAAACTGTAATTATAATTTGAGCGTCAATTGCCTAAATGAAATATCTCATAGGATAAGTAAAAAACATCGAAGTACAAGATCATACCAGTAATGGATTGGCTGGAAATTAAATAGGTGTTAGCGTGTGCTAGAAACCAACGTGCTGACTGCCTAATATATTCTTC--AAACAATGCAGTATTGGCAACAGGAGGCAGGAAAACTCAGGCAACAAATTGACATTGTACAAAATGCTAACAGGTATGATGAATATTCTGGCAATTCAATTCATATAATTCCTGTG--------GACCTTTAAGCAATTTTATTAGGACGAATA------------------TTCACCTGTTGTTGAGATTCTGGCAGACACCT------------------------AATGGGGGATGCACTTACATCTTTAAGCGTAAAGGAACTTAAGCAGCTTGAAATTCGACTGGAAAGAGGCCTTAGCCGAGTACGATCAAAGAAGGTAACTGAACCACAAGTCACGTAT--------------TGCTTTATATCTTCCGTTCCATTGTTATCAAGGCAGAGTAAAGTGTTCTATGTT---------GAAATTGGAGGGATTCAAATTATAATTAAATTAATGTATTTTTGAAATGATTTGC--CGCGCTTACGTCATCAGAACGAAATGCTTCTCGAAGAGATCGAGATTATGCAAAGAAGGGTATGACACGTCTTCTCAACTCGAAACTGTTCGGAAAATATTAATTTCCTTGAACTATTTATCAAATAGCGTATAAAATAAATAAGTAGAGCTTAATCGTTTGGAACATCTGAGGGTTTAATCAGTATCGAAAGCGGCTGAAAACTGTTCACTGCTGACATTCCTCAGGAACACATATTACTAGCCGAGAATC
Macrozamia_diplomera ???????????????????????????????ATTTTCTTTT--TATTTGT---TCTCAACTATGACTGTTTATACTKTGCATTTGAATATCTGAACTGCTGAATTTCTTTTAGCCATGAAGTTATAGGGGAAAAGGATTTTAAGTCTTAGAGAACGTGTTATTTT-CCTATCGATGGTATTTGGCTCAACTTCTCTAGTAAAACTTCGTGCAGCTATC-TTTATCTTTTCGTAAATATCCATGTTGAAGAACTCATATGTGCTAATTAATTA--TCTTATTTTGTTTT---------------------------------------------------------------------GTGTTGAATCCCAGTAAATTATGCCTATTCTACT-----AAAATTTAAAAAAATTCTGTAT----------------------------------------------------------------------------------------------------------------------------------------------------------------------------------------------------TCATATTTACTCTTTCTGGCTGTTCTTCAGAA-----AATGTAATCGATTCTGAGGAAAGATTAGT-AGAGATCTGGTCATGGTTAATTAGCAAAAAGATTCAAAATGGCTACAAAATCTTCTGAAATTAACAATTAGAACACTAGAGGCTCAGTTTTTGCTTCCTTA-------TTCGGAGAATCAGCTGCCCTAATTTACCCGAAACATTTTCCCTGTTTTTCCCTGCTTACAAAATGAATAAATCCGCAAAATATTCTGCAGTACAATGAAACTGTAATTATGATTTGAGCGTCAATTACCTAAATGATATGTCTCACAAAATGAATAAATCCGCAAAATATTCTGCAGTACAATGAAACTGTAATTATAATTTGAGCGTCAATTACCTAAATGAAATGTCTCATAGGMTGAGTAAAAGACATCGAAGTACGAGATCAGACCAGTAATGGATTGACAGGAAATTAAATAGGTGTTGGCGTGTGCTAGAAACCAACGTGCTGACTGCCTAATATATTCTTTAAAAACAATGCAGTATTGGCAACAGGAGGCAGGAAAACTCAGGCAACAAATTGACATTGTACAAAATGCTAACAGGTATGATGAATATTCTGGCAATTCAATTCATATAATCYCTGTGTTGCTGTTGATCTTTAAGCAATTTTATTAGGACGAATATTCACCTGTTGTTGAGAYTTCACCTGTTGTTGAGATTCTGGCAGACACTT------------------------AATGGGGGATGCACTTACATCTTTAAGCGTAAAGGAACTTAAGCAGCTTGAAATTCGACTTGAAAGAGGCCTTAGCCGAGTCCGATCAAAGAAGGTAGCTGAACCACAAGTCATGTAT--------------TGCTTTGTATCTTCCGTTGCATTATTTTCAAGGCAGAGGAAAGTGTTCTATGTTGATATAGCAGAAATTGGAGGGATTCAAATTATAATCAAATTAATGTATTTTTGAAATGATTTGC--CGCGCTTACCTCATCAGAACGAAATGCTTCTCGAAGAGATCGAGATTATGCAAAGAAGGGTATGACACGTCTTCTCAACTCTAAACTGTTAGGAAAATATTAATTTCCATGAATTATTTATCAAATAGCGTATARAATAAATAAGTAGAATATAATCCTTTGGAACATCTTAGGGTTTAATCAGTCTCGAAAGCGGCTAAAATCTGTTCACTGCTGACATTCGTCAGGAACACATATTACTAGCCGAGAATC
Macrozamia_macdonnellii ?????????????TCT--ACTTATTCAGGATATTTTCTTTT--TATTTGT---TCTCAACTATGACTGTTTATACTTTGCATTTGAATATCTGAACTGCTGAATTTCTTTTAGCCATGAAGTTATAGGGGAAAAGGATTTTAAGTCTTAGAGAACGTGTTATTTT-CCTATCGATGGTRTTTGGCTCAACTTCTCTAGTAAAACTTCGTGCAGCTATC-TTTATCTTTTCGTAAATATCCATGTTGAAGAACTCATATGTGCTAATTAATTA--TCTTATTTTGTTTT---------------------------------------------------------------------GTGTTGAATCCCAGTAAATTATKCCTATTCTACT-----AAAATTTAAAAAAATTMTGTAT----------------------------------------------------------------------------------------------------------------------------------------------------------------------------------------------------TCATATTTACTCTTTCTGGCTGTTCTTCAGAA-----AATGTAATCGATTCTGAGGAAAGATTAGT-AGAGATCTGGTCATGGTTAATTAGCAAAAAGATTCAAAATGGCTACAAAATCTTCTGAAATTAACAATTAGAACACTARAGGCTCAGTTTTTGCTTCCTTA-------TTCGGAGAATCAGCTGCCCTAATTTACCCGAAACATTTTCCCTGTTTTTCCCTGCTTACAAAATGAATAAATCCGCAAAATATTCTGCAGTACAATGAAACTGTAATTATGATTTGASCGTCAATTACCTAAATGATATGTCTCACAAAATGAATAAATCCGCAAAATATTCTGCAGTACAATGAAACTGTAATTATAATTTGAGCGTCAATTACCTAAATGAAATGTCTCATAGGATGAGTAAAAGACATCGAAGTACGAGATCAGACCAGTAATGGATTGACAGGAAATTAAATAGGTGTTGGCGTGTGCTAGAAACCAACGTGCTGACTGCCTAATATATTCTTTAAAAACAATGCAGTATTGGCAACAGGAGGCAGGAAAACTCAGGCAACAAATTGACATTGTACAAAATGCTAACAGGTATGATGAATATTCTGGCAATTCAATTCATATAATCCCTGTGTTGCTGTTGATCTTTAAGCAATTTTATTAGGACGAATATTCACCTGTTGTTGAGATTTCACCTGTTGTTGAGATTCTGGCAGACACTT------------------------AATGGGGGATGCACTTACATCTTTAAGCGTAAAGGAACTTAAGCAGCTTGAAATTCGACTTGAAAGAGGCCTTAGCCGAGTCCGATCAAAGAAGGTAGCTGAACCACAAGTCATGTAT--------------TGCTTTGTATCTTCCGTTGCATTATTTTCAAGGCAGAGGAAAGTGTTCTATGTTGATATAGCAGAAATTGGAGGGATTCAAATTATAATCAAATTAATGTATTTTTGAAATGATTTGC--CGCGCTTACCTCATCAGAACGAAATGCTTCTCGAAGAGATCGAGATTATGCAAAGAAGGGTATGACACGTCTTCTCAACTCTAAACTGTTAGGAAAATATTAATTTCCATGAATTATTTATCAAATAGCGTATAAAATAAATAAGTAGAATATAATCCTTTGGAACATCTTAGGGTTTAATCAGTCTCGAAAGCGGCTAAAATCTGTTCACTGCTGACATTCGTCAGGAACACATATTACTAGCCGAGAATC
Microcycas_calocoma AGATCGCAGGCACTCTCTGCTTATT--TGTTATTATCTTTT--CATTTGC---TCTCGGCTGTGACTGTCTATAC------TTTGAATATCTGAACTTGGGAGATTCCTTTAGCCATGACGTTATAGAGGAAAATTTTTTAAAGTTTTCCAGAACATCTTATTTTTCCCGTCATAG-TAGTTGGCTCAACTGCTCCAG--------------------------------------------------------------------------------------------------------------------------------------------------------------------------------------------------------------------------------------------------------------------------------------------------------------------------------------------------------------------------------------------------------------------------------TAACATTTCCT-GTTTCGGCTGTTCTTCAGCA-----AATATAATAGTTTCCGAGGAAAGATTAGT-AGATATCTGGTCATGTT---------TAAAGATTAAAAATGGCTTCGAAATCTTCTGAAGTCAACAACTAGAATACTAGAAACTGAGATTTTTCTTCTTTA-------TTCGGGAAATCAGCTGTCCTTATTTAACCAAAATATTTTCTTTGTTTTTCGCTGCTTACAAAGTGAATAAATCATCA---------------------------------------------------------------------------------------AAGTATTCTGCAGCACAATGAAATTTTGGTTATAATTTGAGCATCAATTACCTAAATGGAATGCCTCATGCGATAACTAAAAAGCATCGGAGTACAAGATCAGACCAGTAATGGATTGACTGTAAATTAAATGGCTGTGAGCGTAAGCTGGAAACCAA-GGACTGACTGCGTAATATATTCTTC--AAACAATGCAGTATTGGCAACAGGAGGCAGGAAAACTCAGGCAACAAATTGACATTGTACAAAATGCTAACAGGTAGGATGAATATCCTGGCAATGCAATTCGTATAATCCCTGTGCTGCCGTTCATCTCTAGGCAATTTTATTAGGACGAATA------------------TTCAC---TTGTTGAGATTCTGGCAGACACCT------------------------AATGGGAGATGCACTTACATCTTTAAGCGTAAAGGAACTCAAGCAGCTTGAAATTCGACTTGAAAGAGGCCTTAGCCGAGTAAGATCGAAGAAGGTAATTGAACCGCAAGCCTAGTGT--------------TGCTCTGTATCTTCGGATCCATTATTTTGAAAGCATATTAAAGTGTTCTATGTTGATATAGAAGAAATTGGAAGGATTTAAATTTCAATGAAATTATTCTATTCTCCAAATGACTTGT--AGCGCTTATCTCACCAGAACGAAATGCTCCTCGAAGAGATCGAGATTATGCAAAGGAGGGTATGACGCGTCTTCTCAACCCGAAATTGTCA-GAAAATATTAATTTCCAGGGAGAATT------------TACAAAATAAATAAGTAGACTTGAATTGTTTGGTACATCTTAGGGTTTAATCATTCTTGAAAGCGGCTAAAAGCTGTTCGCTGCTGACATTCCTCAGGAACACATATTGCTAGCCGAGAAAT
Stangeria_eriopus AGAATGCA----------CTTTACT--TGATAGTTTCTTTT--TATTTATTTGTCTCATTTATGATCGTTTATAATTTGTATTTGAATATTTGAAATGCTGAAGTTSTTTTAGACGCAT-------------------------------------------------------------------------------------------------------------------------------------------------------------------------------------------------------------------------------------------------------------------------------------AAAAACACATAAAAATCTATAC----------------------------------------------------------------------------------------------------------------------------------------------------------------------------------------------------TAATATTTACT-CTCGCGGCTGTTATTCAGAAAATGTAATGTAATCGATTCAGAGGAAAGATTAGT-AGAGATATGGTTATCGTTAATTGGACTAAAGATTCAAAATGACTTCAAAAGCTT-----GTCAACAATTAGAATATTAGAGACTGAGTTTCTACTTATTTATTATTTGTTCAAATAATCAGCTTCCCTAGTTTAACCTAAACATTTTCCCTGCTTTTATCTGCTTACAAAATGAGTAAATTAGCA---------------------------------------------------------------------------------------ACGAATTCTACAGTACAACGAAACTGTGATTATAATTTGAACGTCGATTGCATAAATGMAATGTCTMATCGGATAAGCAAAATACCTCGAAGCACGAGATCAGGCCGGCAATTGATTGACTAGTAATTAAATA----------------------------GCTGACTACCTAATAT-TTCTTT--AAACAATGCAGTATTGGCAACAGGAGGCAGGAAAACTGAGGCAACAAATTGACATTGTACAAAATGCTAACAGGTATGATGAATATTCTAGCAACGAAATTCATATAATCCCTGTGTTGCTGCTGATCTTTATGCGATTTTATTAGGACGAATA------------------TTCACCTGTTGTTGAGATTCTGWCAGACACCTCATGGGAGATGCACT??????????ATGGGAGATGCACTTACATCTTTAAGCGTAAAAGAACTTAAGCAGCTTGAAATTCGACTTGAAAGAGGCCTTAGCCGAGTAAGATCGAAGAAGGTAACTGAACCGCAAACCAAGTGT--------------TGCTCTGTATCTTCGRATTCATTATTTTGAAGGCAGACTAAAGTGTTCTATGTTGACATAGAAGAAATTGGAAGGACTTAAATTATAGTTAAATTATTGTATACTGCAAATGATTTGT--CGTGATTATCTCATCARAACGAAATGCTTCTCGAAGAGATAGAGATTATGCAAAGAAGGGTATGACGCGTCTTCTCGACTCAAAATTGTCA-GAAAATGTTAATTTCCATGAAGCATTTATCATGTAGCGTGCAAAATAGATAAGTTGAGTGGAATTGTTTGGAAAATCTTAGGATTTAATCATTCTCGAAAGCGGCTAAAAGCTGTTTATGGCTGCCATTCCTCAGGAACACATATTACT???????????
Zamia_chigua AGATTGCAGGCACTCTCTGCTTATC--TGTTATTATCTTTT--CATTTGT---TCTCAGCTATAACTGTTTATACTTGGCTTCTGAATATCTGAACTGTGGAAATTCTTTTAGCCATGACGTTATAGAGGAAAAGTTTTT-AAGCCTTCRAGAACGTTTTATTTT-CCTCGCCATGGAATTTGGCTCAAGTGCCCCAG--------------------------------------------------------------------------------------------------------------------------------------------------------------------------------------------------------------------------------------------------------------------------------------------------------------------------------------------------------------------------------------------------------------------------------TAACATTTACT-GTTTCGGCTGTTC-GCAGCA-----AATACGATCGATTCCGAGGCAAGATTAGT-AGATATCTGGTCATATT---------TAAAGATTCAAAATGGCTTCGCAATCATCTGAAGTCAACAATTAGAATACTAGAAACTGAGATCTTGCTTCTTTA-------TTCGGAGAATCAGCTGCCCTAATTTGACC-AAACATTTTCTCCATTTTTCCCTGCTTACAAAATGAATAAATCATCA---------------------------------------------------------------------------------------AAGTATTCTGCAGCACAATGAAATTTTAGTTATAATTTGAGCATCAATTACCTAAATGGAATGCCTCATAGGATAACTAAAAAACATCGAAGTACAAGATCAGAGCAGTAATGAATTGACTGTAATTTAAAAGACTGTCAGCATGTGCTAGAAACAAA--GGCTGATTGCCTAATATATTGTTT--AAACAATGCAGTATTGGCAACAGGAGGCAGGAAAACTCAGGCAACAAATTGACATTGTACAAAATGCTAACAGGTAGGATGAATATTCTGACACTGTAATTCATATAATCTCTGTGCTGCTGTTGATCTCTAGGCAATTTTATTAGAACAAATA------------------TTCAC---TTGTTGAGATTCTGGCAGACACCT------------------------AATGGGAGATGCACTTACATCTTTAAGCGTAAAAGAACTTAAGCAGCTTGAAATTCGACTTGAAAGAGGCCTTAGCCGAGTAAGATCGAAGAAGGTAACTGAACCGCAAACCAATTGT--------------TGCTCTGTATCTTCGGATCCATTATTTTGAAGGCAGACTAAAGTGTTCTATGTTGATATAGAAGAAATTGGAAGGATTTAAATTATAGTTAAATTATGGTATTCTCCAAATGATTTGT--CGCGATTATCTTATCAGAACGAAATGCTTCTCGAAGAGATCGAGATTATGCAAAGAAGGGTATGACGCGTCTTCTCGACTCAAAATTGTCA-GAAAATATTAATTTCCATGAAGCATTTATCATATAGCGTACAAAATAGATAAGTAGAGTGGAATTGTTTGGAAAATCTTAGGGTTTAATCATTCTCGAAAGCGGCTAAACGTTGTTTATGGCTGCCATTCCTCAGGAACACATATTACTAGCCGAGAATC
Zamia_erosa AGATTGCAGGCACTCTCTGCTTATC--TGTTATTATCTTTT--CATTTGT---TCTCAGCTATAACCGTTTATACTTGGCTTTTGAATATCTGAACCGTGGAAATTCTTTTAGCCATGACGTTTTAGAGGAAAAGTTTTT-AAGTCTTCGAGAACGTTTTATTTT-CCTCGCCATGGAATTTGGCTCAAGTGCTCCAG--------------------------------------------------------------------------------------------------------------------------------------------------------------------------------------------------------------------------------------------------------------------------------------------------------------------------------------------------------------------------------------------------------------------------------TAACATTTACT-GTTTCGGCTGGTCTTCAGCA-----AATACGATCGATTCCGAGGAAAGATTAGT-AGATATCTGGTCATGTT---------TAAAGATTCAAAATGGCTTCGCAATCATCTGAAGTCAACAATTAGAATACTAGAAACTGGGATTTTGCTTCTTTA-------TTCGGAGAATCAGCTGCCCTAATTTGACC-AAACATTTTCTCCATTTTTCCCTGCTTACAAAATGAATAAATCATCA---------------------------------------------------------------------------------------AAGTATTCTGCAGCACAATGAAATTTTAGTTATAATTTGAGCATCAATTACCTAAATGGAATGCCTCATAGGATAACTAAAAAACATCGAAGTACAAGATCAGAGCAGTAATGGATTGACTGTAATTTGAAGGACTGTCAGTATGTGCTAGAAACAAA--GGCTGATTGCCTAATATATTGTTT--AAACAATGCAGTATTGGCAACAGGAGGCAGGAAAACTCAGGCAACAAATTGACATTGTACAAAATGCTAACAGGTAGGATGAATATTCTGACACTGTAATTCATATAATCTCTGTGCTGCTGTTGATCTCTAGGCAATTTTATTAGAACAAATA------------------TTCAC---TTGTTGAGATTCTGGCAGACACCT------------------------AATGGGAGATGCACTTACATCTTTAAGCGTAAAAGAACTTAAGCAGCTTGAAATTCGACTTGAAAGAGGCCTTAGCCGAGTAAGATCGAAGAAGGTAACTGAACCGCAAACCAAGTGT--------------TGCTCTGTATCTTCGGATTCATTATTTTGAAGGCAGACTAAAGTGTTCTATGTTGACATAGAAGAAATTGGAAGGACTTAAATTATAGTTAAATTATTGTATACTGCAAATGATTTGT--CGTGATTATCTCATCAGAACGAAATGCTTCTCGAAGAGATAGAGATTATGCAAAGAAGGGTATGACGCGTCTTCTCGACTCAAAATTGTCA-GAAAATGTTAATTTCCATGAAGCATTTATCATGTAGCGTGCAAAATAGATAAGTTGAGTGGAATTGTTTGGAAAATCTTAGGATTTAATCATTCTCGAAAGCGGCTAAAAGCTGTTTATGGCTGCCATTCCTCAGGAACACATATTACTAGC????????
Zamia_imperialis AGATTGCAGGCACTCTCTGCTTATC--TGTTATTATCTTTT--CATTTGT---TCTCAGCTATAACTGTTTATACTTGGCTTCTGAATATCTGAACTGTGGAAATTCTTTTAGCCATGACGTTATAGAGGAAAAGTTTTT-AAGCCTTCGAGAACGTTTTATTTT-CCTCGCCATGGAATTTGGCTCAAGTGCTCCAG--------------------------------------------------------------------------------------------------------------------------------------------------------------------------------------------------------------------------------------------------------------------------------------------------------------------------------------------------------------------------------------------------------------------------------TAACATTTACT-GTTTCGGCTGTTC-TCAGCA-----AATACGATCGATTCCGAGGCAAGATTAGT-AGATATCTGGTCATATT---------TAAAGATTCAAAATGGCTTCGCAATCATCTGAAGTCAACAATTAGAATACTAGAAACTGAGATCTTGCTTCTTTA-------TTCGGAGAATCAGCTGCCCTAATTTGACC-AAACATTTTCTCCATTTTTCCCTGCTTACAAAATGAATAAATCATCA---------------------------------------------------------------------------------------AAGTATTCTGCAGCACAATGAAATTTTAGTTATAATTTGAGCATCAATTACCTAAATGGAATGCCTCATAGGATAACTAAAAAACATCGAAGTACAAGATCAGAGCAGTAATGAATTGACTGTAATTTAAAAGACTGTCAGCATGTGCTAGAAACAAA--GGCTGATTGCCTAATATATTGTTT--AAACAATGCAGTATTGGCAACAGGAGGCAGGAAAACTCAGGCAACAAATTGACATTGTACAAAATGCTAACAGGTAGGATGAATATTCTGACACTGTAATTCATATAATCTCTGTGCTGCTGTTGATCTCTAGGCAATTTTATTAGAACAAATA------------------TTCAC---TTGTTGAGATTCTGGCAGACACCT------------------------AATGGGAGATGCACTTACATCTTTAAGCGTAAAAGAACTTAAGCAGCTTGAAATTCGACTTGAAAGAGGCCTTAGCCGAGTAAGATCGAAGAAGGTAACTGAACCGCAAACCAATTGT--------------TGCTCTGTATCTTCGGATCCATTATTTTGAAGGCAGACTAAAGTGTTCTATGTTGATATAGAAGAAATTGGAAGGATTTAAATTATAGTTAAATTATTGTATTCTCCAAATGATTTGT--CGTGATTATCTCATCAGAACGAAATGCTTCTCGAAGAGATCGAGATTATGCAAAGAAGGGTATGACGCGTCTTCTCGACTCAAAATTGTCA-GAAAATATTAATTTCCATGAAGCATTTATCATATAGCGTACAAAATAGATAAGTAGAGTGGAATTGTTTGGAAAATCTTAGGGTTTAATCATTCTCGAAAGCGGCTAAAAGCTGTTTATTGCTGCCATTCCTCAGGAACACATATTACTAGCCGAGAATC
Lyginopteris               -----------------------------------------------------------------------------------------------------------------------------------------------------------------------------------------------------------------------------------------------------------------------------------------------------------------------------------------------------------------------------------------------------------------------------------------------------------------------------------------------------------------------------------------------------------------------------------------------------------------------------------------------------------------------------------------------------------------------------------------------------------------------------------------------------------------------------------------------------------------------------------------------------------------------------------------------------------------------------------------------------------------------------------------------------------------------------------------------------------------------------------------------------------------------------------------------------------------------------------------------------------------------------------------------------------------------------------------------------------------------------------------------------------------------------------------------------------------------------------------------------------------------------------------------------------------------------------------------------------------------------------------------------------------------------------------------------------------------------------------------------------------------------------------------------------------------------------------------------------------------------------------------------------------------------------------------
Carboniferous_Medullosales -----------------------------------------------------------------------------------------------------------------------------------------------------------------------------------------------------------------------------------------------------------------------------------------------------------------------------------------------------------------------------------------------------------------------------------------------------------------------------------------------------------------------------------------------------------------------------------------------------------------------------------------------------------------------------------------------------------------------------------------------------------------------------------------------------------------------------------------------------------------------------------------------------------------------------------------------------------------------------------------------------------------------------------------------------------------------------------------------------------------------------------------------------------------------------------------------------------------------------------------------------------------------------------------------------------------------------------------------------------------------------------------------------------------------------------------------------------------------------------------------------------------------------------------------------------------------------------------------------------------------------------------------------------------------------------------------------------------------------------------------------------------------------------------------------------------------------------------------------------------------------------------------------------------------------------------------
Bennettitales             -----------------------------------------------------------------------------------------------------------------------------------------------------------------------------------------------------------------------------------------------------------------------------------------------------------------------------------------------------------------------------------------------------------------------------------------------------------------------------------------------------------------------------------------------------------------------------------------------------------------------------------------------------------------------------------------------------------------------------------------------------------------------------------------------------------------------------------------------------------------------------------------------------------------------------------------------------------------------------------------------------------------------------------------------------------------------------------------------------------------------------------------------------------------------------------------------------------------------------------------------------------------------------------------------------------------------------------------------------------------------------------------------------------------------------------------------------------------------------------------------------------------------------------------------------------------------------------------------------------------------------------------------------------------------------------------------------------------------------------------------------------------------------------------------------------------------------------------------------------------------------------------------------------------------------------------------
Crossozamia               -----------------------------------------------------------------------------------------------------------------------------------------------------------------------------------------------------------------------------------------------------------------------------------------------------------------------------------------------------------------------------------------------------------------------------------------------------------------------------------------------------------------------------------------------------------------------------------------------------------------------------------------------------------------------------------------------------------------------------------------------------------------------------------------------------------------------------------------------------------------------------------------------------------------------------------------------------------------------------------------------------------------------------------------------------------------------------------------------------------------------------------------------------------------------------------------------------------------------------------------------------------------------------------------------------------------------------------------------------------------------------------------------------------------------------------------------------------------------------------------------------------------------------------------------------------------------------------------------------------------------------------------------------------------------------------------------------------------------------------------------------------------------------------------------------------------------------------------------------------------------------------------------------------------------------------------------
Bjuvia                    -----------------------------------------------------------------------------------------------------------------------------------------------------------------------------------------------------------------------------------------------------------------------------------------------------------------------------------------------------------------------------------------------------------------------------------------------------------------------------------------------------------------------------------------------------------------------------------------------------------------------------------------------------------------------------------------------------------------------------------------------------------------------------------------------------------------------------------------------------------------------------------------------------------------------------------------------------------------------------------------------------------------------------------------------------------------------------------------------------------------------------------------------------------------------------------------------------------------------------------------------------------------------------------------------------------------------------------------------------------------------------------------------------------------------------------------------------------------------------------------------------------------------------------------------------------------------------------------------------------------------------------------------------------------------------------------------------------------------------------------------------------------------------------------------------------------------------------------------------------------------------------------------------------------------------------------------
Nilanbe                   -----------------------------------------------------------------------------------------------------------------------------------------------------------------------------------------------------------------------------------------------------------------------------------------------------------------------------------------------------------------------------------------------------------------------------------------------------------------------------------------------------------------------------------------------------------------------------------------------------------------------------------------------------------------------------------------------------------------------------------------------------------------------------------------------------------------------------------------------------------------------------------------------------------------------------------------------------------------------------------------------------------------------------------------------------------------------------------------------------------------------------------------------------------------------------------------------------------------------------------------------------------------------------------------------------------------------------------------------------------------------------------------------------------------------------------------------------------------------------------------------------------------------------------------------------------------------------------------------------------------------------------------------------------------------------------------------------------------------------------------------------------------------------------------------------------------------------------------------------------------------------------------------------------------------------------------------
Nilssoniocladus           -----------------------------------------------------------------------------------------------------------------------------------------------------------------------------------------------------------------------------------------------------------------------------------------------------------------------------------------------------------------------------------------------------------------------------------------------------------------------------------------------------------------------------------------------------------------------------------------------------------------------------------------------------------------------------------------------------------------------------------------------------------------------------------------------------------------------------------------------------------------------------------------------------------------------------------------------------------------------------------------------------------------------------------------------------------------------------------------------------------------------------------------------------------------------------------------------------------------------------------------------------------------------------------------------------------------------------------------------------------------------------------------------------------------------------------------------------------------------------------------------------------------------------------------------------------------------------------------------------------------------------------------------------------------------------------------------------------------------------------------------------------------------------------------------------------------------------------------------------------------------------------------------------------------------------------------------
Eobowenia                 -----------------------------------------------------------------------------------------------------------------------------------------------------------------------------------------------------------------------------------------------------------------------------------------------------------------------------------------------------------------------------------------------------------------------------------------------------------------------------------------------------------------------------------------------------------------------------------------------------------------------------------------------------------------------------------------------------------------------------------------------------------------------------------------------------------------------------------------------------------------------------------------------------------------------------------------------------------------------------------------------------------------------------------------------------------------------------------------------------------------------------------------------------------------------------------------------------------------------------------------------------------------------------------------------------------------------------------------------------------------------------------------------------------------------------------------------------------------------------------------------------------------------------------------------------------------------------------------------------------------------------------------------------------------------------------------------------------------------------------------------------------------------------------------------------------------------------------------------------------------------------------------------------------------------------------------------
Ctenis                    -----------------------------------------------------------------------------------------------------------------------------------------------------------------------------------------------------------------------------------------------------------------------------------------------------------------------------------------------------------------------------------------------------------------------------------------------------------------------------------------------------------------------------------------------------------------------------------------------------------------------------------------------------------------------------------------------------------------------------------------------------------------------------------------------------------------------------------------------------------------------------------------------------------------------------------------------------------------------------------------------------------------------------------------------------------------------------------------------------------------------------------------------------------------------------------------------------------------------------------------------------------------------------------------------------------------------------------------------------------------------------------------------------------------------------------------------------------------------------------------------------------------------------------------------------------------------------------------------------------------------------------------------------------------------------------------------------------------------------------------------------------------------------------------------------------------------------------------------------------------------------------------------------------------------------------------------
Dioonopsis                -----------------------------------------------------------------------------------------------------------------------------------------------------------------------------------------------------------------------------------------------------------------------------------------------------------------------------------------------------------------------------------------------------------------------------------------------------------------------------------------------------------------------------------------------------------------------------------------------------------------------------------------------------------------------------------------------------------------------------------------------------------------------------------------------------------------------------------------------------------------------------------------------------------------------------------------------------------------------------------------------------------------------------------------------------------------------------------------------------------------------------------------------------------------------------------------------------------------------------------------------------------------------------------------------------------------------------------------------------------------------------------------------------------------------------------------------------------------------------------------------------------------------------------------------------------------------------------------------------------------------------------------------------------------------------------------------------------------------------------------------------------------------------------------------------------------------------------------------------------------------------------------------------------------------------------------------
Kurtziana                 -----------------------------------------------------------------------------------------------------------------------------------------------------------------------------------------------------------------------------------------------------------------------------------------------------------------------------------------------------------------------------------------------------------------------------------------------------------------------------------------------------------------------------------------------------------------------------------------------------------------------------------------------------------------------------------------------------------------------------------------------------------------------------------------------------------------------------------------------------------------------------------------------------------------------------------------------------------------------------------------------------------------------------------------------------------------------------------------------------------------------------------------------------------------------------------------------------------------------------------------------------------------------------------------------------------------------------------------------------------------------------------------------------------------------------------------------------------------------------------------------------------------------------------------------------------------------------------------------------------------------------------------------------------------------------------------------------------------------------------------------------------------------------------------------------------------------------------------------------------------------------------------------------------------------------------------------
Mesodescolea              -----------------------------------------------------------------------------------------------------------------------------------------------------------------------------------------------------------------------------------------------------------------------------------------------------------------------------------------------------------------------------------------------------------------------------------------------------------------------------------------------------------------------------------------------------------------------------------------------------------------------------------------------------------------------------------------------------------------------------------------------------------------------------------------------------------------------------------------------------------------------------------------------------------------------------------------------------------------------------------------------------------------------------------------------------------------------------------------------------------------------------------------------------------------------------------------------------------------------------------------------------------------------------------------------------------------------------------------------------------------------------------------------------------------------------------------------------------------------------------------------------------------------------------------------------------------------------------------------------------------------------------------------------------------------------------------------------------------------------------------------------------------------------------------------------------------------------------------------------------------------------------------------------------------------------------------------
Mesosingeria              -----------------------------------------------------------------------------------------------------------------------------------------------------------------------------------------------------------------------------------------------------------------------------------------------------------------------------------------------------------------------------------------------------------------------------------------------------------------------------------------------------------------------------------------------------------------------------------------------------------------------------------------------------------------------------------------------------------------------------------------------------------------------------------------------------------------------------------------------------------------------------------------------------------------------------------------------------------------------------------------------------------------------------------------------------------------------------------------------------------------------------------------------------------------------------------------------------------------------------------------------------------------------------------------------------------------------------------------------------------------------------------------------------------------------------------------------------------------------------------------------------------------------------------------------------------------------------------------------------------------------------------------------------------------------------------------------------------------------------------------------------------------------------------------------------------------------------------------------------------------------------------------------------------------------------------------------
Pseudoctenis              -----------------------------------------------------------------------------------------------------------------------------------------------------------------------------------------------------------------------------------------------------------------------------------------------------------------------------------------------------------------------------------------------------------------------------------------------------------------------------------------------------------------------------------------------------------------------------------------------------------------------------------------------------------------------------------------------------------------------------------------------------------------------------------------------------------------------------------------------------------------------------------------------------------------------------------------------------------------------------------------------------------------------------------------------------------------------------------------------------------------------------------------------------------------------------------------------------------------------------------------------------------------------------------------------------------------------------------------------------------------------------------------------------------------------------------------------------------------------------------------------------------------------------------------------------------------------------------------------------------------------------------------------------------------------------------------------------------------------------------------------------------------------------------------------------------------------------------------------------------------------------------------------------------------------------------------------
Sueria                    -----------------------------------------------------------------------------------------------------------------------------------------------------------------------------------------------------------------------------------------------------------------------------------------------------------------------------------------------------------------------------------------------------------------------------------------------------------------------------------------------------------------------------------------------------------------------------------------------------------------------------------------------------------------------------------------------------------------------------------------------------------------------------------------------------------------------------------------------------------------------------------------------------------------------------------------------------------------------------------------------------------------------------------------------------------------------------------------------------------------------------------------------------------------------------------------------------------------------------------------------------------------------------------------------------------------------------------------------------------------------------------------------------------------------------------------------------------------------------------------------------------------------------------------------------------------------------------------------------------------------------------------------------------------------------------------------------------------------------------------------------------------------------------------------------------------------------------------------------------------------------------------------------------------------------------------------
Ticoa                     -----------------------------------------------------------------------------------------------------------------------------------------------------------------------------------------------------------------------------------------------------------------------------------------------------------------------------------------------------------------------------------------------------------------------------------------------------------------------------------------------------------------------------------------------------------------------------------------------------------------------------------------------------------------------------------------------------------------------------------------------------------------------------------------------------------------------------------------------------------------------------------------------------------------------------------------------------------------------------------------------------------------------------------------------------------------------------------------------------------------------------------------------------------------------------------------------------------------------------------------------------------------------------------------------------------------------------------------------------------------------------------------------------------------------------------------------------------------------------------------------------------------------------------------------------------------------------------------------------------------------------------------------------------------------------------------------------------------------------------------------------------------------------------------------------------------------------------------------------------------------------------------------------------------------------------------------
Antarcticycas             -----------------------------------------------------------------------------------------------------------------------------------------------------------------------------------------------------------------------------------------------------------------------------------------------------------------------------------------------------------------------------------------------------------------------------------------------------------------------------------------------------------------------------------------------------------------------------------------------------------------------------------------------------------------------------------------------------------------------------------------------------------------------------------------------------------------------------------------------------------------------------------------------------------------------------------------------------------------------------------------------------------------------------------------------------------------------------------------------------------------------------------------------------------------------------------------------------------------------------------------------------------------------------------------------------------------------------------------------------------------------------------------------------------------------------------------------------------------------------------------------------------------------------------------------------------------------------------------------------------------------------------------------------------------------------------------------------------------------------------------------------------------------------------------------------------------------------------------------------------------------------------------------------------------------------------------------
Almargemia                -----------------------------------------------------------------------------------------------------------------------------------------------------------------------------------------------------------------------------------------------------------------------------------------------------------------------------------------------------------------------------------------------------------------------------------------------------------------------------------------------------------------------------------------------------------------------------------------------------------------------------------------------------------------------------------------------------------------------------------------------------------------------------------------------------------------------------------------------------------------------------------------------------------------------------------------------------------------------------------------------------------------------------------------------------------------------------------------------------------------------------------------------------------------------------------------------------------------------------------------------------------------------------------------------------------------------------------------------------------------------------------------------------------------------------------------------------------------------------------------------------------------------------------------------------------------------------------------------------------------------------------------------------------------------------------------------------------------------------------------------------------------------------------------------------------------------------------------------------------------------------------------------------------------------------------------------


[COS26 752 bp 1872-2623]
Bowenia_serrulata TCTGCCAGTAAATTTGCATCCACGTGTTTTGAGTGGATGGCTTCCATGCTAATCACTACTAAATCAAGATTCAGTTCATCAGCAACCTCTCCAATGACAGCTGTGGGCTTCTTGCCTTCACCAAGTCTCTCCATCAATCCAAATTCCTCAAAACCACCTGATTGCAGCAGCAGATTCAAGAACACAATCATATATTGGAATCACATCCCCAAAATAAACCACAAGTAGCAACCCATGATGCATGTACAATCAGC------------ATGCAAGAACATTTCCATTTATTCACATCTAGTTCAAGCATTGGCGGAGTACCATGT-------AAAAGC--------TAAAAGCCATCACAATAAAAGGAATGCCAAGGTAC-AGAAGTCCATTTATGACAAACCTTGAGCAAGATGCCACCGGATGCTAGATAACCGTGCATCATGCTCTGTTATTACCTCCCTATTGCTTTCATCAATAACTGCATGTG-----------CAATCATGTAGTTTCTTGGCTTAATTCTTGAATCTTTGGTACAGGAAAACAATCATCAAGATACACAACGCTCAGAAAACTTGAGCTCAAAAAGTGGGCTG-AAGCAGCAAATTATTTAGCATTCAAACAAAA-GAAAT-TTGAAGCATTTTCCTTCAACATAAAGGAGCCATTCCAA-GTCTATTGCATAGCATACCAACAACGG???????????????????????????????????????????????
Bowenia_spectabilis ?CTGCCAGTAAATTTGCATCCACGTGTTTTGAGTGGATGGCTTCCATGCTAATCACTACTAAATCAAGATTCAGTTCATCAGCAACCTCTCCAATGACAGCTGTGGGCTTCTTGCCTTCACCAAGTCTCTCCATCAATCCAAATTCCTCAAAACCACCTGATTGCAGCAGCAGATTCAAGAACACAATCATATATTGGAATCACATCCCCAAAATAAACCACAAGTAGCAACCCATGATGCATGTACAATCAGC------------ATGCAAGAACATTTCCATTTATTCACATCTAGTTCAAGCATTGGCTGAGTRCCATGT-------AAAAGC--------TAAAAGCCATCACAATAAAAGGAATGCCAAGGTAC-AGAAGTCCATTTATGACAAACCTTGAGCAAGATGCCACCGGATGCTAGATAACCGTGCATCATGCTCTGTTATTACCTCCCTATTGCTTTCATCAATAACTGCATGTG-----------CAATCATGTAGTTTCTTGGCTTAATTCTTGRATCTTTGGTACAGGAAAACAATCATCAAGATACACAACGCTCAGAAAACTTGAGCTCAAAAAGTGGGCTG-AAGCAGCAAATTATTTAGCATTCAAACAAAA-GAAAT-TTGAAGCATTTTCCTTCAACATAAAGGAGCCATTCCAA-GTCTATTGCATAGCATACCAACAACGG???????????????????????????????????????????????
Ceratozamia_becerrae TCTGCCAGTAAATTTGCATCCACGTGTTTTGAGTGGATGGCTTCCATGCTAATCACTACTAAATCAAGATTCAGTTCATCAGCAACCTCTCCAATGACAGCTGTGGGCTTCTTGCCTTCACCAAGTCTSTCCATCAATCCAAATTCCTCAAAACCACCTGATTCCAGTAGCAGATTCAAGAACACCATCATTTATTAGAATCACATCCCCAAAATTAAGCACAAGTARCAACCCATGATGCATGTACAATCAGC------------ATGCCAGAACATCTCCATTTATTCACATCTAGTTCAAGCATTGGCCGACAACCATGT-------AAAAGC--------TAAAGGCCATCACAATAGAAGGAATACCAAGATACCAGAAGTCCATTTATGACAAACCTTCAGCAAGATGCCACCGGATGCTGGATAATCGTGCATCATGCTCTGTTATTACCTCCCTATTGCTTTCATCAATAACTGCATGTG-----------CAATCACGTAGTTTCTTAACTTAATTCTTGAATCTTTGGTACAGGACAACAATCATCAAGATACATAACGCTCAGAAGACTTGAGCACAAAAAKTGGGCTG----CAGCAAATTATTTMGCATTCAAGAAAAA-GAAAT-TTGAAGCATTTTCCTTCAATATAAGGGAGCCATTGCAA-GACTATTGCATAGCATACCAACAACGGTGATATCTGCACCATATTTCTTTGCTAGGGCTGTAGTTGTTGCTGCA
Ceratozamia_hildae TCTGCCAGTAAATTTGCATCCACGTGTTTTGAGTGGATGGCTTCCATGCTAATCACTACTAAATCAAGATTCAGTTCATCAGCAACCTCTCCAATGACAGCTGTGGGCTTCTTGCCTTCACCAAGTCTCTCCATCAATCCAAATTCCTCAAAACCACCTGATTCCAGTAGCAGATTCAAGAACACCATCATTTATTAGAATCACATCCCCAAAATTAAGCACAAGTAGCAACCCATGATGCATGTACAATCAGC------------ATGCCAGAACATCTCCATTTATTCACATCTAGTTCAAGCATTGGCCGACAACCATGT-------AAAAGC--------TAAAGGCCATCACAATAGAAGGAATACCAAGATACCAGAAGTCCATTTATGACAAACCTTCAGCAAGATGCCACCGGATGCTGGATAATCGTGCATCATGCTCTGTTATTACCTCCCTATTGCTTTCATCAATAACTGCATGTG-----------CAATCAYGTAGTTTCTTAAMTTAATTCTTGAATCTTTGGTACAGGACAACAATCATCAAGATACATAACGCTCAGAAGACTTGAGCACAAAAAGTGGGCTG----CAGCAAATTATTTAGCATTCAAGAAAAA-GAAAT-TTGAAGCATTTTCCTTCAATATAAGGGAGCCATTGCAA-GACTATTGCATAGCATACCAACAACGGTGATATCTGCACCATATTTCTTTGCTAGGGCTGTAGTTGTTGCTGCA
Ceratozamia_robusta TCTGCCAGTAAATTTGCATCCACGTGTTTTGAGTGGATGGCTTCCATGCTAATCACTACTAAATCAAGATTCAGTTCATCAGCAACCTCTCCAATGACAGCTGTGGGCTTCTTGCCTTCACCAAGTCTCTCCATCAATCCAAATTCCTCAAAACCACCTGATTCCAGTAGCAGATTCAAGAACACCATCATTTATTAGAATCACATCCCCAAAATTAAGCACAAGTAGCAACCCATGATGCATGTACAATCAGC------------ATGCCAGAACATCTCCATTTATTCACATCTAGTTCAAGCATTGGCCGACAACCATGT-------AAAAGC--------TAAAGGCCATCACAATAGAAGGAATACCAAGATACCAGAAGTCCATTTATGACAAACCTTCAGCAAGATGCCACCGGATGCTGGATAATCGTGCATCATGCTCTGTTATTACCTCCCTATTGCTTTCATCAATAACTGCATGTG-----------CAATCACGTAGTTTCTTAACTTAATTCTTGAATCTTTGGTACAGGACAACAATCATCAAGATACATAACGCTCAGAAGACTTGAGCACAAAAAGTGGGCTG----CAGCAAATTATTTAGCATTCAAGAAAAA-GAAAT-TTGAAGCATTTTCCTTCAATATAAGGGAGCCATTGCAA-GACTATTGCATAGCATACCAACAACGGTGATATCTGCACCATATTTCTTTGCTAGGGCTGTAGTTGTTGCTGCA
Cycas_angulata ???????????????????????????????????????GCTTCCATGCTAATCACTACTAAATCAAGATTCAGGTCATCAGCAACCTCTCCAATAACAGCTGTGGGCTTCTTGCCTTCACCAAGTCTCTCCATCAATCCAAATTCCTCAAAACCACCTGACTCCACAAGAAGATTCAAG---CGCATCATTGATTAGAAAGGTATACC-AAAATAAACCACTAGTAGGAGCTCATGATGAATGTACAATCAGCTGTGCATTTGGCATGCCAGAACATTTCCATTTATGCACATCTAGTTCAAGAATTGGCCAAGTACCATATAGAGCCCAAAA-CTGTTACAATAAAAGCAATACCAA---------------GGTTT-GAAACTCTGTCTATGACAAACCTTGAGCAAGATGCCACCGGATACTGGATAATCGTGCATCATGCTCTGTTATTAACTCCCTATTGTTTTCATCAATAACTGCATATGTAATCAAAGTGCAATCATGTAATTCCTTGACTTAATT-TTGAATCTTTGGTATAGTGCAACAATTATCAACATGCATATCCCTCGGAAAACCTGAACTCAAAATGTGGTCTG-ATGCAGCAAATTATTTAGCATTCAAACAAA---------GCAAGCATTTGTCTTCAATATAAGGGAGCCACTCCAA-GTCTATTGCATAGCATACCAACAACAGTGAT???????????????????????????????????????????
Cycas_bifida TCTGCCAGTAAATTTGCATCCACATGTTTTGAGTGGATAGCTTCCATGCTAATCACTACTAAATCAAGATTCAGGTCATCAGCAACCTCTCCAATAACAGCTGTGGGCTTCTTGCCTTCACCAAGTCTCTCCATCAATCCAAATTCCTCAAAACCACCTGAGTCCACAAGAAGATTCAAG---CGCATCATTGATTAGAAAGGTATACC-AAAATAAACCACTAGTAGGAGCTCATGATGCATGTACAATCAGCTGTGCATTTGGCATGCCAGAACATTTCCGTTTATGCACATCTAGTTCAAGAATTGGCCAAGTACCATATAGAGCCCAAAA-CTGTTACAATAAAAGCAATACCAA---------------GGTTT-GAAACTGTGTCTATGACAAACCTTGAGCAAGATGCCACCGGATGCTGGATAATCGTGCATCATGCTCTGTTATTAACTCCCTATTGTTTTCATCAATAACTGCATATGTAATCAAAGTGCAATCATGTAATTCCTTGACTTAATT-TTGAATCTTTGGTATAGTGCAACAATTATCAACATGCATATCCCTCAGAAAACCTGAGCTCAAAATGTGGTCTG-ATGCAGCAAATTATTTAGCATTCAAACAAA---------GCAAGCATTTGTCTTCAATATAAGGGAGCCACTCCAA-GTCTATTGCATAGCATACCAACAACAGTGATATCTGCACCATATTTCTTTGCTAAGGCCGTAGTTGTTGCTGCA
Dioon_mejiae TCTGCCAGTAAATTTGCATCCACATGTTTTGAGTGGATGGCTTCCATGCTAATCACTACTAAATCAAGATTCAGTTCATCAGCAACCTCTCCAATCACAGCTGTGGGCCTCTTGCCTTCACCAAGTCTCTCCATCAATCCAAATTCCTCAAAACCACCTGATTCCAGCAGCAGATTCAAGACAACCATCATTTATTAGAATCACATCCCCAAAATTAACCACAAGTAGCAAACCATGATGCATGTACAATCAGC------------ATACCAGAACATTTCCATTTATGCACATCTACTTCAAGCATTGGCTGAGCATCATGT-------TAAAGC--------TACAGGCCATCACAATAAAAAAAATGCCAAGGTAC-AGAAGTCCATTTATGACAAACCTTGAGCAAGATGCCACCGGATGCTGGATAATCGTGCATCATGCTCTGTTATTACCTCCCTATTGTTTTCATCAATAACTGCATGTG-----------CA--TATATAGTTTCTTGACTTAATTCTTGAATCTTTGGTA------------------CAGACATAACGCTCAGAAAACTTGAGCTCAAAAAGTGGGCTG-AAGCAACAAATTATTTAGCATTCAAACAAAA-GAAAT-TACAAGCATTTTCCTTCAATATAAGGGAACCAGTCCAA-GTCTATTGCATAGCATACCAACAACGGTGATATCTGCACCATATTTCTTTGCTAAGGCTGTAGTTGTTGCTGCA
Dioon_sonorense ?????CAGTAAATTTGCATCCACATGTTTTGAGTGGATGGCTTCCATGCTAATCACTACTAAATCAAGATTCAGTTCATCAGCAACCTCTCCAATCACAGCTGTGGGCCTCTTGCCTTCACCAAGTCTCTCCATCAATCCAAATTCCTCAAAACCACCTGATTCCAGCAGCAGATTCAAGTCAACCATCATCTATTAGAATCACATCCCCAAAATTAACCACAAGTAGCAAACCATGATGCATGTACAATCAGC------------ATACCAGAACATTTCCATTTATGCACATCTACTTCAAGCATTGGCTGAGTATCATGT-------TAAAGC--------TACAGGCCATCACAATA-AAGGAATGCCAAGGTAC-AGAAGTCCATTTATGACAAACCTTGAGCAAGATGCCACCGGATGCTGGATAATCGTGCATCATGCTCTGTTATTACCTCCCTATTGTTTTCATCAATAACTGCATGTG-----------CA--TATATAGTTTCTTGACTTAATTCTTGAATCTTTGGTA------------------CAGACATAACGCTCAGAAAACTTGAGCTCAAAAAGTGGGCTG-AAGCAACAAATTATTTAGCATTCAAACAAAA-GAAAT-TAGAAGCATTTTCCTTCAATATAAGGGAACCATTCCAA-GTCTATTGCATAGCATACCAACAACRGTGATATCTGCACCATATTTCTTTGCTAAGGCTGTAGTTGTTGCTGC?
Encephalartos_altensteinii TCTGCCAGTAAATTTGCATCGACGTGTTTTGAGTGGATGGCTTCCATGCTAATCACTACTAAATCAAGATTCAGTTCATCAGCAACCTCTCCAATGACAGCTGTGGGCTTCTTGCCTTCACCAAGTCTCTCCATCAATCCAAATTCCTCAAAACCACCTGATTCCAGCAGCAGATTCAAGAACACCGTCATTTATTAGAATCACATCCCCAAAATTAACCACAAGTAGCAACCCATGATGCATGTACAATCAGC------------ATGCCAGAACATTTCCATTTATTCACATCTAGTTCAAGCATTGGCTGAGTACCATGT-------AAAAGC--------TAAAGGCCATCACAATAGAAGGAATGCCAAGCTAC-AGAAGTCCATTTATGACAAACCTTGAGCAAGATGCCATCGGATGCTCGATAACCGTGCATCATGCCCTGTTATTACCTCCCTATTGTTTTCATCAATAACTGCATGTG-----------CAATCATGTAGTTTCTTGACTTAATTCTTGAATCTTTGGTACAGGACAACAATCATCAAGATACATAACGCTCAGAAGACTTGAGCACAAAAAGTGGGCTG-AAGCAGCAAATTATTTAGCATTCAAACAAAA-GATAT-TTGAACAATTTTCCTTCAATATAAGGGAACCATTCCAA-GTCTATTGCATAGCGTACCAACAACAGTGATATCAGCACCATATTTCTTTGCTAAGGCTGTAGTTGTTGCTGCA
Encephalartos_macrostrobilus TCTGCCAGTAAATTTGCATCGACGTGTTTTGAGTGGATGGCTTCCATGCTAATCACTACTAAATCAAGATTCAGTTCATCAGCAACCTCTCCAATGACAGCTGTGGGCTTCTTGCCTTCACCAAGTCTCTCCATCAATCCAAATTCCTCAAAACCACCTGATTCCAGCAGCAGATTCAAGAACACCGTCATTTATTAGAATCACATCCCCAAAATTAACCACAAGTAGCAACCCATGATGCATGTACAATCAGC------------ATGCCAGAACATTTCCATTTATTCACATCTAGTTCAAGCATTGGCTGAGTACCATGT-------AAAAGC--------TAAAGGCCATCACAATAGAAGGAATGCCAAGCTAC-AGAAGTCCATTTATGACAAACCTTGAGCAAGATGCCACCGGATGCTCGATAACCGTGCATCRTGCTCTGTTATTACCTCCCTATTGTTTTCATCAATAACTGCATGTG-----------CAATCATGTAGTTTCTTGACTTAATTCTTGAATCTTTGGTACAGGACAACAATCATCAAGATACATAACGCTCAGAAGACTTGAGCACAAAAAGTGGGCTG-AAGCAGCAAATTATTTAGCATTCAAACAAAA-GATAT-TTGAAGAATTTTCCTTCAATATAAGGGAACCATTCCAA-GTCTATTGCATAGCATACCAACAACGGTGATATCAGCACCATATTTCTTTGCTAAGGCTGTAGTTGTTGCTGC?
Lepidozamia_hopei TCTGCCAGTAAATTTGCATCGACGTGTTTTGAGTGGATGGCTTCCATGCTAATCACTACTAAATCAAGATTCAGTTCATCAGCAACCTCTCCAATGACAGCTGTGGGCTTCTTGCCTTCACCAAGTCTCTCCATCAATCCAAATTCCTCAAAACCACCTGATTCCAGCAGCAGATTCAAGAACACCATCATTTATTAGAATCACATCCCCAAAATTAACCACAAGTAGCAACCCATGATGCATGTACAATCAGC------------ATGCCAGAACATTTCCATTTATTCACATCTAGTTCAAGCATTGGCTGAGTACCATGT-------AAAAGC--------TAAAGGCCATCACAATAGAAGGAATGCCAAGCTAC-AGAAGTCCATTTATGACAAACCTTGAGCAAGATGCCACCGGATGCTCGATAATCGTGCATCATGCTCTGTTATTACCTCCCTATTGTTTTCATCAATAACTGCATGTG-----------CAATCATGTAGTTTCTTGACTTAATTCTTGAATCTTTGGTACAAGACAACAATCATCAAGATACATAACGCTCAGAAGACTTGAGCACAAAAAGTGGGCTG-AAGCAGCAAATTATTTAGCATTCAAACAAAA-GATAT-TTGAAGCATTTTCCTTCAATATAAGGGAGCCATTCCAA-GTCTATTGCATAGCATACCAACAACGGTGATATCGGCACCATATTTCTTTGCTAAGGCTGTAGTTGTTGCTGCA
Lepidozamia_peroffskyana TCTGCCAGTAAATTTGCATCGACGTGTTTTGAGTGGATGGCTTCCATGCTAATCACTACTAAATCAAGATTCAGTTCATCAGCAACCTCTCCAATGACAGCTGTGGGCTTCTTGCCTTCACCAAGTCTCTCCATCAATCCAAATTCCTCAAAACCACCTGATTCCAGCAGCAGATTCAAGAACACCATCATTTATTAGAATCACATCCCCAAAATTAACCACAAGTAGCAACCCATGATGCATGTACAATCAGC------------ACGCCAGAACATTTCCATTTATTCACATCTAGTTCAAGCATTGGCTGAGTACCATGT-------AAAAGC--------TAAAGGCCATCACAATAGAAGGAATGMCAAGCTAC-AGAAGTCCATTTATGACAAACCTTGAGCAAGATGCCACCGGATGCTCGATAATCGTGCATCATGCTCTGTTATTACCTCCCTATTGTTTTCATCAATAACTGCATGTG-----------CAATCATGTAGTTTCTTGACTTAATTCTTGAATCTTTGGTACAGGACAACAATCATCAAGATACATAACGCTCAGAAGACTTGAGCACAAAAAGTGGGCTG-AAGCAGCAAGTTATTTAGCATTCAAACAAAAAGATAT-TTGAAGCATTTTCCTTCAATATAAGGGAGCCATTCCAA-GTCTATTGCATAGCATACCAACAACGGTGATATCGGCACCATATTTCTTTGCTAAGGCTGTAGTTGTTGCTGCA
Macrozamia_diplomera TCTGCCAGTAAATTTGCATCGACGTGTTTTGAGTGGATGGCTTCCATGCTAATCACTACTAAATCAAGATTCAGTTCATCAGCAACCTCTCCAATGACAGCTGTGGGCTTCTTGCCTTCACCAAGTCTCTCCATCAATCCAAATTCCTCAAAACCACCTGATTCCAGCAGCAGATTCAAGAACACCATCATTTATTAGAATCACATCCCCAAAATTAACCACAAGTAGCAACCCATGATGCATGTACAATCAGC------------ACGCCAGAACATTTCCATTTATTCACGTCTAGTTCAAGCATTGGTTGAGTACCATGT-------AAAAGC--------TGAAGGCCATCACAATAGAGGGAATGCCAAGCTAC-AGAAGTCCATTTATGACAAACCTTGAGCAAGATGCCACCGGATGCTGGATAATCGTGCATCATGCCCTGTTATTACCTCCCTATTGTTTTCATCAATAACTGCATGTG-----------CAATCATGTAGTTTCTTGACTTAATTCTTGAATCTTTGGTACAGAACAACAATCATCAAGATACATAACGCTCAGAAGACTTGAGCTCAAAAAGTGGGCTG-AAGCAGCAAATTATTTAGCATTCAAACAAAA-GATAT-TTGAAGCATTTTCCTTCAATGTAAGGGAGCCATTCCAA-GTCTATTGCATAGCATACCAACAACGGTGATATCAGCACCATATTTCTTTGCTAAGGCTGTAGTTGTTGCTGCA
Macrozamia_macdonnellii TCTGCCAGTAAATTTGCATCGACGTGTTTTGAGTGGATGGCTTCCATGCTAATCACTACTAAATCAAGATTCAGTTCATCAGCAACCTCTCCAATGACAGCTGTGGGCTTCTTGCCTTCACCAAGTCTCTCCATCAATCCAAATTCCTCAAAACCACCTGATTCCAGCAGCAGATTCAAGAACACCATCATTTATTAGAATCACATCCCCAAAATTAACCACAAGTAGCAACCCATGATGCATGTACAATCAGC------------ACGCCAGAACATTTCCATTTATTCACGTCTAGTTCAAGCATTGGCTGAGTACCATGT-------AAAAGC--------TGAAGGCCATCACAATAGAGGGAATGCCAAGCTAC-AGAAGTCCATTTATGACAAACCTTGAGCAAGATGCCACCGGATGCTGGATAATCGTGCATCATGCCCTGTTATTACCTCCCTATTGTTTTCATCAATAACTGCATGTG-----------CAATCATGTAGTTTCTTGACTTAATTCTTGAATCTTTGGTACAGAACAACAATCATCAAGATACATAACGCTCAGAAGACTTGAGCTCAAAAAGTGGGCTG-AAGCAGCAAATTATTTAGCATTCAAACAAAA-GATAT-TTGAAGCATTTTCCTTCAATGTAAGGGAGCCATTCCAA-GTCTATTGCATAGCATACCAACAACGGTGATATCAGCACCATATTTCTTTGCTAAGGCTGTAGTTGTTGCTGCA
Microcycas_calocoma TCTGCCAGTAAATTTGCATCCACGTGTTTTGAGTGGATGGCTTCCATGCTAATCACTACTAAATCAAGATTCAGTTCATCAGCAACCTCTCCAATGACAGCTGTGGGCTTCTTGCCTTCACCAAGTCTCTCCATCAATCCAAATTCCTCAAAACCACCTGTTCCCAGCAGCAGATTTAAGAACACCATCATTTATTAGAATCACATCTTCAAAATTAAGCATGAATAGCAACCCACAATGCATGTACAATCAGC-----------ATTACCAGAAAATTTCCATTTATTCACATCTAGTTCAGGCATTCGATAAGTACCATG--------AAAAGC--------TAAAGGCCATCACAATAGAAGGAATGCCAACAGAC-AGAAGTCCATTTATGACAAACCTTGAGCAAGATGCCACCGGATGCTGGATAATCGCGCATCATGCTCTGTTATTACCTCCCTATTGTTTTCATCAATAACTGCATGTG-----------CAATCATGTAGTGTCTTGACTTAATTCTTGAAACTTTGGTACACAACAACAATCACCAAGATACATAATGCTCAGAAGACTT-AGCTCAAAAAGTGAGCTG----CAGCAAATTATTTAGAATTCAAACAAAA-GAAATGTCGAAGCATTTTCCTTCAATATAATGGAGCCATTCCAA-GTCTATTGCATAGCATACCAACAACTGTGATATCTGCACCATATTTTTTTGCCAAGGCTGTAGTTGTTGCTGCA
Stangeria_eriopus TCTGCCAGTAAATTTGCATCCACGTGTTTTGAGTGGATGGCTTCCATGCTAATCACTACTAAATCAAGATTCAGTTCATCAGCAACCTCTCCAATGACAGCTGTGGGCTTCTTGCCTTCACCAAGTCTCTCCATCAATCCAAATTCCTCAAACCCACCTAATTCCAACAGC-GATTCAAGAACACCATCAT-TATTAGAACTGCGTCCCTAAAATTAACCACAAGTGGCA--CCATAATGCATGTACAACCAGC------------ATGCCAGAACATTTTCATTTATTCACCTCTAGTTCAAAAATTGACTGAGTGCCATGT-------AAAATC--------TAATGGCCGTCACAAGAGAAGGAATGCCGAGGTAC-AGAAGACCGTTTATGACAAACCTTGAGCAAGATGCCACCGGATACTGGATAATCGTGCATCATGCTCTGCTATTACCTCCCTATTGTTTTCATCAATAACTGCAAGTG-----------CAACCATGTCGTTTCTTGGCTTAATTCTTGAATCTTTTGTATAGGACAACAATCATCAAAGTACACAACGCTCAGAAGA-----ACTCAAA--GTGGGCTG-AAGTAGCAAATTATTTAGCATTTAAACAAAA-TAAAT-TTGAAGCATTTTTCTTCAATATAAGGGAGCCAT-CCAARTTCTGTTATATGGCATACCAACAACGGTGATATCTGCACCATATTTCTTTGCTAAGGCTGTAGTTGTTGCTGCA
Zamia_chigua TCTGCCAGTAAATTTGCATCCACATGTTTTGAGTGGATGGCTTCCATGCTAATCACTACTAAATCAAGATTCAGTTCATCAGCAACCTCTCCAATAACAGCTGTGGGCTTCTTGCCTTCACCAAGTCTCTCCATCAATCCAAATTCCTCAAAACCACCTGATTCCAGCAGCAGATTCAAGAACACCATCATTTATTAGAATCAAATCTCTAAAATTAACCATGAATAGCAACCCATGATGCATGTATAATCAGC------------ATGCCAGAATATTTCCATTTATTCACATCTAGTTCAAGCATTTGCTGAGTACCATGT-------AAAAGT--------T-AAGCCCATCACAATAGAAGGAATGACAACATAC-AGGAGTCCATTTATGACAAACCTTGAGCAAGATGCCACCGGATGCTGGATAATCGTGCATCATGCTCTGTTAGTACCTCCCTATTTTTTTCATCAATAACTGCATGTG-----------CAATCATGTAGTTTCTTGACTTAATCCTCGAAACTTTGGTACAGGGCAACAATCATCAAGATGCATAATGCTCAGAAGACTTGAGCTCAAAAAGTGAGCTGC----AGCAAATTAATTAGAATTCAAACAAAA-GAAATGTTGAAGCATTTTCCTTGAAAATAAGGGAGCCATTCCGA-GTCTATTGCATAGCATACCAACAACAGTGATATCTGCACCATATTTCTTTGCTAAGGCTGTAGTTGTTGCTGCA
Zamia_erosa TCTGCCAGTAAATTTGCATCCACATGTTTTGAGTGGATGGCTTCCATGCTAATCACTACTAAATCAAGATTCAGTTCATCAGCAACCTCTCCAATAACAGCTGCGGGCTTCTTGCCTTCACCAAGTCTCTCCATCAATCCAAATTCCTCAAAACCACCTGATTCCAGCAGCAGATTCAAGAACACCATCATTTATTAGAATCAAATCTCTAAAATTAACCATGAATAGCAACCCATGATGCATGTATAATCAGC------------ATGCCAGAATATTTCCATTTATTCACATCTAGTTCAAGCATTTGCTGAGTACCATGT-------AAAAGT--------T-AAGGCTATCACAATAGAAGGAATGCCAACATAC-AGGAGTCCATTTATGACAAACCTTGAGCAAGATGCCACCGGATGCTGGATAATCGTGCATCATGCTCTGTTAGTACCTCCCTATTTTTTTCATCAATAACTGCATGTG-----------CAATCATGTAGTTTCTTGACTTAATCCTCGAAACTTTGGTACAGGGCAACAATCATCAAGATGCGTAATGCTCAGAAGACTTAAGCTCAAAAAGTGAGCTGG----AGCAAATTAATTAGAATTAAAACAAAA-GAAATGTTGAAGCATTTTCCTTGAAAATAAGGGAGCCATTCCGA-GTCTATTGCATAGCATACCAACAACAGTGATATCTGCACCATATTTCTTTGCTAAGGCTGTAGTCGTTGCTGCA
Zamia_imperialis TCTGCCAGTAAATTTGCATCCACATGTTTTGAGTGGATGGCTTCCATGCTAATCACTACTAAATCAAGATTCAGTTCATCAGCAACCTCTCCAATAACAGCTGTGGGCTTCTTGCCTTCACCAAGTCTCTCCATCAATCCAAATTCCTCAAAACCACCTGATTCCAGCAGCAGATTCAAGAACACCATCATTTATTAGAATCAAATCTCTAAAATTAACCACGAATAGCAACCCATGATGCATGTATAATCAGC------------ATGCCAGAATATTTCCATTTATTCAGATCTAGTTCAAGCATTTGCTGAGTACCATGT-------AAAAGC--------T-AAGGCCATCACAATAGAAGGAATGACAACATAC-AGGAGTCCATTTATGACAAACCTTGAGCAAGATGCCACCGGATGCTGGATAATCGTGCATCATGCTCTGTTAGTACCTCCCTATTTTTTTCATCAATAACTGCATGTG-----------CAATCATGTAGTTTCTTGACTTAATCCTCGAAACTTTGGTACAGGGCAACAATCATCAAGATGCATAGTGCTCAGAAGACTTGAGCTCAAAAAGTGAGCTGC----AGCAAATTAATTAGAATTCAAACAAAA-GAAATGTTGAAGCATTTTCCTTGAAAATAAGGGAGCCATTCCGA-GTCTATTGCATAGCATACCAACAACAGTGATATCTGCACCATATTTCTTTGCTAAGGCTGTAGTTGTTGCTGCA
Lyginopteris              --------------------------------------------------------------------------------------------------------------------------------------------------------------------------------------------------------------------------------------------------------------------------------------------------------------------------------------------------------------------------------------------------------------------------------------------------------------------------------------------------------------------------------------------------------------------------------------------------------------------------------------------------------------------------------------------------------------------------------------------------------------------------------
Carboniferous_Medullosales --------------------------------------------------------------------------------------------------------------------------------------------------------------------------------------------------------------------------------------------------------------------------------------------------------------------------------------------------------------------------------------------------------------------------------------------------------------------------------------------------------------------------------------------------------------------------------------------------------------------------------------------------------------------------------------------------------------------------------------------------------------------------------
Bennettitales             --------------------------------------------------------------------------------------------------------------------------------------------------------------------------------------------------------------------------------------------------------------------------------------------------------------------------------------------------------------------------------------------------------------------------------------------------------------------------------------------------------------------------------------------------------------------------------------------------------------------------------------------------------------------------------------------------------------------------------------------------------------------------------
Crossozamia               --------------------------------------------------------------------------------------------------------------------------------------------------------------------------------------------------------------------------------------------------------------------------------------------------------------------------------------------------------------------------------------------------------------------------------------------------------------------------------------------------------------------------------------------------------------------------------------------------------------------------------------------------------------------------------------------------------------------------------------------------------------------------------
Bjuvia                    --------------------------------------------------------------------------------------------------------------------------------------------------------------------------------------------------------------------------------------------------------------------------------------------------------------------------------------------------------------------------------------------------------------------------------------------------------------------------------------------------------------------------------------------------------------------------------------------------------------------------------------------------------------------------------------------------------------------------------------------------------------------------------
Nilanbe                   --------------------------------------------------------------------------------------------------------------------------------------------------------------------------------------------------------------------------------------------------------------------------------------------------------------------------------------------------------------------------------------------------------------------------------------------------------------------------------------------------------------------------------------------------------------------------------------------------------------------------------------------------------------------------------------------------------------------------------------------------------------------------------
Nilssoniocladus           --------------------------------------------------------------------------------------------------------------------------------------------------------------------------------------------------------------------------------------------------------------------------------------------------------------------------------------------------------------------------------------------------------------------------------------------------------------------------------------------------------------------------------------------------------------------------------------------------------------------------------------------------------------------------------------------------------------------------------------------------------------------------------
Eobowenia                 --------------------------------------------------------------------------------------------------------------------------------------------------------------------------------------------------------------------------------------------------------------------------------------------------------------------------------------------------------------------------------------------------------------------------------------------------------------------------------------------------------------------------------------------------------------------------------------------------------------------------------------------------------------------------------------------------------------------------------------------------------------------------------
Ctenis                    --------------------------------------------------------------------------------------------------------------------------------------------------------------------------------------------------------------------------------------------------------------------------------------------------------------------------------------------------------------------------------------------------------------------------------------------------------------------------------------------------------------------------------------------------------------------------------------------------------------------------------------------------------------------------------------------------------------------------------------------------------------------------------
Dioonopsis                --------------------------------------------------------------------------------------------------------------------------------------------------------------------------------------------------------------------------------------------------------------------------------------------------------------------------------------------------------------------------------------------------------------------------------------------------------------------------------------------------------------------------------------------------------------------------------------------------------------------------------------------------------------------------------------------------------------------------------------------------------------------------------
Kurtziana                 --------------------------------------------------------------------------------------------------------------------------------------------------------------------------------------------------------------------------------------------------------------------------------------------------------------------------------------------------------------------------------------------------------------------------------------------------------------------------------------------------------------------------------------------------------------------------------------------------------------------------------------------------------------------------------------------------------------------------------------------------------------------------------
Mesodescolea              --------------------------------------------------------------------------------------------------------------------------------------------------------------------------------------------------------------------------------------------------------------------------------------------------------------------------------------------------------------------------------------------------------------------------------------------------------------------------------------------------------------------------------------------------------------------------------------------------------------------------------------------------------------------------------------------------------------------------------------------------------------------------------
Mesosingeria              --------------------------------------------------------------------------------------------------------------------------------------------------------------------------------------------------------------------------------------------------------------------------------------------------------------------------------------------------------------------------------------------------------------------------------------------------------------------------------------------------------------------------------------------------------------------------------------------------------------------------------------------------------------------------------------------------------------------------------------------------------------------------------
Pseudoctenis              --------------------------------------------------------------------------------------------------------------------------------------------------------------------------------------------------------------------------------------------------------------------------------------------------------------------------------------------------------------------------------------------------------------------------------------------------------------------------------------------------------------------------------------------------------------------------------------------------------------------------------------------------------------------------------------------------------------------------------------------------------------------------------
Sueria                    --------------------------------------------------------------------------------------------------------------------------------------------------------------------------------------------------------------------------------------------------------------------------------------------------------------------------------------------------------------------------------------------------------------------------------------------------------------------------------------------------------------------------------------------------------------------------------------------------------------------------------------------------------------------------------------------------------------------------------------------------------------------------------
Ticoa                     --------------------------------------------------------------------------------------------------------------------------------------------------------------------------------------------------------------------------------------------------------------------------------------------------------------------------------------------------------------------------------------------------------------------------------------------------------------------------------------------------------------------------------------------------------------------------------------------------------------------------------------------------------------------------------------------------------------------------------------------------------------------------------
Antarcticycas             --------------------------------------------------------------------------------------------------------------------------------------------------------------------------------------------------------------------------------------------------------------------------------------------------------------------------------------------------------------------------------------------------------------------------------------------------------------------------------------------------------------------------------------------------------------------------------------------------------------------------------------------------------------------------------------------------------------------------------------------------------------------------------
Almargemia                --------------------------------------------------------------------------------------------------------------------------------------------------------------------------------------------------------------------------------------------------------------------------------------------------------------------------------------------------------------------------------------------------------------------------------------------------------------------------------------------------------------------------------------------------------------------------------------------------------------------------------------------------------------------------------------------------------------------------------------------------------------------------------


[GroES 955bp 2624-3578]
Bowenia_serrulata ATAACAGAGTCACTAGAAACATGATGGGCAAGGG--AGGGAAACAGCAGCCGTCCATG--TTTCTCTAATGGCATTTGGCATTTCC-TTAA----AAAAACATTGCTTCATTTTCCAGAAAC-ATTTTCTAATGCTTTCTGGCTTTTCTTTGATATTCCCTAGTGTTTCATATGGTTTCTTGC--------------------------------TATTTTCTTGGTGTTTCATG-------TTTCACTACAAAATATCCCATTTTCTGTGATTATGTCGTAGACTGCATGGGGCAGACACATTTCTTGTTAGGGCTTGTGTTATGGGTGCAAGTGAAATGACACCGTAGTAAGTCATTACCTTTGGTTTGCAAATGCTACCTGCTTGGCATCCACTGCTAGTCCAAACC------------------CAGGTACCATTAACATGAAGCTTGTAGCTGCATAAACTGGGTGCT---TCTTAACTTAACACAGCTACTTTAAAATTCTTTAGAATGAAAGCAA------TTATAATTGTTGTCTATACAGGTTTTACTTGTTCTGGGAGCAGCAGGCGGGGTTGGGTTGGCAGCTGTGCAGATAGGAAAGGTTTGTGGAGCGACTGTGATTGCTGTAGCAAGGCAAGAAGTTACTTTTTCCCTAGTTATCTAAGTCTGCTAGTTTTGCTTGATTGAAGTCTTTTTCTGTTGATTGGCAATGATGTCTTCTCTTGCAAGGCATGACACA-GGAGGCTTCTCACTTAAAAGTGTGATTTTGTCTCAAGGTCGCATAGATTA-TTTTGGATCTTTGTGGAGGTTAAACGTATTTGCATTACACATTTATTTTATCTGCATCCTCCAACTCCCA-AGTTATCATTCTCCATAGAGACATATGCTTGTCAAATCTATTGAATGCACATATTTTGAAAAGCCAGAGGGAGGATGYGATGATG
Bowenia_spectabilis ??????????????????????????GGCAAGGG--AGGGAAACAGCAGCCGTCCATG--TTTCTCTAATGGCATTTGGCATTTCC-TT-A----AAAAACATTGCTTCATTTTCCAGAAAC-RTTTTCTAATGCTTTCTGGCTTTTCTTTGATATTCCCTAGTGTTTCATATGGTTTCTTGC--------------------------------TATTTTCTTGGTGTTTCATG-------TTTCACTACAAAATATCCCATTTTCTGTGATTATGTCGTAGACTGCATGGGGCAGACACATTTCTTGTWAGGGCTTGTGTTATGGGTGCAAGTGAAATGACACCGTAGTAAGTCATTACCTTTGGTTTGCAAATGCTACCTGCTTGGCATCCACTGCTAGTCCAAACC------------------CAGGTACCATTAACATGAAGCTTGTAGCTGCATAAACTGGGTGCT---TCTTAACTTAACACAGCTACTTTRAAATTCTTTAGAATGAAAGTAA------TTATAATTGTTGTCTATACAGGTTTTACTTGTTCTGGGAGCAGCAGGCGGGGTTGGGTTGGCAGCTGTGCAGATAGGAAAGGTTTGTGGAGCGACTGTGATTGCTGTAGCAAGGCAAGAAGTTACTTTTTCCCTAGTTATCTAAGTCTGCTAGTTTTGCTTGATTGAAGTCTTTTTCTGTTGATTGGCAATGATGTCTTCTCTTGCAAGGCATGACACA-GGAGGCTTCTCACTTAAAAGTGTGATTTTGTCTCAAGGTCGCATAGATTA-TTTTGGATCTTTGTGGAGGTTAAACGTATTTGCATTACACATTTATTTTATCTGCATCCTCCAACTCCCA-AGTTATCATTCTCCATAGAGACATATGCTTGTCAAATCTATTGAATGCACATATTTTGAAAAGCCAGAGGGAGGATGTGATGATG
Ceratozamia_becerrae ATAACAGAGTCACTAGAAACATGAT-GGCATGGG--AGGGAAACAACAGCGATCCATG--TTTCTCTAATGGCATTTGGCATTTCC-TAAC----AAAAACATCGCTTCATTTGCCAGAAAC-ATTTTCTAATGCTTTCTGGCTTTTCTTTGATAGTCCCTAGTGTTTCATGTGGTTTCTTGC--------------------------------TATCTCCTTGGTGTTT-------------------CAACATTTCTCATTTTCTGTGACTATGTTGTAGACTGCATGGGGCATACACATTTCTTGTTAGGGCTTATGTTATGGGTGCAAGTGAAATGACACTGTAGTAAGTCATTACCTTTGGTTTGCAAACGTAACCTGCTTGGCATCCATTGCTAGACCAAACC------------------CAGGAACCATTAACATGAAGCTTGCAGCTGCATTAACTGGGCGCT---TCTTAACTTAAAGCACCTACTTTGAAATTCTTTAGAATGAAAGTAA------TTATAATTGTGGTCTATACAGGTTTTGCTTGTTCTGGGAGCAGCAGGCGGAGTGGGGTTGTCAGCTGTGCAGATAGGAAAGGTTTGTGGGGCGACTGTGATTGCTGTAGCAAGGTAAGAAGTTACTTTTTTCCTAGTTATCTAAGTCTGCTAGTTTTGCTTCATTGAAATCCTTTTCTGTTGATTGGGAATGATCTCTTCTCTTGCAAGGCGTGAGACA-GGAGGCTTCTCAC-------TGTGATTTTATGTCAAGGCCCCATAGATTA-TTTTGGATCTTTGTGGAGCTTAAAAGTATTTACGTTACACATTTATTTTATCTGCACCCTCCAACTCTCA-A--------TCTCCATAGAAACATACGTTTGTCAAATGCATTGAATGCACATATTTTGAAAAAACAGAGGGAGGATGTGATGATG
Ceratozamia_hildae ATAACAGAGTCACTAGAAACATGAT-GGCATGGG--AGGGAAACAACARCGATCCATG--TTTCTCTAATGGCATTTGGCATTTCC-TAAC----AAAAACATCGCTTCATTTGCCAGAAAC-ATTTTCTAATRCTTTCTGGCTTTTCTTTGATAGTCCCTAGTGTTTCATGTGGTTTCTTGC--------------------------------TATCTYCTTGGTGTTT-------------------CAACATTTCTCATTTTCTGTGACTATGTTGTAGACTGCATGGGGCATACACATTTCTTGTTAGGGCTTATGTTATGGGTGCAAGTGAAATGACACTGTAGTAAGTCATTMCCTTTGGTTTGCAAACGTAACCTSCTTGGCATCCATTGCTAGACCAAACC------------------CAGGAACCATTAACATGAAGCTTKTAGCTGCATTAACTGGGCGCT---TCTTAACTTAAAGCACCTACTTTGAAATTCTTTAKAATGAAAGTAA------TTATAATTGTGGTCTATACAGGTTTTGCTTGTTCTGGGAGCAGCAGGCGGAGTGGGGTTGTCAGCTGTGCAGATAGGAAAGGTTTGTGGGGCGACTGTGATTGCTGTAGCAAGGTRAGAAGTTACTKTTTTCCTAGTTATCTAAGTCTGCTAGTTTTGCTTCATTGAAGTCC--------------------------------------------------------------------------TTTGTGTCAAGGCCCCATRGATTA-TTTTGGATCTTTGTGGAGGTTAAAAGTATTTACGTTACACATTTATTTTATCTGCACCCTCCAACTCTCA-A--------TCTCCATAGAAACATACGTTTGTCAAATGCATTGAATGCACATATTTTGAAAAAACAGAGGGAGGATGTGATGATG
Ceratozamia_robusta ATAACAGAGTCACTAGAAACATGAT-GGCATGGG--AGGGAAACAACAACGATCCATG--TTTCTCTAATGGCATTTGGCATTTCC-TAAC----AAAAACATCGCTTCATTTGCCAGAAAC-ATTTTCTAATGCTTTCTGGCTTTTCTTTGATAGTCCCTAGTGTTTCATGTGGTTTCTTGC--------------------------------TATCTCCTTGGTGTTT-------------------CAACATTTCTCATTTTCTGTGACTATGTTGTAGACTGCATGGGGCATACACATTTCTTGTTAGGGCTTATGTTATGGGTGCAAGTGAAATGACACTGTAGTAAGTCATTACCTTTGGTTTGCAAACGTAACCTSCTTGGCATCCATTGCTAGACCAAACC------------------CAGGAACCATTAACATGAAGCTTTTAGCTGCATTAACTGGGCGCT---TCTTAACTTAAAGCACCTACTTTGAAATTCTTTAGAATGAAAGTAA------TTATAATTGTGGTCTATACAGGTTTTGCTTGTTCTGGGAGCAGCAGGCGGAGTGGGGTTGTCAGCTGTGCAGATAGGAAAGGTTTGTGGGGCGACTGTGATTGCTGTAGCAAGGTAAGAAGTTACTGTTTTCCTAGTTATCTAAGTCTGCTAGTTTTGCTTCATTGAAGTCC--------------------------------------------------------------------------TTTGTGTCAAGGCCCCATAGATTA-TTTTGGATCTTTGTGGAGGTTAAAAGTATTTACGTTACACATTTATTTTATCTGCACCCTCCAACTCTCA-A--------TCTCCATAGAAACATACGTTTGTCAAATGCATTGAATGCACATATTTTGAAAAAACAGAGGGAGGATGTG??????
Cycas_angulata ATAGCATAGGCACCAGAAACATGAT-GGCAAGGG--AGGTGAACAGC--CTGGCCATG--TTTCCCAAATGGCATTTGGCATTTCA-TAAGAAATAGAGACATTACTTCATTTGCCAGAAACTTTTTTCTAGTTCTTCCTGGCTTTTCTTTGATATTCTCTAATGTCTCATGTCATTTCTTGTTGTGTCCCGGGTGTTTCCATGGCATTTCTTGGTATTTCCTTGGTGTTCCATGTTCATTCTTCCACTGCAACATTTGCCATTTCATGTGATTATGAT-TATGTTGTAGAGTGCATATACATTTCTTTGTAGGGCTTATGTCGTGGGTGCAAGTTGAATGAGTACATAGTAAGTTATTGCCTCCGGTTTGCAATTGCTTCTGAGTTGGCATTGATTGCTAGACCAAACCCACCCTTCTGGCCCTTGGCAGTGACCATCACCGTGAAACTTGAAGCTGGATTAACTGGGTTCT--------TGTTAAAGCTACTACTTTAAAGTTCTTTAGAATGAAAGTTGCAGTACTTGTAATTGTGGTCTCCACAGGTTTTGCTTGTTCTTGGAGCAGCAGGCGGAGTAGGATTGTCAGCTGTGCAGATAGGCAAGGCTTGTGGGGCAACAGTAATTGCTGTAGCAAGGTAAGGAATTGTTTTTTCCCTAGTTATTGAAGCCTGCTTGTTTTGCTTCATTAAAGTCCTTTTCTGTTGCATGGCAAAGATGTCTCCTCTAATAAGGCAGGGCATGTCCAAACTTCTCATTTAAAATTGT-ATTTTGTGTCGAGGTCCCATACATCA-TTTTTTGTCTCTGTGGATGTTAAAAATATTTACATTATGTGTTTATTTTATCTGCAGCCTCTGACTCATGTGGGTATCTTTCTCCATAGAAACATGCCTTTCTCAAATGTATCAAATGCATGCATTTCAAAAACGAAGAGGGAGGATGCGACGATG
Cycas_bifida ATAGCATAGGCACCAGAAACATGAT-GGCAAGGG--AGGTGAACAGC--CTGGCCATG--TTTCCCAAATGGYATTTGGCATTTCA-TAAGAAATAGAGACATTACTTCATTTGCCAGAAACTTTTTTCTAGTTCTTCCTGGCTYTTCTTTGATATTCTCTAGTGTCTCATGTCATTTCTTGTTGTGTCCCGGGTGTTTCCATGGCATTTCTTGGTATTTCCTTGGTGTTCCATGTTCATTCTTCCACTGCAACATTTGCCATTTCATGTGATTATGAT-TATGTTGTAGGGTGCATATACATTTCTTTGTAGGGCTTATGTCGTGGGTGCAAGTTGAATGAGTACATAGTAAGTTATTGCCTCCGGTTTGCAATTGCTTCTGAGTTGSCATTGATTGCTAGACCAAACCCACCCTTCTTGCCCTTGGCAGTGACCATCACCGTGAAACTTGAAGCTGGATTAACTGGGTTCT--------TGTTAAAGCTACTACTTTAAAGTTCTTTAGAATGAAAGTTGCAGTACTTGTAATTGTGGTCTCCACAGGTTTTACTTGTTCTTGGAGCAGCAGGCGGAGTAGGATTGTCAGCTGTGCAGATTGGCAAGGTTTGTGGGGCAACAGTAATTGCTGTAGCAAGGTAAGGAATTGTTTTTTCCCTAGTTATTGAAGCCTGCTTGTTTCGCTTCATTAAAGTCCTTTTCTGTTGCATGGCAAAGATGTCYCCTCTAATAAGGCAGGGCATGTCCAAACTTCTCATTTAAAATTGT-ATTTTGTGTCGAGGTCCCATACATCA-TTTTTTGTCTCTGTGGATGTTAAAAATATTTACATTATGTGTTTATTTTATCTGCAGCCTCTGACTCATGTGGGTATCTTTCTCCATAGAAACATGCCTTTCTCAAATGTATTAAATGCATGCATTTCAAAAACGAAGAGGGAGGATGCGACGATG
Dioon_mejiae ATAACACGGTCACTAGAAACATGAT-GGCAAGGGCAAGGGAAACAGCAGCCGTCCGTG--TTTCTCTAATGGCATTTAGCATTTCCTTAAA----AAAAACATTGCTCCATTTGCCAGAAAC-ATTTTCT-----TTTCTGGCTTTTCTTTGATATTCCCTAGTGTTTCATGTGGTTTCTTAC--------------------------------TATTTCCTTGGTGTTTCATG-------TCTCACTGCAACATTTCCCATTTTCTGTGAGTATGTTGTAGACTGCATGGGGCATACAGATTTCTTGTTAGGGCGTATGTTATGGGTGCAAGTGAAATGACACCATAGTAAGTCATTACCTTTGGTTTGCAGATGTTACCTGCTTGGCATCCACTGCTAGACCAAACC------------------CAAGAACCGTTAACATGAAGCTTGTAGCTG-------TGGGTTCT--------TCTTGACGCTGCTACTTTAAAATTCTTTAGAATGGAAGYAATAGTACTTATAATTGTGGTCTATACAGGTTTTGCTTGTTCTGGGAGCAGCAGGCGGAGTGGGGTTGTCAGCTGTGCAGATAGGAAAGGTTTGTGGGGCGACTGTGATTGCTGTAGCAAGGTAAGAAGTTACTTCTTCCCCAGTTATCTAAGTCTGCTAGTTTTGCTTTGTTGAAGTCTTTTTCTGTTGCTTGGCAATGTTG-ATTCTCTTGCAAGGCATGACACG-GGAGGCTTCTCACCTAAAAGTGTGA-TTTGTGTCAAGGTCCCATCCATCA-TTTTAGATCTTTGTGGACATTAAAAGTATTTACATTACACATTTATTTTATTTGCATCCTCCAACCCCCA-AGTTATTGTTCTCCATAGAAATGTACACTTGTCAAATGTATTGAATGCACATATTTTGCAAAACAAGAGGGAGGATGTGACGGTG
Dioon_sonorense ATAACACGGTCACTAGAAACATGAT-GGCAAGGGCAAGGGAAACAGCAGCCGTCCGTG--TTTCTCTAATGGCATTTAGCATTTCCTTAAA----AAAAACATTGCTCCATTTGCCAGAAAC-ATTTTCT-----TTTCTGGCTTTTCTTTGATATTCCCTAGTGTTTCATGTGGTTTCTTAC--------------------------------TATTTCCTTGGTGTTTCATG-------TCTCACTGCAACATTTCCCATTTTCTGTGAGTATGTTGTAGACTGCATGGGGCATACAGATTTCTTGTTAGGGCGTATGTTATGGGTGCAAGTGAAATGACACCATAGTAAGTCATTACCTTTGGTTTGCAGATGTTACCTGCTTGGCATCCACTGCTAGACCAAACC------------------CAAGAACCGTTAACATGAAGCTTGTAGCTG-------TGGGTTCT--------TCTTGACGCTGCTACTTTAAAATTCTTTAGAATGGAAGTAATAGTACTTATAATTGTGGTCTATACAGGTTTTGCTTGTTCTGGGAGCAGCAGGCGGAGTGGGGTTGTCAGCTGTGCAGATAGGAAAGGTTTGTGGGGCGACTGTGATTGCTGTAGCAAGGTAAGAAGTTACTTCTTCCCTAGTTATCTAAGTCTGCTAGTTTTGCYTTGTTGAAGTCTTTTTCTGTTGCTTGGCAATGTTG-ATTCCCTTGCAAGGCATGACACG-GGAGGCTTCTCACCTAAAAGTGTGA-TTTGTGTCAAGGTCCCATCCATCA-TTTTAGATCTTTGTGGACATTAAAAGTATTTACATTACACATTTATTTTATTTGCATCCTCCAACCCCCA-AGTTATTGTTCTCCATAGAAATGTACACTTGTCAAATGTATTGAATGCACATATTTTGCAAAACAAGAGGGAGGATGTGACGGTG
Encephalartos_altensteinii ATAACAGAATCACTAGAAACATGAT-GGCAAGGG--AGGGAAACAGCAGCGGTCCATG--TTTCTCTAATGGCATTTGGCATTTCC-TAAA----AAAAACATTGCTTCATTTGCCAGAAAC-ATTTTCTAATGCTTTCTGGCTTTTCATTGATATTCCCTAGAGTTTCATGTGGTTTCTTGC--------------------------------TATTTCCTTGGTGTTTCATG-------TCTCCCTGCAACATTTCCCATTTTCTGTGACTATGTTGTAGACTGCATGGGGC--ACACATTTCTTGTTAGGGCTTATGTTATGGGTGCAAGTGAAATGACACCATAGTGAGCCATTACCTTTGGTTTGCAAATGTTACCTGCTTGGCATCCACTACTAGACCAAACC------------------CAGGAACCATTAACATGAAGCTTGTAGCTGCATTAACTGGGTGCT---TCTTAACTTAACACAGCTACTTTAAAATTCTTTAGAATGAAAGTAATAGTGCTTATAATTGTGGTCTATACAGGTTTTGCTTGTTCTGGGAGCAGCAGGCGGAGTGGGGTTGTCAGCTGTGCAGATAGGAAAGGTTTGTGGGGCGACTGTGATTGCTGTAGCAAGGTAAGAAGTTACTTTTTCCCTAGTTATCTAAGTCTGCTGGTTTTGCTTCATTGAAGTATTTCTTTGTTGATTGGCAATGATGTCTTCTCTTGCAAGGCATGACACA-GGGGGCTTCTCACTTAAAAGTGTGATTTTGTGTCAAGGTCCCATAGATCA-TTTTGGATCTTTGTGGAGGTTAAAAGTATTTACATTACACATTTATTTTATCTGCATCCTCCAACTCTTA-AGTTATCGTTCTCCATAGAAACATATGCTTCTCAAATGTATTGAATGCACATATTTTGAAAAACAGAAGGGAGGATGTGATTATG
Encephalartos_macrostrobilus ATAACAGAATCACTAGAAACATGAT-GGCAAGGG--AGGGAAACAGCGGCGGTCCATG--TTTCTCTAATGGCATTTGGCATTTCC-TAAA----AAAAACATTGCTTCATTTGCCAGAAAC-ATTTTCTAATGCTTTCTGGCTTTTCATTGATATTCCCTAGTGTTTCATGTGGTTTCTTGC--------------------------------TATTTCCTTGGTGTTTCATG-------TCTCCCTGCAACATTTCCCATTTTCTGTGACTATGTTGTAGACTGCATGGGGC--ACACATTTCTTGTTAGGGCTTATGTTATGGGTGCAAGTGAAATGACACCATAGTGAGCCATTACCTTTGGTTTGCAAATGTTACCTGCTTGGCATCCACTACTAGACCAAACC------------------CAGGAACCATTAACATGAAGCTTGTAGCTGCATTAACTGGGTGCT---TCTTAACTTAACACAGCTACTTTAAAATTCTTTAGAATGAAAGTAATAGTGCTTATAATTGTGGTCTATACAGGTTTTGCTTGTTCTGGGAGCAGCAGGCGGAGTGGGGTTGTCAGCTGTGCAGATAGGAAAGGTTTGTGGGGCGACTGTGATTGCTGTAGCAAGGTAAGAAGTTACTTTTTCCCTAGTTATCTAAGTCTGCTGGTTTTGCTTCATTGAAGTATTTCTTTGTTGATTGGCAATGATGTCTTCTCTTGCAAGGCATGACACA-GGGGGCTTCTCACTTAAAAGTGTGATTTTGTGTCAAGGTACCATAGATCATTTTTGGATCTTTGTGGAGGTTAAAAGTATTTACATTACATGTTTATTTTATCTGCATCCTCCAACTCTTA-AGTTATCGTTCTCCATAGAAACATATGCTTCTCAAATGTATTGAATGCACATATTTTGAAAAACAGAAGGGAGGATGTGATTATG
Lepidozamia_hopei ATAACAGAATCACTAGAAACATGAT-GGCAAGGG--AGGGAAACAGCAGCGGTCCATG--TTTCTCTAATATCATTTGGCATTTCC-TAAA----AAAAACATTGCTTCATTTGCCAGAAAC-ATTTTCTAATGCTTTCTGGTTTTTAATTGATATTCCCTAGTGTTTCATGTGGTTTCTTGC--------------------------------TATTTCCTTGGTGTATCATG-------TCTCCCTGCAACATTTCCCATTTTCTTTAACTATGTTGTATACTGCATGGGAC--ACACATTTCTTGTTAGGGCTTATGTTATGGGTGCAAGTGAAATGACACCGTAGTAAGCCATTACCTTTGGTTTGCAAATGTTACCTGCTTGGTATCCACTGCTAGACCAAACC------------------CAGGAACCATTAACATGAAGCTTGTAGCGGCATTAACTGGGTGCT---TCTTAACTTAACACAGCTACTTTTAAATTCTTCAGAATGGAAGTAATAGTGCTTATAATTGTGGTCTATACAGGTTTTGCTTGTTCTGGGAGCAGCAGGCGGAGTGGGGTTGTCAGCTGTGCAGATAGGAAAGGTTTGTGGGGCGACTGTGATTGCTGTAGCAAGGTAAGAAGTTACTTTTTCTCTAGTTATCTAAGTCTGCTGGTTTTGCTTCATTGAAGTGTTTCTTTGTTGATTGGCAATGATGTCTTCTCTTGCAAGTCATGACACA-GGGGGCTTCTCACTTAAAAGTGTGATTTTGTGTCAAGGTCCCATAGATCA-TTTTGGATCTTTGTGGAGGTTAAAAGTATTTATATTACACATTTATTTTATCTGCATCCTCCAACTCTTA-AGTTATCGTTCTCCATAGAAACATATGCTTCTCAAATGTATTGAATGCACATATTTTGAAAAACAGAAGGGATGATGTGGTGATG
Lepidozamia_peroffskyana ATAACAGAATCACTAGAAACATGAT-GGCAAGGG--AGGGAAACAGCAGCGGTCCATG--TTTCTCTAATGGCATTTGGCATTTCC-TAAA----AAAAACATTGCTTCATTTGCCAGAAAC-ATTTTCTAATGCTTTCTGGTTTTTTATTGATATTCCCTAGTGTTTCATGTGGTTTCTTGC--------------------------------TATTTCCTTGGTGTATCATG-------TCTCCCTGCAACATTTCCCATTTTCTTTAACTATGTTGTRGACTGCATGGGAC--ACACATTTCTTGTTAGGGCTTATGTTATGGGTGCAAGTGAAATGACACCGTAGTAAGCCATTACCTTTGGTTTGCAAATGTTACCTGCWTGGCATCCACTGCTAGACCAAACC------------------CAGGAACCATTAACATGAAGCTTGTAGCGGCATTAACTGGGTGCT---TCTTAACTTAACACAGCTACTTTTAAATTCTTCAGAATRGAAGTAATAGTGCTTATAATTGTGGTCTATACAGGTTTTGCTTGTTCTGGGAGCAGCAGGCGGAGTGGGGTTGTCAGCTGTGCAGATAGGAAAGGTTTGTGGGGCGACTGTGATTGCTGTAGCAAGGTAAGAAGTTACTTTTTCTCTAGTTATCTAAGTCTGCTGGTTTTGCTTCATTGAAGTGTTTCTTTGTTGATTGGYAATGATGTCTTCTCTTGCAAGGCATGAYACA-GGGGG??????????????????????????????????????????????????????????????????????????????????????????????????????????????????????????????????????????????????????????????????????????????????????????????????????????
Macrozamia_diplomera ?????????????????AACATGAT-GGAAAGGG--AGGGAAACAGCAGCGGTCCATG--TTTCTSTAATGGCATTTGGCATTTCC-TAAA----AACAACATTGCTTCATTTGCCAGAAAC-ATTTTCKAATGCTTTCTGGCTTTTYGTTGATATTCCCTAGTGTTTCATGTGGTTTCTTSC--------------------------------TATTTGCTTGGTGTTTCATG-------TCTCCCTGCAACATTTCCCATTTTCTGTGACTATGTTGTAGACTGCATGGGGCATACACATTTCTTGTTAGGGCTTATGTTATGGGTGCAAGTGAAATGACACCGTAGTAAGCCATTA??????????????ATGTTACCTGCTTGGCATCCACTGCTAGACCAAACC------------------CAGGAACCATTAACATGAAGCTTGTAGCTGCATTAACTGGGTGCT---TCTTAACTTAATGCAGCTACTTTAAAATTCTTTRGAATGTAAGTAATAGTGCTTATAATTGTGGTCTATACAGGTTTTGCTTGTTCTGGGAGCAGCAGGCGGAGTGGGGTTGTCAGCTGTGCAGATAGGAAAGGTTTGTGGGGCGACTGTGATTGCTGTAGCAAGGTAASAAGTTATTTTTTCCCTASTTATCTAAGTCTGCTGGTTTTGCTTCATTGAAGTATTTCTTTGTTGATTGGCAATGATGCCTTCTCTTGCAAGGCATGACACA-GGAGGCTTCTCACTTAAAAGTGTGATTTTGTGTCAAGGTCCCATAGATCA-TTTTGGATCTTTGTGGAGTTTAAAAGTATTTACATTACACATTTATTTTATCTGCATCCTSCAACTCTTA-AGTTAMCGTTCTCCATACAAACATATGCTTGTCAAATGTATTCAATGCACATATTTTGAAAAACAGAAGGGAGGATGTGATGATG
Macrozamia_macdonnellii ???????????ACTACAAACATGAT-GGAAAGGG--AGGGAAACAGCAGCGGTCCATG--TTTCTSTAATGGCATTTGGCATTTCC-TAAA----AACAACATTGCTTCATTTGCCAGAAAC-ATTTTCKAATGCTTTCTGGCYTTTYGTTGATATTCCCTAGTGTTTCATGTGGTTTCTTSC--------------------------------TATTTGCTTGGTGTTTCATG-------TCTCCCTGCAACATTTCCCATTTTCTGTGACTATGTTGTAGACTGCATGGGGCATACACATTTCTTGTTAGGGCTTATGTTATGGGTGCAAGTGAAATGACACCGTAGTAAGCCATTA??????????????ATGTTACCTGCTTGGCATCCACTGCTAGACCAAACC------------------CAGGAACCATTAACATGAAGCTTGTAGCTGCATTAACTGGGTGCT---TCTTAACTTAATGCAGCTACTTTAAAATTCTTT?GAATGTAAGTAATAGTGCTTATAATTGTGGTCTATACAGGTTTTGCTTGTTCTGGGAGCAGCAGGCGGAGTGGGGTTGTCAGCTGTGCAGATAGGAAAGGTTTGTGGGGCGACTGTGATTGCTGTAGCAAGGTAASAAGTTATTTTTTCCCTAGTTATCTAAGTCTGCTGGTTTTGCTTCATTGAAGTATTTCTTTGTTGATTGGCAATGATGCCTTCTCTTGCAAGGCATGACACA-GGAGGCTTCTSACTTAAAAGTGTGATTTTGTGTCAAGGTCCCATAGATCA-TTTTGGATCTTTGTGGAGTTTAAAAGTATTTACATTACACATTTATTTTATCTGCATCCTSCAACTCTTA-AGTTAMCGTTCTCCATACAAACATATGCTTGTCAAATGTATTCAATGCACATATTTTGAAAAACAGAAGGGAGGATGTGATGATG
Microcycas_calocoma ATAACGGAGTCACTATAAACGCGAT-GGCAAGGG--AGGGCAACAATAGCTGTCCATGTTTTTCTCTAACGGCATTTGGCATTTCC-TGA-----AAAACAATTTCTTCATTTGCCAGAAAC-ATTTTCTAATGCGTTCCRGTTCTGTTTGGTATTTCCCTAGCAGCGCATGTGGTTTCTTGA--------------------------------AATTTCCTTGGTGTTCCATG-------TGTCACTGCAACATTTCCCATTTTCTGCGATTCTGTTGTAGACTGGACAGGGCATACACATTTCTTGTTAGGGCTTACRTTATGGGTGCAAGTGAAATGACACCGTAGCAAGTCATTACCTTTGGTTCACAAATGTTACCTGCTTTGCATGCACTGCTAGGCCAAACC------------------CAGGACCTATAAACATGAGGCTTGTAGCTGCATTAACTGGGCATTTTGTCTTAACATAATGCAGCTACTATGAAATTCTTTAGAATGAAAGTAA------TTATAATTGTGGTCTATACAGGTTTTGCTTGTTCTGGGAGCAGCAGGCGGAGTGGGGTTGTCAGCTGTGCAGATAGGAAAGGTTTGTGGGGCGACCGTGATTGCTGTAGCAAGGTAAGAAGCTACTTTTGCTCTAGTTATCTAACTCTGCTAGCTTTGCTTCATGGAAGCCTTTTTCTGCTGATTGGCAATAA-GTCTTCTCTTGCAAGGCATGACGCT-GGAGGCTTCTTACTTAAAATTCTGATTTTGTGTCAAGGTCCTATAGATTA-TTTYGGATTTTTGTGTAAGTTAAAGGTATTTATATTACATGTTTATTTTATTTGCATCCTCCAACCCTCA-AGTCATTGTTCTCCATAGAAACATGCGCCTGTCAAATGTGTTGAATGCACATATTTTGAAAAACCAGAGGGAGGATGTGACGATG
Stangeria_eriopus ATAGCAATGCCAATAGAAACATGAT-GGCGAGGG--AGGGAAACGACAGCCGTCCATG--TTTCTCTGATGGCATTTGGCATTTCC-TACGGA--AAAAACATGGCTTCATTTGCCAGAAAC-----------GTTTTCTGGTTTTGATTTGAAATTCCCTAGTGTTTCATGTCGCTTCTTGC--------------------------------TATTTTTTT-GTATTTCACG-------TTTCACCGCAACATTTCCCATTTTCTGTGACCGTGTTGTAGACTGCATGGGGCATACRCATTTCCTGCTAGGATTTAYGTTATGGGTGCAAGTGAAATGACACYGTAGCAAGTCATTACCTTTGGTTTGCAAATGTTACCTGCTTGGCATCCACGGCT-GACCGAACC------------------CAGGAACCATTAAAATGAAGCTTGTAGCTACATTAACTGGGTGCT---TCTCAACTTAACGTAGCTACCTTAAAATTCTTTAGAACGAAAGTAA------TTATAATTGTGGTCTATACAGGTCTTGCTTGTCCTKGGAGCAGCAA?????????????????????????????????????????????????????????????????????????????????????????????????????????????????????????????????????????????????????????????????????????????????????????????????????????????????????????????????????????????????????????????????????????????????????????????????????????????????????????????????????????????????????????????????????????????????????????????
Zamia_chigua ???ACAGAGTCACTATAAACATGAG-GGCAAAGG--AGGGAAACGGCAGCTGTCCATG--TTTCTCTGACGGCATTTGGCATTTCC-TGA-----AGAAACATTTCTTCAATTGTCAGAGAC-ATTTTCTAATGCTTTCTGG-TTTTGTTTGGTATTCCCTAGCGTTGCATGTGGTTTCTTTC--------------------------------AATTTCCTTGGTGTT-CATG-------TCTCACTACAACATTTCCCATTTTCTGTGACTCTGTTGTAGACTGCAGGGGGCATAGACATTTCCTGTTAGGGCTTATGTTACGGGTGCAAGTGAAATGACACCGTAGTAAATCATTACCTTTGGTTTACAAATGTTACCTGCTTTGCATGCACAGCTAGACCAAACC------------------CAGGACCAATTAACATGAAGCTTATAGCTGCATTAACTGGGTACTTGTTCTTAACGTAACGCAGCTACAATGAAATTCTTTAGAATGAAAGTAA------TTATAATTGTSGTCTATATAGGTTTTGCTTGTTCTGGGAGCAGCAGGTGGAGTGGGGTTGTCAGCTGTGCAGATAGGAAAGGTTTGTGGGGCGACTGTGATTGCTGTAGCAAGGTGAGAAGTTACTTTTTCCCTAGTTATCTAACTCTGCCAGTTTTGCTTCATGGAAGTCTTTTTCTGTTGATCGGCAATGATGTCTTCTCTTGCAAGGCATGACATG-GGAGGCTTCTTACTTAAAAGTATGATTTTGTGTCAATGTCCCATAGATCA-TTTTGGATCTTTGTGTAGGTTAAATGTGTCCMCATTACACGTTTATTTTATTTGCATCCTCCAA--------------------------------TGCTTGTCAAACATGTTGAATGCACATATTTTGAAAGACCAGAGGGAGGATCTGATGATG
Zamia_erosa ATAACAGAGTCACTATAAACATGAG-GGCAAAGG--AGGGAAACGGCAGCTGTCCATG--TTTCTCTAACGGCATTTGGCATTTCC-TGA-----AGAAACATTTCTTCAATTGCCAGAGAC-ATTTTCTAATGCTTTCTGG-TTTTGTTTGGTATTCCCTAACGTTGCATGTGGTTTCTTTC--------------------------------AATTTCCTTGGTGTTCCATG-------TCTCACTACAACATTTCCCATTTTCCGTGGCTCTGTTGTAGACTGCACGGGGCATAGACATTTCCTGTTAGGGCTTACGTTATTTGTGCAAGTGAAATGACACCGTAGTAAGTCATTACCTTTGGTTTACAAATGTTACCTGCTTTGCATGCACTGCTAGAACAAAGC------------------CAAGACCTATTAACATGAAGATT-----------------GTACTTTTTCTTAACATAATGCAGCTACTATGAAATTCTTTAGAATGAAAGTAA------TTATAATTGTGGTCTATACAGGTTTTGCTTGTTCTGGGAGCAGCAGGCGGAGTGGGGTTGTCAGCTGTGCAGATAGGAAAGGTTTGTGGGGCGACTGTGATTGCTGTAGCAAGGTGAGAAGTTACTTTTTCCCTAGTTATCTAACTCTGCTAGTTTTGCTTCATGGAAGTCTTTTTCTGTTGATCGGCAATGATGTCTTCTCTTGCAAGGCATGACATG-GGAGGCTTCTTACTTAAAAGTATGATTTTGTGTCAATGTCCCATAGATCA-TTTTGGATCTTTGTGTAGGTTAAATGTGCCCACATTACACGTTTATTTTATTTGCATCCTCCAA--------------------------------TGCTTGTCAAACATGTTGAATGCACATATTTCGAAAAACCAGAGGGAGGATCTGATGATG
Zamia_imperialis ATAACAGAGTCACTATAAACATGAG-GGCAAAGG--AGGGAAACGGCAGCTGTCCATG--TTTCTCTAACGGCATTTGGCATTTCC-TGA-----AGAAACATTTCTTCAATTGCCAGAGAC-ATTTTCTAATGCTTTCTGG-TTTTGATTGGTATTCCCTAGCGTTGCATGTGGTTTCTTTC--------------------------------AATTTCCTTGGTGTT-CATG-------TCTCACTACAACATTTCCCATTTTCTGTGACTCTGTTGTAGACTGCAGGGGGCATAGACATTTCCTGTTAGGGCTTACGTTACGGGTGCAAGTGAAATGACACCGTAGTAAGTTATTACCTTTGGTTTACAAATGTTACCTGCTTTGCAGGCACAGCTAGACCAAACC------------------CAGGGCCAATTAACATGAAGCTTATAGCTGCATTAACTGGGTACTTGTTCTTAACGTAACGCAGCTACTATGAAATTCTTTAGAMTGAAAGTAA------TTATAATTGTGGTCTATATAGGTTTTGCTTGTTCTGGGAGCAGCAGGTGGAGTGGGGTTGTCAGCTGTGCAGATAGGAAAGGTTTGTGGGGCGACTGTGATTGCTGTAGCAAGGTGAGAAGTTACTTTTTCCCTAGTTATCTAACTCTGCCAGTTTTGCTTCATGGAAGTCTTTTTCTGTTGATCGGCGATGATGTCTTCTCTTGCAAGGCATGACATG-GGAGGCTTCTTACTTAAAAGTATGATTTTGTGTCAATGTCCCATAGATCA-TTTTGGATCTTTGTGTAGGTTAAATGTGTCCACATTACACGTTTATTTTATTTGCATCCTCCAA--------------------------------TGCTTGTCAAACATGTTGAATGCACATATTTTGAAAGACCAGAGGGAGGATCTGATGATG
Lyginopteris              -------------------------------------------------------------------------------------------------------------------------------------------------------------------------------------------------------------------------------------------------------------------------------------------------------------------------------------------------------------------------------------------------------------------------------------------------------------------------------------------------------------------------------------------------------------------------------------------------------------------------------------------------------------------------------------------------------------------------------------------------------------------------------------------------------------------------------------------------------------------------------------------------------------------------------------------------------------------------------------------
Carboniferous_Medullosales -------------------------------------------------------------------------------------------------------------------------------------------------------------------------------------------------------------------------------------------------------------------------------------------------------------------------------------------------------------------------------------------------------------------------------------------------------------------------------------------------------------------------------------------------------------------------------------------------------------------------------------------------------------------------------------------------------------------------------------------------------------------------------------------------------------------------------------------------------------------------------------------------------------------------------------------------------------------------------------------
Bennettitales             -------------------------------------------------------------------------------------------------------------------------------------------------------------------------------------------------------------------------------------------------------------------------------------------------------------------------------------------------------------------------------------------------------------------------------------------------------------------------------------------------------------------------------------------------------------------------------------------------------------------------------------------------------------------------------------------------------------------------------------------------------------------------------------------------------------------------------------------------------------------------------------------------------------------------------------------------------------------------------------------
Crossozamia               -------------------------------------------------------------------------------------------------------------------------------------------------------------------------------------------------------------------------------------------------------------------------------------------------------------------------------------------------------------------------------------------------------------------------------------------------------------------------------------------------------------------------------------------------------------------------------------------------------------------------------------------------------------------------------------------------------------------------------------------------------------------------------------------------------------------------------------------------------------------------------------------------------------------------------------------------------------------------------------------
Bjuvia                    -------------------------------------------------------------------------------------------------------------------------------------------------------------------------------------------------------------------------------------------------------------------------------------------------------------------------------------------------------------------------------------------------------------------------------------------------------------------------------------------------------------------------------------------------------------------------------------------------------------------------------------------------------------------------------------------------------------------------------------------------------------------------------------------------------------------------------------------------------------------------------------------------------------------------------------------------------------------------------------------
Nilanbe                   -------------------------------------------------------------------------------------------------------------------------------------------------------------------------------------------------------------------------------------------------------------------------------------------------------------------------------------------------------------------------------------------------------------------------------------------------------------------------------------------------------------------------------------------------------------------------------------------------------------------------------------------------------------------------------------------------------------------------------------------------------------------------------------------------------------------------------------------------------------------------------------------------------------------------------------------------------------------------------------------
Nilssoniocladus           -------------------------------------------------------------------------------------------------------------------------------------------------------------------------------------------------------------------------------------------------------------------------------------------------------------------------------------------------------------------------------------------------------------------------------------------------------------------------------------------------------------------------------------------------------------------------------------------------------------------------------------------------------------------------------------------------------------------------------------------------------------------------------------------------------------------------------------------------------------------------------------------------------------------------------------------------------------------------------------------
Eobowenia                 -------------------------------------------------------------------------------------------------------------------------------------------------------------------------------------------------------------------------------------------------------------------------------------------------------------------------------------------------------------------------------------------------------------------------------------------------------------------------------------------------------------------------------------------------------------------------------------------------------------------------------------------------------------------------------------------------------------------------------------------------------------------------------------------------------------------------------------------------------------------------------------------------------------------------------------------------------------------------------------------
Ctenis                    -------------------------------------------------------------------------------------------------------------------------------------------------------------------------------------------------------------------------------------------------------------------------------------------------------------------------------------------------------------------------------------------------------------------------------------------------------------------------------------------------------------------------------------------------------------------------------------------------------------------------------------------------------------------------------------------------------------------------------------------------------------------------------------------------------------------------------------------------------------------------------------------------------------------------------------------------------------------------------------------
Dioonopsis                -------------------------------------------------------------------------------------------------------------------------------------------------------------------------------------------------------------------------------------------------------------------------------------------------------------------------------------------------------------------------------------------------------------------------------------------------------------------------------------------------------------------------------------------------------------------------------------------------------------------------------------------------------------------------------------------------------------------------------------------------------------------------------------------------------------------------------------------------------------------------------------------------------------------------------------------------------------------------------------------
Kurtziana                 -------------------------------------------------------------------------------------------------------------------------------------------------------------------------------------------------------------------------------------------------------------------------------------------------------------------------------------------------------------------------------------------------------------------------------------------------------------------------------------------------------------------------------------------------------------------------------------------------------------------------------------------------------------------------------------------------------------------------------------------------------------------------------------------------------------------------------------------------------------------------------------------------------------------------------------------------------------------------------------------
Mesodescolea              -------------------------------------------------------------------------------------------------------------------------------------------------------------------------------------------------------------------------------------------------------------------------------------------------------------------------------------------------------------------------------------------------------------------------------------------------------------------------------------------------------------------------------------------------------------------------------------------------------------------------------------------------------------------------------------------------------------------------------------------------------------------------------------------------------------------------------------------------------------------------------------------------------------------------------------------------------------------------------------------
Mesosingeria              -------------------------------------------------------------------------------------------------------------------------------------------------------------------------------------------------------------------------------------------------------------------------------------------------------------------------------------------------------------------------------------------------------------------------------------------------------------------------------------------------------------------------------------------------------------------------------------------------------------------------------------------------------------------------------------------------------------------------------------------------------------------------------------------------------------------------------------------------------------------------------------------------------------------------------------------------------------------------------------------
Pseudoctenis              -------------------------------------------------------------------------------------------------------------------------------------------------------------------------------------------------------------------------------------------------------------------------------------------------------------------------------------------------------------------------------------------------------------------------------------------------------------------------------------------------------------------------------------------------------------------------------------------------------------------------------------------------------------------------------------------------------------------------------------------------------------------------------------------------------------------------------------------------------------------------------------------------------------------------------------------------------------------------------------------
Sueria                    -------------------------------------------------------------------------------------------------------------------------------------------------------------------------------------------------------------------------------------------------------------------------------------------------------------------------------------------------------------------------------------------------------------------------------------------------------------------------------------------------------------------------------------------------------------------------------------------------------------------------------------------------------------------------------------------------------------------------------------------------------------------------------------------------------------------------------------------------------------------------------------------------------------------------------------------------------------------------------------------
Ticoa                     -------------------------------------------------------------------------------------------------------------------------------------------------------------------------------------------------------------------------------------------------------------------------------------------------------------------------------------------------------------------------------------------------------------------------------------------------------------------------------------------------------------------------------------------------------------------------------------------------------------------------------------------------------------------------------------------------------------------------------------------------------------------------------------------------------------------------------------------------------------------------------------------------------------------------------------------------------------------------------------------
Antarcticycas             -------------------------------------------------------------------------------------------------------------------------------------------------------------------------------------------------------------------------------------------------------------------------------------------------------------------------------------------------------------------------------------------------------------------------------------------------------------------------------------------------------------------------------------------------------------------------------------------------------------------------------------------------------------------------------------------------------------------------------------------------------------------------------------------------------------------------------------------------------------------------------------------------------------------------------------------------------------------------------------------
Almargemia                -------------------------------------------------------------------------------------------------------------------------------------------------------------------------------------------------------------------------------------------------------------------------------------------------------------------------------------------------------------------------------------------------------------------------------------------------------------------------------------------------------------------------------------------------------------------------------------------------------------------------------------------------------------------------------------------------------------------------------------------------------------------------------------------------------------------------------------------------------------------------------------------------------------------------------------------------------------------------------------------


               
[GTP 644bp 3579-4222]
Bowenia_serrulata TGTGATTCAAAAGACAATGCACAAATAGGATGCCATGATGATGAC-AATGT-CGTACTRCAGCCATAAATGC-TATTGCATTTGGATAATTATTAACGCATGTAGGGTACCCGAAA--------------------------------------------------------------------------------------------------------------CGGTAGAAAATGTAATGGAAAGAGGTACATCAGATGTCAAGGAGAARCCACCAACGCTGYTGGTGTTAAAYAAGAAGGACTTGATYAAGCCYGGTGAAATTTCAAAGAGGATAYAG--------------------------------------------------------------------------------------------------------------------------------------------------------------------------------------------------------------------------------------------------------TGGTATGCAAC???????????????????????????????????????????
Bowenia_spectabilis TGTGATTCAAAAGAYGATGCACAAATWGGATGCCATGATGATGAC-AATGTGYGTACTGCAGCCATAAATGC-KATTGCATTTGGATAATTATTGACGCATGCAGGGTACCWRAAA--------------------------------------------------------------------------------------------------------------YGGTAGAAAATGTAATGGAAAGAGGTACATCAGATGTCAAGGAGAAACCACCAACGCTGCTGGTGTTAAAYAAGAAGGACTTGATYAAGCCYGGTGAAATTTCAAAGAGGATAYAG--------------------------------------------------------------------------------------------------------------------------------------------------------------------------------------------------------------------------------------------------------TGGTATGCAACATTTGGTGGTGCAGACCATGTTCTGCCCATAAGTGCCAAATAT
Ceratozamia_becerrae TGTGATTCAAAAGACGATGCACAAATTGGATGCCATGATGATGAAGAATGTGCGTACTGCAGCCATAAATGCAGATTGCATTTTGATAGTTATTGATGCATGCGTGGTACCGGGAAAGGTATGCTTC--AATTTTATTTGTTGGACGATTGACAGGAAACCGTGTA-TTTATCTTTAGAGGTAGAATTATTCTTTATTCTAGACTGAAGG-ATCC-----ACTTTTAGGTAGATGATGTAATGGAAGGAGGTACGTCAGATGTCAGGGAGAAACCACCAACGCTGCTGGTGTTAAACAAGAAGGACTTGATCAAGCCTGGTGAAATTTCAAAGAGAATACAGGTGAACATATATGTCCAGATAAACATAAGCATTGATTTTATATAAATTGCATGCAGGCATGTTCCCGTC-GATGAGGGAGGTGAACA-GCTTAAGGTGGTGGGTCATGTCTGTG-------------------TCTTTACATATAGATTGTA---CACTTGTAATCTTCAAACAGAAAGCTGTGCACCTCTTGTGATCTTCAGAGAGAAAAAGATGATTCTACCTTATGGTCCATAGTGTCATTGCAGTGGTATGCAACATTTGGTGGTGCAGACCATGTTCTGCCCATAAGTGCCAAATAT
Ceratozamia_hildae TGTGATTCAAAAGACGATGCACAAATTAGATGCCATGATGATGAAGAATGTGCGTACTGCAGCCATAAATGCAGATTGCATTTTGATAGTTATTGATGCATGCGTGGTACCGGGAAAGGTATGCTTC--AATTTTATTTGTTGGACGATTGACAGGAAACCGTGTA-TTTATCTTTAGAGGTAGAATTATTCTTTATTCTAGACTGAAGG-ATCC-----ACTTTTAGGTAGATGATGTAATGGAAGGAGGTACGTCAGATGTCAGGGAGAAACCACCAACGCTGCTGGTGTTAAACAAGAAGGACTTGATCAAGCCTGGTGAAATTTCAAAGAGAATACAGGTGAACATATATGTCCAGATAAACATAAGCATTGATTTTATATAAATTGCATGCAGGCATGTTCCCGTT-GATGAGGGAGGTGAACA-GCTTAAGGTGGTGGGTCATGTCTGTG-------------------TCTTTACATATAGATTGTA---CACTTGTAATCWTCAAACAGAAAGCTGTGCACCTCTTGTGATCTTCAGAGAGAAAAAGATGATTCTACCTTATGGTCCATAGTGTCATTGCAGTGGTATGCAACATTTGGTGGTGCAGACCATGTTCTGCCCATAAGTGCCAAATAT
Ceratozamia_robusta TGTGATTCAAAAGACGATGCACAAATTGGATGCCATGATGATGAAGAATGTGCGTACTGCAGCCATAAATGCAGATTGCATTTTGATAGTTATTGATGCATGCGTGGTACCGGGAAAGGTATGCTTC--AATTTTATTTGTTGGACGATTGACAGGAAACCGTGTA-TTTATCTTTAGAGGTAGAATTATTGTTTATTCTAGACTGAAGG-ATCC-----ACTTTTAGGTAGATGATGTAATGGAAGGAGGTACGTCAGATGTCAGGGAGAAACCACCAACGCTGCTGGTGTTAAACAAGAAGGACTTGATCAAGCCTGGTGAAATTTCAAAGAGAATACAGGTGAACATATATGTCCAGATAAACATAAGCATTGATTTCATATAAATTGCATGCAGGCATGTTCCTGTC-GATGAGGGAGGTGAACA-GCTTAAGGTG--GGGTCATGTCTGTG-------------------TCTTTACATATAGATTGTA---GACTTGTAATCTTCAAACAGAAAGCTGTGCACCTCTTGTGATCTTCAGAGAGAAAAAGATGATTCTACCTTATGGTCCATAGTGTCATTGCAGTGGTATGCAACATTTGGTGGTGCAGACCATGTTCTGCCCATAAGTGCCAAATAT
Cycas_angulata TGTGATTCAAAAGAAAATGCACAAATTGGATGCCATGATGATGACGAATGTGCGTACTGCAGCCATAAATGCTGATTGCATTTTGATGGTGATTGATGTGTGTAAGGTACCAGAAAAGGTACGTTTTTGTATCTTATTTGTTGGACAAATGATAAAAAACTATGTACTTTATCTTTATGGGTAGAAGCATTCTTCACTCTAGACTAAAGGAATTG-----ATTTTTAGGTAGATGATGTAATGGAAGGAGGCACATCAAATGTCAAGGAGAAACCGCCAATGCTGCTGGTGCTAAACAAGAAGGACCTGATCAAGCCTGGTGAAATTTCAAAGAGAATAGAGGTGAACATATATGTTAAGATAAATATAGGAGTTGATTTCACATAAATTGCTTCTAGGTACATTGACATCTG----AAGATGTGAACATTTTTATGACTCTGGGTGCTCTC-----------------------TCTTTATATATACACTGTACAACATTTGTAATCCTTAAACAAAAAGCTGTACACCTTTTCTAATGTTACAGCAGAAAAAGATGATTCTAGCTGATGGTCCATAGTGCCATTGCAGTGGTATGAAAAATTTGGTGGTGCAGACCATGTTTTGCCTGTAAGTGCCAAATAT
Cycas_bifida TGTGATTCAAAACAAAATGCACAAATTGGATGCCATGATGATGACGAATGTGCGTACTGCAGCCATAAATGCTGATTGCATTTTGATAGTGATTGATGTGTGTAAGGTACCAGAAAAGGTACGTTTTTGTATCTTATTTGTTGGACAAATGATAAGAAACTATGTACTTTATCTTTATGGGTAGAAGCATTCTTCACTATAGACTAAAGGAATTG-----ATTTTTAGGTAGATGATATAATGGAAGGAGGCACATCAAATGTCAAGGAGAAACCGCCAATGCTGCTGGTGCTAAACAAGAAGGACCTGATCAAGCCTGGTGAAATTTCAAAGAGAATAGAGGTGAACATATATGTTAAGATAAATATAGGAGTTGATTTCACATAAATTGCTTCTAGGTACATTGACATCTG----AAGATGTGAACATTTTTACGACTCTGGGTGCTCTC-----------------------TCTTTATATATACACTGTACACCATTTGTAATCCTTAAACAAAAAGCTGTACACCTTTTCTAATGTTACAGCAGAAAAAGATGATTCTAGCTGATGGTCCATAGTGCCATTGCAGTGGTATGAAAAATTTGGTGGTGCAGACCATGTTTTGCCTGTAAGTGCCAAATAT
Dioon_mejiae TGTGATTCAAAAGACGATGCACAAGTTGGATGCCATGATGATGACAAATGTGCGTACTGCAGCCATAAATGCAGATTGCATTTTGATAGTTATTGATGCATGCAGGGTACCAGAAAAGGTATGCTTT--GATTTTATTTGTTGGATGATTGACAAGAAACTGTTTA-TTTAGCTTTATAGGTAGAATTATTCTTCACTCTAGACTGAAGG-ATCC-----GCTTTTAGGTAGATGATGTAATAGAAGGAGGTGCATCAGATGTTGAGGAGAAACCACCAACGCTGCTGGTGCTAAACAAGAAGGACTTGATCAAGCCTGGTGAAATTTCAAAGAGAATAGAGGTGAACATATATGTTCAGATAAACATAAGCAATGATTCCATATAAATTGCATGCAGGTATGTTTCCATTTGATGAGGGAGGTGAACA-GCTTAAGATGGTGGGTCCTGTCTGTG-------------------TCTTTACATATACATTGTA---CTCTTGTAATCTTCAAACAGAAAACTGTGCACCTCTTGTGATTTTCAAAAAGAACAAGATGATTCTACCTTATGGTCCATAGTGTTATTGCAGTGGTATGAAACATTTGGTGGTGCAGACCATGTTCTTCCCACAAGTGCCAAATAT
Dioon_sonorense TGTGATTCAAAAGACGATGCACAAATTGGATGCCATGATGATGACAAATGTGCGTACTGCAGCCATAAATGCGGATTGCATTTTGATAGTTATTGATGCGTGCAGGGTACCAGAAAAGGTATGCTTT--GATTTTATTTGTTGGACGATTGACAAGAAACTATTTA-TTTATCTTTRTAGGTAGAATTATTCTTCACTCTAGACTGAAGG-ATCC-----GCTTTTAGGTAGATGATGTAATGGAAGGAGGTGCATCAGATGTCGAGGAGAAACCACCAACGCTGCTGGTGCTAAACAAGAAGGACTTGATCAAGCCTGGTGAAATTTCAAAGAGAATAGAGGTGAACATATATGTTCAGATAAACATAAGCAATGATTCCATATAAATTGCATGCAGGTATGTTCCCATCTGATGAGGGAGGTGAACA-GCTTAAGATGGTGGGTCCTGTCTGTG-------------------TCTTTACGTATACATTGCA---CACTTGTAATCTTCAAACAGAAAACTGTGCACCTCTTGTGATTTTCAAAAAGAACTAGATGATTCTACCTTATGGTCCATAGTGTTATTGCAGTGGTATGAAACATTTGGTGGTGCAGACCATGTTCTTCCCACAAGTGCCAAATAT
Encephalartos_altensteinii TGTGATYCAAAAGACGATGCACAAATTGGATGCCATGATGATGACAAATGTGCGTACTGCAGCCATAAATGCGGATTGCATTTTGATAGTTATTGATGCATGCAGCGTACCAGAAAAGGTATGCTTT--GATTTTATTTGTTGGACGATTGACAAGAAACCGTGTA-TTTGTCTTTATAGGTAGAAGTATTCTTTACTCTAGACTGAAGG-ATCA-----ACTTTTAGGTAGATGATGTAATGGAAGGAGGTACATCAGATGTCAAGGAGAAGCCACCAACGCTGCTGGTGTTAAACAAGAAGGACTTGATCAAGCCTGGTGAAATTTCAAATAGAATACAGGTGATCATATATGCCCAGATAAACATAAGCATTGG---------------ATGCAGGTATGTTCCCATCTGATGAGGGAGGTGAACA-GTTTAAGGTGGTGGGTCCTGTCTGTG-------------------TCTTTACATATACATTGTA---CACTTGTAATCTTCTAACAGAAAMCTGTGCACCTCTTGTGATCTTGAAAGAGAAAAAGATGATGCTACCTTATGGTCCATAGTGTTATTGCAGTGGTATGCAACATTTGGCGGTGCAGACCATGTTCTGCCCATAAGTGCCAAATAT
Encephalartos_macrostrobilus ?????????????????????????????????????????????AAATGTGCGTACTGCAGCCATAAATGCGGATTGCATTTTGATAGTTATTGATGCATGCAGCGTACCAGAAAAGGTATGCTTT--GATTTTATTTGTTGGACGATTGACAAGAAACCGTGTA-TTTGTCTTTATAGGTAGAAGTATTCTTTACTCTAGACTGAAGG-ATCA-----ACTTTTAGGTAGATGATGTAATGGAAGGAGGTACATCAGATGTCAAGGAGAAGCCACCAACGCTGCTGGTGTTAAACAAGAAGGACTTGATCAAGCCTGGTGAAATTTCAAATAGAATACAGGTGATCATATATGCCCAGATAAACATAAGCATTGG---------------ATGCAGGTATGTTCCCA-CTGATGAGGGAGGTGAACA-GTTTAAGGTGGTGGGTCCTGTCTGTG-------------------TCTTTACATATACATTGTA---CACTTGTAATCTTCTAACAGAAAACTGTGCACCTCTTGTKATCTTGAAAGAGAAAAAGATGATGCTACCTTATGGTCCATAGTGTTATTGCAGTGGTATGCAACATTTGGCGGTGCAGACCATGTTCTGCCCATAAGTGCCAAATAT
Lepidozamia_hopei TGTGATTCAAAAGACGATGCACAAATTGGATGCAATGATGATGACAAATGTGCGTACTGCAGCCATAAATGCGGATTGTATTTTGATAGTTATTGATGCATGTAGCGYACCAGAAAAGGTATGCTTT--GATTTTATTTGTTGGACGATTGACAAGAAACCATGTA-TTTATCTTTATAGGTAGAATTATTCTTTGCTCTAGACTGAAGG-ATCA-----ACTTTTAGGTAGATGATGTAATGGAAGGAGGTACATCAGATATCAAGGAGAAACCACCAACGCTGCTGGTGTTAAACAAGAAGGACTTGATCAAGCCTGGTGAAATTTCAAATAGAATACAGGTGATCATATATACCCAGATAAACATAAGCATTGG---------------ATGCGGGTATGTTCCCATCTGATGAGGGAGGTGAACA-GTTTAAGGTGGTGGGTCCTGTCTGTGTCTTTACATATACATTGTATCTTTACATATACATTGTA---CACTTGTAATCTTCTAACAGAAAACTGTGCACCTYTCGTGATCTTCAAAGAGAAAAAGATGATGCCACCTTATGGTCCATAGTGTTATTGCAGTGGTATGCAACATTTGGCGGTGCAGACCATGTTCTGCCCATAAGTGCCAAATAT
Lepidozamia_peroffskyana TGTGATTCAAAAGACGATGCACAAATTGGATGCAATGATGATGACAAATGTGCGTACTGCAGCCATAAATGCGGATTGTATTTTGATAGTTATTGATGCATGCAGCGTACCAGAAAAGGTATGCTTT--GATTTTATTTGTTGGACGATTGACAAGAAACCATGTA-TTTATCTTTATAGGTAGAATTATTCTTTGCTCTAGACTGAAGG-ATCA-----ACTTTTAGGTAGATGATGTAATGGAAGGAGGTACATCAGATATCAAGGAGAAACCACCAACGCTGCTGGTGTTAAACAAGAAGGACTTGATCAAGCCTGGTGAAATTTCAAATAGAATACAGGTGATCATATATACCCAGATAAACATAAGCATTGG---------------ATGCGGGTATGTTCCCATCTGATGAGGGAGGTGAACA-GTTTAAGGTGGTGGGTCCTGTCTGTGTCTTTACATATACATTGTATCTTTACATATACATTGTA---CACTTGTAATCTTCTAACAGAAAACTGTGCACCTCTCATGATCTTCAAAGAGAAAAAGATGATGCCACCTTATGGYCCATAGTGTTATTGCAGTGGTATGCAACATTTGGCGGTGCAGACCATGTTCTGCCCATAAGTGCCAAATAT
Macrozamia_diplomera TGTGATTCAAAAGATGATGCACAAATTGGATGCCATGATGATGACAAATGTGCGTACAGCAGCCATAAATGCGGATTGCATTTTGATAGTTATTGATGCATGCAGCGTACCAGAAAAGGTATGCTTT--GATTTTATTTGTTGGACAATTGACAAGAAACCATGTA-TTTATCTTTATAGGTAGAATTATTCTTTACTTTAGACTGAAGG-ATCC-----ACTTTTAGGTAGATGATGTAATGGAAGGAGGTACATCAGATGTCAAGGAGAAACCACCAACGCTGCTGGTGTTAAACAAGAAGGACTTGATCAAGCCTGGTGAAATTTCAAATAGAATACAGGTGATCATATATGCCCAGATAAACATAAGCATTGG---------------ATGCGGGTATGTTCCCATCTGATGAGGGAGGTGAACA-GTTTAAGGTGGTGGGTCCTGTCTGTG-------------------TCTTTACATATACATTGTA---CACTTGTAATCTTCTAACAGAAAAATGTGCACCTCTTGTGATCTTCAAAGAGAAAAAGATGATGCTACCTTATGGTCCATAGTGTTATTGCAGTGGTATGCAACATTTGGTGGTGCAGACCATGTTCTGCCCGTAAGTGCCAAATAT
Macrozamia_macdonnellii TGTGATTCAAAAGACGATGCACAAATTGGATGCCATGATGATGACAAATGTGCGTACAGCAGCCATAAATGCGGATTGCATTTTGATAGTTATTGATGCATGCAGCGTACCAGAAAAGGTATGCTTT--GATTTTATTTGTTGGACAATTGACAAGAAACCATGTA-TTTATCTTTATAGGTAGAATTATTCTTTACTTTAGACTGAAGG-ATCC-----ACTTTTAGGTAGATGATGTAATGGAAGGAGGTACATCAGATGTCAAGGAGAAACCACCAACGCTGCTGGTGTTAAACAAGAAGGACTTGATCAAGCCTGGTGAAATTTCAAATAGAATACAGGTGATCATATATGCCCAGATAAACATAAGCATTGG---------------ATGCGGGTATGTTCCCATCTGATGAGGGAGGTGAACA-GTTTAAGGTGGTGGGTCCTGTCTGTG-------------------TCTTTACATATACATTGTA---CACTTGTAATCTTCTAACAGAAAAATGTGCACCTCTTGTGATCTTCAAAGAGAAAAAGATGATGCTACCTTATGGTCCATAGTGTTATTGCAGTGGTATGCAACATTTGGTGGTGCAGACCATGTTCTGCCCGTAAGTGCCAAATAT
Microcycas_calocoma TGTGATTGAAAAGAYGATGCACAAGTTGGATGCCATGATGATGAAAAATGTGCATACTGCAGCCATAAATGCAGATTGCATTTTGATAGTTATTGATTCATCCAGGGTACCAGAAAAGGTATGCTTT--GATTTTATTTGTTGGATGGTCGACAAGAAACAATGTA-TTTATCTCTATAGGTAGAATTATTCTTTACTCTCGACTGACGG-ATCC-----ACTTTTAGGTAGCTGATGTAATGGAAGGAGGTACATCGGATGTCAAGGAGAAACCACCAACTCTGCTGGTGTTAAACAAGAAGGACTTGATCAAGCCTGGTGAAATTTCAAAGAGAATACAGGTGAATGTATATTTCCAGATAAATATAAGTATTGGTTTTGTATAAATTGCATGCATGTATCTTCCCATC---TAAAGGAGGTGAACA-GCTTAAGATGGTGCATTCTGTC--TG-------------------TCTTTACGTATACATTGTA---CACTTGTAATTTTCAAACAGAAAACCATGCACCTCTTGTGATCATCAAAGAGAAAAAGATAATTCTACCTTATGGTACATGGTATTATTGCAGTGGTATGCAACATTTGGTGGGGCAGACCATGTTCTGCCCATAAGTGCCAAATAT
Stangeria_eriopus TGTGATTCAAAAGACGATGCACAAATTGGATGCCATGATGATGAGAAATGTGCATACTGCAGCCATAAATGCGGATTGCATTTTGATAGTTATTGATGCATGCACGGTACCAGAAAAGGTATGCTTT--GATTTTATTTGTTGGACGAGTGACGAGAAACCATGTA-TTTATCTTTATATGCAGAATTGTTCTTTACTCTAGACTTGAGA-TTCC-----ACTTTTAGGTAGATGATGTAATGGAAGGACATACATCTGATGTCAAGGAGAAACCACCAACTTTGCTGGTATTAAACAAGAAGGACTTGATCAAGCCCGGTGAAATTTCAAAGAGAATACAGGTGAACATATATGTCCAGATAAACATAAGCATTGGTTTCATATAAATTGCATGCAGATATGTTCCCATCTGATGAAGGAGGTGAACA-GCTTAAGGCAGTGGGACCTGTCTGTG-------------------TTTTTACATATACATTGTA---CAATTGCAGTCTTCAAATAGAAAACTGTGCACCTCTTGTGAGCTTCAAAGAGAAAAAGGTGATTCTAYCTGATGGTCCATAGTGTTCTTGCAGTGGTATGAAACATTTGGYGGTGCAGACCATGTTCTGCCCATTAGTGCCAAATAT
Zamia_chigua TGTGATTCAAAAGACGATGCACAAGTTGGATGCCATGATGATGAAAAATGTGCGTACTGCAGCCATAAATGCAGATTGCATTTTGATAGTTATTGATGCATCCAGGGTACCAGAAAAGGTATGCTTT--GAGTTTATTTGTTGGACAATCGACAACCAAACAAGTA-TTTATCTGTACAGGTAGAA-TGTTCTTTACYGACGACTGAGGG-ATCCACTTTACTTTTAGGTAGATGATGTAATGGAAGGAGGTACATCAGATGCCAAGGAGAAACTGCCAACTCTGCTGGTGTTAAACAAGAAGGACTTGATCAAGCCTGGTGAAATTTCAAAGAGAATACAGGTGAATGTATATTTCCAGATAAATGTAAGTATTGGTTTTGTATAAATTGCATGCAAGTATGTTCCCATC---TGAAGGAGTTGAACA-GCTTAAGGTGGTGCATCCTGTCTGTG-------------------TCTTTACATATACATTGTA---CATTTGTAATCTTCAAACAGAAAAC--TGCACCTCTAGTGATCTTCAAAGAAAAAAAGATAATTCTACCTTATGGTACATAGTGTTATTGCAGTGGTATGCAACATTTGGTGGTGCAGACCATGTTCTGCCCATAAGTGCCAAATAT
Zamia_erosa TGTGATTCAAAAGATGATGCACAAGTTGGATGCCATGATGATGAAAAATGTGCGTACTGCAGCCATAAATGCAGATTGCATTTTGATAGTTATTGATGCATCCAGGGTACCAGAAAAGGTATGCTTT--GAGTTTATTTGTTGGACAATCGACAACCAAACAAGTA-TTTATCTGTACAGGTAGAA-TGTTCTTTACTGACGACTGAGGG-ATCCACTTTACTTTTAGGTAGATGATGTAATGGAAGGAGGTACATCAGATGCCAAGGAGAAACYGCCAACTCTGCTGGTGTTAAACAAGAAGGACTTGATCAAGCCTGGTGAAATTTCAAAGAGAATACAGGTGAATGTATATTTCCAGATAAATGTAAGTATTGGTTTTGTATAAATTGCATGCAAGTATGTTCCCATC---TGAAGGAGGTGAACA-GCTTAAGGTGGTGCATCCTGTCTGTG-------------------TCTTTACATATACATTGTA---CATTTGTAATCTTCAAACAGAAAAC--TGCACCTCTAGTGATCTTCAAAGRRAAAAGGATAATTCTACCTTATGGTACATAGTGTTATTGCAGTGGTATGCAACATTTGGTGGTGCAGACCATGTTCTGCCCATAAGTGCCAAATAT
Zamia_imperialis TGTGATTCAAAAGACGATGCACAAGTTGGATGCCATGATGATGAAAAATGTGCGTACTGCAGCCATAAATGCAGATTGCATTTTGATAGTTATTGATGCATCCAGGGTACCAGAAAAGGTATGCTTT--GAGTTTATTTGTTGGACAATCGACAACCAAACAAGTA-TTTATCTGTACAGGTAGAA-TGTTCTTTACTGATGACTGAGGG-ATCCACTTTACTTTTAGGTAGATGATGTAATGGAAGGAGGTACATCAGATGCCAAGGAGAAACTGCCAACTCTGCTGGTGTTAAACAAGAAGGACTTGATCAAGCCTGGTGAAATTTCAAAGAGAATACAGGTGAATGTATATTTCCAGATAAATGTAAGTATTGGTTTTGTATAAATTGCATGCAAGTATGTTCCCATC---TGAAGGAGGTGAACA-GCTTAAGGTGGTGCATCCTGTCTGTG-------------------TCTTTACATATACATTGTA---CATTTGTAATCTTCAAACAGAAAAC--TGCACCTCTAGTGATCTTCAAAGAAAAAAAGATAATTCTACCTTATGGTACATAGTGTTATTGCAGTGGTATGCAACATTTGGTGGTGCAGACCATGTTCTGCCCATAAGTGCCAAATAG
Lyginopteris                --------------------------------------------------------------------------------------------------------------------------------------------------------------------------------------------------------------------------------------------------------------------------------------------------------------------------------------------------------------------------------------------------------------------------------------------------------------------------------------------------------------------------------------------------------------------------------------------------------------------------------------------------------------------
Carboniferous_Medullosales --------------------------------------------------------------------------------------------------------------------------------------------------------------------------------------------------------------------------------------------------------------------------------------------------------------------------------------------------------------------------------------------------------------------------------------------------------------------------------------------------------------------------------------------------------------------------------------------------------------------------------------------------------------------
Bennettitales              --------------------------------------------------------------------------------------------------------------------------------------------------------------------------------------------------------------------------------------------------------------------------------------------------------------------------------------------------------------------------------------------------------------------------------------------------------------------------------------------------------------------------------------------------------------------------------------------------------------------------------------------------------------------
Crossozamia                --------------------------------------------------------------------------------------------------------------------------------------------------------------------------------------------------------------------------------------------------------------------------------------------------------------------------------------------------------------------------------------------------------------------------------------------------------------------------------------------------------------------------------------------------------------------------------------------------------------------------------------------------------------------
Bjuvia                     --------------------------------------------------------------------------------------------------------------------------------------------------------------------------------------------------------------------------------------------------------------------------------------------------------------------------------------------------------------------------------------------------------------------------------------------------------------------------------------------------------------------------------------------------------------------------------------------------------------------------------------------------------------------
Nilanbe                    --------------------------------------------------------------------------------------------------------------------------------------------------------------------------------------------------------------------------------------------------------------------------------------------------------------------------------------------------------------------------------------------------------------------------------------------------------------------------------------------------------------------------------------------------------------------------------------------------------------------------------------------------------------------
Nilssoniocladus            --------------------------------------------------------------------------------------------------------------------------------------------------------------------------------------------------------------------------------------------------------------------------------------------------------------------------------------------------------------------------------------------------------------------------------------------------------------------------------------------------------------------------------------------------------------------------------------------------------------------------------------------------------------------
Eobowenia                  --------------------------------------------------------------------------------------------------------------------------------------------------------------------------------------------------------------------------------------------------------------------------------------------------------------------------------------------------------------------------------------------------------------------------------------------------------------------------------------------------------------------------------------------------------------------------------------------------------------------------------------------------------------------
Ctenis                     --------------------------------------------------------------------------------------------------------------------------------------------------------------------------------------------------------------------------------------------------------------------------------------------------------------------------------------------------------------------------------------------------------------------------------------------------------------------------------------------------------------------------------------------------------------------------------------------------------------------------------------------------------------------
Dioonopsis                 --------------------------------------------------------------------------------------------------------------------------------------------------------------------------------------------------------------------------------------------------------------------------------------------------------------------------------------------------------------------------------------------------------------------------------------------------------------------------------------------------------------------------------------------------------------------------------------------------------------------------------------------------------------------
Kurtziana                  --------------------------------------------------------------------------------------------------------------------------------------------------------------------------------------------------------------------------------------------------------------------------------------------------------------------------------------------------------------------------------------------------------------------------------------------------------------------------------------------------------------------------------------------------------------------------------------------------------------------------------------------------------------------
Mesodescolea               --------------------------------------------------------------------------------------------------------------------------------------------------------------------------------------------------------------------------------------------------------------------------------------------------------------------------------------------------------------------------------------------------------------------------------------------------------------------------------------------------------------------------------------------------------------------------------------------------------------------------------------------------------------------
Mesosingeria               --------------------------------------------------------------------------------------------------------------------------------------------------------------------------------------------------------------------------------------------------------------------------------------------------------------------------------------------------------------------------------------------------------------------------------------------------------------------------------------------------------------------------------------------------------------------------------------------------------------------------------------------------------------------
Pseudoctenis               --------------------------------------------------------------------------------------------------------------------------------------------------------------------------------------------------------------------------------------------------------------------------------------------------------------------------------------------------------------------------------------------------------------------------------------------------------------------------------------------------------------------------------------------------------------------------------------------------------------------------------------------------------------------
Sueria                     --------------------------------------------------------------------------------------------------------------------------------------------------------------------------------------------------------------------------------------------------------------------------------------------------------------------------------------------------------------------------------------------------------------------------------------------------------------------------------------------------------------------------------------------------------------------------------------------------------------------------------------------------------------------
Ticoa                      --------------------------------------------------------------------------------------------------------------------------------------------------------------------------------------------------------------------------------------------------------------------------------------------------------------------------------------------------------------------------------------------------------------------------------------------------------------------------------------------------------------------------------------------------------------------------------------------------------------------------------------------------------------------
Antarcticycas              --------------------------------------------------------------------------------------------------------------------------------------------------------------------------------------------------------------------------------------------------------------------------------------------------------------------------------------------------------------------------------------------------------------------------------------------------------------------------------------------------------------------------------------------------------------------------------------------------------------------------------------------------------------------
Almargemia                 --------------------------------------------------------------------------------------------------------------------------------------------------------------------------------------------------------------------------------------------------------------------------------------------------------------------------------------------------------------------------------------------------------------------------------------------------------------------------------------------------------------------------------------------------------------------------------------------------------------------------------------------------------------------


[HTS 777bp 4223-4999]
Bowenia_serrulata TGAAGACGATTGTGGAGAGCAATGAAGCTAGAAGGCTACCAAAGA-TTCCCAAGGTCGACGCAGGCTTCTGTTATTCGAGCTGTACTTAGTTTAC--ATTTTTACTTTAATGCTGCAATGAATCATGACTTTTCTTGTCTAGTGGCTTGGATCTGCAAGCAGTATA-TTTTTGGCTTCAATGTGGGTAAATTTTACCGTTGATGTGTGGTAAAAGTGGTTTGGCTGTTTTCAGATAGCAAATTTTCTCTTTTTTTGCTTAAGGGTTCCTGTGCTGGGTCTGGTTTGAA-----TTTTTTTTCTTCAGCACGGTGAACGAAAGTTTAGTCGGG-TTTTCAGCTTGGTAGTTTCAATCTGCATGCATATTACTAGCTTTGTGCCTAGTAAAACTTAGTACTCCTATCGATGCATGCAGAAACTTGTTTGAAATGTTTTGCTGAGATTATTTTCTCTCTTCCGAAAG---------------------------------------------------------------------------CTGGCTGTATTGTGTATACAAAGATATCTGACGATGAGAAATCCGATGG---TGGCTTTCAACTTTGCTCTTGTTTCTAGGCATCTTTTG---TTCTTTTTCATTGTTGGTCATTTGTCTTCATATGCTTATTTAGGCTACTTTCCATGTGCTTAATATGACAGGGTACTCGGGATTTCACCCCAGAAGAAATGGCAATACGAGAGAGAGCATTTGCAATAATTGAGGGGGTTTTCAA
Bowenia_spectabilis TGAAGACGATTGTGGAGAGCAATGAAGCTAGAAGGCTACCAAAGA-TTCCCAAGGTCGACGCAGGCTTCTGTTATTCGAGCTGTACTTAGTTTAC--ATTTTTACTTTAATGCTGCAATGAATCATGACTTTTCTTGTCTAGTGGCTTGGATCTGCAAGCAGTATA-TTTTTGGCTTCAATGTGGGTAAATTTTACCGTTGATGTGTGGTAAAAGTGGTTTGGCTGTTTTCAGATAGCAAATTTTCTCTTTTTTTGCTTAAGGGTTCCTGTGCTGGGTCTGGTTTGAA-----ATATTTTTCTTCAGCACGGTGAACGAAAGTTTAGTCGGG-TTTTCAGCTTGGTAGTTTCAATCTGCATGCATATTACTAGCTTTGTGCCTAGTAAAACTTAGTACTCCTATCGATGCATGCAGAAACTTGTTTGAAATGTTTTGCTGAGATTATTTTCTCTCTTCCGAAAG---------------------------------------------------------------------------CTGGCTGTATTGTGTATACAAAGATATCTGACGATGAGAAATCCGATGG---TGGCTTTCAACTTTGCTCTTGTTTCTAGGCATCTTTTG---TTCTTTTTCATTGTTGGTCATTTGTCTTCATATGCTTATTTAGGCTACTTTCCATGTGCTTAATATGACAGGGCACTCGGGATTTCACCCCAGAAGAAATGGCAATACGAGAGAGAGCATTTGCAATAATTGAGGGGGTTTTCAA
Ceratozamia_becerrae TGAAGACGATTGTGGAGAGCAATGAAGCTAGAAGGCTACCAAAAA-TTCCCAAGGTCG-TGCAGGCTTCTGTTATTCTAGCTGCACCTAGTTTAC--ATTTTTACTTCAATGCCACAGTGAATCATGACTTTTCTAGTCTAATGGCTTGAATCSGCAAGCAGGGTA-TTTTCGGCTTCAATGTGGGTAAATTTTATTGTTGAGGTGTGGTAAAAGTAGTCTGACTGTTTTCACATAGGAAAGTTTCTCTTTTGTTGCTTAAGGGTTCTCGTGCTTGGCCTGGTTTGA------TTTTTTTTCTTCAGCACGATGAACTAAGGTTTTGTTGGC-TTTTCAGCCTGGTAGTTCCAATCTGCATGCATATTACTAGCTTTGTGCCTRGTAAATCTTGGTACTCCT----ATGCATGTGGAAACTTGTTTGAAATGCTTTGTTGAGGCTA-TTTCTCTCCTCCGAAAG---------------------------------------------------------------------------CTTGTTGTATTGTGTATACAAAGATATCCGACGATGAGAAATCCGATAGTTTTGGCTTTCATCATAGCTCTTGTTTCTAGCCATATTCTATTTTTTTTTTTCAGTGTTGGTCATTTGTCTTCATATGCTTATTTTGGCTACTTTGCATCTGCTTAATATGACAGGGTACTCGGGATTTCACCCCAGAAGAAATGGCAA????????????????????????????????????????
Ceratozamia_hildae TGAAGACGATTGTGGAGAGCAATGAAGCTAGAAGGCTACCAAAAA-TTCCCAAGGTCG-TGCAGGCTTCTGTTATTCTAGCTGCACCTAGTTTAC--ATTTTTACTTCAATGCCACAGTGAATCATGACTTTTCTAGTCTAGTGGCTTGAATCCGCAAGCAGGGTA-TTTTCGGCTTCAATGTGGGTAAATTTTATTGTTGAGGTGTGGTAAAAGTAGTCTGACTGTTTTCACATAGGAAAGTTTCTCTTTTGTTGCTTAAGGGTTCTCGTGCTTGGCCTGGTTTGA------TTTTTTTTCTTCRGCAYGATGAACTAAGGTTTAGTTGGC-TTTTCAGCCTGGTAGTTTCAATCTGCATGCATATTACTAGCTTTGTGCCTAGTAAATCTTGGTACTCCT----ATGCATGTGGAAACTTGTTTGAAATGCTTTGTTGAGGCTA-TTTCTCTCCTCCGAAAG---------------------------------------------------------------------------CTTGTTGTATTGTGTATACAAAGATATCCGACGATGAGAAATCCGATAGTTTTGGCTTTCATCATAGCTCTTGTTTCTAGCCATATTCTATTTTTTTTTTTCAGTGTTGGTCATTTGTCTTCATATGCTTATTTTGGCTACTTTGCATCTGCTTAATATGACAGGGTACTCGGGATTTCACCCCAGAAGAAATGGCAA????????????????????????????????????????
Ceratozamia_robusta ???????????????????????????CTAGAAGGCTACCAAAAA-TCCCCAAGGTCG-TGCAGGCTTCTGTTATTCTAGCTGCACCTAGTTTAC--ATTTTTACTTCAATGCCACAGTGAATCATGACTTTTCTAGTCTAGTGGCTTGAATCCGCAAGCAGGGTA-TTTTCGGCTTCAATGTGGGTAAATTTTATTGTTGAGGTGTGGTAAAAGTAGTCTGACTGTTTTCACATAGGAAAGTTTCTCTTTTGTTGCTTAAGGGTTCTCGTGCTTGGCCTGGTTTGA------TTTTTTTTCTTCAGCACGATGAACTAAGGTTTAGTTGGC-TTTTCAGCCTGGTAGTTTCAATCTGCATGCATATTACTAGCTTTGTGCCTAGTAAATCTTGGTACTCCT----ATGCATGTGGAAACTTGTTTGAAATGCTTTGTTGAGGCTA-TTTCTCTCCTCCGAAAG---------------------------------------------------------------------------CTTGTTGTATTGTGTATACAAAGATATCCGACGATGAGAAATCCGATAGTTTTGGCTTTCATCATAGCTCTTGTTTCTAGCCATWTTCTATTTTTTTTTTTCAGTGTTGGTCATTTGTCTTCATATGCTTATTTTGGCTACTTTGCATCTGCTTAATATGACAGGGTACTCGGGATTTCACCCCAGAAGAAATGGCAA????????????????????????????????????????
Cycas_angulata TGAAAACAATTGTGGAGAGCAATGAAACTAGAAGGCTACCGAAAA-TTCCCAAGGTCAATACTGGCTTTTGTTATTCAAGCAGCATCTTGTTTACTTTTTTTTGTTTCATTGGCACAATGAATCGTGAGTTTCTAAGTCTACTGGCTTCAATCTGCAAGCATGGTA-TTTTTGGCTTCAATTTTGCTAAATTGTGGCGTTAATGCATAGTAAACATGATTCAAATGTTTTCAGGTACCAAACATTCTCTGTTGTTGCTTCACAATTTTCATGTGGGGTCTTGTTTGAA------TTTTTCTTCT------------TTAAAGTTGAGATT--TTTTTCAGTCTGCTAGTTTTAATCTGCATGCATATCACTACCTTTATGCTTAGTAAATCTTACTATTCCT----ACGCATGCAGAAACTGGTTTGAAATGTTTTACTGAGGTTATTATCTCTATTTTGAAAGTACTGTTTTGACAT-------------------------------------------------------------TGGGTTGTATTGCATATACAAAGAGATCTGACAACGATAAATGTGATGGCTTTGTCTTTCACTGCTGCTCTTGTTGCTGGGCATATTTAG---TTCTTTTTCACCATGGGTCATTTGTTTTCATATGCTTATTTTGGTTGCTTGCCATTTGCTTAATATGACAGGGTACCCGGGATTTCACACCAGAAGAAATGGCAATACGAGAGAGAGCATTTGCAATAATTGAAGGAGTTTTCAA
Cycas_bifida TGAAAACAATTGTGGAGAGCAATGAAACTAGAAGGCTACCAAAAA-TTCCCAAGGTCAATACTGGCTTTTGTTATTCAAGCAGCATCTTGTTTACCTTTTTTTGTTTCATTGGCACAATGAATCATGAGTTTTTAAGTCTACTGGCTTCAATCTGCAAGCATGGTA-TTTTTGGCTTCAATTTTGGTAAATTGTGGCGTTAATGCATAGTAAACATGATTCAAATGTTTTCAGGTACCAAACATTCTCTGTTGTTGCTTCACAATTTTCATGTTGGGTCTTGTTTGAA------TTTTTCTTCT------------TTAAAGTTGAGATT--TTTTTCAGTMTGCTAGTTTGAATCTGCATGCATATCACTATCTTTATGCTTAGTAAATCTTACTATTCCT----ACGCATGCAGGAACTGGTTTGAAATGTTTTGCTGAGGTTATTTTCTCTATTTTGAAAGTACTGTTTTGACAT-------------------------------------------------------------TGGGTTGTATTGCATATACAAAGAGATCTGACAACGATAAATGTGATGGCTTTGTCTTTCACTGCTGCTCTTGTTGCTGGGCATATTTAG---TTCTTTTTCACTGTTGGTCATTTGTTTTCATATGCTTATTTTGGTTGCTTGCCATTTGCTTAATATGACAGGGTACCCGGGATTTCACACCAGAAGAAATGGCAATACGAGAGAGAGCATTTGCAATAATTGAAGGAGTTTTCAA
Dioon_mejiae TGAAGACGATTGTGGAGAGCAATGAAGCTAGAAGGCTACCAAAAA-TTCCCAAGGTCGATGCAGTCTTCTGTTATTCTAGYTATACCTGGTTTTC--ATTTTTACTTCAGTRCCACAATGAATCATGACTTTTCTAGTCTAGTGGCTTCAATCTGCAAGCAGGGTA-TTTTTGGCTTCAATGTGGGTAAAGGTTACTGTTGATGTGTGGTAAAAGTAGTTTGAATGTCTTCAGATAGCAAATTTTCTCTTTTGTTGCTCAGGGGTTCTTGTGCCGGGCCTGGTTTGAA------TTTTTTTCTTMAGCACGATGAACTAAAGTTTAGTCAT-TTCTTTATCCTGGTAGTTGCAATCTGCATGCATATTACTAGCTTTGTGTTTAGTAAATCTTAGTACCCCT----ATGCATGTAGAAACTGGTTTGAAATGTTTTGCTGACGTTATTTTCTCTCTTCCAAAAG---------------------------------------------------------------------------CTGGTTGTATTGTGTATATAAAGATATCTGACGATGAAAAATCCGATGG-TTTGGCTTTCAACGTTGCTCTTGTTTCTAAGCATATTTAA---TTCTTTTTTATTGTTGGTCGTTTGTCTTCATATGCTTATTTTGGCTACTTTCCATCTGCTTAATGTGACAGGGTACTCGGGATTTCACACCAGAAGAAATGGCAATACGAGAGAGAGCATTTGCAATAATTGAGGGGGTTTTCAA
Dioon_sonorense ????????????????????????????????????????????A-TTCCCAAGGTCGATGCAGTCTTCTGTTATTCTAGCTATACCCGGTTTTC--ATTTTTACTTCAGTGCCACAATGAATCATGACTTTTCTAGTCTAGTGGCTTCAATCTGCAAGCAGGGTA-TTTTTGGCTTCAATGTGGGTAAAGTTTACTGTTGATGTGTGGTAAAAGTAGTTTGAATGTCTTCAGATAGCAAATTTTCTCTTTTGTTGCTCAGGGGTTCTTGTGCCGGGCCTGGTTTGAA------TTTTTTTCTTCAGCACGATGAACTAAAGTTTAGTCAT-TTCTTTATCCTGGTAGTTGCAATCTGCATGCATATTACTAGCTTTGTGTTTAGTAAATCTTAGTACCCCT----ATGCATGTAGAAACTGGTATGAAATGTTTTGCTGACGTTATTTTCTCTCTTTCAAAAG---------------------------------------------------------------------------CTGGTTGTATCGTGTATATAAAGATATCTGACGATGAAAAATCCGATGG-TTTGGCTTTCAACGTTGCTCTTGTTTCTAAGCATATTTAA---TTCTTTTTTATTGTTGGTCGTTTGTCTTCATATGCTTATTTTGGCTACTTTCCATCTGCTTAATGTGACAGGGTACTCGGGATTTCACACCAGAAGAAATGGCAATACGAGA?????????????????????????????????
Encephalartos_altensteinii TGAAGACGATTGTGGAGAGCAATGAAGCTAGAAGGCTACCAAAAA-TTCCCAAGGTCGATGCAGGCTTCTGTTATTCTAGCTGTACCTAGTTCAC--ATTTTTACTTCAACGCAGCACTGAATCATGACTTTTCTAGTCTAGTGGCTTGAATCTGCAAGCAGGGTA-TTTTTGGCTTCAACGTGGGTAAATTTTAGTGTTGATGTGTGGTAAAAGTAGTTTGACTGTTTTCACCTAG-AAATTTTCTCTTTTGTTGCTTAAGGGTTGTTGGGCTGGGCCTGGTTTGAG------TTTTTTTCTTTGGCACAATGAACTAAAGTTTAGTCAG-TTTTTCATCTTGGCAGTTTCAATCTGCATGCATATTGCTAGCTTTGTGCCCAGCAAATCTTAGTACTCCT----ATGCATGTAGAAACTTGTTTGAAATGTTTTGCTGAGGTTGTTTTCG-----CCGAAAG---------------------------------------------------------------------------CTGGTTGTATTGTGTATACAAGGATATCTTACAATGAGAAATCTGATGGTTTTGGCTTTCAACGTTGCTCTTGTTTCTAGGCATATTTTA---TTCTTTTTCATTGTTGGTCATCTGTCTTCATATGCTTATTTGTGCTACTTTCCATCTTCTTAATATGACAGGGTACTCGGGATTTCACCCCAGAAGAAATGGCAATACGAGAGAGAGCATTTGCAATAATTGAGGGGGTTTTCAA
Encephalartos_macrostrobilus TGAAGACGATTGTGGAGAGCAATGAAGCTAGAAGGCTACCAAAAA-TTCCCAAGGTCGATGCAGGCTTCTGTTATTCTAGCTGTACCTAGTTCAC--ATTTTTACTTCAACGCAGCACTGAATCATGACTTTTCTAGTCTAGTGGCTTGAATCTGCAAGCAGGGTA-TTTTTGGCTTCAACGTGGGTAAATTTTACTGTTGATGTGTGGTAAAAGTAGTTTGACTGTTTTCACCTAG-AAATTTTCTCTTTTGTTGCTTAAGGGTTGTTGGGCTGGGCCTGGTTTGAG------TTTTTTTCTTCGGCACAATGAACTAAAGTTTAGTCGG-TTTTTCAGCTTGGCAGTTTCAATCTGCATGCATATTGCTAGCTTTGTGCCCAGTAAATCTTAGTACTCCT----ATGCATGTAGAAACTTGTTTGAAATGTTTTGCTGAGGTTGTTTTTG-----CCGAAAG---------------------------------------------------------------------------CTGGTTGTATTGTGTATACAAGGATATCTTACAATGAGAAATCTGATGGTTTTGACTTTCAACGTTGCTCTTGTTTCTAGGCATATTTTA---TTCTTTTTCATTGTTGGTCATCTTTCTTCATATGCTTATTTTTGCTACTTTCCATCTTCTTAATATGACAGGGTACTCGGGATTTCACCCCAGAAGAAATGGCAATACGAGAGAGAGCATTTGCAATAATTGAGGGGGTTTTCAA
Lepidozamia_hopei TGAAGACGATTGTGGAGAGCAATGAAGCTAGAAGGCTACCAAAAA-TTCCCAAGGTCGATGCACTCTTCTGTTATTTTAGCTGTACCTAGTTCAC--ATTTTTACTTCAACGCAGCACTGAATCATGACTTTTCTAGTCTAGTGGCTTGAATCTGCAAGCAGGGTA-TTTTTGGCTTCAATGTGGGTAAATTTTACTGCTGATGTGTTGTAAAAGTAGTTTGACTGTTTTCACCTAG-AAATTTTCTCTTTTGTTGCTTTAGGGTTCTTGTGTTGGGCCTGGTTTGAA------TTTTTTTCTTCGGCACAATGAAATAAAGTTTAGCCGG-TTTTTCAGCTTGGTAGTTTCAATCTGCATGCATATTACTAGCTTTGTGCCTAGTAAATCTTAGTACTCCT----ATGCATGTAATAACTTGTTTGAAATGTTTTGCTGAGGTTATTTTCT-----CCGAAAG---------------------------------------------------------------------------CTGGTTGTATTGTGTATACAAAGATATCTTACGATGAGAAATCTGATGGTTTTGGCTTTCAACGTTGCTCTTGTTTCTAGGCATATTTTT---ATCTTTTTCATTGTTGGTCATTTGTCTTCATATGCTTATTTTGGCTACTTTCCATCTTCTTAATATGACAGGGTACTAGGGATTTCACCCCAGAAGAAATGGCAATACGAGAGAGAGCATTTGCAATAATTGAGGGGGTTTTCAA
Lepidozamia_peroffskyana TGAAGACGATTGTGGAGAGCAATGAAGCTAGAAGGCTACCAAAAA-TTCCCAAGGTCGATGCACTCTTCTGTTATTTTAGCTGTACCTAGTTCAC--ATTTTTACTTCAACGCAGCACTGAATCATGACTTTTCTAGTCTAGTGGCTTGAATCTGCAAGCAGGGTA-TTTTTGGCTTCAATGTGGGTAAATTTTACTGTTGATGTGTTGTAAAAGTAGTTTGACTGTTTTCACCTAG-AAATTTTCTCTTTTGTTGCTTTAGGGTTCTTGTGTTGGGCCTGGTTTGAA------TTTTTTTCTTYGGCACAATGAAATAAAGTTTAGTCGG-TTTTTCAGCTTGGTAGTTTCAATYTGCATGCATATTACTAGCTTTGTGCCTAGTAAATCTTAGTACTCCT----ATGCATGTAATAACTTGTTTGAAATGTTTTGCTGAGGTTATTTTCT-----CCGAAAG---------------------------------------------------------------------------CTGGTTGTATTGTGTATACAAAGATATCTTACGATGAGAAATCTGATGGTTTTGGCTTTCAACGTTGCTCTTGTTTCTAGGCATATTTTT---ATCTTTTTCATTGTTGGTCATTTGTCTTCATATGCTTATTTTGGCTACTTTCCATCTTCTTMATATGACAGGGTACTCGGGATTTCACCCCAGAAGAAATGGCAATACGAGAGAGAGCATTTGCAATAATTGAGGGGGTTTTCAA
Macrozamia_diplomera TGAAGACGATTGTGGAGAGCAATGAAGCTAGAAGGCTACCAAAAA-TTCCCAAGGTCGATGCACGCTTCTGTTATTCTAGCTGTACCTAGTTCAC--ATTTTTACTTCAACGCAGCACTGAATCATGACTTTTCTAGTCTAGTGGCTTGAATATGCGAGCAGGGTA-TTTTGGGCTTCAATGTGGGTAAATTTTACTGTTTATGTGTGRTAAAAGTAGTTTGACTGTTTTTGCCTAG-AAA----------TGTTACTTAAGGGTTGTTGTGCTGGGCCTGGTTTGAA------TTTTTTTCTTCGGCACAGTGAACTAAAGTTTAGTAGGTTTTTTCGGCTTGGTAGTTTCAATCCGCATGCATATTACTAGCTTTGTGCCTAGTAAATCTTAGTACTCCT----ATGCATGTAGAAATTTGTTTGAAATGTTTTGCTGAGGTTATTTTCT-----CCGAAAG---------------------------------------------------------------------------CTGGTTGTATTGTATATACAAAGATATCTTACGATGAGAAATCTGATGGTTTTGGCTTTCAACGTTGCTCTTGTTTCTAGGCATATTTTA---TTCTTTTTCATYGTTGGTCATTTGTCTTCATATGCTTATTTTGGCTACTTTCCGCCTTCTTAATATGACAGGGTACTCGGGATTTCACCCCAGAAGAAATGGCAATACGAGAGAGAGCATTTGCAATAATTGAGGGGGTTTTCAA
Macrozamia_macdonnellii TGAAGACGATTGTGGAGAGCAATGAAGCTAGAAGGCTACCAAAAA-TTCCCAAGGTCGATGCACGCTTCTGTTATTCTAGCTGTACCTAGTTCAC--ATTTTTACTTCAACGCAGCACTGAATCATGACTTTTCTAGTCTAGTGGCTTGAATATGCAAGCAGGGTA-TTTTGGGCTTCAATGTGGGTAAATTTTACTGTTTATGTGTGGTAAAAGTAGTTTGACTGTTTTTGCCTAG-AAATTTTCTCTTTTGTTACTTAAGGGTTGTTGTGCTGGGCCTGGTTTGAA------TTTTTTTCTTCGGCACAGTGAACTAAAGTTTAGTAGGTTTTTTCAGCTTGGTAGTTTCAATCCGCATGCATATTACTAGCTTTGTGCCTAGTAAATCTTAGTACTCCT----ATGCATGTAGAAATTTGTTTGAAATGTTTTGCTGAGGTTATTTTCT-----CCGAAAG---------------------------------------------------------------------------CTGGTTGTATTGTATATACAAAGATATCTTACGATGAGAAATTTGATGGTTTTGGCTTTCAACGTTGCTCTTGTTTCTAGGCATATTTTA---TTCTTTTTCATCGGTGGTCATTTGTCTTCATATGCTTATTTTGGCTACTTTCCACCTTCTTAATATGACAGGGTACTCGGGATTTCACCCCAGAAGAAATGGCAATACGAGAGAGAGCATTTGCAATAATTGAGGGGGTTTTCAA
Microcycas_calocoma ????????????????????????????????????TACCCAAAA-TTCCCAAGGTTGATGCAGGCTTCTGTTATTCTAGCTGTACCTAGTTTAC--AAGTTTACTTCAATGCTGCAATGAACCGTGACATTTACAGTCTAGTGGCTTGAGTCTGCAAGCAGGGTA-TTTTTGGCTTCTATGTGGGTAAATTTTACTGGTGATGTGTGGTCAAAGTACTTTGATTGTTTTCACATAGCCAATTTTCTGCTTTGCTGCTTAAGTGTTCTTATGCTGGGCCTGGCTTGGGTTTTTTTTTTTTCCTTCAGCACGATGAACTAAAGTTCAGTTGG-TTTTTCACCCTGGTAGTTTCAATCAGCATTCATATTACTAGTTTTGTCCCTAGTAAATCTTTGTAGTCCT----ATGCATGTAGAAA--------AAATGTTTTGCTGAGGTGGTTTTCTCTCTTCCAAAAG---------------------------------------------------------------------------CTGGTTGCATTGTGGAAACAAAGATATCTGATGATGGGGAATCCGATGATTTTGGCT-------TTGCTCTTGTTTCTAGGCATATTTTA---TTATTTTTCATTGTTGGTCATTTGTCTTCATATCCTTATTTTGGCTATTTTCGATCTGGTCAATATGACAGGGTACTCGGGATTTCACCCCAGAAGAAATGGCAATACGAGAG????????????????????????????????
Stangeria_eriopus TTAAGACGATCGTGGAGAGCAATGAAGCTAGGAGGCTACCAAAAA-TTCCCAAGGTCGATCCAGGCTTCTGTTATTCTACCTGTACCTAGTTTAC--ATGTTTACTTCACTGCTGTAATGAATTATGACTTTTCTAGTCTAGTGGCTTG-----GCAAACGGGGTA-TTTTTGGCTTCAACGTGGGTAAATTTTACGATTGAT-TGCGGGAAAAGTAGTTTGACTGTTTTCACATAGCAAATTTTYTCTTTTGTTGC--------TCTTGAGCTGGGACCGGTYTGAA------TTTTTTTTTTCAGCACAGTAAATTAAAGCTTAGTTGG-TTTTTCAGCCTGATGGTTTCGATGTGCATGCATATTAAGAGCTTTCTGCCTAGTAAATCTGAGTACTCCT----AAGCATGTAGATACTCGTTTGAAATGTTTTGCCAAGGTTATTCTCTCTT--CCGAAAG--------------CTGGTTGTATTGTGTTGTTATATTAATTGGGAATATGACGGAAATTCCAAACCGTGGAAAGCTGGTTGTATCGTGTATCCTAGGATATTAGACCATGAGAAATCGGATGGTTTTGGCTTTCAAC-TTGCCCTTGTTTCTAGGCATATTTTA---TTCATTTTTATCGTTGGTCATTTGTCTTCATATGCTTATTTTGGCTACTTTCCGTCTGCTTAATTTGGCAGGGCACCCGGGATTTCACCCCAGAAGAAATGGCAATACGAG??????????????????????????????????
Zamia_chigua TGAAGACGGTTGTGGAGAGCAATGAAGCTAGAAGGCTACCAAAAA-TTCCCAAGGTCGATGCAGGCTTCTGTTATTCTAGCCGTACCTAGTTTGC--ATGTTTACTTCAATGCTGCAATGAATCATGACTTTTACTGTCTAGTGGCTTGAGTCTGCAAGCAGGGTATTTTTTGGCTTCTGTGTGGGT-----------GTTATGTGTGGTAAAAGCAGTTTGACTGTTTTCACATAGCAAATTTTCTCTTTTGTTGCGTAAGGGTTCTTGTGCTGGGCCTGGCTTGGA----TTTTTTTTCCTTCAGCACGGTGAACTAAAGTTCAGTAGG-TTTTTCACCCTGGTAGTTTCAATCAGCATTCATATTACTAGCTGTGTGCCTAGTAAATCTTCGTAGACCT----ATACACGTAGAAG--------AAATGTTCTGTAGAGGTGGTTTTCTCTCTTCCCAAAG---------------------------------------------------------------------------CTGGTTGCATAGTGGAAACAAAGATATCGGATGATAAGAAATCCAATGATTTTGGCTTTCAACGTTGCTCTTGTTTTTAGCCATATTTTA---GTCTTTTTCATTGTTGATCATTTGTCTTCATATGCTTATTTTGGTTATTTTCAATCTGCTTAATATGGCAGGGTACTCGGGATTTCACCCCAGAAGAAATGGCAATACGAGAGAAAGCATTTGCAATAATTGAGGGAGTTTTTAA
Zamia_erosa TGAAGACGATTGTGGAGAGCAATGAAGCTAGAAGGCTACCAAAAAATTCCCAAGGTCGATGCATGCTTCTGTTATCCTAGCTGTACCTAGTTTGC--ATGTTTACTTCAATGCTGCAATGAATCATGACTTTTACTGTCTAGTGGCTTGAGTCTGCAAGCAGGGTATTTTTTGGCTTCTGTGTGGGT-----------GTTATGTGTGGTAAAAGTAGTTTGACTGTTTTCACATAGCAAATTTTCTCTTTTGTTGCGTAAGGGTTCTTGTGCTGGGCCTGGCTTGGA----TTTTTTTTCCTTCAGCATGATGAACTAAAGTTCAGTAGG-TTTTTCACCCTGGTAGTTTCAATCAGCATTCATATTACTAGCTGTGTGCCTAGTAAATC-----------------------------------------TTCTGTGGAGGTGGTTTTCTCTCTTCCCAAAG---------------------------------------------------------------------------CTGGTTGCATAGTGGAAACAAAGATATCTGATGATAAGAAATCCAATGATTTTGGCTTTCAACGTTGCTCTTGTTTTTAGCCATATTTTA---GTCTTTTTCACTGTTGATCATTTGTCTTCATATGCTTATTTTGGTTATTTTCAATCTGCTTAATATGGCAGGGTACTCGGGATTTCACCCCAGAAGAAATGGCAATACGAGAGAAAGCATTTGCAATAATTGAGGGAGTTTTTAA
Zamia_imperialis TGAAGACGGTTGTGGAGAGCAATGAAGCTAGAAGGCTACCAAAAA-TTCCCAAGGTCGATGCGGGCTTCTGTTATCCTAGCCGTACCTAGTTTGC--ATGTTTACTTCAATACTGCAATGAATCATGACTTTTACTGTCTAGTGGCTTGAGTCTGCAAGCAGGGTATTTTTTGGCTTCTGTGTGGGT-----------GTTATGTGTGGTAAAAGTAGTTTGACTGTTTTCACATAGCAAATTTTCTCTTTTGTTCCGTAAGGGTTCTTGTGCTGGGCCTGGCTTGGA----TTGTTTTTCCTTCAGCACGATGAACTAAAGTTCAGTAGG-TTTTTCACCCTGCTAGTTTCAATCAGCATCCATATTACTAGCTGTGTGCCTAGTAAATCTTCGTAGACCT----ATACACGTAGAAG--------AAATGTTCTGTAGAGGTGGTTTTCTCTCTTCCTAAAG---------------------------------------------------------------------------CTGGTTGCATAGTGGAAACAAAGATATCTGATGATAAGAAATCCAATGATTTTGGCTTTCAACGTTGCTCTTGTTTTTAGCCATATTTTA---GTCTTTTTCATTGTTGATCATTTGTCTTCATATGCTTATTTTGGTTATTTTCAATCTGCTTAATATGGCAGGGTACTCGGGATTTCACCCCAGAAGAAATGGCAATACGAGAGAAAGCATTTGCAATAATTGAGGGAGTTTTTAA
Lyginopteris                ---------------------------------------------------------------------------------------------------------------------------------------------------------------------------------------------------------------------------------------------------------------------------------------------------------------------------------------------------------------------------------------------------------------------------------------------------------------------------------------------------------------------------------------------------------------------------------------------------------------------------------------------------------------------------------------------------------------------------------------------------------------------------------------------------------
Carboniferous_Medullosales ---------------------------------------------------------------------------------------------------------------------------------------------------------------------------------------------------------------------------------------------------------------------------------------------------------------------------------------------------------------------------------------------------------------------------------------------------------------------------------------------------------------------------------------------------------------------------------------------------------------------------------------------------------------------------------------------------------------------------------------------------------------------------------------------------------
Bennettitales              ---------------------------------------------------------------------------------------------------------------------------------------------------------------------------------------------------------------------------------------------------------------------------------------------------------------------------------------------------------------------------------------------------------------------------------------------------------------------------------------------------------------------------------------------------------------------------------------------------------------------------------------------------------------------------------------------------------------------------------------------------------------------------------------------------------
Crossozamia                ---------------------------------------------------------------------------------------------------------------------------------------------------------------------------------------------------------------------------------------------------------------------------------------------------------------------------------------------------------------------------------------------------------------------------------------------------------------------------------------------------------------------------------------------------------------------------------------------------------------------------------------------------------------------------------------------------------------------------------------------------------------------------------------------------------
Bjuvia                     ---------------------------------------------------------------------------------------------------------------------------------------------------------------------------------------------------------------------------------------------------------------------------------------------------------------------------------------------------------------------------------------------------------------------------------------------------------------------------------------------------------------------------------------------------------------------------------------------------------------------------------------------------------------------------------------------------------------------------------------------------------------------------------------------------------
Nilanbe                    ---------------------------------------------------------------------------------------------------------------------------------------------------------------------------------------------------------------------------------------------------------------------------------------------------------------------------------------------------------------------------------------------------------------------------------------------------------------------------------------------------------------------------------------------------------------------------------------------------------------------------------------------------------------------------------------------------------------------------------------------------------------------------------------------------------
Nilssoniocladus            ---------------------------------------------------------------------------------------------------------------------------------------------------------------------------------------------------------------------------------------------------------------------------------------------------------------------------------------------------------------------------------------------------------------------------------------------------------------------------------------------------------------------------------------------------------------------------------------------------------------------------------------------------------------------------------------------------------------------------------------------------------------------------------------------------------
Eobowenia                  ---------------------------------------------------------------------------------------------------------------------------------------------------------------------------------------------------------------------------------------------------------------------------------------------------------------------------------------------------------------------------------------------------------------------------------------------------------------------------------------------------------------------------------------------------------------------------------------------------------------------------------------------------------------------------------------------------------------------------------------------------------------------------------------------------------
Ctenis                     ---------------------------------------------------------------------------------------------------------------------------------------------------------------------------------------------------------------------------------------------------------------------------------------------------------------------------------------------------------------------------------------------------------------------------------------------------------------------------------------------------------------------------------------------------------------------------------------------------------------------------------------------------------------------------------------------------------------------------------------------------------------------------------------------------------
Dioonopsis                 ---------------------------------------------------------------------------------------------------------------------------------------------------------------------------------------------------------------------------------------------------------------------------------------------------------------------------------------------------------------------------------------------------------------------------------------------------------------------------------------------------------------------------------------------------------------------------------------------------------------------------------------------------------------------------------------------------------------------------------------------------------------------------------------------------------
Kurtziana                  ---------------------------------------------------------------------------------------------------------------------------------------------------------------------------------------------------------------------------------------------------------------------------------------------------------------------------------------------------------------------------------------------------------------------------------------------------------------------------------------------------------------------------------------------------------------------------------------------------------------------------------------------------------------------------------------------------------------------------------------------------------------------------------------------------------
Mesodescolea               ---------------------------------------------------------------------------------------------------------------------------------------------------------------------------------------------------------------------------------------------------------------------------------------------------------------------------------------------------------------------------------------------------------------------------------------------------------------------------------------------------------------------------------------------------------------------------------------------------------------------------------------------------------------------------------------------------------------------------------------------------------------------------------------------------------
Mesosingeria               ---------------------------------------------------------------------------------------------------------------------------------------------------------------------------------------------------------------------------------------------------------------------------------------------------------------------------------------------------------------------------------------------------------------------------------------------------------------------------------------------------------------------------------------------------------------------------------------------------------------------------------------------------------------------------------------------------------------------------------------------------------------------------------------------------------
Pseudoctenis               ---------------------------------------------------------------------------------------------------------------------------------------------------------------------------------------------------------------------------------------------------------------------------------------------------------------------------------------------------------------------------------------------------------------------------------------------------------------------------------------------------------------------------------------------------------------------------------------------------------------------------------------------------------------------------------------------------------------------------------------------------------------------------------------------------------
Sueria                     ---------------------------------------------------------------------------------------------------------------------------------------------------------------------------------------------------------------------------------------------------------------------------------------------------------------------------------------------------------------------------------------------------------------------------------------------------------------------------------------------------------------------------------------------------------------------------------------------------------------------------------------------------------------------------------------------------------------------------------------------------------------------------------------------------------
Ticoa                      ---------------------------------------------------------------------------------------------------------------------------------------------------------------------------------------------------------------------------------------------------------------------------------------------------------------------------------------------------------------------------------------------------------------------------------------------------------------------------------------------------------------------------------------------------------------------------------------------------------------------------------------------------------------------------------------------------------------------------------------------------------------------------------------------------------
Antarcticycas              ---------------------------------------------------------------------------------------------------------------------------------------------------------------------------------------------------------------------------------------------------------------------------------------------------------------------------------------------------------------------------------------------------------------------------------------------------------------------------------------------------------------------------------------------------------------------------------------------------------------------------------------------------------------------------------------------------------------------------------------------------------------------------------------------------------
Almargemia                 ---------------------------------------------------------------------------------------------------------------------------------------------------------------------------------------------------------------------------------------------------------------------------------------------------------------------------------------------------------------------------------------------------------------------------------------------------------------------------------------------------------------------------------------------------------------------------------------------------------------------------------------------------------------------------------------------------------------------------------------------------------------------------------------------------------


 [morphology 5000-5067]
Bowenia_serrulata             11111102110001112111111200010113000001110110010001110000111111110010123020011111201110111
Bowenia_spectabilis           11111102110001112111111200010113000001110110010001110000111111110010123020011111201110111
Ceratozamia_becerrae          11110102110001012111011100120101012{0 1}001000001100{0 1}0111000111121111121123020211211201110010
Ceratozamia_hildae            11110102110001012111011100120101012{0 1}001000001100{0 1}0111000111121111121123020211211201110010
Ceratozamia_robusta           11110102110001012111011100120101012{0 1}001000001100{0 1}0111000111121111121123020211211201110010
Cycas_angulata                11110102{0 1}{0 1}012111211100010000000201001010000110{0 1}0{0 1}010{0 1 2}0001100111{0 1}00?0101000001001201011000
Cycas_bifida                  11110102{0 1}{0 1}012111211100010000000201001010000110{0 1}0{0 1}010{0 1 2}0001100111{0 1}00?0101000001001201011000
Dioon_mejiae                  11110102111001012111000100010101112010101000210000113001110021121110123000001211211110010
Dioon_sonorense               11110102111001012111000100010101112010101000210000113001110021121110123000001211211110010
Encephalartos_altensteinii    11110110{0 1}0012111211110010001010111201010100021{0 1}1001120011100211{0 1}01?012301102{0 1}211211110011
Encephalartos_macrostrobilus  11110110{0 1}0012111211110010001010111201010100021{0 1}1001120011100211{0 1}01?012301102{0 1}211211110011
Lepidozamia_hopei             11110110{0 1}0012111211100010001110111201010111021010011200111002111011012311112121121111001?
Lepidozamia_peroffskyana      11110110{0 1}0012111211100010001110111201010111021010011200111002111011012311112121121111001?
Macrozamia_diplomera          11110110{0 1}0012111211100010101110111201010111021{0 1}1{0 1}011{1 2}0011100211{0 1}0110123011120211211110011
Macrozamia_macdonnellii       11110110{0 1}0012111211100010101110111201010111021{0 1}1{0 1}011{1 2}0011100211{0 1}0110123011120211211110011
Microcycas_calocoma           11110102110001012111011110120101012000100102110000111000111121110121123020011211201110020
Stangeria_eriopus             11111102110001012111111100010113011001110000111001101110110011121010123200001111201110110
Zamia_chigua                  11110102110001012111011100120101012{0 1}001001021100{0 1}01110001111211{0 1}1120123020011211201110020
Zamia_erosa                   11110102110001012111011100120101012{0 1}001001021100{0 1}01110001111211{0 1}1120123020011211201110020
Zamia_imperialis              11110102110001012111011100120101012{0 1}001001021100{0 1}01110001111211{0 1}1120123020011211201110020
Lyginopteris                  ?0-000000000000000002102000201?000?0000000???0??0????????0--000000000000000000{0 1 2}00??00000?
Carboniferous_Medullosales    ?0-0000000001100100021020002010100?000000???000001000000?0--000200100000000000{0 1 2}110000000?
Bennettitales                 ?0-00002100001000100200{1 2}01{0 1}00101{0 1}1100000?20000000{0 1}11000000?-0012020?10--?00?0?200000?100?
Crossozamia                   ??????????????????????01000201?2010010??-???????????????????????????111?000??00????0?1?0?
Bjuvia                        ??????????????????????0000------0?-?0???0???001010101000????????????101?000??00??????????
Nilanbe                       ?????????????????????100000-----0?-0001?0?00000000101000??001012011?113?000?02112??1?0?0?
Nilssoniocladus               ?????????????????????00000------0?-0001?????00000???0000?????????????????????????????????
Eobowenia                     ???????????????????????1000?01?10???????????110001110000????????????????????????????????1
Ctenis                        ???????????????????????1000?01?10???????????0110?0101000?????????????????????????????????
Dioonopsis                    ???????????????????????1000201?11???????????211010113001?????????????????????????????????
Kurtziana                     ???????????????????????1000001?30???????????210110102011?????????????????????????????????
Mesodescolea                  ???????????????????????2000001?31???????????111001000110?????????????????????????????????
Mesosingeria                  ???????????????????????20002?1?11???????????110010111011?????????????????????????????????
Pseudoctenis                  ???????????????????????10002?1?10???????????101000111011?????????????????????????????????
Sueria                        ???????????????????????001------0?-00???????111010101011?????????????????????????????????
Ticoa                         ???????????????????????2001001?30???????????000010113001?????????????????????????????????
Antarcticycas                 ?1{0 1}1?102110001012?1101?1?0???1?1????0?10??00????????????110020?2?10????????00????????????
Almargemia                    ???????????????????????1000?01?10????????????10000?01001?????????????????????????????????

;

end;
