# Supplementary material for: Eobowenia gen. nov. from the Early Cretaceous of Patagonia: indication for an early divergence of Bowenia?
Source: BMC Evol Biol. 2017 Apr 7;17:97. doi: 10.1186/s12862-017-0943-x (PMC5383990; doi:10.1186/s12862-017-0943-x)
Supplement: Supplementary file 8 — Zip file containing matrices and trees. (ZIP 1603 kb) [file 12862_2017_943_MOESM8_ESM.zip › Matrices and trees/Matrices/Modified morphological matrix annotated.nex]

#NEXUS
[written Wed Dec 07 16:45:47 CET 2016 by Mesquite  version 3.03 (build 702) at Mario-PC/130.60.200.105]

BEGIN TAXA;
	TITLE Taxa;
	DIMENSIONS NTAX=29;
	TAXLABELS
		Lyginopteris_? Carboniferous_Medullosales_? Bennettitales_? Bowenia Stangeria Ceratozamia Chigua Cycas Dioon Encephalartos Lepidozamia Macrozamia Microcycas Zamia Crossozamia_? Bjuvia_? Nilanbe_? Nilssoniocladus_? Eobowenia Ctenis_? Dioonopsis_? Kurtziana_? Mesodescolea_? Mesosingeria_? Pseudoctenis_? Sueria_? Ticoa_? Antarcticycas_? Almargemia 
	;

END;


BEGIN CHARACTERS;
	TITLE  Character_Matrix;
	DIMENSIONS  NCHAR=89;
	FORMAT DATATYPE = STANDARD GAP = - MISSING = ? SYMBOLS = "  0 1 2 3";
	CHARSTATELABELS 
		1 Cycasin /  absent present, 2 Mucilage /  absent present, 3 Mucilage_structures /  channels cavities, 4 Coralloid_roots /  absent present, 5 Root_buds /  absent present, 6 Primary_thickening_meristem /  internal_derivatives external_derivatives, 7 Medullary_bundles /  absent present, 8 Medullary_sclerenchyma /  sclerotic_nests sclerotic_cells absent, 9 Primary_xylem /  mesarch endarch, 10 Cone_domes /  absent present, 11 Wood_parenchyma /  abundant scanty, 12 Secondary_centrifugal_polyxyly /  absent present, 13 Centripetal_polyxyly /  absent continuous_cycle random_or_discontinuous_cycles, 14 Cortical_sclerenchyma /  'sparganum/dictyoxylon' absent, 15 Cortical_steles /  absent present, 16 Leaf_traces /  radial girdling, 17 Nodal_anatomy /  one_trace_to_each_leaf more_than_three_traces leaf_traces_from_two_or_more_protoxylem_strands_or_bundles_over_a_substancial_length_of_stem, 18 Leaf_trace /  mesarch endarch, 19 Axillary_buds /  present absent, 20 Omega_pattern /  absent present, 21 Type_of_omega_pattern /  simple elaborate secondarily_absent, 22 Leaf_bases /  persistent ephemeral, 23 Stipules_in_leaf_bases /  absent present, 24 Division_of_leaf_lamina /  SImple Pinnate Bipinnate, 25 Leaves_truncate /  Absent Present, 26 Lamina_position /  Lateral Adaxial, 27 Pinna_attachment /  Decurrent Articulate, 28 Terminal_pinna /  All_stages Seedling Absent, 29 Acroscopic_basal_callus /  Absent Present, 30 Leaflet_venation /  Uninerve Multinerve, 31 Pinna_Traces /  one two_or_more, 32 Pinna_midrib /  'alethopteroid, pecopteroid or' absent Cycas_type Chigua_type, 33 Veins /  Free Anastomosing, 34 Whole_leaf_ptyxis /  circinate 'non-circinate', 35 Pinna_ptyxis /  circinate conduplicate 'adplicate (flat)' involute, 36 Prickles /  absent present, 37 Gradual_transition_from_foliar_to_spinose_leaflets /  absent present, 38 Vascularized_stipules /  absent present, 39 Cataphylls_in_vegetative_axes /  absent present, 40 Irregular_production_of_cataphylls /  absent present, 41 Peduncular_cataphylls /  absent present, 42 Trichomes /  transparent coloured absent, 43 Curved_trichomes /  absent present, 44 Branched_trichomes /  absent unequally_branched _equally_branched, 45 Epidermal_cells /  without_perforations With_Perforations Corners_only, 46 Epidermal_thickened_cells /  Uniformly_thickened differentially_thickened, 47 Cuticular_lamellae /  Absent Present, 48 Anticlinal_pegs /  Absent Present, 49 Stomate_position /  Hypostomatic Amphistomatic, 50 Stomata /  Sunken flush, 51 Stomatal_shape /  Circular Oblong, 52 Guard_cell_orientation /  Irregular Longitudinal, 53 Number_of_accessory_cell_layers /  zero one two more_than_two, 54 Guard_cell_corona /  Absent Present, 55 Accessory_cell_corona /  Absent Present, 56 Overarching_accessory_cells /  Absent Present, 57 Dioecy /  absent present, 58 Microsporophyll_in_strobili /  absent present, 59 Microsporophyll_arrangement /  imbricate vertical_rows, 60 Microsporophyll_faced_shape /  rhomboid hexagonal, 61 Microsporangia_clustering /  clustered_with_all_fused free clustered_with_some_fused, 62 Pollen_sacs_per_sorus /  eight_or_more two_to_five, 63 'Microspore/pollen with' /  proximal_tetrad_scar _distal_sulcus, 64 Proximal_pollen_shape /  convex concave, 65 Pollen_shape /  circular oblong elliptical, 66 Pollen_wall /  spongy alveolar granular, 67 Pollen_exine /  psilate fossulate foveolate, 68 Sperm_number /  two four_to_eight, 69 Megasporophyll_arranged_in_strobili /  absent present, 70 Strobilus_type /  absent loose compact, 71 'Megasporangium-bearing structure' /  simple pinnatifid pinnate modified, 72 Megasporophyll_skirt /  absent above below, 73 Megasporophyll_shape /  flat peltate adaxially_thickened, 74 Megasporophyll_lobing /  absent lateral, 75 Megasporophyll_spines /  absent single two, 76 Sporophyll_vasculature /  planar three_dimensional 'Macrozamia-type', 77 Sporophyll_pubescence /  absent present, 78 Ovule_position /  lateral above below, 79 Ovule_number /  more_than_two two, 80 Integument_vasculature /  single double, 81 Ovule_vasculature /  simple medullosan cycadean, 82 Endospermic_jacket /  absent present, 83 Buffer_cells /  absent present, 84 Micropyle /  distal proximal, 85 Pollen_chamber /  hydrasperman 'non-hydrasperman', 86 Seed /  radiospermic platyspermic, 87 Cotyledon_bundle /  collateral bicollateral, 88 Coronula /  absent distinct indistinct, 89 Substomatal_complex /  unthickened thickened ; 
	MATRIX
	Lyginopteris_?                ?0-000000000000000002102000201?000?0000000???0??0????????0--000000000000000000{0 1 2}00??00000?
	Carboniferous_Medullosales_?  ?0-0000000001100100021020002010100?000000???000001000000?0--000200100000000000{0 1 2}110000000?
	Bennettitales_?               ?0-00002100001000100200{1 2}01{0 1}00101{0 1}1100000?20000000{0 1}11000000?-0012020?10--?00?0?200000?100?
	Bowenia                       11111102110001112111111200010113000001110110010001110000111111110010123020011111201110111
	Stangeria                     11111102110001012111111100010113011001110000111001101110110011121010123200001111201110110
	Ceratozamia                   11110102110001012111011100120101012{0 1}001000001100{0 1}0111000111121111121123020211211201110010
	Chigua                        1111010?110001012111011100120103012100100??2110010111010111121110?2?123020011211201110020
	Cycas                         11110102{0 1}{0 1}012111211100010000000201001010000110{0 1}0{0 1}010{0 1 2}0001100111{0 1}00?0101000001001201011000
	Dioon                         11110102111001012111000100010101112010101000210000113001110021121110123000001211211110010
	Encephalartos                 11110110{0 1}0012111211110010001010111201010100021{0 1}1001120011100211{0 1}01?012301102{0 1}211211110011
	Lepidozamia                   11110110{0 1}0012111211100010001110111201010111021010011200111002111011012311112121121111001?
	Macrozamia                    11110110{0 1}0012111211100010101110111201010111021{0 1}1{0 1}011{1 2}0011100211{0 1}0110123011120211211110011
	Microcycas                    11110102110001012111011110120101012000100102110000111000111121110121123020011211201110020
	Zamia                         11110102110001012111011100120101012{0 1}001001021100{0 1}01110001111211{0 1}1120123020011211201110020
	Crossozamia_?                 ??????????????????????01000201?2010010??-???????????????????????????111?000??00????0?1?0?
	Bjuvia_?                      ??????????????????????0000------0?-?0???0???001010101000????????????101?000??00??????????
	Nilanbe_?                     ?????????????????????100000-----0?-0001?0?00000000101000??001012011?113?000?02112??1?0?0?
	Nilssoniocladus_?             ?????????????????????00000------0?-0001?????00000???0000?????????????????????????????????
	Eobowenia                     ???????????????????????1000?01?10???????????110001110000????????????????????????????????1
	Ctenis_?                      ???????????????????????1000?01?10???????????0110?0101000?????????????????????????????????
	Dioonopsis_?                  ???????????????????????1000201?11???????????211010113001?????????????????????????????????
	Kurtziana_?                   ???????????????????????1000001?30???????????210110102011?????????????????????????????????
	Mesodescolea_?                ???????????????????????2000001?31???????????111001000110?????????????????????????????????
	Mesosingeria_?                ???????????????????????20002?1?11???????????110010111011?????????????????????????????????
	Pseudoctenis_?                ???????????????????????10002?1?10???????????101000111011?????????????????????????????????
	Sueria_?                      ???????????????????????001------0?-00???????111010101011?????????????????????????????????
	Ticoa_?                       ???????????????????????2001001?30???????????000010113001?????????????????????????????????
	Antarcticycas_?               ?1{0 1}1?102110001012?1101?1?0???1?1????0?10??00????????????110020?2?10????????00????????????
	Almargemia                    ???????????????????????1000?01?10????????????10000101001?????????????????????????????????
;

END;
BEGIN ASSUMPTIONS;
	TYPESET * UNTITLED   =  unord:  1 -  89;

END;

BEGIN MESQUITECHARMODELS;
	ProbModelSet * UNTITLED   =  'Mk1 (est.)':  1 -  89;
END;

Begin MESQUITE;
		MESQUITESCRIPTVERSION 2;
		TITLE AUTO;
		tell ProjectCoordinator;
		timeSaved 1481125547722;
		getEmployee #mesquite.minimal.ManageTaxa.ManageTaxa;
		tell It;
			setID 0 2876150813571707673;
		endTell;
		getEmployee #mesquite.charMatrices.ManageCharacters.ManageCharacters;
		tell It;
			setID 0 761133529452425209;
			mqVersion 303;
			checksumv 0 3 193111670 null  getNumChars 89 numChars 89 getNumTaxa 29 numTaxa 29   short true   bits 2305843009213693967   states 15   sumSquaresStatesOnly 7121.0 sumSquares -1.3835058055282164E20 longCompressibleToShort false usingShortMatrix true   NumFiles 1 NumMatrices 1;
			mqVersion;
		endTell;
		getWindow;
		tell It;
			suppress;
			setResourcesState false false 100;
			setPopoutState 400;
			setExplanationSize 0;
			setAnnotationSize 0;
			setFontIncAnnot 0;
			setFontIncExp 0;
			setSize 2400 1210;
			setLocation 2391 -9;
			setFont SanSerif;
			setFontSize 10;
			getToolPalette;
			tell It;
			endTell;
			desuppress;
		endTell;
		getEmployee  #mesquite.charMatrices.BasicDataWindowCoord.BasicDataWindowCoord;
		tell It;
			showDataWindow #761133529452425209 #mesquite.charMatrices.BasicDataWindowMaker.BasicDataWindowMaker;
			tell It;
				getWindow;
				tell It;
					setExplanationSize 30;
					setAnnotationSize 20;
					setFontIncAnnot 0;
					setFontIncExp 0;
					setSize 2300 1138;
					setLocation 2391 -9;
					setFont SanSerif;
					setFontSize 10;
					getToolPalette;
					tell It;
						setTool mesquite.charMatrices.BasicDataWindowMaker.BasicDataWindow.ibeam;
					endTell;
					setTool mesquite.charMatrices.BasicDataWindowMaker.BasicDataWindow.ibeam;
					colorCells  #mesquite.charMatrices.NoColor.NoColor;
					colorRowNames  #mesquite.charMatrices.TaxonGroupColor.TaxonGroupColor;
					colorColumnNames  #mesquite.charMatrices.CharGroupColor.CharGroupColor;
					colorText  #mesquite.charMatrices.NoColor.NoColor;
					setBackground White;
					toggleShowNames on;
					toggleShowTaxonNames on;
					toggleTight off;
					toggleThinRows off;
					toggleShowChanges on;
					toggleSeparateLines off;
					toggleShowStates on;
					toggleAutoWCharNames on;
					toggleAutoTaxonNames off;
					toggleShowDefaultCharNames off;
					toggleConstrainCW on;
					toggleBirdsEye off;
					toggleShowPaleGrid off;
					toggleShowPaleCellColors off;
					toggleShowPaleExcluded off;
					togglePaleInapplicable on;
					toggleShowBoldCellText off;
					toggleAllowAutosize on;
					toggleColorsPanel off;
					toggleDiagonal on;
					setDiagonalHeight 80;
					toggleLinkedScrolling on;
					toggleScrollLinkedTables off;
				endTell;
				showWindow;
				getWindow;
				tell It;
					forceAutosize;
				endTell;
				getEmployee #mesquite.charMatrices.ColorByState.ColorByState;
				tell It;
					setStateLimit 9;
					toggleUniformMaximum on;
				endTell;
				getEmployee #mesquite.charMatrices.ColorCells.ColorCells;
				tell It;
					setColor Red;
					removeColor off;
				endTell;
				getEmployee #mesquite.categ.StateNamesEditor.StateNamesEditor;
				tell It;
					makeWindow;
					tell It;
						getTable;
						tell It;
							rowNamesWidth 158;
						endTell;
						setExplanationSize 30;
						setAnnotationSize 20;
						setFontIncAnnot 0;
						setFontIncExp 0;
						setSize 2300 1138;
						setLocation 2391 -9;
						setFont SanSerif;
						setFontSize 10;
						getToolPalette;
						tell It;
							setTool mesquite.categ.StateNamesEditor.StateNamesWindow.ibeam;
						endTell;
						setActive;
						rowsAreCharacters on;
						toggleConstrainChar on;
						toggleConstrainCharNum 3;
						togglePanel off;
						toggleSummaryPanel off;
					endTell;
					showWindow;
				endTell;
				getEmployee #mesquite.categ.StateNamesStrip.StateNamesStrip;
				tell It;
					showStrip off;
				endTell;
				getEmployee #mesquite.charMatrices.AnnotPanel.AnnotPanel;
				tell It;
					togglePanel off;
				endTell;
				getEmployee #mesquite.charMatrices.CharReferenceStrip.CharReferenceStrip;
				tell It;
					showStrip off;
				endTell;
				getEmployee #mesquite.charMatrices.QuickKeySelector.QuickKeySelector;
				tell It;
					autotabOff;
				endTell;
				getEmployee #mesquite.charMatrices.SelSummaryStrip.SelSummaryStrip;
				tell It;
					showStrip off;
				endTell;
				getEmployee #mesquite.categ.SmallStateNamesEditor.SmallStateNamesEditor;
				tell It;
					panelOpen true;
				endTell;
			endTell;
		endTell;
		endTell;
end;
