# Supplementary material for: Eobowenia gen. nov. from the Early Cretaceous of Patagonia: indication for an early divergence of Bowenia?
Source: BMC Evol Biol. 2017 Apr 7;17:97. doi: 10.1186/s12862-017-0943-x (PMC5383990; doi:10.1186/s12862-017-0943-x)
Supplement: Supplementary file 8 — Zip file containing matrices and trees. (ZIP 1603 kb) [file 12862_2017_943_MOESM8_ESM.zip › Matrices and trees/Matrices/Modified Morphological matrix.nex]

#NEXUS

BEGIN DATA;
	DIMENSIONS  NTAX=29 NCHAR=89;
	FORMAT DATATYPE = STANDARD GAP = - MISSING = ? SYMBOLS = "  0 1 2 3";
	MATRIX
	Lyginopteris_?                ?0-000000000000000002102000201?000?0000000???0??0????????0--000000000000000000{0 1 2}00??00000?
	Carboniferous_Medullosales_?  ?0-0000000001100100021020002010100?000000???000001000000?0--000200100000000000{0 1 2}110000000?
	Bennettitales_?               ?0-00002100001000100200{1 2}01{0 1}00101{0 1}1100000?20000000{0 1}11000000?-0012020?10--?00?0?200000?100?
	Bowenia                       11111102110001112111111200010113000001110110010001110000111111110010123020011111201110111
	Stangeria                     11111102110001012111111100010113011001110000111001101110110011121010123200001111201110110
	Ceratozamia                   11110102110001012111011100120101012{0 1}001000001100{0 1}0111000111121111121123020211211201110010
	Chigua                        1111010?110001012111011100120103012100100??2110010111010111121110?2?123020011211201110020
	Cycas                         11110102{0 1}{0 1}012111211100010000000201001010000110{0 1}0{0 1}010{0 1 2}0001100111{0 1}00?0101000001001201011000
	Dioon                         11110102111001012111000100010101112010101000210000113001110021121110123000001211211110010
	Encephalartos                 11110110{0 1}0012111211110010001010111201010100021{0 1}1001120011100211{0 1}01?012301102{0 1}211211110011
	Lepidozamia                   11110110{0 1}0012111211100010001110111201010111021010011200111002111011012311112121121111001?
	Macrozamia                    11110110{0 1}0012111211100010101110111201010111021{0 1}1{0 1}011{1 2}0011100211{0 1}0110123011120211211110011
	Microcycas                    11110102110001012111011110120101012000100102110000111000111121110121123020011211201110020
	Zamia                         11110102110001012111011100120101012{0 1}001001021100{0 1}01110001111211{0 1}1120123020011211201110020
	Crossozamia_?                 ??????????????????????01000201?2010010??-???????????????????????????111?000??00????0?1?0?
	Bjuvia_?                      ??????????????????????0000------0?-?0???0???001010101000????????????101?000??00??????????
	Nilanbe_?                     ?????????????????????100000-----0?-0001?0?00000000101000??001012011?113?000?02112??1?0?0?
	Nilssoniocladus_?             ?????????????????????00000------0?-0001?????00000???0000?????????????????????????????????
	Eobowenia                     ???????????????????????1000?01?10???????????110001110000????????????????????????????????1
	Ctenis_?                      ???????????????????????1000?01?10???????????0110?0101000?????????????????????????????????
	Dioonopsis_?                  ???????????????????????1000201?11???????????211010113001?????????????????????????????????
	Kurtziana_?                   ???????????????????????1000001?30???????????210110102011?????????????????????????????????
	Mesodescolea_?                ???????????????????????2000001?31???????????111001000110?????????????????????????????????
	Mesosingeria_?                ???????????????????????20002?1?11???????????110010111011?????????????????????????????????
	Pseudoctenis_?                ???????????????????????10002?1?10???????????101000111011?????????????????????????????????
	Sueria_?                      ???????????????????????001------0?-00???????111010101011?????????????????????????????????
	Ticoa_?                       ???????????????????????2001001?30???????????000010113001?????????????????????????????????
	Antarcticycas_?               ?1{0 1}1?102110001012?1101?1?0???1?1????0?10??00????????????110020?2?10????????00????????????
	Almargemia                    ???????????????????????1000?01?10????????????10000101001?????????????????????????????????

;
END;
