# Supplementary material for: Eobowenia gen. nov. from the Early Cretaceous of Patagonia: indication for an early divergence of Bowenia?
Source: BMC Evol Biol. 2017 Apr 7;17:97. doi: 10.1186/s12862-017-0943-x (PMC5383990; doi:10.1186/s12862-017-0943-x)
Supplement: Supplementary file 8 — Zip file containing matrices and trees. (ZIP 1603 kb) [file 12862_2017_943_MOESM8_ESM.zip › Matrices and trees/Trees/Bayesian consensus tree of the combined morphological-molecular matrix.tre]

#NEXUS
[ID: 5546070271]
begin taxa;
	dimensions ntax=38;
	taxlabels
		Bowenia_serrulata
		Bowenia_spectabilis
		Ceratozamia_becerrae
		Ceratozamia_hildae
		Ceratozamia_robusta
		Cycas_angulata
		Cycas_bifida
		Dioon_mejiae
		Dioon_sonorense
		Encephalartos_altensteinii
		Encephalartos_macrostrobilus
		Lepidozamia_hopei
		Lepidozamia_peroffskyana
		Macrozamia_diplomera
		Macrozamia_macdonnellii
		Microcycas_calocoma
		Stangeria_eriopus
		Zamia_chigua
		Zamia_erosa
		Zamia_imperialis
		Lyginopteris
		Carboniferous_Medullosales
		Bennettitales
		Crossozamia
		Bjuvia
		Nilanbe
		Nilssoniocladus
		Eobowenia
		Ctenis
		Dioonopsis
		Kurtziana
		Mesodescolea
		Mesosingeria
		Pseudoctenis
		Sueria
		Ticoa
		Antarcticycas
		Almargemia
		;
end;
begin trees;
	translate
		1	Bowenia_serrulata,
		2	Bowenia_spectabilis,
		3	Ceratozamia_becerrae,
		4	Ceratozamia_hildae,
		5	Ceratozamia_robusta,
		6	Cycas_angulata,
		7	Cycas_bifida,
		8	Dioon_mejiae,
		9	Dioon_sonorense,
		10	Encephalartos_altensteinii,
		11	Encephalartos_macrostrobilus,
		12	Lepidozamia_hopei,
		13	Lepidozamia_peroffskyana,
		14	Macrozamia_diplomera,
		15	Macrozamia_macdonnellii,
		16	Microcycas_calocoma,
		17	Stangeria_eriopus,
		18	Zamia_chigua,
		19	Zamia_erosa,
		20	Zamia_imperialis,
		21	Lyginopteris,
		22	Carboniferous_Medullosales,
		23	Bennettitales,
		24	Crossozamia,
		25	Bjuvia,
		26	Nilanbe,
		27	Nilssoniocladus,
		28	Eobowenia,
		29	Ctenis,
		30	Dioonopsis,
		31	Kurtziana,
		32	Mesodescolea,
		33	Mesosingeria,
		34	Pseudoctenis,
		35	Sueria,
		36	Ticoa,
		37	Antarcticycas,
		38	Almargemia
		;
   tree con_all_compat = [&U] (1[&prob=1.00000000e+00,prob_stddev=0.00000000e+00,prob_range={1.00000000e+00,1.00000000e+00},prob(percent)="100",prob+-sd="100+-0"]:2.464186e-03[&length_mean=2.54947837e-03,length_median=2.46418600e-03,length_95%HPD={1.06523000e-03,4.20189900e-03}],2[&prob=1.00000000e+00,prob_stddev=0.00000000e+00,prob_range={1.00000000e+00,1.00000000e+00},prob(percent)="100",prob+-sd="100+-0"]:1.396872e-03[&length_mean=1.48564119e-03,length_median=1.39687200e-03,length_95%HPD={3.97641400e-04,2.73248200e-03}],((((3[&prob=1.00000000e+00,prob_stddev=0.00000000e+00,prob_range={1.00000000e+00,1.00000000e+00},prob(percent)="100",prob+-sd="100+-0"]:3.354584e-03[&length_mean=3.42670801e-03,length_median=3.35458400e-03,length_95%HPD={1.69292800e-03,5.30738000e-03}],(4[&prob=1.00000000e+00,prob_stddev=0.00000000e+00,prob_range={1.00000000e+00,1.00000000e+00},prob(percent)="100",prob+-sd="100+-0"]:1.347750e-03[&length_mean=1.42870835e-03,length_median=1.34775000e-03,length_95%HPD={4.40368600e-04,2.63911600e-03}],5[&prob=1.00000000e+00,prob_stddev=0.00000000e+00,prob_range={1.00000000e+00,1.00000000e+00},prob(percent)="100",prob+-sd="100+-0"]:1.987113e-03[&length_mean=2.07335600e-03,length_median=1.98711300e-03,length_95%HPD={7.30327100e-04,3.55817900e-03}])[&prob=9.91468942e-01,prob_stddev=1.88511539e-03,prob_range={9.90135964e-01,9.92801919e-01},prob(percent)="99",prob+-sd="99+-0"]:1.476910e-03[&length_mean=1.56076796e-03,length_median=1.47691000e-03,length_95%HPD={3.87230200e-04,2.93595300e-03}])[&prob=9.79072247e-01,prob_stddev=1.69660385e-03,prob_range={9.77872567e-01,9.80271927e-01},prob(percent)="98",prob+-sd="98+-0"]:3.938772e-02[&length_mean=3.59893060e-02,length_median=3.93877200e-02,length_95%HPD={9.90153600e-03,4.93360800e-02}],(((16[&prob=1.00000000e+00,prob_stddev=0.00000000e+00,prob_range={1.00000000e+00,1.00000000e+00},prob(percent)="100",prob+-sd="100+-0"]:5.380295e-02[&length_mean=5.17691850e-02,length_median=5.38029500e-02,length_95%HPD={2.95575100e-02,6.60354900e-02}],((18[&prob=1.00000000e+00,prob_stddev=0.00000000e+00,prob_range={1.00000000e+00,1.00000000e+00},prob(percent)="100",prob+-sd="100+-0"]:4.307311e-03[&length_mean=4.38565629e-03,length_median=4.30731100e-03,length_95%HPD={2.42626900e-03,6.46086300e-03}],20[&prob=1.00000000e+00,prob_stddev=0.00000000e+00,prob_range={1.00000000e+00,1.00000000e+00},prob(percent)="100",prob+-sd="100+-0"]:4.548341e-03[&length_mean=4.63735833e-03,length_median=4.54834100e-03,length_95%HPD={2.64562300e-03,6.81448700e-03}])[&prob=9.82937883e-01,prob_stddev=1.13106923e-03,prob_range={9.82138097e-01,9.83737670e-01},prob(percent)="98",prob+-sd="98+-0"]:5.299703e-03[&length_mean=5.34157410e-03,length_median=5.29970300e-03,length_95%HPD={3.05560700e-03,7.98229600e-03}],19[&prob=1.00000000e+00,prob_stddev=0.00000000e+00,prob_range={1.00000000e+00,1.00000000e+00},prob(percent)="100",prob+-sd="100+-0"]:1.061615e-02[&length_mean=1.06578973e-02,length_median=1.06161500e-02,length_95%HPD={7.29152200e-03,1.42166200e-02}])[&prob=9.54812050e-01,prob_stddev=7.72897308e-03,prob_range={9.49346841e-01,9.60277259e-01},prob(percent)="95",prob+-sd="95+-1"]:3.200194e-02[&length_mean=3.10014456e-02,length_median=3.20019400e-02,length_95%HPD={1.73369000e-02,4.14135500e-02}])[&prob=7.50733138e-01,prob_stddev=3.77023077e-04,prob_range={7.50466542e-01,7.50999733e-01},prob(percent)="75",prob+-sd="75+-0"]:3.085340e-02[&length_mean=2.87237028e-02,length_median=3.08534000e-02,length_95%HPD={7.77549700e-03,3.95855000e-02}],(17[&prob=1.00000000e+00,prob_stddev=0.00000000e+00,prob_range={1.00000000e+00,1.00000000e+00},prob(percent)="100",prob+-sd="100+-0"]:1.275382e-02[&length_mean=2.01620346e-02,length_median=1.27538200e-02,length_95%HPD={1.08945600e-06,8.02688100e-02}],32[&prob=1.00000000e+00,prob_stddev=0.00000000e+00,prob_range={1.00000000e+00,1.00000000e+00},prob(percent)="100",prob+-sd="100+-0"]:5.721587e-02[&length_mean=6.27056613e-02,length_median=5.72158700e-02,length_95%HPD={1.37175900e-02,1.23551300e-01}])[&prob=8.98027193e-01,prob_stddev=1.71545500e-02,prob_range={8.85897094e-01,9.10157291e-01},prob(percent)="90",prob+-sd="90+-2"]:5.861715e-02[&length_mean=5.71906740e-02,length_median=5.86171500e-02,length_95%HPD={1.67259700e-02,9.29283600e-02}])[&prob=1.65422554e-01,prob_stddev=1.45153885e-02,prob_range={1.55158624e-01,1.75686484e-01},prob(percent)="17",prob+-sd="17+-1"]:8.889896e-03[&length_mean=8.75417358e-03,length_median=8.88989600e-03,length_95%HPD={2.89759100e-03,1.36355800e-02}],((33[&prob=1.00000000e+00,prob_stddev=0.00000000e+00,prob_range={1.00000000e+00,1.00000000e+00},prob(percent)="100",prob+-sd="100+-0"]:4.024114e-02[&length_mean=4.48343502e-02,length_median=4.02411400e-02,length_95%HPD={7.67150400e-04,9.50158300e-02}],35[&prob=1.00000000e+00,prob_stddev=0.00000000e+00,prob_range={1.00000000e+00,1.00000000e+00},prob(percent)="100",prob+-sd="100+-0"]:5.119036e-02[&length_mean=5.67890645e-02,length_median=5.11903600e-02,length_95%HPD={6.33111600e-03,1.18930000e-01}])[&prob=2.11143695e-01,prob_stddev=1.88511539e-03,prob_range={2.09810717e-01,2.12476673e-01},prob(percent)="21",prob+-sd="21+-0"]:2.334617e-02[&length_mean=2.77275667e-02,length_median=2.33461700e-02,length_95%HPD={1.76337800e-05,6.71318400e-02}],34[&prob=1.00000000e+00,prob_stddev=0.00000000e+00,prob_range={1.00000000e+00,1.00000000e+00},prob(percent)="100",prob+-sd="100+-0"]:2.719028e-02[&length_mean=3.21409479e-02,length_median=2.71902800e-02,length_95%HPD={4.18974000e-05,7.66824300e-02}])[&prob=1.48627033e-01,prob_stddev=4.33576539e-03,prob_range={1.45561184e-01,1.51692882e-01},prob(percent)="15",prob+-sd="15+-0"]:1.955383e-02[&length_mean=2.49359823e-02,length_median=1.95538300e-02,length_95%HPD={5.33840400e-05,6.67156200e-02}])[&prob=2.43668355e-01,prob_stddev=1.58349692e-02,prob_range={2.32471341e-01,2.54865369e-01},prob(percent)="24",prob+-sd="24+-2"]:8.998072e-03[&length_mean=8.96158281e-03,length_median=8.99807200e-03,length_95%HPD={3.82215300e-03,1.40512200e-02}])[&prob=3.05785124e-01,prob_stddev=1.88511539e-03,prob_range={3.04452146e-01,3.07118102e-01},prob(percent)="31",prob+-sd="31+-0"]:2.639457e-03[&length_mean=2.75893356e-03,length_median=2.63945700e-03,length_95%HPD={7.39412100e-04,4.77879800e-03}],((((((((((6[&prob=1.00000000e+00,prob_stddev=0.00000000e+00,prob_range={1.00000000e+00,1.00000000e+00},prob(percent)="100",prob+-sd="100+-0"]:9.623885e-03[&length_mean=9.56534918e-03,length_median=9.62388500e-03,length_95%HPD={5.09528100e-03,1.44365000e-02}],7[&prob=1.00000000e+00,prob_stddev=0.00000000e+00,prob_range={1.00000000e+00,1.00000000e+00},prob(percent)="100",prob+-sd="100+-0"]:2.404707e-03[&length_mean=2.52539532e-03,length_median=2.40470700e-03,length_95%HPD={4.04851400e-04,4.80758000e-03}])[&prob=9.14422821e-01,prob_stddev=2.26213846e-03,prob_range={9.12823247e-01,9.16022394e-01},prob(percent)="91",prob+-sd="91+-0"]:2.087929e-02[&length_mean=2.38750176e-02,length_median=2.08792900e-02,length_95%HPD={4.02392400e-06,5.39623500e-02}],24[&prob=1.00000000e+00,prob_stddev=0.00000000e+00,prob_range={1.00000000e+00,1.00000000e+00},prob(percent)="100",prob+-sd="100+-0"]:1.740823e-02[&length_mean=2.10708061e-02,length_median=1.74082300e-02,length_95%HPD={1.62684000e-06,5.28185100e-02}])[&prob=7.60597174e-01,prob_stddev=1.88511539e-03,prob_range={7.59264196e-01,7.61930152e-01},prob(percent)="76",prob+-sd="76+-0"]:3.363154e-02[&length_mean=3.63415443e-02,length_median=3.36315400e-02,length_95%HPD={5.36618400e-05,7.44098100e-02}],25[&prob=1.00000000e+00,prob_stddev=0.00000000e+00,prob_range={1.00000000e+00,1.00000000e+00},prob(percent)="100",prob+-sd="100+-0"]:1.299723e-02[&length_mean=1.75013069e-02,length_median=1.29972300e-02,length_95%HPD={5.42612100e-07,4.92043100e-02}])[&prob=5.05331911e-01,prob_stddev=2.45065000e-03,prob_range={5.03599040e-01,5.07064783e-01},prob(percent)="51",prob+-sd="51+-0"]:3.785556e-02[&length_mean=4.26491137e-02,length_median=3.78555600e-02,length_95%HPD={7.38969500e-06,9.59051200e-02}],((((21[&prob=1.00000000e+00,prob_stddev=0.00000000e+00,prob_range={1.00000000e+00,1.00000000e+00},prob(percent)="100",prob+-sd="100+-0"]:1.321367e-02[&length_mean=1.56918070e-02,length_median=1.32136700e-02,length_95%HPD={9.33123400e-08,3.71307800e-02}],22[&prob=1.00000000e+00,prob_stddev=0.00000000e+00,prob_range={1.00000000e+00,1.00000000e+00},prob(percent)="100",prob+-sd="100+-0"]:2.666207e-02[&length_mean=2.84315066e-02,length_median=2.66620700e-02,length_95%HPD={4.80313500e-03,5.82065200e-02}])[&prob=9.52679286e-01,prob_stddev=1.31958077e-03,prob_range={9.51746201e-01,9.53612370e-01},prob(percent)="95",prob+-sd="95+-0"]:5.285651e-02[&length_mean=5.46627835e-02,length_median=5.28565100e-02,length_95%HPD={8.40206600e-03,1.03007300e-01}],23[&prob=1.00000000e+00,prob_stddev=0.00000000e+00,prob_range={1.00000000e+00,1.00000000e+00},prob(percent)="100",prob+-sd="100+-0"]:1.849637e-02[&length_mean=2.25292023e-02,length_median=1.84963700e-02,length_95%HPD={8.34700500e-07,5.71872800e-02}])[&prob=6.30631832e-01,prob_stddev=2.82767308e-03,prob_range={6.28632365e-01,6.32631298e-01},prob(percent)="63",prob+-sd="63+-0"]:4.583899e-02[&length_mean=5.27615157e-02,length_median=4.58389900e-02,length_95%HPD={5.59637100e-07,1.24645600e-01}],36[&prob=1.00000000e+00,prob_stddev=0.00000000e+00,prob_range={1.00000000e+00,1.00000000e+00},prob(percent)="100",prob+-sd="100+-0"]:5.475710e-02[&length_mean=5.98782308e-02,length_median=5.47571000e-02,length_95%HPD={6.24207300e-04,1.22929300e-01}])[&prob=5.85577179e-01,prob_stddev=5.84385770e-03,prob_range={5.81444948e-01,5.89709411e-01},prob(percent)="59",prob+-sd="59+-1"]:5.800168e-02[&length_mean=6.42041320e-02,length_median=5.80016800e-02,length_95%HPD={5.78189100e-04,1.39634800e-01}],27[&prob=1.00000000e+00,prob_stddev=0.00000000e+00,prob_range={1.00000000e+00,1.00000000e+00},prob(percent)="100",prob+-sd="100+-0"]:1.154095e-02[&length_mean=1.62624863e-02,length_median=1.15409500e-02,length_95%HPD={1.09952100e-06,4.74228500e-02}])[&prob=5.98773660e-01,prob_stddev=2.26213846e-03,prob_range={5.97174087e-01,6.00373234e-01},prob(percent)="60",prob+-sd="60+-0"]:5.317523e-02[&length_mean=5.86801615e-02,length_median=5.31752300e-02,length_95%HPD={1.56972300e-04,1.27638500e-01}])[&prob=4.00693148e-01,prob_stddev=5.65534616e-03,prob_range={3.96694215e-01,4.04692082e-01},prob(percent)="40",prob+-sd="40+-1"]:3.761728e-02[&length_mean=4.06066956e-02,length_median=3.76172800e-02,length_95%HPD={1.11232300e-05,8.58837100e-02}],26[&prob=1.00000000e+00,prob_stddev=0.00000000e+00,prob_range={1.00000000e+00,1.00000000e+00},prob(percent)="100",prob+-sd="100+-0"]:9.992839e-03[&length_mean=1.40467745e-02,length_median=9.99283900e-03,length_95%HPD={3.39073000e-06,4.04193900e-02}])[&prob=3.41242335e-01,prob_stddev=0.00000000e+00,prob_range={3.41242335e-01,3.41242335e-01},prob(percent)="34",prob+-sd="34+-0"]:2.535408e-02[&length_mean=2.77339129e-02,length_median=2.53540800e-02,length_95%HPD={1.94772600e-03,5.77484200e-02}],29[&prob=1.00000000e+00,prob_stddev=0.00000000e+00,prob_range={1.00000000e+00,1.00000000e+00},prob(percent)="100",prob+-sd="100+-0"]:1.540100e-02[&length_mean=1.99408699e-02,length_median=1.54010000e-02,length_95%HPD={5.19815700e-07,5.46723900e-02}])[&prob=2.76459611e-01,prob_stddev=7.54046154e-04,prob_range={2.75926420e-01,2.76992802e-01},prob(percent)="28",prob+-sd="28+-0"]:2.080767e-02[&length_mean=2.39891992e-02,length_median=2.08076700e-02,length_95%HPD={6.96853800e-05,5.56082800e-02}],37[&prob=1.00000000e+00,prob_stddev=0.00000000e+00,prob_range={1.00000000e+00,1.00000000e+00},prob(percent)="100",prob+-sd="100+-0"]:9.896818e-03[&length_mean=1.31329549e-02,length_median=9.89681800e-03,length_95%HPD={1.01831500e-06,3.60725100e-02}])[&prob=3.29645428e-01,prob_stddev=3.58171923e-03,prob_range={3.27112770e-01,3.32178086e-01},prob(percent)="33",prob+-sd="33+-0"]:2.354885e-02[&length_mean=2.63980036e-02,length_median=2.35488500e-02,length_95%HPD={1.45054600e-07,5.81936600e-02}],38[&prob=1.00000000e+00,prob_stddev=0.00000000e+00,prob_range={1.00000000e+00,1.00000000e+00},prob(percent)="100",prob+-sd="100+-0"]:1.129989e-02[&length_mean=1.56206708e-02,length_median=1.12998900e-02,length_95%HPD={7.16173900e-08,4.52158500e-02}])[&prob=3.07251400e-01,prob_stddev=1.31958077e-03,prob_range={3.06318315e-01,3.08184484e-01},prob(percent)="31",prob+-sd="31+-0"]:2.243772e-02[&length_mean=2.45992423e-02,length_median=2.24377200e-02,length_95%HPD={2.82576300e-05,5.48092100e-02}],((8[&prob=1.00000000e+00,prob_stddev=0.00000000e+00,prob_range={1.00000000e+00,1.00000000e+00},prob(percent)="100",prob+-sd="100+-0"]:6.739923e-03[&length_mean=6.44090522e-03,length_median=6.73992300e-03,length_95%HPD={8.92547300e-04,9.99694800e-03}],9[&prob=1.00000000e+00,prob_stddev=0.00000000e+00,prob_range={1.00000000e+00,1.00000000e+00},prob(percent)="100",prob+-sd="100+-0"]:4.276951e-03[&length_mean=4.23249016e-03,length_median=4.27695100e-03,length_95%HPD={1.06370700e-03,6.99742300e-03}])[&prob=6.43828312e-01,prob_stddev=5.65534616e-03,prob_range={6.39829379e-01,6.47827246e-01},prob(percent)="64",prob+-sd="64+-1"]:1.165516e-02[&length_mean=1.49278970e-02,length_median=1.16551600e-02,length_95%HPD={3.18223500e-06,4.15340600e-02}],30[&prob=1.00000000e+00,prob_stddev=0.00000000e+00,prob_range={1.00000000e+00,1.00000000e+00},prob(percent)="100",prob+-sd="100+-0"]:3.191809e-02[&length_mean=3.60016236e-02,length_median=3.19180900e-02,length_95%HPD={2.63713100e-03,7.76064200e-02}])[&prob=8.93095175e-01,prob_stddev=1.35728308e-02,prob_range={8.83497734e-01,9.02692615e-01},prob(percent)="89",prob+-sd="89+-1"]:3.672848e-02[&length_mean=3.39263918e-02,length_median=3.67284800e-02,length_95%HPD={1.17361600e-02,5.04740600e-02}])[&prob=3.19248200e-01,prob_stddev=1.18762269e-02,prob_range={3.10850440e-01,3.27645961e-01},prob(percent)="32",prob+-sd="32+-1"]:1.094855e-02[&length_mean=1.09082993e-02,length_median=1.09485500e-02,length_95%HPD={5.05540600e-03,1.65402900e-02}],((((10[&prob=1.00000000e+00,prob_stddev=0.00000000e+00,prob_range={1.00000000e+00,1.00000000e+00},prob(percent)="100",prob+-sd="100+-0"]:3.331872e-03[&length_mean=3.34590597e-03,length_median=3.33187200e-03,length_95%HPD={1.42556700e-03,5.49490500e-03}],11[&prob=1.00000000e+00,prob_stddev=0.00000000e+00,prob_range={1.00000000e+00,1.00000000e+00},prob(percent)="100",prob+-sd="100+-0"]:3.232008e-03[&length_mean=3.26897945e-03,length_median=3.23200800e-03,length_95%HPD={1.38502800e-03,5.48500800e-03}])[&prob=8.56838176e-01,prob_stddev=1.05566462e-02,prob_range={8.49373500e-01,8.64302853e-01},prob(percent)="86",prob+-sd="86+-1"]:1.330573e-02[&length_mean=1.20871970e-02,length_median=1.33057300e-02,length_95%HPD={1.57424600e-03,1.83867900e-02}],(12[&prob=1.00000000e+00,prob_stddev=0.00000000e+00,prob_range={1.00000000e+00,1.00000000e+00},prob(percent)="100",prob+-sd="100+-0"]:4.280336e-03[&length_mean=4.34428802e-03,length_median=4.28033600e-03,length_95%HPD={2.30845700e-03,6.54443400e-03}],13[&prob=1.00000000e+00,prob_stddev=0.00000000e+00,prob_range={1.00000000e+00,1.00000000e+00},prob(percent)="100",prob+-sd="100+-0"]:2.653712e-03[&length_mean=2.72461061e-03,length_median=2.65371200e-03,length_95%HPD={1.23266200e-03,4.40586200e-03}])[&prob=9.67475340e-01,prob_stddev=3.01618462e-03,prob_range={9.65342575e-01,9.69608105e-01},prob(percent)="97",prob+-sd="97+-0"]:1.328748e-02[&length_mean=1.29582269e-02,length_median=1.32874800e-02,length_95%HPD={6.84211400e-03,1.85466100e-02}])[&prob=4.54012263e-01,prob_stddev=1.88511539e-03,prob_range={4.52679286e-01,4.55345241e-01},prob(percent)="45",prob+-sd="45+-0"]:3.249090e-03[&length_mean=3.27135727e-03,length_median=3.24909000e-03,length_95%HPD={1.13484700e-03,5.70879700e-03}],31[&prob=1.00000000e+00,prob_stddev=0.00000000e+00,prob_range={1.00000000e+00,1.00000000e+00},prob(percent)="100",prob+-sd="100+-0"]:6.549826e-02[&length_mean=7.01015177e-02,length_median=6.54982600e-02,length_95%HPD={1.76958500e-02,1.32733000e-01}])[&prob=5.87443348e-01,prob_stddev=6.97492693e-03,prob_range={5.82511330e-01,5.92375367e-01},prob(percent)="59",prob+-sd="59+-1"]:3.282758e-03[&length_mean=3.30953227e-03,length_median=3.28275800e-03,length_95%HPD={1.24137600e-03,5.70209700e-03}],(14[&prob=1.00000000e+00,prob_stddev=0.00000000e+00,prob_range={1.00000000e+00,1.00000000e+00},prob(percent)="100",prob+-sd="100+-0"]:1.237687e-03[&length_mean=1.31307990e-03,length_median=1.23768700e-03,length_95%HPD={4.13012400e-04,2.40769600e-03}],15[&prob=1.00000000e+00,prob_stddev=0.00000000e+00,prob_range={1.00000000e+00,1.00000000e+00},prob(percent)="100",prob+-sd="100+-0"]:5.976439e-04[&length_mean=6.68994980e-04,length_median=5.97643900e-04,length_95%HPD={5.45066700e-05,1.42748700e-03}])[&prob=9.98400427e-01,prob_stddev=1.13106923e-03,prob_range={9.97600640e-01,9.99200213e-01},prob(percent)="100",prob+-sd="100+-0"]:1.780556e-02[&length_mean=1.75431364e-02,length_median=1.78055600e-02,length_95%HPD={1.20707800e-02,2.38425700e-02}])[&prob=8.16182351e-01,prob_stddev=2.69571500e-02,prob_range={7.97120768e-01,8.35243935e-01},prob(percent)="82",prob+-sd="82+-3"]:1.692700e-02[&length_mean=1.64768939e-02,length_median=1.69270000e-02,length_95%HPD={8.18019500e-03,2.24771200e-02}])[&prob=3.02852573e-01,prob_stddev=5.27832308e-03,prob_range={2.99120235e-01,3.06584911e-01},prob(percent)="30",prob+-sd="30+-1"]:2.097220e-03[&length_mean=2.23409529e-03,length_median=2.09722000e-03,length_95%HPD={6.17306400e-04,4.30478800e-03}])[&prob=9.11756865e-01,prob_stddev=2.48835231e-02,prob_range={8.94161557e-01,9.29352173e-01},prob(percent)="91",prob+-sd="91+-2"]:2.411030e-02[&length_mean=2.41370338e-02,length_median=2.41103000e-02,length_95%HPD={7.51852000e-03,4.22150500e-02}],28[&prob=1.00000000e+00,prob_stddev=0.00000000e+00,prob_range={1.00000000e+00,1.00000000e+00},prob(percent)="100",prob+-sd="100+-0"]:8.088725e-03[&length_mean=1.24708147e-02,length_median=8.08872500e-03,length_95%HPD={2.62370400e-06,3.89370900e-02}])[&prob=9.92002133e-01,prob_stddev=0.00000000e+00,prob_range={9.92002133e-01,9.92002133e-01},prob(percent)="99",prob+-sd="99+-0"]:2.444599e-02[&length_mean=2.52362393e-02,length_median=2.44459900e-02,length_95%HPD={6.38110900e-03,4.75057400e-02}]);
end;
