# Supplementary material for: Eobowenia gen. nov. from the Early Cretaceous of Patagonia: indication for an early divergence of Bowenia?
Source: BMC Evol Biol. 2017 Apr 7;17:97. doi: 10.1186/s12862-017-0943-x (PMC5383990; doi:10.1186/s12862-017-0943-x)
Supplement: Supplementary file 8 — Zip file containing matrices and trees. (ZIP 1603 kb) [file 12862_2017_943_MOESM8_ESM.zip › Matrices and trees/Trees/Bayesian consensus tree of the morphological analysis.tre]

#NEXUS
[ID: 7640901274]
begin taxa;
	dimensions ntax=29;
	taxlabels
		Lyginopteris
		Carboniferous_Medullosales
		Bennettitales
		Bowenia
		Stangeria
		Ceratozamia
		Chigua
		Cycas
		Dioon
		Encephalartos
		Lepidozamia
		Macrozamia
		Microcycas
		Zamia
		Crossozamia
		Bjuvia
		Nilanbe
		Nilssoniocladus
		Eobowenia
		Ctenis
		Dioonopsis
		Kurtziana
		Mesodescolea
		Mesosingeria
		Pseudoctenis
		Sueria
		Ticoa
		Antarcticycas
		Almargemia
		;
end;
begin trees;
	translate
		1	Lyginopteris,
		2	Carboniferous_Medullosales,
		3	Bennettitales,
		4	Bowenia,
		5	Stangeria,
		6	Ceratozamia,
		7	Chigua,
		8	Cycas,
		9	Dioon,
		10	Encephalartos,
		11	Lepidozamia,
		12	Macrozamia,
		13	Microcycas,
		14	Zamia,
		15	Crossozamia,
		16	Bjuvia,
		17	Nilanbe,
		18	Nilssoniocladus,
		19	Eobowenia,
		20	Ctenis,
		21	Dioonopsis,
		22	Kurtziana,
		23	Mesodescolea,
		24	Mesosingeria,
		25	Pseudoctenis,
		26	Sueria,
		27	Ticoa,
		28	Antarcticycas,
		29	Almargemia
		;
   tree con_50_majrule = [&U] (1[&prob=1.00000000e+00,prob_stddev=0.00000000e+00,prob_range={1.00000000e+00,1.00000000e+00},prob(percent)="100",prob+-sd="100+-0"]:2.553373e-02[&length_mean=3.25805240e-02,length_median=2.55337300e-02,length_95%HPD={8.06023600e-06,8.49759500e-02}],2[&prob=1.00000000e+00,prob_stddev=0.00000000e+00,prob_range={1.00000000e+00,1.00000000e+00},prob(percent)="100",prob+-sd="100+-0"]:6.507824e-02[&length_mean=7.21434154e-02,length_median=6.50782400e-02,length_95%HPD={2.88642800e-03,1.51704400e-01}],(3[&prob=1.00000000e+00,prob_stddev=0.00000000e+00,prob_range={1.00000000e+00,1.00000000e+00},prob(percent)="100",prob+-sd="100+-0"]:4.515429e-02[&length_mean=5.81660299e-02,length_median=4.51542900e-02,length_95%HPD={1.24831200e-05,1.54779900e-01}],(((4[&prob=1.00000000e+00,prob_stddev=0.00000000e+00,prob_range={1.00000000e+00,1.00000000e+00},prob(percent)="100",prob+-sd="100+-0"]:8.539668e-02[&length_mean=9.93259199e-02,length_median=8.53966800e-02,length_95%HPD={8.21529400e-05,2.28321400e-01}],5[&prob=1.00000000e+00,prob_stddev=0.00000000e+00,prob_range={1.00000000e+00,1.00000000e+00},prob(percent)="100",prob+-sd="100+-0"]:2.379301e-02[&length_mean=3.67409632e-02,length_median=2.37930100e-02,length_95%HPD={2.61909000e-05,1.11067500e-01}],23[&prob=1.00000000e+00,prob_stddev=0.00000000e+00,prob_range={1.00000000e+00,1.00000000e+00},prob(percent)="100",prob+-sd="100+-0"]:1.203570e-01[&length_mean=1.37323526e-01,length_median=1.20357000e-01,length_95%HPD={1.33352500e-02,3.02265400e-01}])[&prob=5.40306462e-01,prob_stddev=1.22483520e-02,prob_range={5.31645570e-01,5.48967355e-01},prob(percent)="54",prob+-sd="54+-1"]:9.779743e-02[&length_mean=1.10420109e-01,length_median=9.77974300e-02,length_95%HPD={3.42858700e-04,2.41071400e-01}],19[&prob=1.00000000e+00,prob_stddev=0.00000000e+00,prob_range={1.00000000e+00,1.00000000e+00},prob(percent)="100",prob+-sd="100+-0"]:4.143133e-02[&length_mean=5.86064362e-02,length_median=4.14313300e-02,length_95%HPD={6.55054100e-06,1.70433900e-01}])[&prob=6.22251832e-01,prob_stddev=4.71090460e-03,prob_range={6.18920720e-01,6.25582945e-01},prob(percent)="62",prob+-sd="62+-0"]:1.199246e-01[&length_mean=1.30029240e-01,length_median=1.19924600e-01,length_95%HPD={7.50299700e-03,2.74613300e-01}],(6[&prob=1.00000000e+00,prob_stddev=0.00000000e+00,prob_range={1.00000000e+00,1.00000000e+00},prob(percent)="100",prob+-sd="100+-0"]:1.753164e-02[&length_mean=2.21496711e-02,length_median=1.75316400e-02,length_95%HPD={3.71873000e-06,5.77651100e-02}],((7[&prob=1.00000000e+00,prob_stddev=0.00000000e+00,prob_range={1.00000000e+00,1.00000000e+00},prob(percent)="100",prob+-sd="100+-0"]:2.766197e-02[&length_mean=3.16965948e-02,length_median=2.76619700e-02,length_95%HPD={1.80500800e-03,7.13276100e-02}],13[&prob=1.00000000e+00,prob_stddev=0.00000000e+00,prob_range={1.00000000e+00,1.00000000e+00},prob(percent)="100",prob+-sd="100+-0"]:7.393418e-03[&length_mean=1.07340874e-02,length_median=7.39341800e-03,length_95%HPD={3.12174000e-06,3.27808000e-02}])[&prob=5.17321785e-01,prob_stddev=7.06635691e-03,prob_range={5.12325117e-01,5.22318454e-01},prob(percent)="52",prob+-sd="52+-1"]:1.171499e-02[&length_mean=1.47404186e-02,length_median=1.17149900e-02,length_95%HPD={1.27490700e-05,3.95099300e-02}],14[&prob=1.00000000e+00,prob_stddev=0.00000000e+00,prob_range={1.00000000e+00,1.00000000e+00},prob(percent)="100",prob+-sd="100+-0"]:1.215230e-02[&length_mean=1.59005462e-02,length_median=1.21523000e-02,length_95%HPD={1.35700500e-05,4.43176900e-02}])[&prob=8.10792805e-01,prob_stddev=2.35545230e-02,prob_range={7.94137242e-01,8.27448368e-01},prob(percent)="81",prob+-sd="81+-2"]:2.728904e-02[&length_mean=3.12543831e-02,length_median=2.72890400e-02,length_95%HPD={1.14021200e-03,6.85530900e-02}])[&prob=8.08794137e-01,prob_stddev=3.76872368e-03,prob_range={8.06129247e-01,8.11459027e-01},prob(percent)="81",prob+-sd="81+-0"]:6.256057e-02[&length_mean=7.07962937e-02,length_median=6.25605700e-02,length_95%HPD={2.42111600e-04,1.60710800e-01}],(8[&prob=1.00000000e+00,prob_stddev=0.00000000e+00,prob_range={1.00000000e+00,1.00000000e+00},prob(percent)="100",prob+-sd="100+-0"]:3.013851e-02[&length_mean=3.97205745e-02,length_median=3.01385100e-02,length_95%HPD={4.21773200e-05,1.11796100e-01}],15[&prob=1.00000000e+00,prob_stddev=0.00000000e+00,prob_range={1.00000000e+00,1.00000000e+00},prob(percent)="100",prob+-sd="100+-0"]:3.889637e-02[&length_mean=4.93217840e-02,length_median=3.88963700e-02,length_95%HPD={6.08237100e-06,1.31712000e-01}])[&prob=7.42838108e-01,prob_stddev=1.97857993e-02,prob_range={7.28847435e-01,7.56828781e-01},prob(percent)="74",prob+-sd="74+-2"]:6.705871e-02[&length_mean=7.87177315e-02,length_median=6.70587100e-02,length_95%HPD={2.50153300e-04,1.85576300e-01}],(9[&prob=1.00000000e+00,prob_stddev=0.00000000e+00,prob_range={1.00000000e+00,1.00000000e+00},prob(percent)="100",prob+-sd="100+-0"]:9.647462e-03[&length_mean=1.49749098e-02,length_median=9.64746200e-03,length_95%HPD={2.92150800e-06,4.67909500e-02}],((10[&prob=1.00000000e+00,prob_stddev=0.00000000e+00,prob_range={1.00000000e+00,1.00000000e+00},prob(percent)="100",prob+-sd="100+-0"]:1.248950e-02[&length_mean=1.66151329e-02,length_median=1.24895000e-02,length_95%HPD={4.32605200e-06,4.64350200e-02}],(11[&prob=1.00000000e+00,prob_stddev=0.00000000e+00,prob_range={1.00000000e+00,1.00000000e+00},prob(percent)="100",prob+-sd="100+-0"]:6.517658e-03[&length_mean=9.80031321e-03,length_median=6.51765800e-03,length_95%HPD={1.81816000e-06,2.91996400e-02}],12[&prob=1.00000000e+00,prob_stddev=0.00000000e+00,prob_range={1.00000000e+00,1.00000000e+00},prob(percent)="100",prob+-sd="100+-0"]:1.894472e-02[&length_mean=2.26870480e-02,length_median=1.89447200e-02,length_95%HPD={5.80751800e-04,5.41492400e-02}])[&prob=9.83011326e-01,prob_stddev=2.35545230e-03,prob_range={9.81345769e-01,9.84676882e-01},prob(percent)="98",prob+-sd="98+-0"]:3.492882e-02[&length_mean=3.96349921e-02,length_median=3.49288200e-02,length_95%HPD={6.02880800e-03,8.74162900e-02}])[&prob=7.03864091e-01,prob_stddev=1.36616234e-02,prob_range={6.94203864e-01,7.13524317e-01},prob(percent)="70",prob+-sd="70+-1"]:6.625226e-02[&length_mean=7.86662560e-02,length_median=6.62522600e-02,length_95%HPD={3.54809300e-05,1.97279600e-01}],22[&prob=1.00000000e+00,prob_stddev=0.00000000e+00,prob_range={1.00000000e+00,1.00000000e+00},prob(percent)="100",prob+-sd="100+-0"]:1.425152e-01[&length_mean=1.60634704e-01,length_median=1.42515200e-01,length_95%HPD={3.21413100e-02,3.30636500e-01}])[&prob=7.23850766e-01,prob_stddev=2.35545230e-03,prob_range={7.22185210e-01,7.25516322e-01},prob(percent)="72",prob+-sd="72+-0"]:1.030570e-01[&length_mean=1.12070387e-01,length_median=1.03057000e-01,length_95%HPD={1.30126100e-02,2.22972800e-01}],21[&prob=1.00000000e+00,prob_stddev=0.00000000e+00,prob_range={1.00000000e+00,1.00000000e+00},prob(percent)="100",prob+-sd="100+-0"]:5.676775e-02[&length_mean=6.82280376e-02,length_median=5.67677500e-02,length_95%HPD={2.62066700e-05,1.67161200e-01}])[&prob=6.32578281e-01,prob_stddev=6.12417599e-03,prob_range={6.28247835e-01,6.36908728e-01},prob(percent)="63",prob+-sd="63+-1"]:6.098473e-02[&length_mean=6.89475554e-02,length_median=6.09847300e-02,length_95%HPD={2.61685400e-04,1.45282100e-01}],16[&prob=1.00000000e+00,prob_stddev=0.00000000e+00,prob_range={1.00000000e+00,1.00000000e+00},prob(percent)="100",prob+-sd="100+-0"]:2.900423e-02[&length_mean=4.15755118e-02,length_median=2.90042300e-02,length_95%HPD={9.51760800e-06,1.23004000e-01}],17[&prob=1.00000000e+00,prob_stddev=0.00000000e+00,prob_range={1.00000000e+00,1.00000000e+00},prob(percent)="100",prob+-sd="100+-0"]:2.815087e-02[&length_mean=4.05341714e-02,length_median=2.81508700e-02,length_95%HPD={1.22521200e-05,1.21561000e-01}],18[&prob=1.00000000e+00,prob_stddev=0.00000000e+00,prob_range={1.00000000e+00,1.00000000e+00},prob(percent)="100",prob+-sd="100+-0"]:3.152592e-02[&length_mean=4.62786859e-02,length_median=3.15259200e-02,length_95%HPD={1.56241100e-05,1.44287200e-01}],20[&prob=1.00000000e+00,prob_stddev=0.00000000e+00,prob_range={1.00000000e+00,1.00000000e+00},prob(percent)="100",prob+-sd="100+-0"]:3.419449e-02[&length_mean=4.74708704e-02,length_median=3.41944900e-02,length_95%HPD={2.01893100e-05,1.38621600e-01}],24[&prob=1.00000000e+00,prob_stddev=0.00000000e+00,prob_range={1.00000000e+00,1.00000000e+00},prob(percent)="100",prob+-sd="100+-0"]:8.236914e-02[&length_mean=9.63098668e-02,length_median=8.23691400e-02,length_95%HPD={6.47170600e-04,2.18422100e-01}],25[&prob=1.00000000e+00,prob_stddev=0.00000000e+00,prob_range={1.00000000e+00,1.00000000e+00},prob(percent)="100",prob+-sd="100+-0"]:6.141319e-02[&length_mean=7.32170840e-02,length_median=6.14131900e-02,length_95%HPD={7.09682600e-05,1.79528800e-01}],26[&prob=1.00000000e+00,prob_stddev=0.00000000e+00,prob_range={1.00000000e+00,1.00000000e+00},prob(percent)="100",prob+-sd="100+-0"]:1.169813e-01[&length_mean=1.32905838e-01,length_median=1.16981300e-01,length_95%HPD={1.03829900e-02,2.94445300e-01}],27[&prob=1.00000000e+00,prob_stddev=0.00000000e+00,prob_range={1.00000000e+00,1.00000000e+00},prob(percent)="100",prob+-sd="100+-0"]:1.291895e-01[&length_mean=1.45238447e-01,length_median=1.29189500e-01,length_95%HPD={2.03559800e-03,3.24970600e-01}],28[&prob=1.00000000e+00,prob_stddev=0.00000000e+00,prob_range={1.00000000e+00,1.00000000e+00},prob(percent)="100",prob+-sd="100+-0"]:2.270979e-02[&length_mean=3.12778578e-02,length_median=2.27097900e-02,length_95%HPD={3.97532800e-06,8.96975100e-02}],29[&prob=1.00000000e+00,prob_stddev=0.00000000e+00,prob_range={1.00000000e+00,1.00000000e+00},prob(percent)="100",prob+-sd="100+-0"]:2.444631e-02[&length_mean=3.55456554e-02,length_median=2.44463100e-02,length_95%HPD={1.29566800e-05,1.05741800e-01}])[&prob=6.45569620e-01,prob_stddev=2.82654276e-03,prob_range={6.43570953e-01,6.47568288e-01},prob(percent)="65",prob+-sd="65+-0"]:1.219957e-01[&length_mean=1.55390971e-01,length_median=1.21995700e-01,length_95%HPD={9.19477600e-05,4.02599100e-01}])[&prob=9.35709527e-01,prob_stddev=1.41327138e-03,prob_range={9.34710193e-01,9.36708861e-01},prob(percent)="94",prob+-sd="94+-0"]:1.267147e-01[&length_mean=1.37106858e-01,length_median=1.26714700e-01,length_95%HPD={1.81571900e-03,2.71497600e-01}]);
end;
