# Supplementary material for: Eobowenia gen. nov. from the Early Cretaceous of Patagonia: indication for an early divergence of Bowenia?
Source: BMC Evol Biol. 2017 Apr 7;17:97. doi: 10.1186/s12862-017-0943-x (PMC5383990; doi:10.1186/s12862-017-0943-x)
Supplement: Supplementary file 8 — Zip file containing matrices and trees. (ZIP 1603 kb) [file 12862_2017_943_MOESM8_ESM.zip › Matrices and trees/Trees/MP analysis of morphology bootstrap replicates.tre]

#NEXUS 

Begin trees;  [Treefile saved Mon Nov 28 13:49:29 2016]
[!>Trees found during each bootstrap replicate using data file 'C:\paup95NT\m2012_mod_f'...]
[!
>Bootstrap method with heuristic search:
>  Number of bootstrap replicates = 1000
>  Starting seed = 210563950
>  Optimality criterion = parsimony
>    Character-status summary:
>      Of 89 total characters:
>        All characters are of type 'unord'
>        All characters have equal weight
>        2 characters are constant
>        7 variable characters are parsimony-uninformative
>        Number of parsimony-informative characters = 80
>    Gaps are treated as "missing"
>    Multistate taxa interpreted as uncertainty
>  Starting tree(s) obtained via stepwise addition
>  Addition sequence: random
>    Number of replicates = 10
>    Starting seed = 591160111
>  Number of trees held at each step during stepwise addition = 1
>  Branch-swapping algorithm: tree-bisection-reconnection (TBR)
>  Steepest descent option not in effect
>  Initial 'MaxTrees' setting = 100
>  Branches collapsed (creating polytomies) if maximum branch length is zero
>  'MulTrees' option in effect
>  Topological constraints not enforced
>  Trees are unrooted
]
	Translate
		1 Lyginopteris_?,
		2 Carboniferous_Medullosales_?,
		3 Bennettitales_?,
		4 Bowenia,
		5 Stangeria,
		6 Ceratozamia,
		7 Chigua,
		8 Cycas,
		9 Dioon,
		10 Encephalartos,
		11 Lepidozamia,
		12 Macrozamia,
		13 Microcycas,
		14 Zamia,
		15 Crossozamia_?,
		16 Bjuvia_?,
		17 Nilanbe_?,
		18 Nilssoniocladus_?,
		19 Eobowenia,
		20 Ctenis_?,
		21 Dioonopsis_?,
		22 Kurtziana_?,
		23 Mesodescolea_?,
		24 Mesosingeria_?,
		25 Pseudoctenis_?,
		26 Sueria_?,
		27 Ticoa_?,
		28 Antarcticycas_?,
		29 Almargemia
		;

[Trees found in bootstrap replicate #1 (seed=210563950)]
tree B_1.1 = [&U] [&W 1/100] (1,(2,(((3,18),(((4,(5,19)),((((6,(((7,((24,26),25)),13),14)),(((((((8,16),27),(15,21)),22),(10,(11,12))),29),9)),20),17)),28)),23)));
tree B_1.2 = [&U] [&W 1/100] (1,(2,(((3,18),((((((4,19),5),((6,(((7,((24,26),25)),13),14)),(((((((8,16),27),(15,21)),22),(10,(11,12))),29),9))),20),17),28)),23)));
tree B_1.3 = [&U] [&W 1/100] (1,(2,(((3,18),(((4,(5,19)),(((6,(((7,((24,26),25)),13),14)),(17,20)),(((((((8,16),27),(15,21)),22),(10,(11,12))),29),9))),28)),23)));
tree B_1.4 = [&U] [&W 1/100] (1,(2,(((3,18),(((4,(5,19)),((6,(((7,((24,26),25)),13),14)),((((((((8,16),27),(15,21)),22),(10,(11,12))),29),9),(17,20)))),28)),23)));
tree B_1.5 = [&U] [&W 1/100] (1,(2,(((3,18),(((4,(5,19)),(((6,(((7,((24,26),25)),13),14)),((((((((8,16),27),(15,21)),22),(10,(11,12))),29),9),17)),20)),28)),23)));
tree B_1.6 = [&U] [&W 1/100] (1,(2,(((3,18),(((4,(5,19)),((((6,(((7,((24,26),25)),13),14)),17),(((((((8,16),27),(15,21)),22),(10,(11,12))),29),9)),20)),28)),23)));
tree B_1.7 = [&U] [&W 1/100] (1,(2,(((3,18),(((4,(5,19)),(((6,(((7,((24,26),25)),13),14)),(((((((8,16),27),(15,21)),22),(10,(11,12))),29),9)),(17,20))),28)),23)));
tree B_1.8 = [&U] [&W 1/100] (1,(2,(((3,18),(((4,(5,19)),((((6,(((7,((24,26),25)),13),14)),(((((((8,16),27),(15,21)),22),(10,(11,12))),29),9)),17),20)),28)),23)));
tree B_1.9 = [&U] [&W 1/100] (1,(2,(((3,18),(((4,(5,19)),(((6,(((7,((24,26),25)),13),14)),((((((((8,16),27),(15,21)),22),(10,(11,12))),29),9),20)),17)),28)),23)));
tree B_1.10 = [&U] [&W 1/100] (1,(2,(((3,18),(((4,(5,19)),(((6,(((7,((24,26),25)),13),14)),20),((((((((8,16),27),(15,21)),22),(10,(11,12))),29),9),17))),28)),23)));
tree B_1.11 = [&U] [&W 1/100] (1,(2,(((3,18),(((4,(5,19)),((((6,(((7,((24,26),25)),13),14)),20),17),(((((((8,16),27),(15,21)),22),(10,(11,12))),29),9))),28)),23)));
tree B_1.12 = [&U] [&W 1/100] (1,(2,(((3,18),(((4,(5,19)),(((6,(((7,((24,26),25)),13),14)),((((((((8,16),27),(15,21)),22),(10,(11,12))),9),29),20)),17)),28)),23)));
tree B_1.13 = [&U] [&W 1/100] (1,(2,(((3,18),(((4,(5,19)),((((6,(((7,((24,26),25)),13),14)),20),(((((((8,16),27),(15,21)),22),(10,(11,12))),9),29)),17)),28)),23)));
tree B_1.14 = [&U] [&W 1/100] (1,(2,(((3,18),(((4,(5,19)),(((6,(((7,((24,26),25)),13),14)),(((((((8,16),27),(15,21)),22),(10,(11,12))),(9,29)),20)),17)),28)),23)));
tree B_1.15 = [&U] [&W 1/100] (1,(2,(((3,18),(((4,(5,19)),((((6,(((7,((24,26),25)),13),14)),20),((((((8,16),27),(15,21)),22),(10,(11,12))),(9,29))),17)),28)),23)));
tree B_1.16 = [&U] [&W 1/100] (1,(2,(((3,18),(((4,(5,19)),(((6,(((7,((24,26),25)),13),14)),20),((((((((8,16),27),(15,21)),22),(10,(11,12))),9),29),17))),28)),23)));
tree B_1.17 = [&U] [&W 1/100] (1,(2,(((3,18),(((4,(5,19)),((((6,(((7,((24,26),25)),13),14)),20),17),(((((((8,16),27),(15,21)),22),(10,(11,12))),9),29))),28)),23)));
tree B_1.18 = [&U] [&W 1/100] (1,(2,(((3,18),(((4,(5,19)),(((6,(((7,((24,26),25)),13),14)),20),(((((((8,16),27),(15,21)),22),(10,(11,12))),(9,29)),17))),28)),23)));
tree B_1.19 = [&U] [&W 1/100] (1,(2,(((3,18),(((4,(5,19)),((((6,(((7,((24,26),25)),13),14)),20),17),((((((8,16),27),(15,21)),22),(10,(11,12))),(9,29)))),28)),23)));
tree B_1.20 = [&U] [&W 1/100] (1,(2,(((3,18),(((4,(5,19)),((((6,(((7,((24,26),25)),13),14)),20),(((((((8,16),27),(15,21)),22),(10,(11,12))),29),9)),17)),28)),23)));
tree B_1.21 = [&U] [&W 1/100] (1,(2,(((3,18),(((4,(5,19)),(((6,(((7,((24,26),25)),13),14)),17),((((((((8,16),27),(15,21)),22),(10,(11,12))),29),9),20))),28)),23)));
tree B_1.22 = [&U] [&W 1/100] (1,(2,(((3,18),(((4,(5,19)),((6,(((7,((24,26),25)),13),14)),(((((((((8,16),27),(15,21)),22),(10,(11,12))),29),9),20),17))),28)),23)));
tree B_1.23 = [&U] [&W 1/100] (1,(2,(((3,18),(((4,(5,19)),(((((6,14),((7,((24,26),25)),13)),20),(((((((8,16),27),(15,21)),22),(10,(11,12))),29),9)),17)),28)),23)));
tree B_1.24 = [&U] [&W 1/100] (1,(2,(((3,18),(((4,(5,19)),((((6,14),((7,((24,26),25)),13)),((((((((8,16),27),(15,21)),22),(10,(11,12))),29),9),20)),17)),28)),23)));
tree B_1.25 = [&U] [&W 1/100] (1,(2,(((3,18),(((4,(5,19)),((((((6,14),(7,((24,26),25))),13),(((((((8,16),27),(15,21)),22),(10,(11,12))),29),9)),20),17)),28)),23)));
tree B_1.26 = [&U] [&W 1/100] (1,(2,(((3,18),(((4,(5,19)),((((((6,14),13),(7,((24,26),25))),(((((((8,16),27),(15,21)),22),(10,(11,12))),29),9)),20),17)),28)),23)));
tree B_1.27 = [&U] [&W 1/100] (1,(2,(((3,18),(((4,(5,19)),((((6,14),((7,((24,26),25)),13)),17),((((((((8,16),27),(15,21)),22),(10,(11,12))),29),9),20))),28)),23)));
tree B_1.28 = [&U] [&W 1/100] (1,(2,(((3,18),(((4,(5,19)),(((6,14),((7,((24,26),25)),13)),(((((((((8,16),27),(15,21)),22),(10,(11,12))),29),9),20),17))),28)),23)));
tree B_1.29 = [&U] [&W 1/100] (1,(2,(((3,18),(((4,(5,19)),((((((6,14),(7,((24,26),25))),13),20),(((((((8,16),27),(15,21)),22),(10,(11,12))),29),9)),17)),28)),23)));
tree B_1.30 = [&U] [&W 1/100] (1,(2,(((3,18),(((4,(5,19)),(((((6,14),(7,((24,26),25))),13),((((((((8,16),27),(15,21)),22),(10,(11,12))),29),9),20)),17)),28)),23)));
tree B_1.31 = [&U] [&W 1/100] (1,(2,(((3,18),(((4,(5,19)),((((((6,14),13),(7,((24,26),25))),20),(((((((8,16),27),(15,21)),22),(10,(11,12))),29),9)),17)),28)),23)));
tree B_1.32 = [&U] [&W 1/100] (1,(2,(((3,18),(((4,(5,19)),(((((6,14),13),(7,((24,26),25))),((((((((8,16),27),(15,21)),22),(10,(11,12))),29),9),20)),17)),28)),23)));
tree B_1.33 = [&U] [&W 1/100] (1,(2,(((3,18),(((4,(5,19)),(((((6,14),(7,((24,26),25))),13),17),((((((((8,16),27),(15,21)),22),(10,(11,12))),29),9),20))),28)),23)));
tree B_1.34 = [&U] [&W 1/100] (1,(2,(((3,18),(((4,(5,19)),((((6,14),(7,((24,26),25))),13),(((((((((8,16),27),(15,21)),22),(10,(11,12))),29),9),20),17))),28)),23)));
tree B_1.35 = [&U] [&W 1/100] (1,(2,(((3,18),(((4,(5,19)),(((((6,14),13),(7,((24,26),25))),17),((((((((8,16),27),(15,21)),22),(10,(11,12))),29),9),20))),28)),23)));
tree B_1.36 = [&U] [&W 1/100] (1,(2,(((3,18),(((4,(5,19)),((((6,14),13),(7,((24,26),25))),(((((((((8,16),27),(15,21)),22),(10,(11,12))),29),9),20),17))),28)),23)));
tree B_1.37 = [&U] [&W 1/100] (1,(2,(((3,18),(((4,(5,19)),((((6,(((7,((24,26),25)),13),14)),((((((8,16),27),(15,21)),22),(10,(11,12))),(9,29))),20),17)),28)),23)));
tree B_1.38 = [&U] [&W 1/100] (1,(2,(((3,18),(((4,(5,19)),((((6,(((7,((24,26),25)),13),14)),(((((((8,16),27),(15,21)),22),(10,(11,12))),9),29)),20),17)),28)),23)));
tree B_1.39 = [&U] [&W 1/100] (1,(2,(((3,18),(((4,(5,19)),(((((6,14),((7,((24,26),25)),13)),(((((((8,16),27),(15,21)),22),(10,(11,12))),29),9)),20),17)),28)),23)));
tree B_1.40 = [&U] [&W 1/100] (1,(2,(((3,18),(((4,(5,19)),((((6,((7,((24,26),25)),(13,14))),(((((((8,16),27),(15,21)),22),(10,(11,12))),29),9)),20),17)),28)),23)));
tree B_1.41 = [&U] [&W 1/100] (1,(2,(((3,18),(((4,(5,19)),((((6,(((7,((24,26),25)),14),13)),(((((((8,16),27),(15,21)),22),(10,(11,12))),29),9)),20),17)),28)),23)));
tree B_1.42 = [&U] [&W 1/100] (1,(2,(((3,18),(((4,(5,19)),(((((6,(7,((24,26),25))),(13,14)),(((((((8,16),27),(15,21)),22),(10,(11,12))),29),9)),20),17)),28)),23)));
tree B_1.43 = [&U] [&W 1/100] (1,(2,(((3,18),(((4,(5,19)),(((((6,(13,14)),(7,((24,26),25))),(((((((8,16),27),(15,21)),22),(10,(11,12))),29),9)),20),17)),28)),23)));
tree B_1.44 = [&U] [&W 1/100] (1,(2,(((3,18),(((4,(5,19)),((((6,(((7,(24,25,26)),13),14)),(((((((8,16),27),(15,21)),22),(10,(11,12))),29),9)),20),17)),28)),23)));
tree B_1.45 = [&U] [&W 1/100] (1,(2,((3,(((4,(5,19)),((((6,(((7,((24,26),25)),13),14)),((((((((8,16),27),(15,21)),22),(10,(11,12))),29),9),18)),20),17)),28)),23)));
tree B_1.46 = [&U] [&W 1/100] (1,(2,((3,(((4,(5,19)),((((6,(((7,((24,26),25)),13),14)),(((((((8,(16,18)),27),(15,21)),22),(10,(11,12))),29),9)),20),17)),28)),23)));
tree B_1.47 = [&U] [&W 1/100] (1,(2,(((3,18),(((4,(5,19)),(((6,(((7,((24,26),25)),13),14)),((((((((8,16),20),27),(15,21)),22),(10,(11,12))),29),9)),17)),28)),23)));
tree B_1.48 = [&U] [&W 1/100] (1,(2,(((3,18),(((4,(5,19)),(((6,(((7,((24,26),25)),13),14)),(((((((8,(16,20)),27),(15,21)),22),(10,(11,12))),29),9)),17)),28)),23)));
tree B_1.49 = [&U] [&W 1/100] (1,(2,(((3,18),(((4,(5,19)),(((6,(((7,((24,26),25)),13),14)),((((((((8,20),16),27),(15,21)),22),(10,(11,12))),29),9)),17)),28)),23)));
tree B_1.50 = [&U] [&W 1/100] (1,(2,(((3,18),((((((4,19),5),((6,(((7,((24,26),25)),13),14)),(((((((8,16),27),(15,21)),22),(10,(11,12))),29),9))),17),20),28)),23)));
tree B_1.51 = [&U] [&W 1/100] (1,(2,(((3,18),(((((4,19),5),((6,(((7,((24,26),25)),13),14)),(((((((8,16),27),(15,21)),22),(10,(11,12))),29),9))),(17,20)),28)),23)));
tree B_1.52 = [&U] [&W 1/100] (1,(2,(((3,18),(((((4,19),5),((6,(((7,((24,26),25)),13),14)),(((((((8,16),27),(15,21)),22),(10,(11,12))),29),9))),17),20,28)),23)));
tree B_1.53 = [&U] [&W 1/100] (1,(2,(((3,18),((((((4,19),5),((6,(((7,((24,26),25)),13),14)),(((((((8,16),27),(15,21)),22),(10,(11,12))),29),9))),17),28),20)),23)));
tree B_1.54 = [&U] [&W 1/100] (1,(2,(((3,18),((((((4,19),5),((((6,14),(7,((24,26),25))),13),(((((((8,16),27),(15,21)),22),(10,(11,12))),29),9))),20),17),28)),23)));
tree B_1.55 = [&U] [&W 1/100] (1,(2,(((3,18),((((((4,19),5),((((6,14),13),(7,((24,26),25))),(((((((8,16),27),(15,21)),22),(10,(11,12))),29),9))),20),17),28)),23)));
tree B_1.56 = [&U] [&W 1/100] (1,(2,(((3,18),((((((4,19),5),((6,(((7,((24,26),25)),13),14)),((((((8,16),27),(15,21)),22),(10,(11,12))),(9,29)))),20),17),28)),23)));
tree B_1.57 = [&U] [&W 1/100] (1,(2,(((3,18),((((((4,19),5),((6,(((7,((24,26),25)),13),14)),(((((((8,16),27),(15,21)),22),(10,(11,12))),9),29))),20),17),28)),23)));
tree B_1.58 = [&U] [&W 1/100] (1,(2,(((3,18),((((((4,19),5),(((6,14),((7,((24,26),25)),13)),(((((((8,16),27),(15,21)),22),(10,(11,12))),29),9))),20),17),28)),23)));
tree B_1.59 = [&U] [&W 1/100] (1,(2,(((3,18),((((((4,19),5),((6,((7,((24,26),25)),(13,14))),(((((((8,16),27),(15,21)),22),(10,(11,12))),29),9))),20),17),28)),23)));
tree B_1.60 = [&U] [&W 1/100] (1,(2,(((3,18),((((((4,19),5),((6,(((7,((24,26),25)),14),13)),(((((((8,16),27),(15,21)),22),(10,(11,12))),29),9))),20),17),28)),23)));
tree B_1.61 = [&U] [&W 1/100] (1,(2,(((3,18),((((((4,19),5),(((6,(7,((24,26),25))),(13,14)),(((((((8,16),27),(15,21)),22),(10,(11,12))),29),9))),20),17),28)),23)));
tree B_1.62 = [&U] [&W 1/100] (1,(2,(((3,18),((((((4,19),5),(((6,(13,14)),(7,((24,26),25))),(((((((8,16),27),(15,21)),22),(10,(11,12))),29),9))),20),17),28)),23)));
tree B_1.63 = [&U] [&W 1/100] (1,(2,(((3,18),((((((4,19),5),((6,(((7,(24,25,26)),13),14)),(((((((8,16),27),(15,21)),22),(10,(11,12))),29),9))),20),17),28)),23)));
tree B_1.64 = [&U] [&W 1/100] (1,(2,(((3,18),(((((4,19),5),((6,(((7,((24,26),25)),13),14)),((((((((8,16),20),27),(15,21)),22),(10,(11,12))),29),9))),17),28)),23)));
tree B_1.65 = [&U] [&W 1/100] (1,(2,(((3,18),(((((4,19),5),((6,(((7,((24,26),25)),13),14)),(((((((8,(16,20)),27),(15,21)),22),(10,(11,12))),29),9))),17),28)),23)));
tree B_1.66 = [&U] [&W 1/100] (1,(2,(((3,18),(((((4,19),5),((6,(((7,((24,26),25)),13),14)),((((((((8,20),16),27),(15,21)),22),(10,(11,12))),29),9))),17),28)),23)));
tree B_1.67 = [&U] [&W 1/100] (1,(2,((3,((((((4,19),5),((6,(((7,((24,26),25)),13),14)),(((((((8,(16,18)),27),(15,21)),22),(10,(11,12))),29),9))),20),17),28)),23)));
tree B_1.68 = [&U] [&W 1/100] (1,(2,(((3,18),(((4,(5,19)),((6,(((7,((24,26),25)),13),14)),(((((((((8,16),27),(15,21)),22),(10,(11,12))),29),9),17),20))),28)),23)));
tree B_1.69 = [&U] [&W 1/100] (1,(2,(((3,18),(((4,(5,19)),((6,(((7,((24,26),25)),13),14)),((((((((8,16),27),(15,21)),22),(10,(11,12))),9),29),(17,20)))),28)),23)));
tree B_1.70 = [&U] [&W 1/100] (1,(2,(((3,18),(((4,(5,19)),(((6,(((7,((24,26),25)),13),14)),(((((((8,16),27),(15,21)),22),(10,(11,12))),9),29)),(17,20))),28)),23)));
tree B_1.71 = [&U] [&W 1/100] (1,(2,(((3,18),(((4,(5,19)),((6,(((7,((24,26),25)),13),14)),(((((((8,16),27),(15,21)),22),(10,(11,12))),(9,29)),(17,20)))),28)),23)));
tree B_1.72 = [&U] [&W 1/100] (1,(2,(((3,18),(((4,(5,19)),(((6,(((7,((24,26),25)),13),14)),((((((8,16),27),(15,21)),22),(10,(11,12))),(9,29))),(17,20))),28)),23)));
tree B_1.73 = [&U] [&W 1/100] (1,(2,(((3,18),(((4,(5,19)),((6,(((7,((24,26),25)),13),14)),(((((((((8,16),27),(15,21)),22),(10,(11,12))),9),29),20),17))),28)),23)));
tree B_1.74 = [&U] [&W 1/100] (1,(2,(((3,18),(((4,(5,19)),((6,(((7,((24,26),25)),13),14)),(((((((((8,16),27),(15,21)),22),(10,(11,12))),9),29),17),20))),28)),23)));
tree B_1.75 = [&U] [&W 1/100] (1,(2,(((3,18),(((4,(5,19)),((6,(((7,((24,26),25)),13),14)),((((((((8,16),27),(15,21)),22),(10,(11,12))),(9,29)),20),17))),28)),23)));
tree B_1.76 = [&U] [&W 1/100] (1,(2,(((3,18),(((4,(5,19)),((6,(((7,((24,26),25)),13),14)),((((((((8,16),27),(15,21)),22),(10,(11,12))),(9,29)),17),20))),28)),23)));
tree B_1.77 = [&U] [&W 1/100] (1,(2,(((3,18),(((4,(5,19)),((((6,14),((7,((24,26),25)),13)),(((((((8,16),27),(15,21)),22),(10,(11,12))),29),9)),(17,20))),28)),23)));
tree B_1.78 = [&U] [&W 1/100] (1,(2,(((3,18),(((4,(5,19)),(((6,14),((7,((24,26),25)),13)),((((((((8,16),27),(15,21)),22),(10,(11,12))),29),9),(17,20)))),28)),23)));
tree B_1.79 = [&U] [&W 1/100] (1,(2,(((3,18),(((4,(5,19)),(((((6,14),((7,((24,26),25)),13)),20),17),(((((((8,16),27),(15,21)),22),(10,(11,12))),29),9))),28)),23)));
tree B_1.80 = [&U] [&W 1/100] (1,(2,(((3,18),(((4,(5,19)),(((((6,14),((7,((24,26),25)),13)),17),20),(((((((8,16),27),(15,21)),22),(10,(11,12))),29),9))),28)),23)));
tree B_1.81 = [&U] [&W 1/100] (1,(2,(((3,18),(((4,(5,19)),(((((6,14),(7,((24,26),25))),13),(17,20)),(((((((8,16),27),(15,21)),22),(10,(11,12))),29),9))),28)),23)));
tree B_1.82 = [&U] [&W 1/100] (1,(2,(((3,18),(((4,(5,19)),(((((6,14),13),(7,((24,26),25))),(17,20)),(((((((8,16),27),(15,21)),22),(10,(11,12))),29),9))),28)),23)));
tree B_1.83 = [&U] [&W 1/100] (1,(2,(((3,18),(((4,(5,19)),(((((6,14),(7,((24,26),25))),13),(((((((8,16),27),(15,21)),22),(10,(11,12))),29),9)),(17,20))),28)),23)));
tree B_1.84 = [&U] [&W 1/100] (1,(2,(((3,18),(((4,(5,19)),((((6,14),(7,((24,26),25))),13),((((((((8,16),27),(15,21)),22),(10,(11,12))),29),9),(17,20)))),28)),23)));
tree B_1.85 = [&U] [&W 1/100] (1,(2,(((3,18),(((4,(5,19)),((((((6,14),(7,((24,26),25))),13),20),17),(((((((8,16),27),(15,21)),22),(10,(11,12))),29),9))),28)),23)));
tree B_1.86 = [&U] [&W 1/100] (1,(2,(((3,18),(((4,(5,19)),((((((6,14),(7,((24,26),25))),13),17),20),(((((((8,16),27),(15,21)),22),(10,(11,12))),29),9))),28)),23)));
tree B_1.87 = [&U] [&W 1/100] (1,(2,(((3,18),(((4,(5,19)),(((((6,14),13),(7,((24,26),25))),(((((((8,16),27),(15,21)),22),(10,(11,12))),29),9)),(17,20))),28)),23)));
tree B_1.88 = [&U] [&W 1/100] (1,(2,(((3,18),(((4,(5,19)),((((6,14),13),(7,((24,26),25))),((((((((8,16),27),(15,21)),22),(10,(11,12))),29),9),(17,20)))),28)),23)));
tree B_1.89 = [&U] [&W 1/100] (1,(2,(((3,18),(((4,(5,19)),((((((6,14),13),(7,((24,26),25))),20),17),(((((((8,16),27),(15,21)),22),(10,(11,12))),29),9))),28)),23)));
tree B_1.90 = [&U] [&W 1/100] (1,(2,(((3,18),(((4,(5,19)),((((((6,14),13),(7,((24,26),25))),17),20),(((((((8,16),27),(15,21)),22),(10,(11,12))),29),9))),28)),23)));
tree B_1.91 = [&U] [&W 1/100] (1,(2,(((3,18),(((4,(5,19)),(((6,(((7,((24,26),25)),13),14)),(17,20)),((((((8,16),27),(15,21)),22),(10,(11,12))),(9,29)))),28)),23)));
tree B_1.92 = [&U] [&W 1/100] (1,(2,(((3,18),(((4,(5,19)),(((6,(((7,((24,26),25)),13),14)),(17,20)),(((((((8,16),27),(15,21)),22),(10,(11,12))),9),29))),28)),23)));
tree B_1.93 = [&U] [&W 1/100] (1,(2,(((3,18),(((4,(5,19)),((((6,(((7,((24,26),25)),13),14)),20),17),(((((((8,16),27),(15,21)),22),(10,(11,12))),29),9))),28)),23)));
tree B_1.94 = [&U] [&W 1/100] (1,(2,(((3,18),(((4,(5,19)),((((6,(((7,((24,26),25)),13),14)),17),20),(((((((8,16),27),(15,21)),22),(10,(11,12))),29),9))),28)),23)));
tree B_1.95 = [&U] [&W 1/100] (1,(2,((3,(((4,(5,19)),(((6,(((7,((24,26),25)),13),14)),(17,20)),((((((((8,16),27),(15,21)),22),(10,(11,12))),29),9),18))),28)),23)));
tree B_1.96 = [&U] [&W 1/100] (1,(2,(((3,18),(((4,(5,19)),((((6,14),((7,((24,26),25)),13)),(17,20)),(((((((8,16),27),(15,21)),22),(10,(11,12))),29),9))),28)),23)));
tree B_1.97 = [&U] [&W 1/100] (1,(2,(((3,18),(((4,(5,19)),(((6,((7,((24,26),25)),(13,14))),(17,20)),(((((((8,16),27),(15,21)),22),(10,(11,12))),29),9))),28)),23)));
tree B_1.98 = [&U] [&W 1/100] (1,(2,(((3,18),(((4,(5,19)),(((6,(((7,((24,26),25)),14),13)),(17,20)),(((((((8,16),27),(15,21)),22),(10,(11,12))),29),9))),28)),23)));
tree B_1.99 = [&U] [&W 1/100] (1,(2,(((3,18),(((4,(5,19)),((((6,(7,((24,26),25))),(13,14)),(17,20)),(((((((8,16),27),(15,21)),22),(10,(11,12))),29),9))),28)),23)));
tree B_1.100 = [&U] [&W 1/100] (1,(2,(((3,18),(((4,(5,19)),((((6,(13,14)),(7,((24,26),25))),(17,20)),(((((((8,16),27),(15,21)),22),(10,(11,12))),29),9))),28)),23)));

[Trees found in bootstrap replicate #2 (seed=1342481525)]
tree B_2.1 = [&U] [&W 1/100] (1,(2,(((3,18,19),23),(((((4,5),(((6,14),13),7),((((9,((((10,(11,12)),22),27),21)),(25,26)),29),24)),(((8,15),16),20)),17),28))));
tree B_2.2 = [&U] [&W 1/100] (1,((2,23),((3,18,19),(((((4,5),(((6,14),13),7),((((9,((((10,(11,12)),22),27),21)),(25,26)),29),24)),(((8,15),16),20)),17),28))));
tree B_2.3 = [&U] [&W 1/100] (1,((2,((3,18,19),(((((4,5),(((6,14),13),7),((((9,((((10,(11,12)),22),27),21)),(25,26)),29),24)),(((8,15),16),20)),17),28))),23));
tree B_2.4 = [&U] [&W 1/100] (1,(2,((3,18,19,23),(((((4,5),(((6,14),13),7),((((9,((((10,(11,12)),22),27),21)),(25,26)),29),24)),(((8,15),16),20)),17),28))));
tree B_2.5 = [&U] [&W 1/100] (1,(2,((3,(18,23),19),(((((4,5),(((6,14),13),7),((((9,((((10,(11,12)),22),27),21)),(25,26)),29),24)),(((8,15),16),20)),17),28))));
tree B_2.6 = [&U] [&W 1/100] (1,(2,(((3,18,19),(((((4,5),(((6,14),13),7),((((9,((((10,(11,12)),22),27),21)),(25,26)),29),24)),(((8,15),16),20)),17),28)),23)));
tree B_2.7 = [&U] [&W 1/100] (1,(2,((((3,18),19),(((((4,5),(((6,14),13),7),((((9,((((10,(11,12)),22),27),21)),(25,26)),29),24)),(((8,15),16),20)),17),28)),23)));
tree B_2.8 = [&U] [&W 1/100] (1,(2,((((3,19),18),(((((4,5),(((6,14),13),7),((((9,((((10,(11,12)),22),27),21)),(25,26)),29),24)),(((8,15),16),20)),17),28)),23)));
tree B_2.9 = [&U] [&W 1/100] (1,(2,((((3,23),18),19),(((((4,5),(((6,14),13),7),((((9,((((10,(11,12)),22),27),21)),(25,26)),29),24)),(((8,15),16),20)),17),28))));
tree B_2.10 = [&U] [&W 1/100] (1,(2,((((3,23),19),18),(((((4,5),(((6,14),13),7),((((9,((((10,(11,12)),22),27),21)),(25,26)),29),24)),(((8,15),16),20)),17),28))));
tree B_2.11 = [&U] [&W 1/100] (1,(2,(((3,23),18,19),(((((4,5),(((6,14),13),7),((((9,((((10,(11,12)),22),27),21)),(25,26)),29),24)),(((8,15),16),20)),17),28))));
tree B_2.12 = [&U] [&W 1/100] (1,(2,((((3,19),18),23),(((((4,5),(((6,14),13),7),((((9,((((10,(11,12)),22),27),21)),(25,26)),29),24)),(((8,15),16),20)),17),28))));
tree B_2.13 = [&U] [&W 1/100] (1,(2,(((3,18),19,23),(((((4,5),(((6,14),13),7),((((9,((((10,(11,12)),22),27),21)),(25,26)),29),24)),(((8,15),16),20)),17),28))));
tree B_2.14 = [&U] [&W 1/100] (1,(2,((((3,18),23),19),(((((4,5),(((6,14),13),7),((((9,((((10,(11,12)),22),27),21)),(25,26)),29),24)),(((8,15),16),20)),17),28))));
tree B_2.15 = [&U] [&W 1/100] (1,(2,(((3,18),23),((((((4,5),(((6,14),13),7),((((9,((((10,(11,12)),22),27),21)),(25,26)),29),24)),(((8,15),16),20)),17),28),19))));
tree B_2.16 = [&U] [&W 1/100] (1,(2,((((3,18),23),(((((4,5),(((6,14),13),7),((((9,((((10,(11,12)),22),27),21)),(25,26)),29),24)),(((8,15),16),20)),17),28)),19)));
tree B_2.17 = [&U] [&W 1/100] (1,((2,19),(((3,18),23),(((((4,5),(((6,14),13),7),((((9,((((10,(11,12)),22),27),21)),(25,26)),29),24)),(((8,15),16),20)),17),28))));
tree B_2.18 = [&U] [&W 1/100] (1,((2,(((3,18),23),(((((4,5),(((6,14),13),7),((((9,((((10,(11,12)),22),27),21)),(25,26)),29),24)),(((8,15),16),20)),17),28))),19));
tree B_2.19 = [&U] [&W 1/100] (1,(2,(((3,18),23),(((((4,5),(((6,14),13),7),((((9,((((10,(11,12)),22),27),21)),(25,26)),29),24)),(((8,15),16),20)),17),19,28))));
tree B_2.20 = [&U] [&W 1/100] (1,(2,(((3,18),23),((((((4,5),(((6,14),13),7),((((9,((((10,(11,12)),22),27),21)),(25,26)),29),24)),(((8,15),16),20)),17),19),28))));
tree B_2.21 = [&U] [&W 1/100] (1,(2,((((3,18),19),23),(((((4,5),(((6,14),13),7),((((9,((((10,(11,12)),22),27),21)),(25,26)),29),24)),(((8,15),16),20)),17),28))));
tree B_2.22 = [&U] [&W 1/100] (1,(2,(((3,19),(18,23)),(((((4,5),(((6,14),13),7),((((9,((((10,(11,12)),22),27),21)),(25,26)),29),24)),(((8,15),16),20)),17),28))));
tree B_2.23 = [&U] [&W 1/100] (1,(2,((((3,19),23),18),(((((4,5),(((6,14),13),7),((((9,((((10,(11,12)),22),27),21)),(25,26)),29),24)),(((8,15),16),20)),17),28))));
tree B_2.24 = [&U] [&W 1/100] (1,(2,(((3,18,19),23),(((((4,5),(((6,14),13),7),((((9,((((10,(11,12)),22),27),21)),(25,26)),29),24)),((8,(15,20)),16)),17),28))));
tree B_2.25 = [&U] [&W 1/100] (1,(2,(((3,18,19),23),(((((4,5),(((6,14),13),7),((((9,((((10,(11,12)),22),27),21)),(25,26)),29),24)),(((8,20),15),16)),17),28))));
tree B_2.26 = [&U] [&W 1/100] (1,(2,(((3,18,19),23),(((((4,5),(((6,14),7,13),((((9,((((10,(11,12)),22),27),21)),(25,26)),29),24))),(((8,15),16),20)),17),28))));
tree B_2.27 = [&U] [&W 1/100] (1,(2,(((3,18,19),23),((((((4,5),((6,14),7,13)),((((9,((((10,(11,12)),22),27),21)),(25,26)),29),24)),(((8,15),16),20)),17),28))));
tree B_2.28 = [&U] [&W 1/100] (1,(2,(((3,18,19),23),(((((4,5),(((6,14),(7,13)),((((9,((((10,(11,12)),22),27),21)),(25,26)),29),24))),(((8,15),16),20)),17),28))));
tree B_2.29 = [&U] [&W 1/100] (1,(2,(((3,18,19),23),((((((4,5),((6,14),(7,13))),((((9,((((10,(11,12)),22),27),21)),(25,26)),29),24)),(((8,15),16),20)),17),28))));
tree B_2.30 = [&U] [&W 1/100] (1,(2,(((3,18,19),23),(((((4,5),(((6,14),13),7),((((9,((((10,(11,12)),22),27),21)),(25,26)),29),24)),((8,15),(16,20))),17),28))));
tree B_2.31 = [&U] [&W 1/100] (1,(2,(((3,18,19),23),(((((4,5),(((6,14),13),7),((((9,((((10,(11,12)),22),27),21)),(25,26)),29),24)),(((8,15),20),16)),17),28))));
tree B_2.32 = [&U] [&W 1/100] (1,(2,(((3,18,19),23),(((((4,5),((((6,14),13),7),((((9,((((10,(11,12)),22),27),21)),(25,26)),29),24))),(((8,15),16),20)),17),28))));
tree B_2.33 = [&U] [&W 1/100] (1,(2,(((3,18,19),23),(((((4,5),((((6,14),13),7),((((9,((((10,(11,12)),22),27),21)),(25,26)),24),29))),(((8,15),16),20)),17),28))));
tree B_2.34 = [&U] [&W 1/100] (1,(2,(((3,18,19),23),((((((4,5),(((6,14),13),7)),((((9,((((10,(11,12)),22),27),21)),(25,26)),24),29)),(((8,15),16),20)),17),28))));
tree B_2.35 = [&U] [&W 1/100] (1,(2,(((3,18,19),23),(((((4,5),((((6,14),13),7),(((9,((((10,(11,12)),22),27),21)),(25,26)),24,29))),(((8,15),16),20)),17),28))));
tree B_2.36 = [&U] [&W 1/100] (1,(2,(((3,18,19),23),((((((4,5),(((6,14),13),7)),(((9,((((10,(11,12)),22),27),21)),(25,26)),24,29)),(((8,15),16),20)),17),28))));
tree B_2.37 = [&U] [&W 1/100] (1,(2,(((3,18,19),23),(((((4,5),(((6,14),13),7),(((9,((((10,(11,12)),22),27),21)),24,29),(25,26))),(((8,15),16),20)),17),28))));
tree B_2.38 = [&U] [&W 1/100] (1,(2,(((3,18,19),23),(((((4,5),(((6,14),13),7),((9,((((10,(11,12)),22),27),21)),24,(25,26),29)),(((8,15),16),20)),17),28))));
tree B_2.39 = [&U] [&W 1/100] (1,(2,(((3,18,19),23),(((((4,5),((((6,14),13),7),(((9,((((10,(11,12)),22),27),21)),24,29),(25,26)))),(((8,15),16),20)),17),28))));
tree B_2.40 = [&U] [&W 1/100] (1,(2,(((3,18,19),23),((((((4,5),(((6,14),13),7)),(((9,((((10,(11,12)),22),27),21)),24,29),(25,26))),(((8,15),16),20)),17),28))));
tree B_2.41 = [&U] [&W 1/100] (1,(2,(((3,18,19),23),(((((4,5),((((6,14),13),7),((9,((((10,(11,12)),22),27),21)),24,(25,26),29))),(((8,15),16),20)),17),28))));
tree B_2.42 = [&U] [&W 1/100] (1,(2,(((3,18,19),23),((((((4,5),(((6,14),13),7)),((9,((((10,(11,12)),22),27),21)),24,(25,26),29)),(((8,15),16),20)),17),28))));
tree B_2.43 = [&U] [&W 1/100] (1,(2,(((3,18,19),23),((((((4,5),(((6,14),13),7)),((((9,((((10,(11,12)),22),27),21)),(25,26)),29),24)),(((8,15),16),20)),17),28))));
tree B_2.44 = [&U] [&W 1/100] (1,(2,(((3,18,19),23),(((((4,5),((6,14),(7,13)),((((9,((((10,(11,12)),22),27),21)),(25,26)),29),24)),(((8,15),16),20)),17),28))));
tree B_2.45 = [&U] [&W 1/100] (1,(2,(((3,18,19),23),(((((4,5),((6,14),7,13),((((9,((((10,(11,12)),22),27),21)),(25,26)),29),24)),(((8,15),16),20)),17),28))));
tree B_2.46 = [&U] [&W 1/100] (1,(2,(((3,18,19),23),(((((4,5),(((6,14),13),7),(((9,((((10,(11,12)),22),27),21)),24,(25,26)),29)),(((8,15),16),20)),17),28))));
tree B_2.47 = [&U] [&W 1/100] (1,(2,(((3,18,19),23),(((((4,5),(((6,14),13),7),((((9,((((10,(11,12)),22),27),21)),24),(25,26)),29)),(((8,15),16),20)),17),28))));
tree B_2.48 = [&U] [&W 1/100] (1,(2,(((3,18,19),23),(((((4,5),(((6,14),13),7),(((9,((((10,(11,12)),22),27),21)),(25,26)),24,29)),(((8,15),16),20)),17),28))));
tree B_2.49 = [&U] [&W 1/100] (1,(2,(((3,18,19),23),(((((4,5),(((6,14),13),7),((((9,((((10,(11,12)),22),27),21)),(25,26)),24),29)),(((8,15),16),20)),17),28))));
tree B_2.50 = [&U] [&W 1/100] (1,(2,(((3,18,19),23),(((((4,5),(((6,14),13),7),(((9,((((10,(11,12)),22),27),21)),(25,26),29),24)),(((8,15),16),20)),17),28))));
tree B_2.51 = [&U] [&W 1/100] (1,(2,(((3,18,19),23),(((((4,5),(((6,14),13),7),(((9,((((10,(11,12)),22),27),21)),29),24,(25,26))),(((8,15),16),20)),17),28))));
tree B_2.52 = [&U] [&W 1/100] (1,(2,(((3,18,19),23),(((((4,5),(((6,14),13),7),((((9,((((10,(11,12)),22),27),21)),29),24),(25,26))),(((8,15),16),20)),17),28))));
tree B_2.53 = [&U] [&W 1/100] (1,(2,(((3,18,19),23),(((((4,5),(((6,14),13),7),((((9,((((10,(11,12)),22),27),21)),29),(25,26)),24)),(((8,15),16),20)),17),28))));
tree B_2.54 = [&U] [&W 1/100] (1,(2,(((3,18,19),23),(((((4,5),(((6,14),13),7),(((9,((((10,(11,12)),22),27),21)),24),(25,26),29)),(((8,15),16),20)),17),28))));
tree B_2.55 = [&U] [&W 1/100] (1,(2,(((3,18,19),23),(((((4,5),(((6,14),13),7),(((((9,(((10,(11,12)),22),27)),21),29),(25,26)),24)),(((8,15),16),20)),17),28))));
tree B_2.56 = [&U] [&W 1/100] (1,(2,(((3,18,19),23),(((((4,5),(((6,14),13),7),((((9,(((10,(11,12)),22),27)),21),(25,26),29),24)),(((8,15),16),20)),17),28))));
tree B_2.57 = [&U] [&W 1/100] (1,(2,(((3,18,19),23),(((((4,5),(((6,14),13),7),((((((9,(((10,(11,12)),22),27)),21),26),25),29),24)),(((8,15),16),20)),17),28))));
tree B_2.58 = [&U] [&W 1/100] (1,(2,(((3,18,19),23),(((((4,5),(((6,14),13),7),((((((9,(((10,(11,12)),22),27)),21),25),26),29),24)),(((8,15),16),20)),17),28))));
tree B_2.59 = [&U] [&W 1/100] (1,(2,(((3,18,19),23),(((((4,5),(((6,14),13),7),(((((9,21),(((10,(11,12)),22),27)),29),(25,26)),24)),(((8,15),16),20)),17),28))));
tree B_2.60 = [&U] [&W 1/100] (1,(2,(((3,18,19),23),(((((4,5),(((6,14),13),7),((((9,21),(((10,(11,12)),22),27)),(25,26),29),24)),(((8,15),16),20)),17),28))));
tree B_2.61 = [&U] [&W 1/100] (1,(2,(((3,18,19),23),(((((4,5),(((6,14),13),7),((((9,(((10,(11,12)),22),27)),21),24),(25,26),29)),(((8,15),16),20)),17),28))));
tree B_2.62 = [&U] [&W 1/100] (1,(2,(((3,18,19),23),(((((4,5),(((6,14),13),7),(((9,(((10,(11,12)),22),27)),21),24,(25,26),29)),(((8,15),16),20)),17),28))));
tree B_2.63 = [&U] [&W 1/100] (1,(2,(((3,18,19),23),(((((4,5),(((6,14),13),7),((((9,21),(((10,(11,12)),22),27)),24),(25,26),29)),(((8,15),16),20)),17),28))));
tree B_2.64 = [&U] [&W 1/100] (1,(2,(((3,18,19),23),(((((4,5),(((6,14),13),7),(((9,21),(((10,(11,12)),22),27)),24,(25,26),29)),(((8,15),16),20)),17),28))));
tree B_2.65 = [&U] [&W 1/100] (1,(2,(((3,18,19),23),(((((4,5),(((6,14),13),7),((((((9,27),((10,(11,12)),22)),21),(25,26)),29),24)),(((8,15),16),20)),17),28))));
tree B_2.66 = [&U] [&W 1/100] (1,(2,(((3,18,19),23),(((((4,5),(((6,14),13),7),((((((9,((10,(11,12)),22)),27),21),(25,26)),29),24)),(((8,15),16),20)),17),28))));
tree B_2.67 = [&U] [&W 1/100] (1,(2,(((3,18,19),23),(((((4,5),(((6,14),13),7),(((((9,21),(((10,(11,12)),22),27)),(25,26)),29),24)),(((8,15),16),20)),17),28))));
tree B_2.68 = [&U] [&W 1/100] (1,(2,(((3,18,19),23),(((((4,5),(((6,14),13),7),((((9,(((10,(11,12)),22),27)),(21,(25,26))),29),24)),(((8,15),16),20)),17),28))));
tree B_2.69 = [&U] [&W 1/100] (1,(2,(((3,18,19),23),(((((4,5),(((6,14),13),7),((((9,(((10,(11,12)),22),27)),(21,25,26)),29),24)),(((8,15),16),20)),17),28))));
tree B_2.70 = [&U] [&W 1/100] (1,(2,(((3,18,19),23),(((((4,5),(((6,14),13),7),(((((9,(((10,(11,12)),22),27)),21),(25,26)),29),24)),(((8,15),16),20)),17),28))));
tree B_2.71 = [&U] [&W 1/100] (1,(2,(((3,18,19),23),(((((4,5),(((6,14),13),7),(((((9,((10,(11,12)),22)),21,27),(25,26)),29),24)),(((8,15),16),20)),17),28))));
tree B_2.72 = [&U] [&W 1/100] (1,(2,(((3,18,19),23),(((((4,5),(((6,14),13),7),(((((9,((10,22),(11,12))),21,27),(25,26)),29),24)),(((8,15),16),20)),17),28))));
tree B_2.73 = [&U] [&W 1/100] (1,(2,(((3,18,19),23),(((((4,5),(((6,14),13),7),(((((9,(10,((11,12),22))),21,27),(25,26)),29),24)),(((8,15),16),20)),17),28))));
tree B_2.74 = [&U] [&W 1/100] (1,(2,(((3,18),23),((((((4,19),5),(((6,14),13),7),((((9,((((10,(11,12)),22),27),21)),(25,26)),29),24)),(((8,15),16),20)),17),28))));
tree B_2.75 = [&U] [&W 1/100] (1,(2,(((3,18,19),23),(((((4,5),(((6,14),13),7),(((9,((((10,(11,12)),22),27),21)),29),24)),((((8,15),16),20),(25,26))),17),28))));
tree B_2.76 = [&U] [&W 1/100] (1,(2,(((3,18,19),23),(((((4,5),(((6,14),13),7),(((9,((((10,(11,12)),22),27),21)),29),24)),(((8,15),16),20,(25,26))),17),28))));
tree B_2.77 = [&U] [&W 1/100] (1,(2,(((3,18,19),23),(((((4,5),(((6,14),13),7),(((9,((((10,(11,12)),22),27),21)),29),24)),((((8,15),16),(25,26)),20)),17),28))));
tree B_2.78 = [&U] [&W 1/100] (1,(2,(((3,18,19),23),(((((4,5),(((6,14),13),7),(((9,((((10,(11,12)),22),27),21)),29),24)),(((8,15),16,(25,26)),20)),17),28))));
tree B_2.79 = [&U] [&W 1/100] (1,(2,(((3,18,19),23),(((((4,5),(((6,14),13),7),(((9,((((10,(11,12)),22),27),21)),29),24)),((((8,15),(25,26)),16),20)),17),28))));
tree B_2.80 = [&U] [&W 1/100] (1,((2,23),(((3,18),19),(((((4,5),((((6,14),13),7),((((9,((((10,(11,12)),22),27),21)),(25,26)),29),24))),(((8,15),16),20)),17),28))));
tree B_2.81 = [&U] [&W 1/100] (1,(2,((((3,18),19),(((((4,5),((((6,14),13),7),((((9,((((10,(11,12)),22),27),21)),(25,26)),29),24))),(((8,15),16),20)),17),28)),23)));
tree B_2.82 = [&U] [&W 1/100] (1,(2,((((3,18),19),23),(((((4,5),((((6,14),13),7),((((9,((((10,(11,12)),22),27),21)),(25,26)),29),24))),(((8,15),16),20)),17),28))));
tree B_2.83 = [&U] [&W 1/100] (1,(2,(((3,18),19,23),(((((4,5),((((6,14),13),7),((((9,((((10,(11,12)),22),27),21)),(25,26)),29),24))),(((8,15),16),20)),17),28))));
tree B_2.84 = [&U] [&W 1/100] (1,(2,((((3,18),23),19),(((((4,5),((((6,14),13),7),((((9,((((10,(11,12)),22),27),21)),(25,26)),29),24))),(((8,15),16),20)),17),28))));
tree B_2.85 = [&U] [&W 1/100] (1,(2,(((3,(18,23)),19),(((((4,5),((((6,14),13),7),((((9,((((10,(11,12)),22),27),21)),(25,26)),29),24))),(((8,15),16),20)),17),28))));
tree B_2.86 = [&U] [&W 1/100] (1,(2,((((3,23),18),19),(((((4,5),((((6,14),13),7),((((9,((((10,(11,12)),22),27),21)),(25,26)),29),24))),(((8,15),16),20)),17),28))));
tree B_2.87 = [&U] [&W 1/100] (1,((2,(((3,18),19),(((((4,5),((((6,14),13),7),((((9,((((10,(11,12)),22),27),21)),(25,26)),29),24))),(((8,15),16),20)),17),28))),23));
tree B_2.88 = [&U] [&W 1/100] (1,(2,((((3,18),(((((4,5),((((6,14),13),7),((((9,((((10,(11,12)),22),27),21)),(25,26)),29),24))),(((8,15),16),20)),17),28)),19),23)));
tree B_2.89 = [&U] [&W 1/100] (1,((2,(((3,18),(((((4,5),((((6,14),13),7),((((9,((((10,(11,12)),22),27),21)),(25,26)),29),24))),(((8,15),16),20)),17),28)),19)),23));
tree B_2.90 = [&U] [&W 1/100] (1,(2,(((3,18),((((((4,5),((((6,14),13),7),((((9,((((10,(11,12)),22),27),21)),(25,26)),29),24))),(((8,15),16),20)),17),28),19)),23)));
tree B_2.91 = [&U] [&W 1/100] (1,((2,((3,18),((((((4,5),((((6,14),13),7),((((9,((((10,(11,12)),22),27),21)),(25,26)),29),24))),(((8,15),16),20)),17),28),19))),23));
tree B_2.92 = [&U] [&W 1/100] (1,((2,23),((3,18),(((((4,5),((((6,14),13),7),((((9,((((10,(11,12)),22),27),21)),(25,26)),29),24))),(((8,15),16),20)),(17,28)),19))));
tree B_2.93 = [&U] [&W 1/100] (1,((2,23),(((3,18),((((4,5),((((6,14),13),7),((((9,((((10,(11,12)),22),27),21)),(25,26)),29),24))),(((8,15),16),20)),(17,28))),19)));
tree B_2.94 = [&U] [&W 1/100] (1,((2,23),((3,18),((((((4,5),((((6,14),13),7),((((9,((((10,(11,12)),22),27),21)),(25,26)),29),24))),(((8,15),16),20)),17),28),19))));
tree B_2.95 = [&U] [&W 1/100] (1,(((2,23),19),((3,18),(((((4,5),((((6,14),13),7),((((9,((((10,(11,12)),22),27),21)),(25,26)),29),24))),(((8,15),16),20)),17),28))));
tree B_2.96 = [&U] [&W 1/100] (1,(((2,23),((3,18),(((((4,5),((((6,14),13),7),((((9,((((10,(11,12)),22),27),21)),(25,26)),29),24))),(((8,15),16),20)),17),28))),19));
tree B_2.97 = [&U] [&W 1/100] (1,((2,23),((3,18),(((((4,5),((((6,14),13),7),((((9,((((10,(11,12)),22),27),21)),(25,26)),29),24))),(((8,15),16),20)),17),(19,28)))));
tree B_2.98 = [&U] [&W 1/100] (1,((2,23),((3,18),((((((4,5),((((6,14),13),7),((((9,((((10,(11,12)),22),27),21)),(25,26)),29),24))),(((8,15),16),20)),17),19),28))));
tree B_2.99 = [&U] [&W 1/100] (1,((2,23),(((3,18),(((((4,5),((((6,14),13),7),((((9,((((10,(11,12)),22),27),21)),(25,26)),29),24))),(((8,15),16),20)),17),28)),19)));
tree B_2.100 = [&U] [&W 1/100] (1,((2,23),(((3,18),19),((((4,5),((((6,14),13),7),((((9,((((10,(11,12)),22),27),21)),(25,26)),29),24))),(((8,15),16),20)),(17,28)))));

[Trees found in bootstrap replicate #3 (seed=1872803191)]
tree B_3.1 = [&U] [&W 1/100] (1,(2,(3,((((((4,19),((5,23),25)),((6,((7,24),(13,14))),((9,(10,(11,12))),((((16,20),(22,26)),21),(27,28))))),(8,15)),(17,29)),18))));
tree B_3.2 = [&U] [&W 1/100] (1,(2,(3,((((((4,19),((5,23),25)),((6,((7,24),(13,14))),((9,(10,(11,12))),(((((16,20),(22,26)),21),28),27)))),(8,15)),(17,29)),18))));
tree B_3.3 = [&U] [&W 1/100] (1,(2,(3,((((((4,19),((5,23),25)),((6,((7,24),(13,14))),(((9,(10,(11,12))),28),((((16,20),(22,26)),21),27)))),(8,15)),(17,29)),18))));
tree B_3.4 = [&U] [&W 1/100] (1,(2,(3,((((((4,19),((5,23),25)),((6,((7,24),(13,14))),(((9,(10,(11,12))),((((16,20),(22,26)),21),27)),28))),(8,15)),(17,29)),18))));
tree B_3.5 = [&U] [&W 1/100] (1,(2,(3,((((((4,19),((5,23),25)),((6,((7,24),(13,14))),((9,(10,(11,12))),((((16,20),(22,26)),(21,28)),27)))),(8,15)),(17,29)),18))));
tree B_3.6 = [&U] [&W 1/100] (1,(2,(3,((((((4,19),((5,23),25)),((6,((7,24),(13,14))),((9,(10,(11,12))),(((((16,20),(22,26)),28),21),27)))),(8,15)),(17,29)),18))));
tree B_3.7 = [&U] [&W 1/100] (1,(2,(3,((((((4,19),((5,23),25)),(((6,((7,24),(13,14))),28),((9,(10,(11,12))),((((16,20),(22,26)),21),27)))),(8,15)),(17,29)),18))));
tree B_3.8 = [&U] [&W 1/100] (1,(2,(3,((((((4,19),((5,23),25)),(((6,((7,24),(13,14))),((9,(10,(11,12))),((((16,20),(22,26)),21),27))),28)),(8,15)),(17,29)),18))));
tree B_3.9 = [&U] [&W 1/100] (1,(2,(3,((((((4,19),((5,23),25)),((6,((7,24),(13,14))),(((9,28),(10,(11,12))),((((16,20),(22,26)),21),27)))),(8,15)),(17,29)),18))));
tree B_3.10 = [&U] [&W 1/100] (1,(2,(3,((((((4,19),((5,23),25)),((6,((7,24),(13,14))),((9,(10,(11,12))),(((((16,20),28),(22,26)),21),27)))),(8,15)),(17,29)),18))));
tree B_3.11 = [&U] [&W 1/100] (1,(2,(3,((((((4,19),((5,23),25)),((6,((7,24),(13,14))),((9,(10,(11,12))),((((16,20),((22,26),28)),21),27)))),(8,15)),(17,29)),18))));
tree B_3.12 = [&U] [&W 1/100] (1,(2,(3,((((((4,19),((5,23),25)),((6,((7,24),(13,14))),((9,(10,(11,12))),((((16,(20,28)),(22,26)),21),27)))),(8,15)),(17,29)),18))));
tree B_3.13 = [&U] [&W 1/100] (1,(2,(3,((((((4,19),((5,23),25)),((6,((7,24),(13,14))),((9,(10,(11,12))),(((((16,28),20),(22,26)),21),27)))),(8,15)),(17,29)),18))));
tree B_3.14 = [&U] [&W 1/100] (1,(2,(3,((((((4,19),((5,23),25)),((6,((7,24),(13,14))),((9,(10,(11,12))),((((16,20),(22,(26,28))),21),27)))),(8,15)),(17,29)),18))));
tree B_3.15 = [&U] [&W 1/100] (1,(2,(3,((((((4,19),((5,23),25)),((6,((7,24),(13,14))),((9,(10,(11,12))),((((16,20),((22,28),26)),21),27)))),(8,15)),(17,29)),18))));
tree B_3.16 = [&U] [&W 1/100] (1,(2,(3,((((((4,19),((5,23),25)),((6,((7,24),(13,14))),((9,(10,(11,12))),(((((16,20),(22,26)),21),27),28)))),(8,15)),(17,29)),18))));
tree B_3.17 = [&U] [&W 1/100] (1,(2,(3,((((((((4,19),((7,24),13,14)),6),((9,(10,(11,12))),((((16,20),(22,26)),21),(27,28)))),((5,23),25)),(8,15)),(17,29)),18))));
tree B_3.18 = [&U] [&W 1/100] (1,(2,(3,((((((4,19),((5,23),25)),((6,(((7,24),14),13)),((9,(10,(11,12))),((((16,20),(22,26)),21),(27,28))))),(8,15)),(17,29)),18))));
tree B_3.19 = [&U] [&W 1/100] (1,(2,(3,((((((4,19),((5,23),25)),((6,(((7,24),13),14)),((9,(10,(11,12))),((((16,20),(22,26)),21),(27,28))))),(8,15)),(17,29)),18))));
tree B_3.20 = [&U] [&W 1/100] (1,(2,(3,(((((((4,19),((5,23),25)),((6,((7,24),(13,14))),((9,(10,(11,12))),((((16,20),(22,26)),21),(27,28))))),(8,15)),17),29),18))));
tree B_3.21 = [&U] [&W 1/100] (1,(2,(3,(((((((4,19),((5,23),25)),((6,((7,24),(13,14))),((9,(10,(11,12))),((((16,20),(22,26)),21),(27,28))))),(8,15)),29),17),18))));
tree B_3.22 = [&U] [&W 1/100] (1,(2,(3,((((((4,19),((5,23),25)),((6,((7,24),(13,14))),((9,(10,(11,12))),((((16,20),(22,26)),21),(27,28))))),((8,15),29)),17),18))));
tree B_3.23 = [&U] [&W 1/100] (1,(2,(3,(((((((4,19),((5,23),25)),((6,((7,24),(13,14))),((9,(10,(11,12))),((((16,20),(22,26)),21),(27,28))))),29),(8,15)),17),18))));
tree B_3.24 = [&U] [&W 1/100] (1,(2,(3,((((((4,19),((5,23),25)),((6,((7,24),(13,14))),((9,(10,(11,12))),((((16,20),(22,26)),21),(27,28))))),(8,(15,29))),17),18))));
tree B_3.25 = [&U] [&W 1/100] (1,(2,(3,((((((4,19),((5,23),25)),((6,((7,24),(13,14))),((9,(10,(11,12))),((((16,20),(22,26)),21),(27,28))))),((8,29),15)),17),18))));
tree B_3.26 = [&U] [&W 1/100] (1,(2,(3,((((((4,19),((5,23),25)),((6,((7,24),(13,14))),((9,(10,(11,12))),((((16,20),(22,26)),21),27)))),(8,15)),((17,29),28)),18))));
tree B_3.27 = [&U] [&W 1/100] (1,(2,(3,((((((4,19),((5,23),25)),((6,((7,24),(13,14))),((9,(10,(11,12))),((((16,20),(22,26)),21),27)))),(8,15)),((17,28),29)),18))));
tree B_3.28 = [&U] [&W 1/100] (1,(2,(3,((((((4,19),((5,23),25)),((6,((7,24),(13,14))),((9,(10,(11,12))),((((16,20),(22,26)),21),27)))),(8,15)),(17,(28,29))),18))));
tree B_3.29 = [&U] [&W 1/100] (1,(2,(3,((((((4,19),((5,23),25)),((6,((7,((22,26),24)),(13,14))),((9,(10,(11,12))),(((16,20),21),(27,28))))),(8,15)),(17,29)),18))));
tree B_3.30 = [&U] [&W 1/100] (1,(2,(3,((((((4,19),((5,23),25)),((6,((7,(22,24)),(13,14))),((9,(10,(11,12))),((((16,20),26),21),(27,28))))),(8,15)),(17,29)),18))));
tree B_3.31 = [&U] [&W 1/100] (1,(2,(3,((((((4,19),((5,23),25)),((6,((7,24),(13,14))),((9,(10,(11,12))),((((16,20),(22,26)),21),(27,28))))),(8,15)),(17,29)),18))));
tree B_3.32 = [&U] [&W 1/100] (1,(2,(3,((((((((4,19),((7,24),13,14)),6),((9,(10,(11,12))),(((((16,20),(22,26)),21),28),27))),((5,23),25)),(8,15)),(17,29)),18))));
tree B_3.33 = [&U] [&W 1/100] (1,(2,(3,((((((4,19),((5,23),25)),((6,(((7,24),14),13)),((9,(10,(11,12))),(((((16,20),(22,26)),21),28),27)))),(8,15)),(17,29)),18))));
tree B_3.34 = [&U] [&W 1/100] (1,(2,(3,((((((4,19),((5,23),25)),((6,(((7,24),13),14)),((9,(10,(11,12))),(((((16,20),(22,26)),21),28),27)))),(8,15)),(17,29)),18))));
tree B_3.35 = [&U] [&W 1/100] (1,(2,(3,(((((((4,19),((5,23),25)),((6,((7,24),(13,14))),((9,(10,(11,12))),(((((16,20),(22,26)),21),28),27)))),(8,15)),29),17),18))));
tree B_3.36 = [&U] [&W 1/100] (1,(2,(3,((((((4,19),((5,23),25)),((6,((7,24),(13,14))),((9,(10,(11,12))),(((((16,20),(22,26)),21),28),27)))),((8,15),29)),17),18))));
tree B_3.37 = [&U] [&W 1/100] (1,(2,(3,(((((((4,19),((5,23),25)),((6,((7,24),(13,14))),((9,(10,(11,12))),(((((16,20),(22,26)),21),28),27)))),29),(8,15)),17),18))));
tree B_3.38 = [&U] [&W 1/100] (1,(2,(3,((((((4,19),((5,23),25)),((6,((7,24),(13,14))),((9,(10,(11,12))),(((((16,20),(22,26)),21),28),27)))),(8,(15,29))),17),18))));
tree B_3.39 = [&U] [&W 1/100] (1,(2,(3,((((((4,19),((5,23),25)),((6,((7,24),(13,14))),((9,(10,(11,12))),(((((16,20),(22,26)),21),28),27)))),((8,29),15)),17),18))));
tree B_3.40 = [&U] [&W 1/100] (1,(2,(3,(((((((4,19),((5,23),25)),((6,((7,24),(13,14))),((9,(10,(11,12))),(((((16,20),(22,26)),21),28),27)))),(8,15)),17),29),18))));
tree B_3.41 = [&U] [&W 1/100] (1,(2,(3,((((((4,19),((5,23),25)),((6,((7,((22,26),24)),(13,14))),((9,(10,(11,12))),((((16,20),21),28),27)))),(8,15)),(17,29)),18))));
tree B_3.42 = [&U] [&W 1/100] (1,(2,(3,((((((4,19),((5,23),25)),((6,((7,(22,24)),(13,14))),((9,(10,(11,12))),(((((16,20),26),21),28),27)))),(8,15)),(17,29)),18))));
tree B_3.43 = [&U] [&W 1/100] (1,(2,(3,((((((((4,19),((7,24),13,14)),6),(((9,(10,(11,12))),28),((((16,20),(22,26)),21),27))),((5,23),25)),(8,15)),(17,29)),18))));
tree B_3.44 = [&U] [&W 1/100] (1,(2,(3,((((((4,19),((5,23),25)),((6,(((7,24),14),13)),(((9,(10,(11,12))),28),((((16,20),(22,26)),21),27)))),(8,15)),(17,29)),18))));
tree B_3.45 = [&U] [&W 1/100] (1,(2,(3,((((((4,19),((5,23),25)),((6,(((7,24),13),14)),(((9,(10,(11,12))),28),((((16,20),(22,26)),21),27)))),(8,15)),(17,29)),18))));
tree B_3.46 = [&U] [&W 1/100] (1,(2,(3,(((((((4,19),((5,23),25)),((6,((7,24),(13,14))),(((9,(10,(11,12))),28),((((16,20),(22,26)),21),27)))),(8,15)),29),17),18))));
tree B_3.47 = [&U] [&W 1/100] (1,(2,(3,((((((4,19),((5,23),25)),((6,((7,24),(13,14))),(((9,(10,(11,12))),28),((((16,20),(22,26)),21),27)))),((8,15),29)),17),18))));
tree B_3.48 = [&U] [&W 1/100] (1,(2,(3,(((((((4,19),((5,23),25)),((6,((7,24),(13,14))),(((9,(10,(11,12))),28),((((16,20),(22,26)),21),27)))),29),(8,15)),17),18))));
tree B_3.49 = [&U] [&W 1/100] (1,(2,(3,((((((4,19),((5,23),25)),((6,((7,24),(13,14))),(((9,(10,(11,12))),28),((((16,20),(22,26)),21),27)))),(8,(15,29))),17),18))));
tree B_3.50 = [&U] [&W 1/100] (1,(2,(3,((((((4,19),((5,23),25)),((6,((7,24),(13,14))),(((9,(10,(11,12))),28),((((16,20),(22,26)),21),27)))),((8,29),15)),17),18))));
tree B_3.51 = [&U] [&W 1/100] (1,(2,(3,(((((((4,19),((5,23),25)),((6,((7,24),(13,14))),(((9,(10,(11,12))),28),((((16,20),(22,26)),21),27)))),(8,15)),17),29),18))));
tree B_3.52 = [&U] [&W 1/100] (1,(2,(3,((((((4,19),((5,23),25)),((6,((7,((22,26),24)),(13,14))),(((9,(10,(11,12))),28),(((16,20),21),27)))),(8,15)),(17,29)),18))));
tree B_3.53 = [&U] [&W 1/100] (1,(2,(3,((((((4,19),((5,23),25)),((6,((7,(22,24)),(13,14))),(((9,(10,(11,12))),28),((((16,20),26),21),27)))),(8,15)),(17,29)),18))));
tree B_3.54 = [&U] [&W 1/100] (1,(2,(3,((((((((4,19),((7,24),13,14)),6),(((9,(10,(11,12))),((((16,20),(22,26)),21),27)),28)),((5,23),25)),(8,15)),(17,29)),18))));
tree B_3.55 = [&U] [&W 1/100] (1,(2,(3,((((((4,19),((5,23),25)),((6,(((7,24),14),13)),(((9,(10,(11,12))),((((16,20),(22,26)),21),27)),28))),(8,15)),(17,29)),18))));
tree B_3.56 = [&U] [&W 1/100] (1,(2,(3,((((((4,19),((5,23),25)),((6,(((7,24),13),14)),(((9,(10,(11,12))),((((16,20),(22,26)),21),27)),28))),(8,15)),(17,29)),18))));
tree B_3.57 = [&U] [&W 1/100] (1,(2,(3,(((((((4,19),((5,23),25)),((6,((7,24),(13,14))),(((9,(10,(11,12))),((((16,20),(22,26)),21),27)),28))),(8,15)),29),17),18))));
tree B_3.58 = [&U] [&W 1/100] (1,(2,(3,((((((4,19),((5,23),25)),((6,((7,24),(13,14))),(((9,(10,(11,12))),((((16,20),(22,26)),21),27)),28))),((8,15),29)),17),18))));
tree B_3.59 = [&U] [&W 1/100] (1,(2,(3,(((((((4,19),((5,23),25)),((6,((7,24),(13,14))),(((9,(10,(11,12))),((((16,20),(22,26)),21),27)),28))),29),(8,15)),17),18))));
tree B_3.60 = [&U] [&W 1/100] (1,(2,(3,((((((4,19),((5,23),25)),((6,((7,24),(13,14))),(((9,(10,(11,12))),((((16,20),(22,26)),21),27)),28))),(8,(15,29))),17),18))));
tree B_3.61 = [&U] [&W 1/100] (1,(2,(3,((((((4,19),((5,23),25)),((6,((7,24),(13,14))),(((9,(10,(11,12))),((((16,20),(22,26)),21),27)),28))),((8,29),15)),17),18))));
tree B_3.62 = [&U] [&W 1/100] (1,(2,(3,(((((((4,19),((5,23),25)),((6,((7,24),(13,14))),(((9,(10,(11,12))),((((16,20),(22,26)),21),27)),28))),(8,15)),17),29),18))));
tree B_3.63 = [&U] [&W 1/100] (1,(2,(3,((((((4,19),((5,23),25)),((6,((7,((22,26),24)),(13,14))),(((9,(10,(11,12))),(((16,20),21),27)),28))),(8,15)),(17,29)),18))));
tree B_3.64 = [&U] [&W 1/100] (1,(2,(3,((((((4,19),((5,23),25)),((6,((7,(22,24)),(13,14))),(((9,(10,(11,12))),((((16,20),26),21),27)),28))),(8,15)),(17,29)),18))));
tree B_3.65 = [&U] [&W 1/100] (1,(2,(3,((((((((4,19),((7,24),13,14)),6),((9,(10,(11,12))),((((16,20),(22,26)),(21,28)),27))),((5,23),25)),(8,15)),(17,29)),18))));
tree B_3.66 = [&U] [&W 1/100] (1,(2,(3,((((((4,19),((5,23),25)),((6,(((7,24),14),13)),((9,(10,(11,12))),((((16,20),(22,26)),(21,28)),27)))),(8,15)),(17,29)),18))));
tree B_3.67 = [&U] [&W 1/100] (1,(2,(3,((((((4,19),((5,23),25)),((6,(((7,24),13),14)),((9,(10,(11,12))),((((16,20),(22,26)),(21,28)),27)))),(8,15)),(17,29)),18))));
tree B_3.68 = [&U] [&W 1/100] (1,(2,(3,(((((((4,19),((5,23),25)),((6,((7,24),(13,14))),((9,(10,(11,12))),((((16,20),(22,26)),(21,28)),27)))),(8,15)),29),17),18))));
tree B_3.69 = [&U] [&W 1/100] (1,(2,(3,((((((4,19),((5,23),25)),((6,((7,24),(13,14))),((9,(10,(11,12))),((((16,20),(22,26)),(21,28)),27)))),((8,15),29)),17),18))));
tree B_3.70 = [&U] [&W 1/100] (1,(2,(3,(((((((4,19),((5,23),25)),((6,((7,24),(13,14))),((9,(10,(11,12))),((((16,20),(22,26)),(21,28)),27)))),29),(8,15)),17),18))));
tree B_3.71 = [&U] [&W 1/100] (1,(2,(3,((((((4,19),((5,23),25)),((6,((7,24),(13,14))),((9,(10,(11,12))),((((16,20),(22,26)),(21,28)),27)))),(8,(15,29))),17),18))));
tree B_3.72 = [&U] [&W 1/100] (1,(2,(3,((((((4,19),((5,23),25)),((6,((7,24),(13,14))),((9,(10,(11,12))),((((16,20),(22,26)),(21,28)),27)))),((8,29),15)),17),18))));
tree B_3.73 = [&U] [&W 1/100] (1,(2,(3,(((((((4,19),((5,23),25)),((6,((7,24),(13,14))),((9,(10,(11,12))),((((16,20),(22,26)),(21,28)),27)))),(8,15)),17),29),18))));
tree B_3.74 = [&U] [&W 1/100] (1,(2,(3,((((((4,19),((5,23),25)),((6,((7,((22,26),24)),(13,14))),((9,(10,(11,12))),(((16,20),(21,28)),27)))),(8,15)),(17,29)),18))));
tree B_3.75 = [&U] [&W 1/100] (1,(2,(3,((((((4,19),((5,23),25)),((6,((7,(22,24)),(13,14))),((9,(10,(11,12))),((((16,20),26),(21,28)),27)))),(8,15)),(17,29)),18))));
tree B_3.76 = [&U] [&W 1/100] (1,(2,(3,((((((((4,19),((7,24),13,14)),6),((9,(10,(11,12))),(((((16,20),(22,26)),28),21),27))),((5,23),25)),(8,15)),(17,29)),18))));
tree B_3.77 = [&U] [&W 1/100] (1,(2,(3,((((((4,19),((5,23),25)),((6,(((7,24),14),13)),((9,(10,(11,12))),(((((16,20),(22,26)),28),21),27)))),(8,15)),(17,29)),18))));
tree B_3.78 = [&U] [&W 1/100] (1,(2,(3,((((((4,19),((5,23),25)),((6,(((7,24),13),14)),((9,(10,(11,12))),(((((16,20),(22,26)),28),21),27)))),(8,15)),(17,29)),18))));
tree B_3.79 = [&U] [&W 1/100] (1,(2,(3,(((((((4,19),((5,23),25)),((6,((7,24),(13,14))),((9,(10,(11,12))),(((((16,20),(22,26)),28),21),27)))),(8,15)),29),17),18))));
tree B_3.80 = [&U] [&W 1/100] (1,(2,(3,((((((4,19),((5,23),25)),((6,((7,24),(13,14))),((9,(10,(11,12))),(((((16,20),(22,26)),28),21),27)))),((8,15),29)),17),18))));
tree B_3.81 = [&U] [&W 1/100] (1,(2,(3,(((((((4,19),((5,23),25)),((6,((7,24),(13,14))),((9,(10,(11,12))),(((((16,20),(22,26)),28),21),27)))),29),(8,15)),17),18))));
tree B_3.82 = [&U] [&W 1/100] (1,(2,(3,((((((4,19),((5,23),25)),((6,((7,24),(13,14))),((9,(10,(11,12))),(((((16,20),(22,26)),28),21),27)))),(8,(15,29))),17),18))));
tree B_3.83 = [&U] [&W 1/100] (1,(2,(3,((((((4,19),((5,23),25)),((6,((7,24),(13,14))),((9,(10,(11,12))),(((((16,20),(22,26)),28),21),27)))),((8,29),15)),17),18))));
tree B_3.84 = [&U] [&W 1/100] (1,(2,(3,(((((((4,19),((5,23),25)),((6,((7,24),(13,14))),((9,(10,(11,12))),(((((16,20),(22,26)),28),21),27)))),(8,15)),17),29),18))));
tree B_3.85 = [&U] [&W 1/100] (1,(2,(3,((((((4,19),((5,23),25)),((6,((7,((22,26),24)),(13,14))),((9,(10,(11,12))),((((16,20),28),21),27)))),(8,15)),(17,29)),18))));
tree B_3.86 = [&U] [&W 1/100] (1,(2,(3,((((((4,19),((5,23),25)),((6,((7,(22,24)),(13,14))),((9,(10,(11,12))),(((((16,20),26),28),21),27)))),(8,15)),(17,29)),18))));
tree B_3.87 = [&U] [&W 1/100] (1,(2,(3,(((((((((4,19),((7,24),13,14)),6),28),((9,(10,(11,12))),((((16,20),(22,26)),21),27))),((5,23),25)),(8,15)),(17,29)),18))));
tree B_3.88 = [&U] [&W 1/100] (1,(2,(3,((((((4,19),((5,23),25)),(((6,(((7,24),14),13)),28),((9,(10,(11,12))),((((16,20),(22,26)),21),27)))),(8,15)),(17,29)),18))));
tree B_3.89 = [&U] [&W 1/100] (1,(2,(3,((((((4,19),((5,23),25)),(((6,(((7,24),13),14)),28),((9,(10,(11,12))),((((16,20),(22,26)),21),27)))),(8,15)),(17,29)),18))));
tree B_3.90 = [&U] [&W 1/100] (1,(2,(3,(((((((4,19),((5,23),25)),(((6,((7,24),(13,14))),28),((9,(10,(11,12))),((((16,20),(22,26)),21),27)))),(8,15)),29),17),18))));
tree B_3.91 = [&U] [&W 1/100] (1,(2,(3,((((((4,19),((5,23),25)),(((6,((7,24),(13,14))),28),((9,(10,(11,12))),((((16,20),(22,26)),21),27)))),((8,15),29)),17),18))));
tree B_3.92 = [&U] [&W 1/100] (1,(2,(3,(((((((4,19),((5,23),25)),(((6,((7,24),(13,14))),28),((9,(10,(11,12))),((((16,20),(22,26)),21),27)))),29),(8,15)),17),18))));
tree B_3.93 = [&U] [&W 1/100] (1,(2,(3,((((((4,19),((5,23),25)),(((6,((7,24),(13,14))),28),((9,(10,(11,12))),((((16,20),(22,26)),21),27)))),(8,(15,29))),17),18))));
tree B_3.94 = [&U] [&W 1/100] (1,(2,(3,((((((4,19),((5,23),25)),(((6,((7,24),(13,14))),28),((9,(10,(11,12))),((((16,20),(22,26)),21),27)))),((8,29),15)),17),18))));
tree B_3.95 = [&U] [&W 1/100] (1,(2,(3,(((((((4,19),((5,23),25)),(((6,((7,24),(13,14))),28),((9,(10,(11,12))),((((16,20),(22,26)),21),27)))),(8,15)),17),29),18))));
tree B_3.96 = [&U] [&W 1/100] (1,(2,(3,((((((4,19),((5,23),25)),(((6,((7,((22,26),24)),(13,14))),28),((9,(10,(11,12))),(((16,20),21),27)))),(8,15)),(17,29)),18))));
tree B_3.97 = [&U] [&W 1/100] (1,(2,(3,((((((4,19),((5,23),25)),(((6,((7,(22,24)),(13,14))),28),((9,(10,(11,12))),((((16,20),26),21),27)))),(8,15)),(17,29)),18))));
tree B_3.98 = [&U] [&W 1/100] (1,(2,(3,(((((((((4,19),((7,24),13,14)),6),((9,(10,(11,12))),((((16,20),(22,26)),21),27))),28),((5,23),25)),(8,15)),(17,29)),18))));
tree B_3.99 = [&U] [&W 1/100] (1,(2,(3,(((((((4,19),((5,23),25)),(((6,((7,24),(13,14))),((9,(10,(11,12))),((((16,20),(22,26)),21),27))),28)),(8,15)),29),17),18))));
tree B_3.100 = [&U] [&W 1/100] (1,(2,(3,((((((4,19),((5,23),25)),(((6,((7,24),(13,14))),((9,(10,(11,12))),((((16,20),(22,26)),21),27))),28)),((8,15),29)),17),18))));

[Trees found in bootstrap replicate #4 (seed=505123426)]
tree B_4.1 = [&U] [&W 1/26] (1,(2,(3,((((((((4,(5,23)),19),(((6,14),((7,(22,27)),13)),(((9,28),(10,(11,12))),24))),((((16,26),20),21),25)),29),(8,15)),17),18))));
tree B_4.2 = [&U] [&W 1/26] (1,(2,(3,((((((((4,(5,23)),19),(((6,14),(((7,(22,27)),24),13)),((9,28),(10,(11,12))))),((((16,26),20),21),25)),29),(8,15)),17),18))));
tree B_4.3 = [&U] [&W 1/26] (1,(2,(3,((((((((4,(5,23)),19),(((6,14),(7,(22,27)),13),(((9,28),(10,(11,12))),24))),((((16,26),20),21),25)),29),(8,15)),17),18))));
tree B_4.4 = [&U] [&W 1/26] (1,(2,(3,((((((((4,(5,23)),19),((((6,14),(7,(22,27))),13),(((9,28),(10,(11,12))),24))),((((16,26),20),21),25)),29),(8,15)),17),18))));
tree B_4.5 = [&U] [&W 1/26] (1,(2,(3,((((((((4,(5,23)),19),((((6,14),((7,(22,27)),24)),13),((9,28),(10,(11,12))))),((((16,26),20),21),25)),29),(8,15)),17),18))));
tree B_4.6 = [&U] [&W 1/26] (1,(2,(3,((((((((4,(5,23)),19),((((6,14),13),((7,(22,27)),24)),((9,28),(10,(11,12))))),((((16,26),20),21),25)),29),(8,15)),17),18))));
tree B_4.7 = [&U] [&W 1/26] (1,(2,(3,((((((((4,(5,23)),19),(((((6,14),24),(7,(22,27))),13),((9,28),(10,(11,12))))),((((16,26),20),21),25)),29),(8,15)),17),18))));
tree B_4.8 = [&U] [&W 1/26] (1,(2,(3,((((((((4,(5,23)),19),(((((6,14),(7,(22,27))),24),13),((9,28),(10,(11,12))))),((((16,26),20),21),25)),29),(8,15)),17),18))));
tree B_4.9 = [&U] [&W 1/26] (1,(2,(3,((((((((4,(5,23)),19),((((6,14,24),(7,(22,27))),13),((9,28),(10,(11,12))))),((((16,26),20),21),25)),29),(8,15)),17),18))));
tree B_4.10 = [&U] [&W 1/26] (1,(2,(3,((((((((4,(5,23)),19),(((((6,24),14),(7,(22,27))),13),((9,28),(10,(11,12))))),((((16,26),20),21),25)),29),(8,15)),17),18))));
tree B_4.11 = [&U] [&W 1/26] (1,(2,(3,(((((((((4,27),((5,23),22)),19),(((((6,14),7),24),13),((9,28),(10,(11,12))))),((((16,26),20),21),25)),29),(8,15)),17),18))));
tree B_4.12 = [&U] [&W 1/26] (1,(2,(3,(((((((((4,27),((5,23),22)),19),((((6,14),7),13),(((9,28),(10,(11,12))),24))),((((16,26),20),21),25)),29),(8,15)),17),18))));
tree B_4.13 = [&U] [&W 1/26] (1,(2,(3,(((((((((4,27),((5,23),22)),19),((((6,14,24),7),13),((9,28),(10,(11,12))))),((((16,26),20),21),25)),29),(8,15)),17),18))));
tree B_4.14 = [&U] [&W 1/26] (1,(2,(3,(((((((((4,27),((5,23),22)),19),(((((6,24),14),7),13),((9,28),(10,(11,12))))),((((16,26),20),21),25)),29),(8,15)),17),18))));
tree B_4.15 = [&U] [&W 1/26] (1,(2,(3,(((((((((4,27),((5,23),22)),19),((((6,14),(7,24)),13),((9,28),(10,(11,12))))),((((16,26),20),21),25)),29),(8,15)),17),18))));
tree B_4.16 = [&U] [&W 1/26] (1,(2,(3,(((((((((4,27),((5,23),22)),19),(((((6,14),24),7),13),((9,28),(10,(11,12))))),((((16,26),20),21),25)),29),(8,15)),17),18))));
tree B_4.17 = [&U] [&W 1/26] (1,(2,(3,(((((((((4,27),((5,23),22)),19),((((6,14),13),(7,24)),((9,28),(10,(11,12))))),((((16,26),20),21),25)),29),(8,15)),17),18))));
tree B_4.18 = [&U] [&W 1/26] (1,(2,(3,(((((((((4,27),((5,23),22)),19),(((6,14),((7,24),13)),((9,28),(10,(11,12))))),((((16,26),20),21),25)),29),(8,15)),17),18))));
tree B_4.19 = [&U] [&W 1/26] (1,(2,(3,(((((((((4,27),((5,23),22)),19),(((6,14),(7,13)),(((9,28),(10,(11,12))),24))),((((16,26),20),21),25)),29),(8,15)),17),18))));
tree B_4.20 = [&U] [&W 1/26] (1,(2,(3,(((((((((4,27),((5,23),22)),19),(((6,14),7,13),(((9,28),(10,(11,12))),24))),((((16,26),20),21),25)),29),(8,15)),17),18))));
tree B_4.21 = [&U] [&W 1/26] (1,(2,(3,(((((((((4,27),((5,23),22)),19),(((6,14),7,13),(((9,28),(10,(11,12))),24))),((((16,26),20),21),25)),29),(8,15)),17),18))));
tree B_4.22 = [&U] [&W 1/26] (1,(2,(3,(((((((((4,27),((5,23),22)),19),(((6,14),((7,24),13)),((9,28),(10,(11,12))))),((((16,26),20),21),25)),29),(8,15)),17),18))));
tree B_4.23 = [&U] [&W 1/26] (1,(2,(3,(((((((((4,27),((5,23),22)),19),((((6,14),(7,24)),13),((9,28),(10,(11,12))))),((((16,26),20),21),25)),29),(8,15)),17),18))));
tree B_4.24 = [&U] [&W 1/26] (1,(2,(3,(((((((((4,27),((5,23),22)),19),(((((6,14),24),7),13),((9,28),(10,(11,12))))),((((16,26),20),21),25)),29),(8,15)),17),18))));
tree B_4.25 = [&U] [&W 1/26] (1,(2,(3,(((((((((4,27),((5,23),22)),19),((((6,14,24),7),13),((9,28),(10,(11,12))))),((((16,26),20),21),25)),29),(8,15)),17),18))));
tree B_4.26 = [&U] [&W 1/26] (1,(2,(3,(((((((((4,27),((5,23),22)),19),(((6,14),7,13),(((9,28),(10,(11,12))),24))),((((16,26),20),21),25)),29),(8,15)),17),18))));

[Trees found in bootstrap replicate #5 (seed=1144076609)]
tree B_5.1 = [&U] [&W 1/26] (1,(2,(((3,18),19),((((((4,(((6,14),((7,(24,25)),13)),27)),((9,(10,(11,12))),21)),(((8,16),20),15)),((((5,23),26),22),29)),17),28))));
tree B_5.2 = [&U] [&W 1/26] (1,(2,(((3,18),19),((((((4,(((6,14),((7,(24,25)),13)),27)),((9,(10,(11,12))),21)),((8,(15,20)),16)),((((5,23),26),22),29)),17),28))));
tree B_5.3 = [&U] [&W 1/26] (1,(2,(((3,18),19),((((((4,(((6,14),((7,(24,25)),13)),27)),((9,(10,(11,12))),21)),(8,((15,20),16))),((((5,23),26),22),29)),17),28))));
tree B_5.4 = [&U] [&W 1/26] (1,(2,(((3,18),19),((((((4,(((6,14),((7,(24,25)),13)),27)),((9,(10,(11,12))),21)),((8,(15,16)),20)),((((5,23),26),22),29)),17),28))));
tree B_5.5 = [&U] [&W 1/26] (1,(2,(((3,18),19),((((((4,(((6,14),((7,(24,25)),13)),27)),((9,(10,(11,12))),21)),(((8,15),16),20)),((((5,23),26),22),29)),17),28))));
tree B_5.6 = [&U] [&W 1/26] (1,(2,(((3,18),19),((((((4,(((6,14),((7,(24,25)),13)),27)),((9,(10,(11,12))),21)),((8,16),(15,20))),((((5,23),26),22),29)),17),28))));
tree B_5.7 = [&U] [&W 1/26] (1,(2,(((3,18),19),((((((4,(((6,14),((7,(24,25)),13)),27)),((9,(10,(11,12))),21)),(((8,16),15),20)),((((5,23),26),22),29)),17),28))));
tree B_5.8 = [&U] [&W 1/26] (1,(2,(((3,18),19),((((((4,(((6,14),((7,(24,25)),13)),27)),((9,(10,(11,12))),21)),((8,(16,20)),15)),((((5,23),26),22),29)),17),28))));
tree B_5.9 = [&U] [&W 1/26] (1,(2,(((3,18),19),((((((4,(((6,14),((7,(24,25)),13)),27)),((9,(10,(11,12))),21)),((8,20),(15,16))),((((5,23),26),22),29)),17),28))));
tree B_5.10 = [&U] [&W 1/26] (1,(2,(((3,18),19),((((((4,(((6,14),((7,(24,25)),13)),27)),((9,(10,(11,12))),21)),(((8,20),15),16)),((((5,23),26),22),29)),17),28))));
tree B_5.11 = [&U] [&W 1/26] (1,(2,(((3,18),19),((((((4,(((6,14),((7,(24,25)),13)),27)),((9,(10,(11,12))),21)),(((8,20),16),15)),((((5,23),26),22),29)),17),28))));
tree B_5.12 = [&U] [&W 1/26] (1,(2,(((3,18),19),((((((4,(((6,14),((7,(24,25)),13)),27)),((9,(10,(11,12))),21)),((8,15),(16,20))),((((5,23),26),22),29)),17),28))));
tree B_5.13 = [&U] [&W 1/26] (1,(2,(((3,18),19),((((((4,(((6,14),((7,(24,25)),13)),27)),((9,(10,(11,12))),21)),(8,(15,(16,20)))),((((5,23),26),22),29)),17),28))));
tree B_5.14 = [&U] [&W 1/26] (1,(2,(((3,18),19),((((((4,(((6,14),((7,(24,25)),13)),27)),(9,((10,(11,12)),21))),(((8,16),20),15)),((((5,23),26),22),29)),17),28))));
tree B_5.15 = [&U] [&W 1/26] (1,(2,(((3,18),19),((((((4,(((6,14),((7,(24,25)),13)),27)),((9,21),(10,(11,12)))),(((8,16),20),15)),((((5,23),26),22),29)),17),28))));
tree B_5.16 = [&U] [&W 1/26] (1,(2,(((3,18),19),((((((4,((6,14),((7,(24,25)),13))),(((9,(10,(11,12))),21),27)),(((8,16),20),15)),((((5,23),26),22),29)),17),28))));
tree B_5.17 = [&U] [&W 1/26] (1,(2,((3,18,19),((((((4,(((6,14),((7,(24,25)),13)),27)),((9,(10,(11,12))),21)),(((8,16),20),15)),((((5,23),26),22),29)),17),28))));
tree B_5.18 = [&U] [&W 1/26] (1,(2,(((3,19),18),((((((4,(((6,14),((7,(24,25)),13)),27)),((9,(10,(11,12))),21)),(((8,16),20),15)),((((5,23),26),22),29)),17),28))));
tree B_5.19 = [&U] [&W 1/26] (1,(2,(((3,18),19),((((((4,((((6,14),13),(7,(24,25))),27)),((9,(10,(11,12))),21)),(((8,16),20),15)),((((5,23),26),22),29)),17),28))));
tree B_5.20 = [&U] [&W 1/26] (1,(2,(((3,18),19),((((((4,(((6,14),(7,(24,25)),13),27)),((9,(10,(11,12))),21)),(((8,16),20),15)),((((5,23),26),22),29)),17),28))));
tree B_5.21 = [&U] [&W 1/26] (1,(2,((3,18),(((((((4,19),(((6,14),((7,(24,25)),13)),27)),((9,(10,(11,12))),21)),(((8,16),20),15)),((((5,23),26),22),29)),17),28))));
tree B_5.22 = [&U] [&W 1/26] (1,(2,(((3,18),19),((((((4,(((6,14),((7,(24,25)),13)),27)),((9,(10,(11,12))),21)),(8,((15,16),20))),((((5,23),26),22),29)),17),28))));
tree B_5.23 = [&U] [&W 1/26] (1,(2,(((3,18),19),((((((4,(((6,14),((7,(24,25)),13)),27)),((9,(10,(11,12))),21)),(((8,15),20),16)),((((5,23),26),22),29)),17),28))));
tree B_5.24 = [&U] [&W 1/26] (1,(2,(((3,18),19),((((((4,(((6,14),((7,(24,25)),13)),27)),(9,((10,(11,12)),21))),((8,(15,20)),16)),((((5,23),26),22),29)),17),28))));
tree B_5.25 = [&U] [&W 1/26] (1,(2,(((3,18),19),((((((4,(((6,14),((7,(24,25)),13)),27)),((9,21),(10,(11,12)))),((8,(15,20)),16)),((((5,23),26),22),29)),17),28))));
tree B_5.26 = [&U] [&W 1/26] (1,(2,(((3,18),19),((((((4,((6,14),((7,(24,25)),13))),(((9,(10,(11,12))),21),27)),((8,(15,20)),16)),((((5,23),26),22),29)),17),28))));

[Trees found in bootstrap replicate #6 (seed=1018165591)]
tree B_6.1 = [&U] [&W 1/100] (1,(2,((3,19),(((((4,23),5),((((6,(((7,27),13),14)),(((9,(10,(11,12))),21),24)),25),(((17,28),20),29))),(((8,22),15),(16,26))),18))));
tree B_6.2 = [&U] [&W 1/100] (1,(2,((3,19),(((((4,23),5),((((((6,(((7,27),13),14)),(((9,(10,(11,12))),21),24)),25),29),(17,28)),20)),(((8,22),15),(16,26))),18))));
tree B_6.3 = [&U] [&W 1/100] (1,(2,((3,19),(((((4,23),5),((((((6,(((7,27),13),14)),(((9,(10,(11,12))),21),24)),25),29),20),(17,28))),(((8,22),15),(16,26))),18))));
tree B_6.4 = [&U] [&W 1/100] (1,(2,((3,19),(((((4,23),5),(((((((6,(((7,27),13),14)),(((9,(10,(11,12))),21),24)),25),29),20),28),17)),(((8,22),15),(16,26))),18))));
tree B_6.5 = [&U] [&W 1/100] (1,(2,((3,19),(((((4,23),5),((((6,(((7,27),13),14)),(((9,(10,(11,12))),21),24)),25),((17,20,29),28))),(((8,22),15),(16,26))),18))));
tree B_6.6 = [&U] [&W 1/100] (1,(2,((3,19),(((((4,23),5),((((6,(((7,27),13),14)),(((9,(10,(11,12))),21),24)),25),(17,(20,28,29)))),(((8,22),15),(16,26))),18))));
tree B_6.7 = [&U] [&W 1/100] (1,(2,((3,19),(((((4,23),5),((((((6,(((7,27),13),14)),(((9,(10,(11,12))),21),24)),25),20),(17,28)),29)),(((8,22),15),(16,26))),18))));
tree B_6.8 = [&U] [&W 1/100] (1,(2,((3,19),(((((4,23),5),((((((6,(((7,27),13),14)),(((9,(10,(11,12))),21),24)),25),(17,28)),20),29)),(((8,22),15),(16,26))),18))));
tree B_6.9 = [&U] [&W 1/100] (1,(2,((3,19),(((((4,23),5),(((((6,(((7,27),13),14)),25),(((9,(10,(11,12))),21),24)),29),((17,28),20))),(((8,22),15),(16,26))),18))));
tree B_6.10 = [&U] [&W 1/100] (1,(2,((3,19),(((((4,23),5),(((((6,(((7,27),13),14)),25),(((9,(10,(11,12))),21),24)),((17,28),20)),29)),(((8,22),15),(16,26))),18))));
tree B_6.11 = [&U] [&W 1/100] (1,(2,((3,19),(((((4,23),5),((((6,(((7,27),13),14)),((((9,(10,(11,12))),21),24),25)),29),((17,28),20))),(((8,22),15),(16,26))),18))));
tree B_6.12 = [&U] [&W 1/100] (1,(2,((3,19),(((((4,23),5),((((6,(((7,27),13),14)),((((9,(10,(11,12))),21),24),25)),((17,28),20)),29)),(((8,22),15),(16,26))),18))));
tree B_6.13 = [&U] [&W 1/100] (1,(2,((3,19),(((((4,23),5),(((((((6,(((7,27),13),14)),(((9,(10,(11,12))),21),24)),25),28),17),20),29)),(((8,22),15),(16,26))),18))));
tree B_6.14 = [&U] [&W 1/100] (1,(2,((3,19),(((((4,23),5),((((((6,(((7,27),13),14)),25),(((9,(10,(11,12))),21),24)),20),(17,28)),29)),(((8,22),15),(16,26))),18))));
tree B_6.15 = [&U] [&W 1/100] (1,(2,((3,19),(((((4,23),5),((((((6,(((7,27),13),14)),25),(((9,(10,(11,12))),21),24)),(17,28)),20),29)),(((8,22),15),(16,26))),18))));
tree B_6.16 = [&U] [&W 1/100] (1,(2,((3,19),(((((4,23),5),(((((6,(((7,27),13),14)),((((9,(10,(11,12))),21),24),25)),20),(17,28)),29)),(((8,22),15),(16,26))),18))));
tree B_6.17 = [&U] [&W 1/100] (1,(2,((3,19),(((((4,23),5),(((((6,(((7,27),13),14)),((((9,(10,(11,12))),21),24),25)),(17,28)),20),29)),(((8,22),15),(16,26))),18))));
tree B_6.18 = [&U] [&W 1/100] (1,(2,((3,19),(((((4,23),5),(((((((6,(((7,27),13),14)),25),(((9,(10,(11,12))),21),24)),28),17),20),29)),(((8,22),15),(16,26))),18))));
tree B_6.19 = [&U] [&W 1/100] (1,(2,((3,19),(((((4,23),5),((((((6,(((7,27),13),14)),((((9,(10,(11,12))),21),24),25)),28),17),20),29)),(((8,22),15),(16,26))),18))));
tree B_6.20 = [&U] [&W 1/100] (1,(2,((3,19),(((((4,23),5),(((((6,(((7,27),13),14)),(((9,(10,(11,12))),21),24)),25),29),((17,28),20))),(((8,22),15),(16,26))),18))));
tree B_6.21 = [&U] [&W 1/100] (1,(2,((3,19),((((((4,23),5),29),((((6,(((7,27),13),14)),(((9,(10,(11,12))),21),24)),25),((17,28),20))),(((8,22),15),(16,26))),18))));
tree B_6.22 = [&U] [&W 1/100] (1,(2,((3,19),((((((4,23),5),((((6,(((7,27),13),14)),(((9,(10,(11,12))),21),24)),25),((17,28),20))),29),(((8,22),15),(16,26))),18))));
tree B_6.23 = [&U] [&W 1/100] (1,(2,((3,19),(((((4,23),5),((((6,(((7,27),13),14)),(((9,(10,(11,12))),21),24)),25),((17,(28,29)),20))),(((8,22),15),(16,26))),18))));
tree B_6.24 = [&U] [&W 1/100] (1,(2,((3,19),(((((4,23),5),((((6,(((7,27),13),14)),(((9,(10,(11,12))),21),24)),25),(((17,29),28),20))),(((8,22),15),(16,26))),18))));
tree B_6.25 = [&U] [&W 1/100] (1,(2,((3,19),(((((4,23),5),((((6,(((7,27),13),14)),(((9,(10,(11,12))),21),24)),25),((17,28),20))),((((8,22),15),(16,26)),29)),18))));
tree B_6.26 = [&U] [&W 1/100] (1,(2,((3,19),((((((4,23),5),((((6,(((7,27),13),14)),(((9,(10,(11,12))),21),24)),25),((17,28),20))),(((8,22),15),(16,26))),29),18))));
tree B_6.27 = [&U] [&W 1/100] (1,(2,((3,19),(((((4,23),5),(((((6,(((7,27),13),14)),(((9,(10,(11,12))),21),24)),25),((17,28),20)),29)),(((8,22),15),(16,26))),18))));
tree B_6.28 = [&U] [&W 1/100] (1,(2,((3,19),(((((4,23),5),(((((6,(((7,27),13),14)),(((9,(10,(11,12))),21),24)),25),((17,20),28)),29)),(((8,22),15),(16,26))),18))));
tree B_6.29 = [&U] [&W 1/100] (1,(2,((3,19),(((((4,23),5),(((((6,(((7,27),13),14)),(((9,(10,(11,12))),21),24)),25),29),((17,20),28))),(((8,22),15),(16,26))),18))));
tree B_6.30 = [&U] [&W 1/100] (1,(2,((3,19),(((((4,23),5),(((((6,(((7,27),13),14)),(((9,(10,(11,12))),21),24)),25),(17,(20,28))),29)),(((8,22),15),(16,26))),18))));
tree B_6.31 = [&U] [&W 1/100] (1,(2,((3,19),(((((4,23),5),(((((6,(((7,27),13),14)),(((9,(10,(11,12))),21),24)),25),29),(17,(20,28)))),(((8,22),15),(16,26))),18))));
tree B_6.32 = [&U] [&W 1/100] (1,(2,((3,19),(((((4,23),5),((((6,(((7,27),13),14)),(((9,(10,(11,12))),21),24)),25),((17,28),20,29))),(((8,22),15),(16,26))),18))));
tree B_6.33 = [&U] [&W 1/100] (1,(2,((3,19),(((((4,23),5),(((((6,(((7,27),13),14)),(((9,(10,(11,12))),21),24)),25),20),((17,28),29))),(((8,22),15),(16,26))),18))));
tree B_6.34 = [&U] [&W 1/100] (1,(2,((3,19),(((((4,23),5),(((((6,(((7,27),13),14)),(((9,(10,(11,12))),21),24)),25),((17,28),29)),20)),(((8,22),15),(16,26))),18))));
tree B_6.35 = [&U] [&W 1/100] (1,(2,((3,19),((((((4,23),5),20),((((6,(((7,27),13),14)),(((9,(10,(11,12))),21),24)),25),((17,28),29))),(((8,22),15),(16,26))),18))));
tree B_6.36 = [&U] [&W 1/100] (1,(2,((3,19),((((((4,23),5),((((6,(((7,27),13),14)),(((9,(10,(11,12))),21),24)),25),((17,28),29))),20),(((8,22),15),(16,26))),18))));
tree B_6.37 = [&U] [&W 1/100] (1,(2,((3,19),(((((4,23),5),((((6,(((7,27),13),14)),(((9,(10,(11,12))),21),24)),25),((17,28),29))),((((8,22),15),(16,26)),20)),18))));
tree B_6.38 = [&U] [&W 1/100] (1,(2,((3,19),((((((4,23),5),((((6,(((7,27),13),14)),(((9,(10,(11,12))),21),24)),25),((17,28),29))),(((8,22),15),(16,26))),20),18))));
tree B_6.39 = [&U] [&W 1/100] (1,(2,((3,19),(((((4,23),5),((((6,(((7,27),13),14)),(((9,(10,(11,12))),21),24)),25),(((17,28),29),20))),(((8,22),15),(16,26))),18))));
tree B_6.40 = [&U] [&W 1/100] (1,(2,((3,19),(((((4,23),5),(((((6,(((7,27),13),14)),(((9,(10,(11,12))),21),24)),25),(17,28)),20,29)),(((8,22),15),(16,26))),18))));
tree B_6.41 = [&U] [&W 1/100] (1,(2,((3,19),(((((4,23),5),(((((6,(((7,27),13),14)),(((9,(10,(11,12))),21),24)),25),20,29),(17,28))),(((8,22),15),(16,26))),18))));
tree B_6.42 = [&U] [&W 1/100] (1,(2,((3,19),(((((4,23),5),(((6,(((7,27),13),14)),((((9,(10,(11,12))),21),24),25)),(((17,28),20),29))),(((8,22),15),(16,26))),18))));
tree B_6.43 = [&U] [&W 1/100] (1,(2,((3,19),(((((4,23),5),(((6,(((7,27),13),14)),(((9,(10,(11,12))),(21,24)),25)),(((17,28),20),29))),(((8,22),15),(16,26))),18))));
tree B_6.44 = [&U] [&W 1/100] (1,(2,((3,19),(((((4,23),5),((((6,(((7,27),13),14)),25),((9,(10,(11,12))),(21,24))),(((17,28),20),29))),(((8,22),15),(16,26))),18))));
tree B_6.45 = [&U] [&W 1/100] (1,(2,((3,19),(((((4,23),5),((((6,(((7,27),13),14)),25),(((9,(10,(11,12))),21),24)),(((17,28),20),29))),(((8,22),15),(16,26))),18))));
tree B_6.46 = [&U] [&W 1/100] (1,(2,((3,19),(((((4,23),5),((((6,(((7,27),13),14)),(((9,(10,(11,12))),21),24)),25),((17,(20,28)),29))),(((8,22),15),(16,26))),18))));
tree B_6.47 = [&U] [&W 1/100] (1,(2,((3,19),(((((4,23),5),((((6,(((7,27),13),14)),(((9,(10,(11,12))),21),24)),25),((17,20),(28,29)))),(((8,22),15),(16,26))),18))));
tree B_6.48 = [&U] [&W 1/100] (1,(2,((3,19),(((((4,23),5),((((6,(((7,27),13),14)),(((9,(10,(11,12))),21),24)),25),(((17,20),29),28))),(((8,22),15),(16,26))),18))));
tree B_6.49 = [&U] [&W 1/100] (1,(2,((3,19),(((((4,23),5),(((((6,(((7,27),13),14)),(((9,(10,(11,12))),21),24)),25),28),((17,20),29))),(((8,22),15),(16,26))),18))));
tree B_6.50 = [&U] [&W 1/100] (1,(2,((3,19),(((((4,23),5),((((6,(((7,27),13),14)),(((9,(10,(11,12))),21),24)),(25,28)),((17,20),29))),(((8,22),15),(16,26))),18))));
tree B_6.51 = [&U] [&W 1/100] (1,(2,((3,19),(((((4,23),5),(((((6,(((7,27),13),14)),(((9,(10,(11,12))),21),24)),28),25),((17,20),29))),(((8,22),15),(16,26))),18))));
tree B_6.52 = [&U] [&W 1/100] (1,(2,((3,19),(((((4,23),5),((((6,(((7,27),13),14)),(((9,(10,(11,12))),21),24)),25),(((17,20),28),29))),(((8,22),15),(16,26))),18))));
tree B_6.53 = [&U] [&W 1/100] (1,(2,((3,19),(((((4,23),5),((((6,(((7,27),13),14)),(((9,(10,(11,12))),21),24)),25),((17,29),(20,28)))),(((8,22),15),(16,26))),18))));
tree B_6.54 = [&U] [&W 1/100] (1,(2,((3,19),(((((4,23),5),((((6,(((7,27),13),14)),(((9,(10,(11,12))),21),24)),25),(17,((20,28),29)))),(((8,22),15),(16,26))),18))));
tree B_6.55 = [&U] [&W 1/100] (1,(2,((3,19),(((((4,23),5),(((((6,(((7,27),13),14)),(((9,(10,(11,12))),21),24)),25),((20,28),29)),17)),(((8,22),15),(16,26))),18))));
tree B_6.56 = [&U] [&W 1/100] (1,(2,((3,19),(((((4,23),5),((((6,(((7,27),13),14)),((9,(10,(11,12))),(21,24))),25),(((17,28),20),29))),(((8,22),15),(16,26))),18))));
tree B_6.57 = [&U] [&W 1/100] (1,(2,((3,19),(((((4,23),5),((((6,((7,27),(13,14))),(((9,(10,(11,12))),21),24)),25),(((17,28),20),29))),(((8,22),15),(16,26))),18))));
tree B_6.58 = [&U] [&W 1/100] (1,(2,((3,19),(((((4,23),5),((((6,(((7,27),14),13)),(((9,(10,(11,12))),21),24)),25),(((17,28),20),29))),(((8,22),15),(16,26))),18))));
tree B_6.59 = [&U] [&W 1/100] (1,(2,((3,19),(((((4,23),5),((((6,(((7,27),13),14)),(((9,(10,(11,12))),21),24)),25),((17,28),29))),(((8,22),15),(16,26),20)),18))));
tree B_6.60 = [&U] [&W 1/100] (1,(2,((3,19),(((((4,23),5),((((6,(((7,27),13),14)),(((9,(10,(11,12))),21),24)),25),((17,28),29))),((((8,22),15),20),(16,26))),18))));
tree B_6.61 = [&U] [&W 1/100] (1,(2,((3,19),(((((4,23),5),((((6,(((7,27),13),14)),((((9,(10,(11,12))),21),24),28)),25),((17,20),29))),(((8,22),15),(16,26))),18))));
tree B_6.62 = [&U] [&W 1/100] (1,(2,((3,19),(((((4,23),5),(((((6,(((7,27),13),14)),28),(((9,(10,(11,12))),21),24)),25),((17,20),29))),(((8,22),15),(16,26))),18))));
tree B_6.63 = [&U] [&W 1/100] (1,(2,((3,19),(((((4,23),5),((((6,(((7,27),13),14)),(((9,(10,(11,12))),21),(24,28))),25),((17,20),29))),(((8,22),15),(16,26))),18))));
tree B_6.64 = [&U] [&W 1/100] (1,(2,((3,19),(((((4,23),5),((((6,(((7,27),13),14)),((((9,(10,(11,12))),21),28),24)),25),((17,20),29))),(((8,22),15),(16,26))),18))));
tree B_6.65 = [&U] [&W 1/100] (1,(2,((3,19),(((((4,23),5),((((6,(((7,27),13),14)),(((9,(10,(11,12))),(21,28)),24)),25),((17,20),29))),(((8,22),15),(16,26))),18))));
tree B_6.66 = [&U] [&W 1/100] (1,(2,((3,19),(((((4,23),5),((((6,(((7,27),13),14)),((((9,(10,(11,12))),28),21),24)),25),((17,20),29))),(((8,22),15),(16,26))),18))));
tree B_6.67 = [&U] [&W 1/100] (1,(2,((3,19),(((((4,23),5),(((((((6,(((7,27),13),14)),(((9,(10,(11,12))),21),24)),25),29),20),28),17)),(((8,22),15),(16,26))),18))));
tree B_6.68 = [&U] [&W 1/100] (1,(2,((3,19),((((((4,23),5),20),(((((6,(((7,27),13),14)),(((9,(10,(11,12))),21),24)),25),29),(17,28))),(((8,22),15),(16,26))),18))));
tree B_6.69 = [&U] [&W 1/100] (1,(2,((3,19),(((((4,23),5),(((((6,(((7,27),13),14)),(((9,(10,(11,12))),21),24)),25),29),(17,28))),((((8,22),15),(16,26)),20)),18))));
tree B_6.70 = [&U] [&W 1/100] (1,(2,((3,19),((((((4,23),5),(((((6,(((7,27),13),14)),(((9,(10,(11,12))),21),24)),25),29),(17,28))),(((8,22),15),(16,26))),20),18))));
tree B_6.71 = [&U] [&W 1/100] (1,(2,((3,19),(((((4,23),5),((((((6,(((7,27),13),14)),(((9,(10,(11,12))),21),24)),25),20),29),(17,28))),(((8,22),15),(16,26))),18))));
tree B_6.72 = [&U] [&W 1/100] (1,(2,((3,19),(((((4,23),5),(((((6,(((7,27),13),14)),(((9,(10,(11,12))),21),24)),25),29),(17,28))),(((8,22),15),(16,26),20)),18))));
tree B_6.73 = [&U] [&W 1/100] (1,(2,((3,19),(((((4,23),5),(((((6,(((7,27),13),14)),(((9,(10,(11,12))),21),24)),25),29),(17,28))),((((8,22),15),20),(16,26))),18))));
tree B_6.74 = [&U] [&W 1/100] (1,(2,((3,19),((((((4,23),5),(((((6,(((7,27),13),14)),(((9,(10,(11,12))),21),24)),25),29),(17,28))),20),(((8,22),15),(16,26))),18))));
tree B_6.75 = [&U] [&W 1/100] (1,(2,((3,19),((((((4,23),5),((((((6,(((7,27),13),14)),(((9,(10,(11,12))),21),24)),25),29),28),17)),20),(((8,22),15),(16,26))),18))));
tree B_6.76 = [&U] [&W 1/100] (1,(2,((3,19),((((((4,23),5),20),((((((6,(((7,27),13),14)),(((9,(10,(11,12))),21),24)),25),29),28),17)),(((8,22),15),(16,26))),18))));
tree B_6.77 = [&U] [&W 1/100] (1,(2,((3,19),((((((4,23),5),(((((6,(((7,27),13),14)),(((9,(10,(11,12))),21),24)),25),(17,28)),29)),20),(((8,22),15),(16,26))),18))));
tree B_6.78 = [&U] [&W 1/100] (1,(2,((3,19),((((((4,23),5),20),(((((6,(((7,27),13),14)),(((9,(10,(11,12))),21),24)),25),(17,28)),29)),(((8,22),15),(16,26))),18))));
tree B_6.79 = [&U] [&W 1/100] (1,(2,((3,19),(((((4,23),5),(((((((6,(((7,27),13),14)),(((9,(10,(11,12))),21),24)),25),29),28),17),20)),(((8,22),15),(16,26))),18))));
tree B_6.80 = [&U] [&W 1/100] (1,(2,((3,19),(((((4,23),5),((((((6,(((7,27),13),14)),(((9,(10,(11,12))),21),24)),25),(28,29)),17),20)),(((8,22),15),(16,26))),18))));
tree B_6.81 = [&U] [&W 1/100] (1,(2,((3,19),(((((4,23),5),(((((((6,(((7,27),13),14)),(((9,(10,(11,12))),21),24)),25),28),29),17),20)),(((8,22),15),(16,26))),18))));
tree B_6.82 = [&U] [&W 1/100] (1,(2,((3,19),(((((4,23),5),((((((6,(((7,27),13),14)),(((9,(10,(11,12))),21),24)),(25,28)),29),17),20)),(((8,22),15),(16,26))),18))));
tree B_6.83 = [&U] [&W 1/100] (1,(2,((3,19),(((((4,23),5),(((((((6,(((7,27),13),14)),(((9,(10,(11,12))),21),24)),28),25),29),17),20)),(((8,22),15),(16,26))),18))));
tree B_6.84 = [&U] [&W 1/100] (1,(2,((3,19),(((((4,23),5),((((((6,(((7,27),13),14)),((((9,(10,(11,12))),21),24),28)),25),29),17),20)),(((8,22),15),(16,26))),18))));
tree B_6.85 = [&U] [&W 1/100] (1,(2,((3,19),(((((4,23),5),(((((((6,(((7,27),13),14)),28),(((9,(10,(11,12))),21),24)),25),29),17),20)),(((8,22),15),(16,26))),18))));
tree B_6.86 = [&U] [&W 1/100] (1,(2,((3,19),(((((4,23),5),((((((6,(((7,27),13),14)),(((9,(10,(11,12))),21),24)),25),29),28),(17,20))),(((8,22),15),(16,26))),18))));
tree B_6.87 = [&U] [&W 1/100] (1,(2,((3,19),(((((4,23),5),(((((((6,(((7,27),13),14)),(((9,(10,(11,12))),21),24)),25),29),28),20),17)),(((8,22),15),(16,26))),18))));
tree B_6.88 = [&U] [&W 1/100] (1,(2,((3,19),(((((4,23),5),(((((6,(((7,27),13),14)),(((9,(10,(11,12))),21),24)),25),(17,(28,29))),20)),(((8,22),15),(16,26))),18))));
tree B_6.89 = [&U] [&W 1/100] (1,(2,((3,19),(((((4,23),5),(((((6,(((7,27),13),14)),(((9,(10,(11,12))),21),24)),25),((17,29),28)),20)),(((8,22),15),(16,26))),18))));
tree B_6.90 = [&U] [&W 1/100] (1,(2,((3,19),((((((4,23),5),29),(((((6,(((7,27),13),14)),(((9,(10,(11,12))),21),24)),25),(17,28)),20)),(((8,22),15),(16,26))),18))));
tree B_6.91 = [&U] [&W 1/100] (1,(2,((3,19),((((((4,23),5),(((((6,(((7,27),13),14)),(((9,(10,(11,12))),21),24)),25),(17,28)),20)),29),(((8,22),15),(16,26))),18))));
tree B_6.92 = [&U] [&W 1/100] (1,(2,((3,19),(((((4,23),5),(((((6,(((7,27),13),14)),(((9,(10,(11,12))),21),24)),25),(17,28)),20)),((((8,22),15),(16,26)),29)),18))));
tree B_6.93 = [&U] [&W 1/100] (1,(2,((3,19),((((((4,23),5),(((((6,(((7,27),13),14)),(((9,(10,(11,12))),21),24)),25),(17,28)),20)),(((8,22),15),(16,26))),29),18))));
tree B_6.94 = [&U] [&W 1/100] (1,(2,((3,19),(((((4,23),5),((((((6,(((7,27),13),14)),(((9,(10,(11,12))),21),24)),25),(17,28)),29),20)),(((8,22),15),(16,26))),18))));
tree B_6.95 = [&U] [&W 1/100] (1,(2,((3,19),(((((4,23),5),(((((((6,(((7,27),13),14)),(((9,(10,(11,12))),21),24)),25),28),17),29),20)),(((8,22),15),(16,26))),18))));
tree B_6.96 = [&U] [&W 1/100] (1,(2,((3,19),(((((4,23),5),((((((6,(((7,27),13),14)),25),(((9,(10,(11,12))),21),24)),(17,28)),29),20)),(((8,22),15),(16,26))),18))));
tree B_6.97 = [&U] [&W 1/100] (1,(2,((3,19),(((((4,23),5),(((((6,(((7,27),13),14)),25),(((9,(10,(11,12))),21),24)),((17,28),29)),20)),(((8,22),15),(16,26))),18))));
tree B_6.98 = [&U] [&W 1/100] (1,(2,((3,19),(((((4,23),5),(((((6,(((7,27),13),14)),((((9,(10,(11,12))),21),24),25)),(17,28)),29),20)),(((8,22),15),(16,26))),18))));
tree B_6.99 = [&U] [&W 1/100] (1,(2,((3,19),(((((4,23),5),((((6,(((7,27),13),14)),((((9,(10,(11,12))),21),24),25)),((17,28),29)),20)),(((8,22),15),(16,26))),18))));
tree B_6.100 = [&U] [&W 1/100] (1,(2,((3,19),(((((4,23),5),(((((6,(((7,27),13),14)),25),(((9,(10,(11,12))),21),24)),20),((17,28),29))),(((8,22),15),(16,26))),18))));

[Trees found in bootstrap replicate #7 (seed=977641728)]
tree B_7.1 = [&U] [&W 1/100] (1,(2,((3,18),((((((((4,(5,23)),19),(6,((7,13),14))),(((((9,21),(((10,(11,12)),22),27)),24),29),(25,26))),(8,15)),28),(16,20)),17))));
tree B_7.2 = [&U] [&W 1/100] (1,(2,((3,18),((((((((4,(5,23)),19),(6,((7,13),14))),(((((9,21),(((10,(11,12)),22),27)),24),(25,26)),29)),(8,15)),28),(16,20)),17))));
tree B_7.3 = [&U] [&W 1/100] (1,(2,((3,18),((((((((4,(5,23)),19),(6,((7,13),14))),((((9,21),(((10,(11,12)),22),27)),24),((25,26),29))),(8,15)),28),(16,20)),17))));
tree B_7.4 = [&U] [&W 1/100] (1,(2,((3,18),((((((((4,(5,23)),19),(6,((7,13),14))),((((9,((((10,(11,12)),22),27),21)),24),29),(25,26))),(8,15)),28),(16,20)),17))));
tree B_7.5 = [&U] [&W 1/100] (1,(2,((3,18),((((((((4,(5,23)),19),(6,((7,13),14))),(((((9,(((10,(11,12)),22),27)),21),24),29),(25,26))),(8,15)),28),(16,20)),17))));
tree B_7.6 = [&U] [&W 1/100] (1,(2,((3,18),((((((((4,(5,23)),19),(6,((7,13),14))),((((((9,((10,(11,12)),22)),27),21),24),29),(25,26))),(8,15)),28),(16,20)),17))));
tree B_7.7 = [&U] [&W 1/100] (1,(2,((3,18),((((((((4,(5,23)),19),(6,((7,13),14))),((((((9,27),((10,(11,12)),22)),21),24),29),(25,26))),(8,15)),28),(16,20)),17))));
tree B_7.8 = [&U] [&W 1/100] (1,(2,((3,18),((((((((4,(5,23)),19),(6,((7,13),14))),((((((9,((10,(11,12)),22)),21),27),24),29),(25,26))),(8,15)),28),(16,20)),17))));
tree B_7.9 = [&U] [&W 1/100] (1,(2,((3,18),((((((((4,(5,23)),19),(6,((7,13),14))),((((((9,(10,(11,12),22)),21),27),24),29),(25,26))),(8,15)),28),(16,20)),17))));
tree B_7.10 = [&U] [&W 1/100] (1,(2,((3,18),((((((((4,(5,23)),19),(6,((7,13),14))),((((((9,(10,((11,12),22))),21),27),24),29),(25,26))),(8,15)),28),(16,20)),17))));
tree B_7.11 = [&U] [&W 1/100] (1,(2,((3,18),((((((((4,(5,23)),19),(6,((7,13),14))),(((((9,21),(((10,(11,12)),22),27)),(25,26)),24),29)),(8,15)),28),(16,20)),17))));
tree B_7.12 = [&U] [&W 1/100] (1,(2,((3,18),((((((((4,(5,23)),19),(6,((7,13),14))),((((9,21),(((10,(11,12)),22),27)),24,(25,26)),29)),(8,15)),28),(16,20)),17))));
tree B_7.13 = [&U] [&W 1/100] (1,(2,((3,18),(((((((4,(5,23)),19),((6,((7,13),14)),(((((9,21),(((10,(11,12)),22),27)),24),(25,26)),29))),(8,15)),28),(16,20)),17))));
tree B_7.14 = [&U] [&W 1/100] (1,(2,((3,18),(((((((4,(5,23)),19),((6,((7,13),14)),((((9,21),(((10,(11,12)),22),27)),24),((25,26),29)))),(8,15)),28),(16,20)),17))));
tree B_7.15 = [&U] [&W 1/100] (1,(2,((3,18),((((((((4,(5,23)),19),(6,((7,13),14))),(((((9,21),(((10,(11,12)),22),27)),24),29),(25,26))),(8,15)),(16,20)),28),17))));
tree B_7.16 = [&U] [&W 1/100] (1,(2,((3,18),(((((((4,(5,23)),19),(6,((7,13),14))),(((((9,21),(((10,(11,12)),22),27)),24),29),(25,26))),(8,15)),17),((16,20),28)))));
tree B_7.17 = [&U] [&W 1/100] (1,(2,((3,18),((((((4,(5,23)),19),(6,((7,13),14))),(((((9,21),(((10,(11,12)),22),27)),24),29),(25,26))),(8,15)),(((16,20),28),17)))));
tree B_7.18 = [&U] [&W 1/100] (1,(2,((3,18),(((((((4,(5,23)),19),((6,((7,13),14)),(((((9,21),(((10,(11,12)),22),27)),24),29),(25,26)))),(8,15)),28),(16,20)),17))));
tree B_7.19 = [&U] [&W 1/100] (1,(2,((3,18),(((((((4,(5,23)),19),(((6,(7,13)),14),(((((9,21),(((10,(11,12)),22),27)),24),29),(25,26)))),(8,15)),28),(16,20)),17))));
tree B_7.20 = [&U] [&W 1/100] (1,(2,((3,18),(((((((4,(5,23)),19),(((6,14),(7,13)),(((((9,21),(((10,(11,12)),22),27)),24),29),(25,26)))),(8,15)),28),(16,20)),17))));
tree B_7.21 = [&U] [&W 1/100] (1,(2,((3,18),((((((((4,(5,23)),19),(((6,14),13),7)),(((((9,21),(((10,(11,12)),22),27)),24),29),(25,26))),(8,15)),28),(16,20)),17))));
tree B_7.22 = [&U] [&W 1/100] (1,(2,((3,18),((((((((4,(5,23)),19),(((6,14),7),13)),(((((9,21),(((10,(11,12)),22),27)),24),29),(25,26))),(8,15)),28),(16,20)),17))));
tree B_7.23 = [&U] [&W 1/100] (1,(2,((3,18),(((((((4,(5,23)),19),((((6,14),13),7),(((((9,21),(((10,(11,12)),22),27)),24),29),(25,26)))),(8,15)),28),(16,20)),17))));
tree B_7.24 = [&U] [&W 1/100] (1,(2,((3,18),(((((((4,(5,23)),19),((((6,14),7),13),(((((9,21),(((10,(11,12)),22),27)),24),29),(25,26)))),(8,15)),28),(16,20)),17))));
tree B_7.25 = [&U] [&W 1/100] (1,(2,((3,18),(((((((4,19),(5,23)),((6,((7,13),14)),(((((9,21),(((10,(11,12)),22),27)),24),29),(25,26)))),(8,15)),28),(16,20)),17))));
tree B_7.26 = [&U] [&W 1/100] (1,(2,((3,18),((((((4,((5,23),19)),((6,((7,13),14)),(((((9,21),(((10,(11,12)),22),27)),24),29),(25,26)))),(8,15)),28),(16,20)),17))));
tree B_7.27 = [&U] [&W 1/100] (1,(2,((3,18),(((((((4,(5,23)),19),(6,((7,13),14))),(((((9,21),(((10,(11,12)),22),27)),24),29),(25,26))),(8,15)),((16,20),28)),17))));
tree B_7.28 = [&U] [&W 1/100] (1,(2,((3,18),(((((((4,(5,23)),19),(6,((7,13),14))),(((((9,21),(((10,(11,12)),22),27)),24),29),(25,26))),(8,15)),(16,20)),(17,28)))));
tree B_7.29 = [&U] [&W 1/100] (1,(2,((3,18),((((((((4,(5,23)),19),(6,((7,13),14))),(((((9,21),(((10,(11,12)),22),27)),24),29),(25,26))),(8,15)),(16,20)),17),28))));
tree B_7.30 = [&U] [&W 1/100] (1,(2,((3,18),(((((((4,(5,23)),19),(6,((7,13),14))),(((((9,21),(((10,(11,12)),22),27)),24),29),(25,26))),(8,15)),(16,(20,28))),17))));
tree B_7.31 = [&U] [&W 1/100] (1,(2,((3,18),(((((((4,(5,23)),19),(6,((7,13),14))),(((((9,21),(((10,(11,12)),22),27)),24),29),(25,26))),(8,15)),((16,28),20)),17))));
tree B_7.32 = [&U] [&W 1/100] (1,(2,((3,18),((((((((4,(5,23)),19),(6,((7,13),14))),(((((9,21),(((10,(11,12)),22),27)),24),29),(25,26))),(8,15)),28),17),(16,20)))));
tree B_7.33 = [&U] [&W 1/100] (1,(2,((3,18),((((((((4,(5,23)),19),(((6,7),13),14)),(((((9,21),(((10,(11,12)),22),27)),24),29),(25,26))),(8,15)),28),(16,20)),17))));
tree B_7.34 = [&U] [&W 1/100] (1,(2,((3,18),((((((((4,(5,23)),19),(((6,13),7),14)),(((((9,21),(((10,(11,12)),22),27)),24),29),(25,26))),(8,15)),28),(16,20)),17))));
tree B_7.35 = [&U] [&W 1/100] (1,(2,((3,18),(((((((4,(5,23)),19),(6,((7,13),14))),(((((9,21),(((10,(11,12)),22),27)),24),29),(25,26))),(8,15)),28),((16,20),17)))));
tree B_7.36 = [&U] [&W 1/100] (1,(2,((3,18),((((((((4,(5,23)),19),((6,14),(7,13))),(((((9,21),(((10,(11,12)),22),27)),24),29),(25,26))),(8,15)),28),(16,20)),17))));
tree B_7.37 = [&U] [&W 1/100] (1,(2,((3,18),((((((((4,(5,23)),19),((6,(7,13)),14)),(((((9,21),(((10,(11,12)),22),27)),24),29),(25,26))),(8,15)),28),(16,20)),17))));
tree B_7.38 = [&U] [&W 1/100] (1,(2,((3,18),(((((((4,((5,23),19)),(6,((7,13),14))),(((((9,21),(((10,(11,12)),22),27)),24),29),(25,26))),(8,15)),28),(16,20)),17))));
tree B_7.39 = [&U] [&W 1/100] (1,(2,((3,18),((((((((4,19),(5,23)),(6,((7,13),14))),(((((9,21),(((10,(11,12)),22),27)),24),29),(25,26))),(8,15)),28),(16,20)),17))));
tree B_7.40 = [&U] [&W 1/100] (1,(2,((3,18),(((((((4,(5,23)),19),(6,((7,13),14))),(((((9,21),(((10,(11,12)),22),27)),24),29),(25,26))),(8,15)),(17,28)),(16,20)))));
tree B_7.41 = [&U] [&W 1/100] (1,(2,((3,18),((((((((4,(5,23)),19),(6,((7,13),14))),(((((9,21),(((10,(11,12)),22),27)),24),29),(25,26))),(8,15)),17),28),(16,20)))));
tree B_7.42 = [&U] [&W 1/100] (1,(2,((3,18),(((((((4,(5,23)),19),(6,((7,13),14))),(((((9,21),(((10,(11,12)),22),27)),24),29),(25,26))),(8,15)),((16,20),17)),28))));
tree B_7.43 = [&U] [&W 1/100] (1,(2,((3,18),((((((4,(5,23)),19),(6,((7,13),14))),(((((9,21),(((10,(11,12)),22),27)),24),29),(25,26))),(8,15)),(((16,20),17),28)))));
tree B_7.44 = [&U] [&W 1/100] (1,(2,(3,(((((((4,(5,23)),19),(6,((7,13),14))),(((((9,21),(((10,(11,12)),22),27)),24),29),(25,26))),(8,15)),(((16,20),17),28)),18))));
tree B_7.45 = [&U] [&W 1/100] (1,(2,((3,((((((4,(5,23)),19),(6,((7,13),14))),(((((9,21),(((10,(11,12)),22),27)),24),29),(25,26))),(8,15)),(((16,20),17),28))),18)));
tree B_7.46 = [&U] [&W 1/100] (1,(2,((3,18),((((((((4,(5,23)),19),(6,((7,14),13))),(((((9,21),(((10,(11,12)),22),27)),24),29),(25,26))),(8,15)),28),(16,20)),17))));
tree B_7.47 = [&U] [&W 1/100] (1,(2,((3,18),((((((((4,(5,23)),19),(6,(7,13,14))),(((((9,21),(((10,(11,12)),22),27)),24),29),(25,26))),(8,15)),28),(16,20)),17))));
tree B_7.48 = [&U] [&W 1/100] (1,(2,((3,18),((((((((4,(5,23)),19),((6,13),(7,14))),(((((9,21),(((10,(11,12)),22),27)),24),29),(25,26))),(8,15)),28),(16,20)),17))));
tree B_7.49 = [&U] [&W 1/100] (1,(2,((3,18),((((((((4,(5,23)),19),(6,((7,13),14))),((((((9,((10,(11,12)),22)),21),27),24),(25,26)),29)),(8,15)),28),(16,20)),17))));
tree B_7.50 = [&U] [&W 1/100] (1,(2,((3,18),((((((((4,(5,23)),19),(6,((7,13),14))),((((((9,(10,(11,12),22)),21),27),24),(25,26)),29)),(8,15)),28),(16,20)),17))));
tree B_7.51 = [&U] [&W 1/100] (1,(2,((3,18),((((((((4,(5,23)),19),(6,((7,13),14))),((((((9,(10,((11,12),22))),21),27),24),(25,26)),29)),(8,15)),28),(16,20)),17))));
tree B_7.52 = [&U] [&W 1/100] (1,(2,((3,18),((((((((4,(5,23)),19),(6,((7,13),14))),((((9,((((10,(11,12)),22),27),21)),24),(25,26)),29)),(8,15)),28),(16,20)),17))));
tree B_7.53 = [&U] [&W 1/100] (1,(2,((3,18),((((((((4,(5,23)),19),(6,((7,13),14))),(((((9,(((10,(11,12)),22),27)),21),24),(25,26)),29)),(8,15)),28),(16,20)),17))));
tree B_7.54 = [&U] [&W 1/100] (1,(2,((3,18),((((((((4,(5,23)),19),(6,((7,13),14))),((((((9,27),((10,(11,12)),22)),21),24),(25,26)),29)),(8,15)),28),(16,20)),17))));
tree B_7.55 = [&U] [&W 1/100] (1,(2,((3,18),((((((((4,(5,23)),19),(6,((7,13),14))),((((((9,((10,(11,12)),22)),27),21),24),(25,26)),29)),(8,15)),28),(16,20)),17))));
tree B_7.56 = [&U] [&W 1/100] (1,(2,((3,18),((((((((4,(5,23)),19),(6,((7,13),14))),(((((9,21),(((10,(11,12)),22),27)),24),(25,26)),29)),(8,15)),(16,20)),28),17))));
tree B_7.57 = [&U] [&W 1/100] (1,(2,((3,18),(((((((4,(5,23)),19),(6,((7,13),14))),(((((9,21),(((10,(11,12)),22),27)),24),(25,26)),29)),(8,15)),17),((16,20),28)))));
tree B_7.58 = [&U] [&W 1/100] (1,(2,((3,18),((((((4,(5,23)),19),(6,((7,13),14))),(((((9,21),(((10,(11,12)),22),27)),24),(25,26)),29)),(8,15)),(((16,20),28),17)))));
tree B_7.59 = [&U] [&W 1/100] (1,(2,((3,18),(((((((4,(5,23)),19),(((6,(7,13)),14),(((((9,21),(((10,(11,12)),22),27)),24),(25,26)),29))),(8,15)),28),(16,20)),17))));
tree B_7.60 = [&U] [&W 1/100] (1,(2,((3,18),(((((((4,(5,23)),19),(((6,14),(7,13)),(((((9,21),(((10,(11,12)),22),27)),24),(25,26)),29))),(8,15)),28),(16,20)),17))));
tree B_7.61 = [&U] [&W 1/100] (1,(2,((3,18),((((((((4,(5,23)),19),(((6,14),7),13)),(((((9,21),(((10,(11,12)),22),27)),24),(25,26)),29)),(8,15)),28),(16,20)),17))));
tree B_7.62 = [&U] [&W 1/100] (1,(2,((3,18),((((((((4,(5,23)),19),(((6,14),13),7)),(((((9,21),(((10,(11,12)),22),27)),24),(25,26)),29)),(8,15)),28),(16,20)),17))));
tree B_7.63 = [&U] [&W 1/100] (1,(2,((3,18),(((((((4,(5,23)),19),((((6,14),7),13),(((((9,21),(((10,(11,12)),22),27)),24),(25,26)),29))),(8,15)),28),(16,20)),17))));
tree B_7.64 = [&U] [&W 1/100] (1,(2,((3,18),(((((((4,(5,23)),19),((((6,14),13),7),(((((9,21),(((10,(11,12)),22),27)),24),(25,26)),29))),(8,15)),28),(16,20)),17))));
tree B_7.65 = [&U] [&W 1/100] (1,(2,((3,18),(((((((4,19),(5,23)),((6,((7,13),14)),(((((9,21),(((10,(11,12)),22),27)),24),(25,26)),29))),(8,15)),28),(16,20)),17))));
tree B_7.66 = [&U] [&W 1/100] (1,(2,((3,18),((((((4,((5,23),19)),((6,((7,13),14)),(((((9,21),(((10,(11,12)),22),27)),24),(25,26)),29))),(8,15)),28),(16,20)),17))));
tree B_7.67 = [&U] [&W 1/100] (1,(2,((3,18),(((((((4,(5,23)),19),(6,((7,13),14))),(((((9,21),(((10,(11,12)),22),27)),24),(25,26)),29)),(8,15)),((16,20),28)),17))));
tree B_7.68 = [&U] [&W 1/100] (1,(2,((3,18),(((((((4,(5,23)),19),(6,((7,13),14))),(((((9,21),(((10,(11,12)),22),27)),24),(25,26)),29)),(8,15)),(16,20)),(17,28)))));
tree B_7.69 = [&U] [&W 1/100] (1,(2,((3,18),((((((((4,(5,23)),19),(6,((7,13),14))),(((((9,21),(((10,(11,12)),22),27)),24),(25,26)),29)),(8,15)),(16,20)),17),28))));
tree B_7.70 = [&U] [&W 1/100] (1,(2,((3,18),(((((((4,(5,23)),19),(6,((7,13),14))),(((((9,21),(((10,(11,12)),22),27)),24),(25,26)),29)),(8,15)),(16,(20,28))),17))));
tree B_7.71 = [&U] [&W 1/100] (1,(2,((3,18),(((((((4,(5,23)),19),(6,((7,13),14))),(((((9,21),(((10,(11,12)),22),27)),24),(25,26)),29)),(8,15)),((16,28),20)),17))));
tree B_7.72 = [&U] [&W 1/100] (1,(2,((3,18),((((((((4,(5,23)),19),(6,((7,13),14))),(((((9,21),(((10,(11,12)),22),27)),24),(25,26)),29)),(8,15)),28),17),(16,20)))));
tree B_7.73 = [&U] [&W 1/100] (1,(2,((3,18),((((((((4,(5,23)),19),(((6,13),7),14)),(((((9,21),(((10,(11,12)),22),27)),24),(25,26)),29)),(8,15)),28),(16,20)),17))));
tree B_7.74 = [&U] [&W 1/100] (1,(2,((3,18),((((((((4,(5,23)),19),(((6,7),13),14)),(((((9,21),(((10,(11,12)),22),27)),24),(25,26)),29)),(8,15)),28),(16,20)),17))));
tree B_7.75 = [&U] [&W 1/100] (1,(2,((3,18),(((((((4,(5,23)),19),(6,((7,13),14))),(((((9,21),(((10,(11,12)),22),27)),24),(25,26)),29)),(8,15)),28),((16,20),17)))));
tree B_7.76 = [&U] [&W 1/100] (1,(2,((3,18),((((((((4,(5,23)),19),((6,14),(7,13))),(((((9,21),(((10,(11,12)),22),27)),24),(25,26)),29)),(8,15)),28),(16,20)),17))));
tree B_7.77 = [&U] [&W 1/100] (1,(2,((3,18),((((((((4,(5,23)),19),((6,(7,13)),14)),(((((9,21),(((10,(11,12)),22),27)),24),(25,26)),29)),(8,15)),28),(16,20)),17))));
tree B_7.78 = [&U] [&W 1/100] (1,(2,((3,18),(((((((4,((5,23),19)),(6,((7,13),14))),(((((9,21),(((10,(11,12)),22),27)),24),(25,26)),29)),(8,15)),28),(16,20)),17))));
tree B_7.79 = [&U] [&W 1/100] (1,(2,((3,18),((((((((4,19),(5,23)),(6,((7,13),14))),(((((9,21),(((10,(11,12)),22),27)),24),(25,26)),29)),(8,15)),28),(16,20)),17))));
tree B_7.80 = [&U] [&W 1/100] (1,(2,((3,18),(((((((4,(5,23)),19),(6,((7,13),14))),(((((9,21),(((10,(11,12)),22),27)),24),(25,26)),29)),(8,15)),(17,28)),(16,20)))));
tree B_7.81 = [&U] [&W 1/100] (1,(2,((3,18),((((((((4,(5,23)),19),(6,((7,13),14))),(((((9,21),(((10,(11,12)),22),27)),24),(25,26)),29)),(8,15)),17),28),(16,20)))));
tree B_7.82 = [&U] [&W 1/100] (1,(2,((3,18),(((((((4,(5,23)),19),(6,((7,13),14))),(((((9,21),(((10,(11,12)),22),27)),24),(25,26)),29)),(8,15)),((16,20),17)),28))));
tree B_7.83 = [&U] [&W 1/100] (1,(2,((3,18),((((((4,(5,23)),19),(6,((7,13),14))),(((((9,21),(((10,(11,12)),22),27)),24),(25,26)),29)),(8,15)),(((16,20),17),28)))));
tree B_7.84 = [&U] [&W 1/100] (1,(2,(3,(((((((4,(5,23)),19),(6,((7,13),14))),(((((9,21),(((10,(11,12)),22),27)),24),(25,26)),29)),(8,15)),(((16,20),17),28)),18))));
tree B_7.85 = [&U] [&W 1/100] (1,(2,((3,((((((4,(5,23)),19),(6,((7,13),14))),(((((9,21),(((10,(11,12)),22),27)),24),(25,26)),29)),(8,15)),(((16,20),17),28))),18)));
tree B_7.86 = [&U] [&W 1/100] (1,(2,((3,18),((((((((4,(5,23)),19),(6,(7,13,14))),(((((9,21),(((10,(11,12)),22),27)),24),(25,26)),29)),(8,15)),28),(16,20)),17))));
tree B_7.87 = [&U] [&W 1/100] (1,(2,((3,18),((((((((4,(5,23)),19),((6,13),(7,14))),(((((9,21),(((10,(11,12)),22),27)),24),(25,26)),29)),(8,15)),28),(16,20)),17))));
tree B_7.88 = [&U] [&W 1/100] (1,(2,((3,18),((((((((4,(5,23)),19),(6,((7,14),13))),(((((9,21),(((10,(11,12)),22),27)),24),(25,26)),29)),(8,15)),28),(16,20)),17))));
tree B_7.89 = [&U] [&W 1/100] (1,(2,((3,18),((((((((4,(5,23)),19),(6,((7,13),14))),((((9,21),(((10,(11,12)),22),27)),24),((25,26),29))),(8,15)),(16,20)),28),17))));
tree B_7.90 = [&U] [&W 1/100] (1,(2,((3,18),(((((((4,(5,23)),19),(6,((7,13),14))),((((9,21),(((10,(11,12)),22),27)),24),((25,26),29))),(8,15)),17),((16,20),28)))));
tree B_7.91 = [&U] [&W 1/100] (1,(2,((3,18),((((((4,(5,23)),19),(6,((7,13),14))),((((9,21),(((10,(11,12)),22),27)),24),((25,26),29))),(8,15)),(((16,20),28),17)))));
tree B_7.92 = [&U] [&W 1/100] (1,(2,((3,18),(((((((4,(5,23)),19),(((6,(7,13)),14),((((9,21),(((10,(11,12)),22),27)),24),((25,26),29)))),(8,15)),28),(16,20)),17))));
tree B_7.93 = [&U] [&W 1/100] (1,(2,((3,18),(((((((4,(5,23)),19),(((6,14),(7,13)),((((9,21),(((10,(11,12)),22),27)),24),((25,26),29)))),(8,15)),28),(16,20)),17))));
tree B_7.94 = [&U] [&W 1/100] (1,(2,((3,18),((((((((4,(5,23)),19),(((6,14),7),13)),((((9,21),(((10,(11,12)),22),27)),24),((25,26),29))),(8,15)),28),(16,20)),17))));
tree B_7.95 = [&U] [&W 1/100] (1,(2,((3,18),((((((((4,(5,23)),19),(((6,14),13),7)),((((9,21),(((10,(11,12)),22),27)),24),((25,26),29))),(8,15)),28),(16,20)),17))));
tree B_7.96 = [&U] [&W 1/100] (1,(2,((3,18),(((((((4,(5,23)),19),((((6,14),7),13),((((9,21),(((10,(11,12)),22),27)),24),((25,26),29)))),(8,15)),28),(16,20)),17))));
tree B_7.97 = [&U] [&W 1/100] (1,(2,((3,18),(((((((4,(5,23)),19),((((6,14),13),7),((((9,21),(((10,(11,12)),22),27)),24),((25,26),29)))),(8,15)),28),(16,20)),17))));
tree B_7.98 = [&U] [&W 1/100] (1,(2,((3,18),(((((((4,19),(5,23)),((6,((7,13),14)),((((9,21),(((10,(11,12)),22),27)),24),((25,26),29)))),(8,15)),28),(16,20)),17))));
tree B_7.99 = [&U] [&W 1/100] (1,(2,((3,18),((((((4,((5,23),19)),((6,((7,13),14)),((((9,21),(((10,(11,12)),22),27)),24),((25,26),29)))),(8,15)),28),(16,20)),17))));
tree B_7.100 = [&U] [&W 1/100] (1,(2,((3,18),(((((((4,(5,23)),19),(6,((7,13),14))),((((9,21),(((10,(11,12)),22),27)),24),((25,26),29))),(8,15)),((16,20),28)),17))));

[Trees found in bootstrap replicate #8 (seed=530026041)]
tree B_8.1 = [&U] [&W 1/100] (1,(2,(3,(((((((4,(5,23)),19),(((6,(((((7,((22,26),27)),24),25),13),14)),((9,(10,(11,12))),21)),28)),29),17),(16,20)),((8,15),18)))));
tree B_8.2 = [&U] [&W 1/100] (1,(2,(3,(((((((4,(5,23)),19),(((6,(((((7,((22,26),27)),24),25),14),13)),((9,(10,(11,12))),21)),28)),29),17),(16,20)),((8,15),18)))));
tree B_8.3 = [&U] [&W 1/100] (1,(2,(3,(((((((4,(5,23)),19),(((6,((((7,((22,26),27)),24),25),(13,14))),((9,(10,(11,12))),21)),28)),29),17),(16,20)),((8,15),18)))));
tree B_8.4 = [&U] [&W 1/100] (1,(2,(3,(((((((4,(5,23)),19),(((6,(((((7,((22,26),27)),24),25),13),14)),28),((9,(10,(11,12))),21))),29),17),(16,20)),((8,15),18)))));
tree B_8.5 = [&U] [&W 1/100] (1,(2,(3,(((((((4,(5,23)),19),((6,(((((7,((22,26),27)),24),25),13),14)),(((9,(10,(11,12))),21),28))),29),17),(16,20)),((8,15),18)))));
tree B_8.6 = [&U] [&W 1/100] (1,(2,(3,(((((((4,(5,23)),19),((6,(((((7,((22,26),27)),24),25),13),14)),((9,(10,(11,12))),(21,28)))),29),17),(16,20)),((8,15),18)))));
tree B_8.7 = [&U] [&W 1/100] (1,(2,(3,(((((((4,(5,23)),19),((6,(((((7,((22,26),27)),24),25),13),14)),(((9,(10,(11,12))),28),21))),29),17),(16,20)),((8,15),18)))));
tree B_8.8 = [&U] [&W 1/100] (1,(2,(3,((((((4,(5,23)),19),(((6,(((((7,((22,26),27)),24),25),13),14)),(((9,(10,(11,12))),21),29)),28)),17),(16,20)),((8,15),18)))));
tree B_8.9 = [&U] [&W 1/100] (1,(2,(3,((((((((4,(5,23)),19),(((6,(((((7,((22,26),27)),24),25),13),14)),((9,(10,(11,12))),21)),28)),29),20),17),16),((8,15),18)))));
tree B_8.10 = [&U] [&W 1/100] (1,(2,(3,(((((((4,(5,23)),19),(((6,(((((7,((22,26),27)),24),25),13),14)),((9,(10,(11,12))),21)),28)),20,29),17),16),((8,15),18)))));
tree B_8.11 = [&U] [&W 1/100] (1,(2,(3,((((((((4,(5,23)),19),(((6,(((((7,((22,26),27)),24),25),13),14)),((9,(10,(11,12))),21)),28)),20),29),17),16),((8,15),18)))));
tree B_8.12 = [&U] [&W 1/100] (1,(2,(3,((((((((4,(5,23)),19),(((6,(((((7,((22,26),27)),24),25),13),14)),((9,(10,(11,12))),21)),28)),29),17),(16,20)),18),(8,15)))));
tree B_8.13 = [&U] [&W 1/100] (1,(2,((3,18),(((((((4,(5,23)),19),(((6,(((((7,((22,26),27)),24),25),13),14)),((9,(10,(11,12))),21)),28)),29),17),(16,20)),(8,15)))));
tree B_8.14 = [&U] [&W 1/100] (1,(2,((3,(((((((4,(5,23)),19),(((6,(((((7,((22,26),27)),24),25),13),14)),((9,(10,(11,12))),21)),28)),29),17),(16,20)),(8,15))),18)));
tree B_8.15 = [&U] [&W 1/100] (1,((2,18),(3,(((((((4,(5,23)),19),(((6,(((((7,((22,26),27)),24),25),13),14)),((9,(10,(11,12))),21)),28)),29),17),(16,20)),(8,15)))));
tree B_8.16 = [&U] [&W 1/100] (1,((2,(3,(((((((4,(5,23)),19),(((6,(((((7,((22,26),27)),24),25),13),14)),((9,(10,(11,12))),21)),28)),29),17),(16,20)),(8,15)))),18));
tree B_8.17 = [&U] [&W 1/100] (1,(2,(3,((((((((4,(5,23)),19),(((6,(((((7,((22,26),27)),24),25),13),14)),((9,(10,(11,12))),21)),28)),29),17),(16,20)),(8,15)),18))));
tree B_8.18 = [&U] [&W 1/100] (1,(2,(3,(((((((4,(5,23)),19),(((6,(((((7,((22,26),27)),24),25),13),14)),((9,(10,(11,12))),21)),28)),29),17),((8,15),(16,20))),18))));
tree B_8.19 = [&U] [&W 1/100] (1,(2,(3,((((((((4,(5,23)),19),(((6,(((((7,((22,26),27)),24),25),13),14)),((9,(10,(11,12))),21)),28)),29),17),(8,15)),(16,20)),18))));
tree B_8.20 = [&U] [&W 1/100] (1,(2,(3,(((((((4,(5,23)),19),(((6,(((((7,((22,26),27)),24),25),13),14)),((9,(10,(11,12))),21)),28)),29),17),(((8,15),16),20)),18))));
tree B_8.21 = [&U] [&W 1/100] (1,(2,(3,(((((((4,(5,23)),19),(((6,(((((7,((22,26),27)),24),25),13),14)),((9,(10,(11,12))),21)),28)),29),17),(((8,15),20),16)),18))));
tree B_8.22 = [&U] [&W 1/100] (1,(2,(3,((((((4,(5,23)),19),(((6,((((((7,((22,26),27)),24),25),29),13),14)),((9,(10,(11,12))),21)),28)),17),(16,20)),((8,15),18)))));
tree B_8.23 = [&U] [&W 1/100] (1,(2,(3,(((((((4,(5,23)),19),(((6,(((((7,((22,26),27)),24),25),14),13)),28),((9,(10,(11,12))),21))),29),17),(16,20)),((8,15),18)))));
tree B_8.24 = [&U] [&W 1/100] (1,(2,(3,(((((((4,(5,23)),19),((6,(((((7,((22,26),27)),24),25),14),13)),(((9,(10,(11,12))),21),28))),29),17),(16,20)),((8,15),18)))));
tree B_8.25 = [&U] [&W 1/100] (1,(2,(3,(((((((4,(5,23)),19),((6,(((((7,((22,26),27)),24),25),14),13)),((9,(10,(11,12))),(21,28)))),29),17),(16,20)),((8,15),18)))));
tree B_8.26 = [&U] [&W 1/100] (1,(2,(3,(((((((4,(5,23)),19),((6,(((((7,((22,26),27)),24),25),14),13)),(((9,(10,(11,12))),28),21))),29),17),(16,20)),((8,15),18)))));
tree B_8.27 = [&U] [&W 1/100] (1,(2,(3,((((((4,(5,23)),19),(((6,(((((7,((22,26),27)),24),25),14),13)),(((9,(10,(11,12))),21),29)),28)),17),(16,20)),((8,15),18)))));
tree B_8.28 = [&U] [&W 1/100] (1,(2,(3,((((((((4,(5,23)),19),(((6,(((((7,((22,26),27)),24),25),14),13)),((9,(10,(11,12))),21)),28)),29),20),17),16),((8,15),18)))));
tree B_8.29 = [&U] [&W 1/100] (1,(2,(3,(((((((4,(5,23)),19),(((6,(((((7,((22,26),27)),24),25),14),13)),((9,(10,(11,12))),21)),28)),20,29),17),16),((8,15),18)))));
tree B_8.30 = [&U] [&W 1/100] (1,(2,(3,((((((((4,(5,23)),19),(((6,(((((7,((22,26),27)),24),25),14),13)),((9,(10,(11,12))),21)),28)),20),29),17),16),((8,15),18)))));
tree B_8.31 = [&U] [&W 1/100] (1,(2,(3,((((((((4,(5,23)),19),(((6,(((((7,((22,26),27)),24),25),14),13)),((9,(10,(11,12))),21)),28)),29),17),(16,20)),18),(8,15)))));
tree B_8.32 = [&U] [&W 1/100] (1,(2,((3,18),(((((((4,(5,23)),19),(((6,(((((7,((22,26),27)),24),25),14),13)),((9,(10,(11,12))),21)),28)),29),17),(16,20)),(8,15)))));
tree B_8.33 = [&U] [&W 1/100] (1,(2,((3,(((((((4,(5,23)),19),(((6,(((((7,((22,26),27)),24),25),14),13)),((9,(10,(11,12))),21)),28)),29),17),(16,20)),(8,15))),18)));
tree B_8.34 = [&U] [&W 1/100] (1,((2,18),(3,(((((((4,(5,23)),19),(((6,(((((7,((22,26),27)),24),25),14),13)),((9,(10,(11,12))),21)),28)),29),17),(16,20)),(8,15)))));
tree B_8.35 = [&U] [&W 1/100] (1,((2,(3,(((((((4,(5,23)),19),(((6,(((((7,((22,26),27)),24),25),14),13)),((9,(10,(11,12))),21)),28)),29),17),(16,20)),(8,15)))),18));
tree B_8.36 = [&U] [&W 1/100] (1,(2,(3,((((((((4,(5,23)),19),(((6,(((((7,((22,26),27)),24),25),14),13)),((9,(10,(11,12))),21)),28)),29),17),(16,20)),(8,15)),18))));
tree B_8.37 = [&U] [&W 1/100] (1,(2,(3,(((((((4,(5,23)),19),(((6,(((((7,((22,26),27)),24),25),14),13)),((9,(10,(11,12))),21)),28)),29),17),((8,15),(16,20))),18))));
tree B_8.38 = [&U] [&W 1/100] (1,(2,(3,((((((((4,(5,23)),19),(((6,(((((7,((22,26),27)),24),25),14),13)),((9,(10,(11,12))),21)),28)),29),17),(8,15)),(16,20)),18))));
tree B_8.39 = [&U] [&W 1/100] (1,(2,(3,(((((((4,(5,23)),19),(((6,(((((7,((22,26),27)),24),25),14),13)),((9,(10,(11,12))),21)),28)),29),17),(((8,15),20),16)),18))));
tree B_8.40 = [&U] [&W 1/100] (1,(2,(3,(((((((4,(5,23)),19),(((6,(((((7,((22,26),27)),24),25),14),13)),((9,(10,(11,12))),21)),28)),29),17),(((8,15),16),20)),18))));
tree B_8.41 = [&U] [&W 1/100] (1,(2,(3,((((((4,(5,23)),19),(((6,((((((7,((22,26),27)),24),25),29),14),13)),((9,(10,(11,12))),21)),28)),17),(16,20)),((8,15),18)))));
tree B_8.42 = [&U] [&W 1/100] (1,(2,(3,(((((((4,(5,23)),19),(((6,((((7,((22,26),27)),24),25),(13,14))),28),((9,(10,(11,12))),21))),29),17),(16,20)),((8,15),18)))));
tree B_8.43 = [&U] [&W 1/100] (1,(2,(3,(((((((4,(5,23)),19),((6,((((7,((22,26),27)),24),25),(13,14))),(((9,(10,(11,12))),21),28))),29),17),(16,20)),((8,15),18)))));
tree B_8.44 = [&U] [&W 1/100] (1,(2,(3,(((((((4,(5,23)),19),((6,((((7,((22,26),27)),24),25),(13,14))),((9,(10,(11,12))),(21,28)))),29),17),(16,20)),((8,15),18)))));
tree B_8.45 = [&U] [&W 1/100] (1,(2,(3,(((((((4,(5,23)),19),((6,((((7,((22,26),27)),24),25),(13,14))),(((9,(10,(11,12))),28),21))),29),17),(16,20)),((8,15),18)))));
tree B_8.46 = [&U] [&W 1/100] (1,(2,(3,((((((4,(5,23)),19),(((6,((((7,((22,26),27)),24),25),(13,14))),(((9,(10,(11,12))),21),29)),28)),17),(16,20)),((8,15),18)))));
tree B_8.47 = [&U] [&W 1/100] (1,(2,(3,((((((((4,(5,23)),19),(((6,((((7,((22,26),27)),24),25),(13,14))),((9,(10,(11,12))),21)),28)),29),20),17),16),((8,15),18)))));
tree B_8.48 = [&U] [&W 1/100] (1,(2,(3,(((((((4,(5,23)),19),(((6,((((7,((22,26),27)),24),25),(13,14))),((9,(10,(11,12))),21)),28)),20,29),17),16),((8,15),18)))));
tree B_8.49 = [&U] [&W 1/100] (1,(2,(3,((((((((4,(5,23)),19),(((6,((((7,((22,26),27)),24),25),(13,14))),((9,(10,(11,12))),21)),28)),20),29),17),16),((8,15),18)))));
tree B_8.50 = [&U] [&W 1/100] (1,(2,(3,((((((((4,(5,23)),19),(((6,((((7,((22,26),27)),24),25),(13,14))),((9,(10,(11,12))),21)),28)),29),17),(16,20)),18),(8,15)))));
tree B_8.51 = [&U] [&W 1/100] (1,(2,((3,18),(((((((4,(5,23)),19),(((6,((((7,((22,26),27)),24),25),(13,14))),((9,(10,(11,12))),21)),28)),29),17),(16,20)),(8,15)))));
tree B_8.52 = [&U] [&W 1/100] (1,(2,((3,(((((((4,(5,23)),19),(((6,((((7,((22,26),27)),24),25),(13,14))),((9,(10,(11,12))),21)),28)),29),17),(16,20)),(8,15))),18)));
tree B_8.53 = [&U] [&W 1/100] (1,((2,18),(3,(((((((4,(5,23)),19),(((6,((((7,((22,26),27)),24),25),(13,14))),((9,(10,(11,12))),21)),28)),29),17),(16,20)),(8,15)))));
tree B_8.54 = [&U] [&W 1/100] (1,((2,(3,(((((((4,(5,23)),19),(((6,((((7,((22,26),27)),24),25),(13,14))),((9,(10,(11,12))),21)),28)),29),17),(16,20)),(8,15)))),18));
tree B_8.55 = [&U] [&W 1/100] (1,(2,(3,((((((((4,(5,23)),19),(((6,((((7,((22,26),27)),24),25),(13,14))),((9,(10,(11,12))),21)),28)),29),17),(16,20)),(8,15)),18))));
tree B_8.56 = [&U] [&W 1/100] (1,(2,(3,(((((((4,(5,23)),19),(((6,((((7,((22,26),27)),24),25),(13,14))),((9,(10,(11,12))),21)),28)),29),17),((8,15),(16,20))),18))));
tree B_8.57 = [&U] [&W 1/100] (1,(2,(3,((((((((4,(5,23)),19),(((6,((((7,((22,26),27)),24),25),(13,14))),((9,(10,(11,12))),21)),28)),29),17),(8,15)),(16,20)),18))));
tree B_8.58 = [&U] [&W 1/100] (1,(2,(3,(((((((4,(5,23)),19),(((6,((((7,((22,26),27)),24),25),(13,14))),((9,(10,(11,12))),21)),28)),29),17),(((8,15),20),16)),18))));
tree B_8.59 = [&U] [&W 1/100] (1,(2,(3,(((((((4,(5,23)),19),(((6,((((7,((22,26),27)),24),25),(13,14))),((9,(10,(11,12))),21)),28)),29),17),(((8,15),16),20)),18))));
tree B_8.60 = [&U] [&W 1/100] (1,(2,(3,((((((4,(5,23)),19),(((6,(((((7,((22,26),27)),24),25),29),(13,14))),((9,(10,(11,12))),21)),28)),17),(16,20)),((8,15),18)))));
tree B_8.61 = [&U] [&W 1/100] (1,(2,(3,((((((4,(5,23)),19),(((6,(((((7,((22,26),27)),24),25),13),14)),28),(((9,(10,(11,12))),21),29))),17),(16,20)),((8,15),18)))));
tree B_8.62 = [&U] [&W 1/100] (1,(2,(3,((((((((4,(5,23)),19),(((6,(((((7,((22,26),27)),24),25),13),14)),28),((9,(10,(11,12))),21))),29),20),17),16),((8,15),18)))));
tree B_8.63 = [&U] [&W 1/100] (1,(2,(3,(((((((4,(5,23)),19),(((6,(((((7,((22,26),27)),24),25),13),14)),28),((9,(10,(11,12))),21))),20,29),17),16),((8,15),18)))));
tree B_8.64 = [&U] [&W 1/100] (1,(2,(3,((((((((4,(5,23)),19),(((6,(((((7,((22,26),27)),24),25),13),14)),28),((9,(10,(11,12))),21))),20),29),17),16),((8,15),18)))));
tree B_8.65 = [&U] [&W 1/100] (1,(2,(3,((((((((4,(5,23)),19),(((6,(((((7,((22,26),27)),24),25),13),14)),28),((9,(10,(11,12))),21))),29),17),(16,20)),18),(8,15)))));
tree B_8.66 = [&U] [&W 1/100] (1,(2,((3,18),(((((((4,(5,23)),19),(((6,(((((7,((22,26),27)),24),25),13),14)),28),((9,(10,(11,12))),21))),29),17),(16,20)),(8,15)))));
tree B_8.67 = [&U] [&W 1/100] (1,(2,((3,(((((((4,(5,23)),19),(((6,(((((7,((22,26),27)),24),25),13),14)),28),((9,(10,(11,12))),21))),29),17),(16,20)),(8,15))),18)));
tree B_8.68 = [&U] [&W 1/100] (1,((2,18),(3,(((((((4,(5,23)),19),(((6,(((((7,((22,26),27)),24),25),13),14)),28),((9,(10,(11,12))),21))),29),17),(16,20)),(8,15)))));
tree B_8.69 = [&U] [&W 1/100] (1,((2,(3,(((((((4,(5,23)),19),(((6,(((((7,((22,26),27)),24),25),13),14)),28),((9,(10,(11,12))),21))),29),17),(16,20)),(8,15)))),18));
tree B_8.70 = [&U] [&W 1/100] (1,(2,(3,((((((((4,(5,23)),19),(((6,(((((7,((22,26),27)),24),25),13),14)),28),((9,(10,(11,12))),21))),29),17),(16,20)),(8,15)),18))));
tree B_8.71 = [&U] [&W 1/100] (1,(2,(3,(((((((4,(5,23)),19),(((6,(((((7,((22,26),27)),24),25),13),14)),28),((9,(10,(11,12))),21))),29),17),((8,15),(16,20))),18))));
tree B_8.72 = [&U] [&W 1/100] (1,(2,(3,((((((((4,(5,23)),19),(((6,(((((7,((22,26),27)),24),25),13),14)),28),((9,(10,(11,12))),21))),29),17),(8,15)),(16,20)),18))));
tree B_8.73 = [&U] [&W 1/100] (1,(2,(3,(((((((4,(5,23)),19),(((6,(((((7,((22,26),27)),24),25),13),14)),28),((9,(10,(11,12))),21))),29),17),(((8,15),20),16)),18))));
tree B_8.74 = [&U] [&W 1/100] (1,(2,(3,(((((((4,(5,23)),19),(((6,(((((7,((22,26),27)),24),25),13),14)),28),((9,(10,(11,12))),21))),29),17),(((8,15),16),20)),18))));
tree B_8.75 = [&U] [&W 1/100] (1,(2,(3,((((((4,(5,23)),19),(((6,((((((7,((22,26),27)),24),25),29),13),14)),28),((9,(10,(11,12))),21))),17),(16,20)),((8,15),18)))));
tree B_8.76 = [&U] [&W 1/100] (1,(2,(3,((((((4,(5,23)),19),((6,(((((7,((22,26),27)),24),25),13),14)),((((9,(10,(11,12))),21),28),29))),17),(16,20)),((8,15),18)))));
tree B_8.77 = [&U] [&W 1/100] (1,(2,(3,((((((4,(5,23)),19),((6,(((((7,((22,26),27)),24),25),13),14)),(((9,(10,(11,12))),21),(28,29)))),17),(16,20)),((8,15),18)))));
tree B_8.78 = [&U] [&W 1/100] (1,(2,(3,((((((4,(5,23)),19),((6,(((((7,((22,26),27)),24),25),13),14)),((((9,(10,(11,12))),21),29),28))),17),(16,20)),((8,15),18)))));
tree B_8.79 = [&U] [&W 1/100] (1,(2,(3,((((((((4,(5,23)),19),((6,(((((7,((22,26),27)),24),25),13),14)),(((9,(10,(11,12))),21),28))),29),20),17),16),((8,15),18)))));
tree B_8.80 = [&U] [&W 1/100] (1,(2,(3,(((((((4,(5,23)),19),((6,(((((7,((22,26),27)),24),25),13),14)),(((9,(10,(11,12))),21),28))),20,29),17),16),((8,15),18)))));
tree B_8.81 = [&U] [&W 1/100] (1,(2,(3,((((((((4,(5,23)),19),((6,(((((7,((22,26),27)),24),25),13),14)),(((9,(10,(11,12))),21),28))),20),29),17),16),((8,15),18)))));
tree B_8.82 = [&U] [&W 1/100] (1,(2,(3,((((((((4,(5,23)),19),((6,(((((7,((22,26),27)),24),25),13),14)),(((9,(10,(11,12))),21),28))),29),17),(16,20)),18),(8,15)))));
tree B_8.83 = [&U] [&W 1/100] (1,(2,((3,18),(((((((4,(5,23)),19),((6,(((((7,((22,26),27)),24),25),13),14)),(((9,(10,(11,12))),21),28))),29),17),(16,20)),(8,15)))));
tree B_8.84 = [&U] [&W 1/100] (1,(2,((3,(((((((4,(5,23)),19),((6,(((((7,((22,26),27)),24),25),13),14)),(((9,(10,(11,12))),21),28))),29),17),(16,20)),(8,15))),18)));
tree B_8.85 = [&U] [&W 1/100] (1,((2,18),(3,(((((((4,(5,23)),19),((6,(((((7,((22,26),27)),24),25),13),14)),(((9,(10,(11,12))),21),28))),29),17),(16,20)),(8,15)))));
tree B_8.86 = [&U] [&W 1/100] (1,((2,(3,(((((((4,(5,23)),19),((6,(((((7,((22,26),27)),24),25),13),14)),(((9,(10,(11,12))),21),28))),29),17),(16,20)),(8,15)))),18));
tree B_8.87 = [&U] [&W 1/100] (1,(2,(3,((((((((4,(5,23)),19),((6,(((((7,((22,26),27)),24),25),13),14)),(((9,(10,(11,12))),21),28))),29),17),(16,20)),(8,15)),18))));
tree B_8.88 = [&U] [&W 1/100] (1,(2,(3,(((((((4,(5,23)),19),((6,(((((7,((22,26),27)),24),25),13),14)),(((9,(10,(11,12))),21),28))),29),17),((8,15),(16,20))),18))));
tree B_8.89 = [&U] [&W 1/100] (1,(2,(3,((((((((4,(5,23)),19),((6,(((((7,((22,26),27)),24),25),13),14)),(((9,(10,(11,12))),21),28))),29),17),(8,15)),(16,20)),18))));
tree B_8.90 = [&U] [&W 1/100] (1,(2,(3,(((((((4,(5,23)),19),((6,(((((7,((22,26),27)),24),25),13),14)),(((9,(10,(11,12))),21),28))),29),17),(((8,15),20),16)),18))));
tree B_8.91 = [&U] [&W 1/100] (1,(2,(3,(((((((4,(5,23)),19),((6,(((((7,((22,26),27)),24),25),13),14)),(((9,(10,(11,12))),21),28))),29),17),(((8,15),16),20)),18))));
tree B_8.92 = [&U] [&W 1/100] (1,(2,(3,((((((4,(5,23)),19),((6,((((((7,((22,26),27)),24),25),29),13),14)),(((9,(10,(11,12))),21),28))),17),(16,20)),((8,15),18)))));
tree B_8.93 = [&U] [&W 1/100] (1,(2,(3,((((((4,(5,23)),19),((6,(((((7,((22,26),27)),24),25),13),14)),(((9,(10,(11,12))),(21,28)),29))),17),(16,20)),((8,15),18)))));
tree B_8.94 = [&U] [&W 1/100] (1,(2,(3,((((((((4,(5,23)),19),((6,(((((7,((22,26),27)),24),25),13),14)),((9,(10,(11,12))),(21,28)))),29),20),17),16),((8,15),18)))));
tree B_8.95 = [&U] [&W 1/100] (1,(2,(3,(((((((4,(5,23)),19),((6,(((((7,((22,26),27)),24),25),13),14)),((9,(10,(11,12))),(21,28)))),20,29),17),16),((8,15),18)))));
tree B_8.96 = [&U] [&W 1/100] (1,(2,(3,((((((((4,(5,23)),19),((6,(((((7,((22,26),27)),24),25),13),14)),((9,(10,(11,12))),(21,28)))),20),29),17),16),((8,15),18)))));
tree B_8.97 = [&U] [&W 1/100] (1,(2,(3,((((((((4,(5,23)),19),((6,(((((7,((22,26),27)),24),25),13),14)),((9,(10,(11,12))),(21,28)))),29),17),(16,20)),18),(8,15)))));
tree B_8.98 = [&U] [&W 1/100] (1,(2,((3,18),(((((((4,(5,23)),19),((6,(((((7,((22,26),27)),24),25),13),14)),((9,(10,(11,12))),(21,28)))),29),17),(16,20)),(8,15)))));
tree B_8.99 = [&U] [&W 1/100] (1,(2,((3,(((((((4,(5,23)),19),((6,(((((7,((22,26),27)),24),25),13),14)),((9,(10,(11,12))),(21,28)))),29),17),(16,20)),(8,15))),18)));
tree B_8.100 = [&U] [&W 1/100] (1,((2,18),(3,(((((((4,(5,23)),19),((6,(((((7,((22,26),27)),24),25),13),14)),((9,(10,(11,12))),(21,28)))),29),17),(16,20)),(8,15)))));

[Trees found in bootstrap replicate #9 (seed=544157439)]
tree B_9.1 = [&U] [&W 1/100] (1,(2,(3,(((((((((4,19),5),(6,(((7,(((21,(22,27)),26),24)),14),13))),(17,28)),((9,(10,(11,12))),29)),20),(8,((15,25),23))),16),18))));
tree B_9.2 = [&U] [&W 1/100] (1,(2,(3,(((((((((4,19),5),(6,((7,(((21,(22,27)),26),24)),13,14))),(17,28)),((9,(10,(11,12))),29)),20),(8,((15,25),23))),16),18))));
tree B_9.3 = [&U] [&W 1/100] (1,(2,(3,(((((((((4,19),5),(6,((7,14,((21,(22,27)),(24,26))),13))),(17,28)),((9,(10,(11,12))),29)),20),(8,((15,25),23))),16),18))));
tree B_9.4 = [&U] [&W 1/100] (1,(2,(3,(((((((((4,19),5),(6,(((7,14),((21,(22,27)),(24,26))),13))),(17,28)),((9,(10,(11,12))),29)),20),(8,((15,25),23))),16),18))));
tree B_9.5 = [&U] [&W 1/100] (1,(2,(3,(((((((((4,19),5),(6,(((7,((21,(22,27)),(24,26))),14),13))),(17,28)),((9,(10,(11,12))),29)),20),(8,((15,25),23))),16),18))));
tree B_9.6 = [&U] [&W 1/100] (1,(2,(3,(((((((((4,19),5),(6,(((7,(((21,(22,27)),24),26)),14),13))),(17,28)),((9,(10,(11,12))),29)),20),(8,((15,25),23))),16),18))));
tree B_9.7 = [&U] [&W 1/100] (1,(2,(3,(((((((((4,19),(5,23)),(6,(((7,(((21,(22,27)),26),24)),14),13))),(17,28)),((9,(10,(11,12))),29)),20),(8,(15,25))),16),18))));
tree B_9.8 = [&U] [&W 1/100] (1,(2,(3,(((((((((4,19),5),(6,(((7,(((21,22),26),24)),14),13))),(17,28)),((9,(10,(11,12))),29)),20),(8,((15,25),23))),(16,27)),18))));
tree B_9.9 = [&U] [&W 1/100] (1,(2,(3,(((((((((4,19),5),(6,((7,((21,(22,27)),(24,26))),13,14))),(17,28)),((9,(10,(11,12))),29)),20),(8,((15,25),23))),16),18))));
tree B_9.10 = [&U] [&W 1/100] (1,(2,(3,(((((((((4,19),5),(6,((7,(((21,(22,27)),24),26)),13,14))),(17,28)),((9,(10,(11,12))),29)),20),(8,((15,25),23))),16),18))));
tree B_9.11 = [&U] [&W 1/100] (1,(2,(3,(((((((((4,19),5),(6,((7,(((21,22),26),24)),13,14))),(17,28)),((9,(10,(11,12))),29)),20),(8,((15,25),23))),(16,27)),18))));
tree B_9.12 = [&U] [&W 1/100] (1,(2,(3,(((((((((4,19),(5,23)),(6,((7,(((21,(22,27)),26),24)),13,14))),(17,28)),((9,(10,(11,12))),29)),20),(8,(15,25))),16),18))));
tree B_9.13 = [&U] [&W 1/100] (1,(2,(3,(((((((((4,19),(5,23)),(6,(((7,14),((21,(22,27)),(24,26))),13))),(17,28)),((9,(10,(11,12))),29)),20),(8,(15,25))),16),18))));
tree B_9.14 = [&U] [&W 1/100] (1,(2,(3,(((((((((4,19),5),(6,(((7,((21,22),(24,26))),14),13))),(17,28)),((9,(10,(11,12))),29)),20),(8,((15,25),23))),(16,27)),18))));
tree B_9.15 = [&U] [&W 1/100] (1,(2,(3,(((((((((4,19),(5,23)),(6,(((7,((21,(22,27)),(24,26))),14),13))),(17,28)),((9,(10,(11,12))),29)),20),(8,(15,25))),16),18))));
tree B_9.16 = [&U] [&W 1/100] (1,(2,(3,(((((((((4,19),5),(6,(((7,(((21,22),24),26)),14),13))),(17,28)),((9,(10,(11,12))),29)),20),(8,((15,25),23))),(16,27)),18))));
tree B_9.17 = [&U] [&W 1/100] (1,(2,(3,(((((((((4,19),(5,23)),(6,(((7,(((21,(22,27)),24),26)),14),13))),(17,28)),((9,(10,(11,12))),29)),20),(8,(15,25))),16),18))));
tree B_9.18 = [&U] [&W 1/100] (1,(2,(3,((((((((4,((5,23),19)),(6,(((7,(((21,(22,27)),26),24)),14),13))),(17,28)),((9,(10,(11,12))),29)),20),(8,(15,25))),16),18))));
tree B_9.19 = [&U] [&W 1/100] (1,(2,(3,(((((((((4,(5,23)),19),(6,(((7,(((21,(22,27)),26),24)),14),13))),(17,28)),((9,(10,(11,12))),29)),20),(8,(15,25))),16),18))));
tree B_9.20 = [&U] [&W 1/100] (1,(2,(3,(((((((((4,19),(5,23)),(6,((7,14,((21,(22,27)),(24,26))),13))),(17,28)),((9,(10,(11,12))),29)),20),(8,(15,25))),16),18))));
tree B_9.21 = [&U] [&W 1/100] (1,(2,(3,(((((((((4,19),(5,23)),(6,(((7,(((21,(22,27)),26),24)),14),13))),(17,28)),((9,(10,(11,12))),29)),20),((8,25),15)),16),18))));
tree B_9.22 = [&U] [&W 1/100] (1,(2,(3,(((((((((4,19),(5,23)),(6,(((7,(((21,(22,27)),26),24)),14),13))),(17,28)),((9,(10,(11,12))),29)),20),((8,15),25)),16),18))));
tree B_9.23 = [&U] [&W 1/100] (1,(2,(3,((((((((((4,19),(5,23)),(6,(((7,(((21,(22,27)),26),24)),14),13))),(17,28)),((9,(10,(11,12))),29)),20),15),(8,25)),16),18))));
tree B_9.24 = [&U] [&W 1/100] (1,(2,(3,((((((((((4,19),(5,23)),(6,(((7,(((21,(22,27)),26),24)),14),13))),(17,28)),((9,(10,(11,12))),29)),20),(8,25)),15),16),18))));
tree B_9.25 = [&U] [&W 1/100] (1,(2,(3,(((((((((4,19),(5,23)),(6,(((7,(((21,(22,27)),26),24)),14),13))),(17,28)),((9,(10,(11,12))),29)),(15,20)),(8,25)),16),18))));
tree B_9.26 = [&U] [&W 1/100] (1,(2,(3,((((((((((4,19),(5,23)),(6,(((7,(((21,(22,27)),26),24)),14),13))),(17,28)),((9,(10,(11,12))),29)),15),20),(8,25)),16),18))));
tree B_9.27 = [&U] [&W 1/100] (1,(2,(3,(((((((((4,19),(5,23)),(6,(((7,(24,26)),14),13))),(17,28)),(((9,(10,(11,12))),(21,(22,27))),29)),20),(8,(15,25))),16),18))));
tree B_9.28 = [&U] [&W 1/100] (1,(2,(3,(((((((((4,19),(5,23)),(6,(((7,(((21,22),26),24)),14),13))),(17,28)),((9,(10,(11,12))),29)),20),(8,(15,25))),(16,27)),18))));
tree B_9.29 = [&U] [&W 1/100] (1,(2,(3,((((((((4,19),5),(6,(((7,(((21,22),26),24)),14),13))),(17,28)),((9,(10,(11,12))),29)),(((8,(15,25)),23),20)),(16,27)),18))));
tree B_9.30 = [&U] [&W 1/100] (1,(2,(3,(((((((((4,19),5),(6,(((7,(((21,22),26),24)),14),13))),(17,28)),((9,(10,(11,12))),29)),(((15,25),23),20)),8),(16,27)),18))));
tree B_9.31 = [&U] [&W 1/100] (1,(2,(3,((((((((4,19),5),(6,(((7,(((21,22),26),24)),14),13))),(17,28)),((9,(10,(11,12))),29)),((8,((15,25),23)),20)),(16,27)),18))));
tree B_9.32 = [&U] [&W 1/100] (1,(2,(3,((((((((4,19),5),(6,(((7,(((21,22),26),24)),14),13))),((17,28),20)),((9,(10,(11,12))),29)),(8,((15,25),23))),(16,27)),18))));
tree B_9.33 = [&U] [&W 1/100] (1,(2,(3,(((((((((4,19),5),(6,(((7,(((21,22),26),24)),14),13))),20),(17,28)),((9,(10,(11,12))),29)),(8,((15,25),23))),(16,27)),18))));
tree B_9.34 = [&U] [&W 1/100] (1,(2,(3,((((((((4,19),5),(6,(((7,(((21,22),26),24)),14),13))),(17,(20,28))),((9,(10,(11,12))),29)),(8,((15,25),23))),(16,27)),18))));
tree B_9.35 = [&U] [&W 1/100] (1,(2,(3,((((((((4,19),5),(6,(((7,(((21,22),26),24)),14),13))),((17,20),28)),((9,(10,(11,12))),29)),(8,((15,25),23))),(16,27)),18))));
tree B_9.36 = [&U] [&W 1/100] (1,(2,(3,((((((((4,19),(5,20)),(6,(((7,(((21,22),26),24)),14),13))),(17,28)),((9,(10,(11,12))),29)),(8,((15,25),23))),(16,27)),18))));
tree B_9.37 = [&U] [&W 1/100] (1,(2,(3,((((((((((4,19),5),(6,(((7,(((21,22),26),24)),14),13))),(17,28)),((9,(10,(11,12))),29)),20),(8,(15,25))),(16,27)),23),18))));
tree B_9.38 = [&U] [&W 1/100] (1,(2,(3,((((((((4,19),5),(6,(((7,(((21,22),26),24)),14),13))),(17,28)),(((9,(10,(11,12))),29),20)),(8,((15,25),23))),(16,27)),18))));
tree B_9.39 = [&U] [&W 1/100] (1,(2,(3,(((((((((4,19),5),(6,(((7,(((21,22),26),24)),14),13))),(17,28)),20),((9,(10,(11,12))),29)),(8,((15,25),23))),(16,27)),18))));
tree B_9.40 = [&U] [&W 1/100] (1,(2,(3,(((((((((4,19),5),(6,(((7,(((21,24),22),26)),14),13))),(17,28)),((9,(10,(11,12))),29)),20),(8,((15,25),23))),(16,27)),18))));
tree B_9.41 = [&U] [&W 1/100] (1,(2,(3,(((((((((4,19),5),(6,(((7,((21,26),22,24)),14),13))),(17,28)),((9,(10,(11,12))),29)),20),(8,((15,25),23))),(16,27)),18))));
tree B_9.42 = [&U] [&W 1/100] (1,(2,(3,(((((((((4,19),5),(6,(((7,(((21,26),24),22)),14),13))),(17,28)),((9,(10,(11,12))),29)),20),(8,((15,25),23))),(16,27)),18))));
tree B_9.43 = [&U] [&W 1/100] (1,(2,(3,(((((((((4,19),5),(6,(((7,(((21,26),22),24)),14),13))),(17,28)),((9,(10,(11,12))),29)),20),(8,((15,25),23))),(16,27)),18))));
tree B_9.44 = [&U] [&W 1/100] (1,(2,(3,(((((((((4,19),5),(6,(((7,((21,24),(22,26))),14),13))),(17,28)),((9,(10,(11,12))),29)),20),(8,((15,25),23))),(16,27)),18))));
tree B_9.45 = [&U] [&W 1/100] (1,(2,(3,(((((((((4,19),5),(6,((7,((21,22),(24,26))),13,14))),(17,28)),((9,(10,(11,12))),29)),20),(8,((15,25),23))),(16,27)),18))));
tree B_9.46 = [&U] [&W 1/100] (1,(2,(3,(((((((((4,19),(5,23)),(6,((7,((21,(22,27)),(24,26))),13,14))),(17,28)),((9,(10,(11,12))),29)),20),(8,(15,25))),16),18))));
tree B_9.47 = [&U] [&W 1/100] (1,(2,(3,(((((((((4,19),5),(6,((7,(((21,22),24),26)),13,14))),(17,28)),((9,(10,(11,12))),29)),20),(8,((15,25),23))),(16,27)),18))));
tree B_9.48 = [&U] [&W 1/100] (1,(2,(3,(((((((((4,19),(5,23)),(6,((7,(((21,(22,27)),24),26)),13,14))),(17,28)),((9,(10,(11,12))),29)),20),(8,(15,25))),16),18))));
tree B_9.49 = [&U] [&W 1/100] (1,(2,(3,((((((((4,19),5),(6,((7,(((21,22),26),24)),13,14))),(17,28)),((9,(10,(11,12))),29)),(((8,(15,25)),23),20)),(16,27)),18))));
tree B_9.50 = [&U] [&W 1/100] (1,(2,(3,(((((((((4,19),5),(6,((7,(((21,22),26),24)),13,14))),(17,28)),((9,(10,(11,12))),29)),(((15,25),23),20)),8),(16,27)),18))));
tree B_9.51 = [&U] [&W 1/100] (1,(2,(3,((((((((4,19),5),(6,((7,(((21,22),26),24)),13,14))),(17,28)),((9,(10,(11,12))),29)),((8,((15,25),23)),20)),(16,27)),18))));
tree B_9.52 = [&U] [&W 1/100] (1,(2,(3,((((((((4,19),5),(6,((7,(((21,22),26),24)),13,14))),((17,28),20)),((9,(10,(11,12))),29)),(8,((15,25),23))),(16,27)),18))));
tree B_9.53 = [&U] [&W 1/100] (1,(2,(3,(((((((((4,19),5),(6,((7,(((21,22),26),24)),13,14))),20),(17,28)),((9,(10,(11,12))),29)),(8,((15,25),23))),(16,27)),18))));
tree B_9.54 = [&U] [&W 1/100] (1,(2,(3,((((((((4,19),5),(6,((7,(((21,22),26),24)),13,14))),(17,(20,28))),((9,(10,(11,12))),29)),(8,((15,25),23))),(16,27)),18))));
tree B_9.55 = [&U] [&W 1/100] (1,(2,(3,((((((((4,19),5),(6,((7,(((21,22),26),24)),13,14))),((17,20),28)),((9,(10,(11,12))),29)),(8,((15,25),23))),(16,27)),18))));
tree B_9.56 = [&U] [&W 1/100] (1,(2,(3,((((((((4,19),(5,20)),(6,((7,(((21,22),26),24)),13,14))),(17,28)),((9,(10,(11,12))),29)),(8,((15,25),23))),(16,27)),18))));
tree B_9.57 = [&U] [&W 1/100] (1,(2,(3,((((((((((4,19),5),(6,((7,(((21,22),26),24)),13,14))),(17,28)),((9,(10,(11,12))),29)),20),(8,(15,25))),(16,27)),23),18))));
tree B_9.58 = [&U] [&W 1/100] (1,(2,(3,((((((((4,19),5),(6,((7,(((21,22),26),24)),13,14))),(17,28)),(((9,(10,(11,12))),29),20)),(8,((15,25),23))),(16,27)),18))));
tree B_9.59 = [&U] [&W 1/100] (1,(2,(3,(((((((((4,19),5),(6,((7,(((21,22),26),24)),13,14))),(17,28)),20),((9,(10,(11,12))),29)),(8,((15,25),23))),(16,27)),18))));
tree B_9.60 = [&U] [&W 1/100] (1,(2,(3,(((((((((4,19),5),(6,((7,(((21,24),22),26)),13,14))),(17,28)),((9,(10,(11,12))),29)),20),(8,((15,25),23))),(16,27)),18))));
tree B_9.61 = [&U] [&W 1/100] (1,(2,(3,(((((((((4,19),5),(6,((7,((21,26),22,24)),13,14))),(17,28)),((9,(10,(11,12))),29)),20),(8,((15,25),23))),(16,27)),18))));
tree B_9.62 = [&U] [&W 1/100] (1,(2,(3,(((((((((4,19),5),(6,((7,(((21,26),24),22)),13,14))),(17,28)),((9,(10,(11,12))),29)),20),(8,((15,25),23))),(16,27)),18))));
tree B_9.63 = [&U] [&W 1/100] (1,(2,(3,(((((((((4,19),5),(6,((7,(((21,26),22),24)),13,14))),(17,28)),((9,(10,(11,12))),29)),20),(8,((15,25),23))),(16,27)),18))));
tree B_9.64 = [&U] [&W 1/100] (1,(2,(3,(((((((((4,19),5),(6,((7,((21,24),(22,26))),13,14))),(17,28)),((9,(10,(11,12))),29)),20),(8,((15,25),23))),(16,27)),18))));
tree B_9.65 = [&U] [&W 1/100] (1,(2,(3,(((((((((4,19),(5,23)),(6,((7,(((21,22),26),24)),13,14))),(17,28)),((9,(10,(11,12))),29)),20),(8,(15,25))),(16,27)),18))));
tree B_9.66 = [&U] [&W 1/100] (1,(2,(3,((((((((4,((5,23),19)),(6,((7,(((21,(22,27)),26),24)),13,14))),(17,28)),((9,(10,(11,12))),29)),20),(8,(15,25))),16),18))));
tree B_9.67 = [&U] [&W 1/100] (1,(2,(3,(((((((((4,(5,23)),19),(6,((7,(((21,(22,27)),26),24)),13,14))),(17,28)),((9,(10,(11,12))),29)),20),(8,(15,25))),16),18))));
tree B_9.68 = [&U] [&W 1/100] (1,(2,(3,(((((((((4,19),(5,23)),(6,((7,(((21,(22,27)),26),24)),13,14))),(17,28)),((9,(10,(11,12))),29)),20),((8,25),15)),16),18))));
tree B_9.69 = [&U] [&W 1/100] (1,(2,(3,(((((((((4,19),(5,23)),(6,((7,(((21,(22,27)),26),24)),13,14))),(17,28)),((9,(10,(11,12))),29)),20),((8,15),25)),16),18))));
tree B_9.70 = [&U] [&W 1/100] (1,(2,(3,((((((((((4,19),(5,23)),(6,((7,(((21,(22,27)),26),24)),13,14))),(17,28)),((9,(10,(11,12))),29)),20),15),(8,25)),16),18))));
tree B_9.71 = [&U] [&W 1/100] (1,(2,(3,((((((((((4,19),(5,23)),(6,((7,(((21,(22,27)),26),24)),13,14))),(17,28)),((9,(10,(11,12))),29)),20),(8,25)),15),16),18))));
tree B_9.72 = [&U] [&W 1/100] (1,(2,(3,(((((((((4,19),(5,23)),(6,((7,(((21,(22,27)),26),24)),13,14))),(17,28)),((9,(10,(11,12))),29)),(15,20)),(8,25)),16),18))));
tree B_9.73 = [&U] [&W 1/100] (1,(2,(3,((((((((((4,19),(5,23)),(6,((7,(((21,(22,27)),26),24)),13,14))),(17,28)),((9,(10,(11,12))),29)),15),20),(8,25)),16),18))));
tree B_9.74 = [&U] [&W 1/100] (1,(2,(3,(((((((((4,19),(5,23)),(6,((7,(24,26)),13,14))),(17,28)),(((9,(10,(11,12))),(21,(22,27))),29)),20),(8,(15,25))),16),18))));
tree B_9.75 = [&U] [&W 1/100] (1,(2,(3,((((((((4,((5,23),19)),(6,(((7,14),((21,(22,27)),(24,26))),13))),(17,28)),((9,(10,(11,12))),29)),20),(8,(15,25))),16),18))));
tree B_9.76 = [&U] [&W 1/100] (1,(2,(3,(((((((((4,(5,23)),19),(6,(((7,14),((21,(22,27)),(24,26))),13))),(17,28)),((9,(10,(11,12))),29)),20),(8,(15,25))),16),18))));
tree B_9.77 = [&U] [&W 1/100] (1,(2,(3,(((((((((4,19),(5,23)),(6,(((7,14),((21,(22,27)),(24,26))),13))),(17,28)),((9,(10,(11,12))),29)),20),((8,25),15)),16),18))));
tree B_9.78 = [&U] [&W 1/100] (1,(2,(3,(((((((((4,19),(5,23)),(6,(((7,14),((21,(22,27)),(24,26))),13))),(17,28)),((9,(10,(11,12))),29)),20),((8,15),25)),16),18))));
tree B_9.79 = [&U] [&W 1/100] (1,(2,(3,((((((((((4,19),(5,23)),(6,(((7,14),((21,(22,27)),(24,26))),13))),(17,28)),((9,(10,(11,12))),29)),20),15),(8,25)),16),18))));
tree B_9.80 = [&U] [&W 1/100] (1,(2,(3,((((((((((4,19),(5,23)),(6,(((7,14),((21,(22,27)),(24,26))),13))),(17,28)),((9,(10,(11,12))),29)),20),(8,25)),15),16),18))));
tree B_9.81 = [&U] [&W 1/100] (1,(2,(3,(((((((((4,19),(5,23)),(6,(((7,14),((21,(22,27)),(24,26))),13))),(17,28)),((9,(10,(11,12))),29)),(15,20)),(8,25)),16),18))));
tree B_9.82 = [&U] [&W 1/100] (1,(2,(3,((((((((((4,19),(5,23)),(6,(((7,14),((21,(22,27)),(24,26))),13))),(17,28)),((9,(10,(11,12))),29)),15),20),(8,25)),16),18))));
tree B_9.83 = [&U] [&W 1/100] (1,(2,(3,((((((((4,19),5),(6,(((7,((21,22),(24,26))),14),13))),(17,28)),((9,(10,(11,12))),29)),(((8,(15,25)),23),20)),(16,27)),18))));
tree B_9.84 = [&U] [&W 1/100] (1,(2,(3,(((((((((4,19),5),(6,(((7,((21,22),(24,26))),14),13))),(17,28)),((9,(10,(11,12))),29)),(((15,25),23),20)),8),(16,27)),18))));
tree B_9.85 = [&U] [&W 1/100] (1,(2,(3,((((((((4,19),5),(6,(((7,((21,22),(24,26))),14),13))),(17,28)),((9,(10,(11,12))),29)),((8,((15,25),23)),20)),(16,27)),18))));
tree B_9.86 = [&U] [&W 1/100] (1,(2,(3,((((((((4,19),5),(6,(((7,((21,22),(24,26))),14),13))),((17,28),20)),((9,(10,(11,12))),29)),(8,((15,25),23))),(16,27)),18))));
tree B_9.87 = [&U] [&W 1/100] (1,(2,(3,(((((((((4,19),5),(6,(((7,((21,22),(24,26))),14),13))),20),(17,28)),((9,(10,(11,12))),29)),(8,((15,25),23))),(16,27)),18))));
tree B_9.88 = [&U] [&W 1/100] (1,(2,(3,((((((((4,19),5),(6,(((7,((21,22),(24,26))),14),13))),(17,(20,28))),((9,(10,(11,12))),29)),(8,((15,25),23))),(16,27)),18))));
tree B_9.89 = [&U] [&W 1/100] (1,(2,(3,((((((((4,19),5),(6,(((7,((21,22),(24,26))),14),13))),((17,20),28)),((9,(10,(11,12))),29)),(8,((15,25),23))),(16,27)),18))));
tree B_9.90 = [&U] [&W 1/100] (1,(2,(3,((((((((4,19),(5,20)),(6,(((7,((21,22),(24,26))),14),13))),(17,28)),((9,(10,(11,12))),29)),(8,((15,25),23))),(16,27)),18))));
tree B_9.91 = [&U] [&W 1/100] (1,(2,(3,((((((((((4,19),5),(6,(((7,((21,22),(24,26))),14),13))),(17,28)),((9,(10,(11,12))),29)),20),(8,(15,25))),(16,27)),23),18))));
tree B_9.92 = [&U] [&W 1/100] (1,(2,(3,((((((((4,19),5),(6,(((7,((21,22),(24,26))),14),13))),(17,28)),(((9,(10,(11,12))),29),20)),(8,((15,25),23))),(16,27)),18))));
tree B_9.93 = [&U] [&W 1/100] (1,(2,(3,(((((((((4,19),5),(6,(((7,((21,22),(24,26))),14),13))),(17,28)),20),((9,(10,(11,12))),29)),(8,((15,25),23))),(16,27)),18))));
tree B_9.94 = [&U] [&W 1/100] (1,(2,(3,(((((((((4,19),5),(6,(((7,(((21,24),26),22)),14),13))),(17,28)),((9,(10,(11,12))),29)),20),(8,((15,25),23))),(16,27)),18))));
tree B_9.95 = [&U] [&W 1/100] (1,(2,(3,(((((((((4,19),(5,23)),(6,(((7,((21,22),(24,26))),14),13))),(17,28)),((9,(10,(11,12))),29)),20),(8,(15,25))),(16,27)),18))));
tree B_9.96 = [&U] [&W 1/100] (1,(2,(3,((((((((4,((5,23),19)),(6,(((7,((21,(22,27)),(24,26))),14),13))),(17,28)),((9,(10,(11,12))),29)),20),(8,(15,25))),16),18))));
tree B_9.97 = [&U] [&W 1/100] (1,(2,(3,(((((((((4,(5,23)),19),(6,(((7,((21,(22,27)),(24,26))),14),13))),(17,28)),((9,(10,(11,12))),29)),20),(8,(15,25))),16),18))));
tree B_9.98 = [&U] [&W 1/100] (1,(2,(3,(((((((((4,19),(5,23)),(6,(((7,((21,(22,27)),(24,26))),14),13))),(17,28)),((9,(10,(11,12))),29)),20),((8,25),15)),16),18))));
tree B_9.99 = [&U] [&W 1/100] (1,(2,(3,(((((((((4,19),(5,23)),(6,(((7,((21,(22,27)),(24,26))),14),13))),(17,28)),((9,(10,(11,12))),29)),20),((8,15),25)),16),18))));
tree B_9.100 = [&U] [&W 1/100] (1,(2,(3,((((((((((4,19),(5,23)),(6,(((7,((21,(22,27)),(24,26))),14),13))),(17,28)),((9,(10,(11,12))),29)),20),15),(8,25)),16),18))));

[Trees found in bootstrap replicate #10 (seed=1177934469)]
tree B_10.1 = [&U] [&W 1/100] (1,(2,((3,27),((((((((((4,24),19),((6,((7,13),14)),((9,(10,(11,12))),((21,28),25)))),29),((8,15),20)),((5,23),22)),26),16),18),17))));
tree B_10.2 = [&U] [&W 1/100] (1,(2,((3,27),((((((((((((4,24),19),((6,((7,13),14)),((9,(10,(11,12))),((21,28),25)))),29),(8,15)),20),(5,23)),22),26),16),18),17))));
tree B_10.3 = [&U] [&W 1/100] (1,(2,((3,27),((((((((((((4,24),19),((6,((7,13),14)),((9,(10,(11,12))),((21,28),25)))),29),20),(8,15)),(5,23)),22),26),16),18),17))));
tree B_10.4 = [&U] [&W 1/100] (1,(2,((3,27),(((((((((((4,24),19),((6,((7,13),14)),((9,(10,(11,12))),((21,28),25)))),29),20),(8,15)),((5,23),22)),26),16),18),17))));
tree B_10.5 = [&U] [&W 1/100] (1,(2,((3,27),((((((((((4,24),19),((6,((7,13),14)),((9,(10,(11,12))),((21,28),25)))),29),(8,15)),(((5,23),22),20)),26),16),18),17))));
tree B_10.6 = [&U] [&W 1/100] (1,(2,((3,27),(((((((((((4,24),19),((6,((7,13),14)),((9,(10,(11,12))),((21,28),25)))),29),(8,15)),((5,23),22)),20),26),16),18),17))));
tree B_10.7 = [&U] [&W 1/100] (1,(2,((3,27),(((((((((((4,24),19),((6,((7,13),14)),((9,(10,(11,12))),((21,28),25)))),29),(8,15)),20),((5,23),22)),26),16),18),17))));
tree B_10.8 = [&U] [&W 1/100] (1,(2,((3,27),(((((((((((4,24),19),((6,((7,13),14)),((9,(10,(11,12))),((21,28),25)))),(8,15)),29),20),((5,23),22)),26),16),18),17))));
tree B_10.9 = [&U] [&W 1/100] (1,(2,((3,27),((((((((((4,24),19),((6,((7,13),14)),((9,(10,(11,12))),((21,28),25)))),((8,15),29)),20),((5,23),22)),26),16),18),17))));
tree B_10.10 = [&U] [&W 1/100] (1,(2,((3,27),((((((((((4,24),19),(((6,((7,13),14)),(9,(10,(11,12)))),((21,28),25))),29),((8,15),20)),((5,23),22)),26),16),18),17))));
tree B_10.11 = [&U] [&W 1/100] (1,(2,((3,27),((((((((((4,24),19),((6,((7,13),14)),((((9,(10,(11,12))),28),21),25))),29),((8,15),20)),((5,23),22)),26),16),18),17))));
tree B_10.12 = [&U] [&W 1/100] (1,(2,((3,27),((((((((((4,24),19),((6,((7,13),14)),((((9,(10,(11,12))),21),28),25))),29),((8,15),20)),((5,23),22)),26),16),18),17))));
tree B_10.13 = [&U] [&W 1/100] (1,(2,((3,27),((((((((((4,24),19),(((6,((7,13),14)),((21,28),25)),(9,(10,(11,12))))),29),((8,15),20)),((5,23),22)),26),16),18),17))));
tree B_10.14 = [&U] [&W 1/100] (1,(2,((3,27),((((((((((4,24),19),(((6,((7,13),14)),((21,25),28)),(9,(10,(11,12))))),29),((8,15),20)),((5,23),22)),26),16),18),17))));
tree B_10.15 = [&U] [&W 1/100] (1,(2,((3,27),((((((((((4,24),19),(((6,((7,13),14)),(9,(10,(11,12)))),((21,25),28))),29),((8,15),20)),((5,23),22)),26),16),18),17))));
tree B_10.16 = [&U] [&W 1/100] (1,(2,((3,27),((((((((((4,24),19),(((6,((7,13),14)),(21,(25,28))),(9,(10,(11,12))))),29),((8,15),20)),((5,23),22)),26),16),18),17))));
tree B_10.17 = [&U] [&W 1/100] (1,(2,((3,27),((((((((((4,24),19),(((6,((7,13),14)),(9,(10,(11,12)))),(21,(25,28)))),29),((8,15),20)),((5,23),22)),26),16),18),17))));
tree B_10.18 = [&U] [&W 1/100] (1,(2,((3,27),(((((((((((4,24),19),((6,((7,13),14)),((9,(10,(11,12))),((21,28),25)))),29),((8,15),20)),(5,23)),22),26),16),18),17))));
tree B_10.19 = [&U] [&W 1/100] (1,(2,((3,27),((((((((((4,24),19),(((6,((7,13),14)),25),((9,(10,(11,12))),(21,28)))),29),((8,15),20)),((5,23),22)),26),16),18),17))));
tree B_10.20 = [&U] [&W 1/100] (1,(2,((3,27),((((((((((4,24),19),(((6,((7,13),14)),((9,(10,(11,12))),(21,28))),25)),29),((8,15),20)),((5,23),22)),26),16),18),17))));
tree B_10.21 = [&U] [&W 1/100] (1,(2,((3,27),(((((((((((4,24),19),25),((6,((7,13),14)),((9,(10,(11,12))),(21,28)))),29),((8,15),20)),((5,23),22)),26),16),18),17))));
tree B_10.22 = [&U] [&W 1/100] (1,(2,((3,27),(((((((((((4,24),19),((6,((7,13),14)),((9,(10,(11,12))),(21,28)))),25),29),((8,15),20)),((5,23),22)),26),16),18),17))));
tree B_10.23 = [&U] [&W 1/100] (1,(2,((3,27),((((((((((4,24),19,25),((6,((7,13),14)),((9,(10,(11,12))),(21,28)))),29),((8,15),20)),((5,23),22)),26),16),18),17))));
tree B_10.24 = [&U] [&W 1/100] (1,(2,((3,27),(((((((((((4,24),25),19),((6,((7,13),14)),((9,(10,(11,12))),(21,28)))),29),((8,15),20)),((5,23),22)),26),16),18),17))));
tree B_10.25 = [&U] [&W 1/100] (1,(2,((3,27),((((((((((4,24),19),((6,((7,13),14)),(((9,(10,(11,12))),(21,28)),25))),29),((8,15),20)),((5,23),22)),26),16),18),17))));
tree B_10.26 = [&U] [&W 1/100] (1,(2,((3,27),((((((((((4,24),19),((6,((7,13),14)),((9,(10,(11,12))),((21,28),25)))),29),((8,15),20)),((5,23),22)),26),16),17),18))));
tree B_10.27 = [&U] [&W 1/100] (1,(2,((3,27),((((((((((4,24),19),((6,(7,(13,14))),((9,(10,(11,12))),((21,28),25)))),29),((8,15),20)),((5,23),22)),26),16),18),17))));
tree B_10.28 = [&U] [&W 1/100] (1,(2,((3,27),((((((((((4,24),19),((6,((7,14),13)),((9,(10,(11,12))),((21,28),25)))),29),((8,15),20)),((5,23),22)),26),16),18),17))));
tree B_10.29 = [&U] [&W 1/100] (1,(2,((3,27),((((((((((4,24),19),((6,((7,13),14)),((9,(10,(11,12))),(21,(25,28))))),29),((8,15),20)),((5,23),22)),26),16),18),17))));
tree B_10.30 = [&U] [&W 1/100] (1,(2,((3,27),((((((((((4,24),19),((6,((7,13),14)),(((9,(10,(11,12))),28),(21,25)))),29),((8,15),20)),((5,23),22)),26),16),18),17))));
tree B_10.31 = [&U] [&W 1/100] (1,(2,((3,27),((((((((((4,24),19),((6,((7,13),14)),(((9,(10,(11,12))),(21,25)),28))),29),((8,15),20)),((5,23),22)),26),16),18),17))));
tree B_10.32 = [&U] [&W 1/100] (1,(2,((3,27),((((((((((4,24),19),(((6,((7,13),14)),28),((9,(10,(11,12))),(21,25)))),29),((8,15),20)),((5,23),22)),26),16),18),17))));
tree B_10.33 = [&U] [&W 1/100] (1,(2,((3,27),((((((((((4,24),19),(((6,((7,13),14)),((9,(10,(11,12))),(21,25))),28)),29),((8,15),20)),((5,23),22)),26),16),18),17))));
tree B_10.34 = [&U] [&W 1/100] (1,(2,((3,27),((((((((((4,24),19),((6,((7,13),14)),((9,(10,(11,12))),((21,25),28)))),29),((8,15),20)),((5,23),22)),26),16),18),17))));
tree B_10.35 = [&U] [&W 1/100] (1,(2,((3,27),((((((((((4,24),19),((6,((7,13),14)),(((9,(10,(11,12))),21),(25,28)))),29),((8,15),20)),((5,23),22)),26),16),18),17))));
tree B_10.36 = [&U] [&W 1/100] (1,(2,((3,27),(((((((((4,24),19),((6,((7,13),14)),((9,(10,(11,12))),((21,28),25)))),29),((8,15),20)),((5,23),22)),26),16),(17,18)))));
tree B_10.37 = [&U] [&W 1/100] (1,(2,((3,27),(((((((((((4,24),19),((6,((7,13),14)),((9,(10,(11,12))),(21,25)))),29),((8,15),20)),((5,23),22)),28),26),16),18),17))));
tree B_10.38 = [&U] [&W 1/100] (1,(2,((3,27),((((((((((4,24),19),((6,((7,13),14)),((9,(10,(11,12))),((21,28),25)))),29),(8,15)),((5,23),(22,26))),20),16),18),17))));
tree B_10.39 = [&U] [&W 1/100] (1,(2,((3,27),(((((((((((4,24),19),((6,((7,13),14)),((9,(10,(11,12))),((21,28),25)))),((8,15),29)),20),(5,23)),22),26),16),18),17))));
tree B_10.40 = [&U] [&W 1/100] (1,(2,((3,27),((((((((((((4,24),19),((6,((7,13),14)),((9,(10,(11,12))),((21,28),25)))),(8,15)),29),20),(5,23)),22),26),16),18),17))));
tree B_10.41 = [&U] [&W 1/100] (1,(2,((3,27),((((((((((((4,24),19),((6,((7,13),14)),((9,(10,(11,12))),((21,28),25)))),29),(8,15)),20),(5,23)),22),26),16),17),18))));
tree B_10.42 = [&U] [&W 1/100] (1,(2,((3,27),(((((((((((4,24),19),((6,((7,13),14)),((9,(10,(11,12))),((21,28),25)))),29),(8,15)),20),(5,23)),22),26),16),(17,18)))));
tree B_10.43 = [&U] [&W 1/100] (1,(2,((3,27),((((((((((((4,24),19),(((6,((7,13),14)),((21,28),25)),(9,(10,(11,12))))),29),(8,15)),20),(5,23)),22),26),16),18),17))));
tree B_10.44 = [&U] [&W 1/100] (1,(2,((3,27),((((((((((((4,24),19),(((6,((7,13),14)),((21,25),28)),(9,(10,(11,12))))),29),(8,15)),20),(5,23)),22),26),16),18),17))));
tree B_10.45 = [&U] [&W 1/100] (1,(2,((3,27),((((((((((((4,24),19),(((6,((7,13),14)),(9,(10,(11,12)))),((21,25),28))),29),(8,15)),20),(5,23)),22),26),16),18),17))));
tree B_10.46 = [&U] [&W 1/100] (1,(2,((3,27),((((((((((((4,24),19),(((6,((7,13),14)),(21,(25,28))),(9,(10,(11,12))))),29),(8,15)),20),(5,23)),22),26),16),18),17))));
tree B_10.47 = [&U] [&W 1/100] (1,(2,((3,27),((((((((((((4,24),19),(((6,((7,13),14)),(9,(10,(11,12)))),(21,(25,28)))),29),(8,15)),20),(5,23)),22),26),16),18),17))));
tree B_10.48 = [&U] [&W 1/100] (1,(2,((3,27),((((((((((((4,24),19),(((6,((7,13),14)),(9,(10,(11,12)))),((21,28),25))),29),(8,15)),20),(5,23)),22),26),16),18),17))));
tree B_10.49 = [&U] [&W 1/100] (1,(2,((3,27),((((((((((((4,24),19),((6,((7,13),14)),((((9,(10,(11,12))),28),21),25))),29),(8,15)),20),(5,23)),22),26),16),18),17))));
tree B_10.50 = [&U] [&W 1/100] (1,(2,((3,27),((((((((((((4,24),19),((6,((7,13),14)),((((9,(10,(11,12))),21),28),25))),29),(8,15)),20),(5,23)),22),26),16),18),17))));
tree B_10.51 = [&U] [&W 1/100] (1,(2,((3,27),((((((((((((4,24),19),(((6,((7,13),14)),25),((9,(10,(11,12))),(21,28)))),29),(8,15)),20),(5,23)),22),26),16),18),17))));
tree B_10.52 = [&U] [&W 1/100] (1,(2,((3,27),((((((((((((4,24),19),(((6,((7,13),14)),((9,(10,(11,12))),(21,28))),25)),29),(8,15)),20),(5,23)),22),26),16),18),17))));
tree B_10.53 = [&U] [&W 1/100] (1,(2,((3,27),(((((((((((((4,24),19),25),((6,((7,13),14)),((9,(10,(11,12))),(21,28)))),29),(8,15)),20),(5,23)),22),26),16),18),17))));
tree B_10.54 = [&U] [&W 1/100] (1,(2,((3,27),(((((((((((((4,24),19),((6,((7,13),14)),((9,(10,(11,12))),(21,28)))),25),29),(8,15)),20),(5,23)),22),26),16),18),17))));
tree B_10.55 = [&U] [&W 1/100] (1,(2,((3,27),((((((((((((4,24),19,25),((6,((7,13),14)),((9,(10,(11,12))),(21,28)))),29),(8,15)),20),(5,23)),22),26),16),18),17))));
tree B_10.56 = [&U] [&W 1/100] (1,(2,((3,27),(((((((((((((4,24),25),19),((6,((7,13),14)),((9,(10,(11,12))),(21,28)))),29),(8,15)),20),(5,23)),22),26),16),18),17))));
tree B_10.57 = [&U] [&W 1/100] (1,(2,((3,27),((((((((((((4,24),19),((6,((7,13),14)),(((9,(10,(11,12))),(21,28)),25))),29),(8,15)),20),(5,23)),22),26),16),18),17))));
tree B_10.58 = [&U] [&W 1/100] (1,(2,((3,27),((((((((((((4,24),19),((6,((7,13),14)),((9,(10,(11,12))),(21,(25,28))))),29),(8,15)),20),(5,23)),22),26),16),18),17))));
tree B_10.59 = [&U] [&W 1/100] (1,(2,((3,27),((((((((((((4,24),19),((6,((7,13),14)),(((9,(10,(11,12))),28),(21,25)))),29),(8,15)),20),(5,23)),22),26),16),18),17))));
tree B_10.60 = [&U] [&W 1/100] (1,(2,((3,27),((((((((((((4,24),19),((6,((7,13),14)),(((9,(10,(11,12))),(21,25)),28))),29),(8,15)),20),(5,23)),22),26),16),18),17))));
tree B_10.61 = [&U] [&W 1/100] (1,(2,((3,27),((((((((((((4,24),19),(((6,((7,13),14)),28),((9,(10,(11,12))),(21,25)))),29),(8,15)),20),(5,23)),22),26),16),18),17))));
tree B_10.62 = [&U] [&W 1/100] (1,(2,((3,27),((((((((((((4,24),19),(((6,((7,13),14)),((9,(10,(11,12))),(21,25))),28)),29),(8,15)),20),(5,23)),22),26),16),18),17))));
tree B_10.63 = [&U] [&W 1/100] (1,(2,((3,27),((((((((((((4,24),19),((6,((7,13),14)),((9,(10,(11,12))),((21,25),28)))),29),(8,15)),20),(5,23)),22),26),16),18),17))));
tree B_10.64 = [&U] [&W 1/100] (1,(2,((3,27),((((((((((((4,24),19),((6,((7,13),14)),(((9,(10,(11,12))),21),(25,28)))),29),(8,15)),20),(5,23)),22),26),16),18),17))));
tree B_10.65 = [&U] [&W 1/100] (1,(2,((3,27),((((((((((((4,24),19),((6,(7,(13,14))),((9,(10,(11,12))),((21,28),25)))),29),(8,15)),20),(5,23)),22),26),16),18),17))));
tree B_10.66 = [&U] [&W 1/100] (1,(2,((3,27),((((((((((((4,24),19),((6,((7,14),13)),((9,(10,(11,12))),((21,28),25)))),29),(8,15)),20),(5,23)),22),26),16),18),17))));
tree B_10.67 = [&U] [&W 1/100] (1,(2,((3,27),(((((((((((((4,24),19),((6,((7,13),14)),((9,(10,(11,12))),(21,25)))),29),(8,15)),20),(5,23)),28),22),26),16),18),17))));
tree B_10.68 = [&U] [&W 1/100] (1,(2,((3,27),((((((((((((4,24),19),((6,((7,13),14)),((9,(10,(11,12))),(21,25)))),29),(8,15)),20),(5,23)),(22,28)),26),16),18),17))));
tree B_10.69 = [&U] [&W 1/100] (1,(2,((3,27),(((((((((((((4,24),19),((6,((7,13),14)),((9,(10,(11,12))),(21,25)))),29),(8,15)),20),(5,23)),22),28),26),16),18),17))));
tree B_10.70 = [&U] [&W 1/100] (1,(2,((3,27),((((((((((((4,24),19),((6,((7,13),14)),((9,(10,(11,12))),((21,28),25)))),29),20),(8,15)),(5,23)),22),26),16),17),18))));
tree B_10.71 = [&U] [&W 1/100] (1,(2,((3,27),(((((((((((4,24),19),((6,((7,13),14)),((9,(10,(11,12))),((21,28),25)))),29),20),(8,15)),(5,23)),22),26),16),(17,18)))));
tree B_10.72 = [&U] [&W 1/100] (1,(2,((3,27),((((((((((((4,24),19),(((6,((7,13),14)),((21,28),25)),(9,(10,(11,12))))),29),20),(8,15)),(5,23)),22),26),16),18),17))));
tree B_10.73 = [&U] [&W 1/100] (1,(2,((3,27),((((((((((((4,24),19),(((6,((7,13),14)),((21,25),28)),(9,(10,(11,12))))),29),20),(8,15)),(5,23)),22),26),16),18),17))));
tree B_10.74 = [&U] [&W 1/100] (1,(2,((3,27),((((((((((((4,24),19),(((6,((7,13),14)),(9,(10,(11,12)))),((21,25),28))),29),20),(8,15)),(5,23)),22),26),16),18),17))));
tree B_10.75 = [&U] [&W 1/100] (1,(2,((3,27),((((((((((((4,24),19),(((6,((7,13),14)),(21,(25,28))),(9,(10,(11,12))))),29),20),(8,15)),(5,23)),22),26),16),18),17))));
tree B_10.76 = [&U] [&W 1/100] (1,(2,((3,27),((((((((((((4,24),19),(((6,((7,13),14)),(9,(10,(11,12)))),(21,(25,28)))),29),20),(8,15)),(5,23)),22),26),16),18),17))));
tree B_10.77 = [&U] [&W 1/100] (1,(2,((3,27),((((((((((((4,24),19),(((6,((7,13),14)),(9,(10,(11,12)))),((21,28),25))),29),20),(8,15)),(5,23)),22),26),16),18),17))));
tree B_10.78 = [&U] [&W 1/100] (1,(2,((3,27),((((((((((((4,24),19),((6,((7,13),14)),((((9,(10,(11,12))),28),21),25))),29),20),(8,15)),(5,23)),22),26),16),18),17))));
tree B_10.79 = [&U] [&W 1/100] (1,(2,((3,27),((((((((((((4,24),19),((6,((7,13),14)),((((9,(10,(11,12))),21),28),25))),29),20),(8,15)),(5,23)),22),26),16),18),17))));
tree B_10.80 = [&U] [&W 1/100] (1,(2,((3,27),((((((((((((4,24),19),(((6,((7,13),14)),25),((9,(10,(11,12))),(21,28)))),29),20),(8,15)),(5,23)),22),26),16),18),17))));
tree B_10.81 = [&U] [&W 1/100] (1,(2,((3,27),((((((((((((4,24),19),(((6,((7,13),14)),((9,(10,(11,12))),(21,28))),25)),29),20),(8,15)),(5,23)),22),26),16),18),17))));
tree B_10.82 = [&U] [&W 1/100] (1,(2,((3,27),(((((((((((((4,24),19),25),((6,((7,13),14)),((9,(10,(11,12))),(21,28)))),29),20),(8,15)),(5,23)),22),26),16),18),17))));
tree B_10.83 = [&U] [&W 1/100] (1,(2,((3,27),(((((((((((((4,24),19),((6,((7,13),14)),((9,(10,(11,12))),(21,28)))),25),29),20),(8,15)),(5,23)),22),26),16),18),17))));
tree B_10.84 = [&U] [&W 1/100] (1,(2,((3,27),((((((((((((4,24),19,25),((6,((7,13),14)),((9,(10,(11,12))),(21,28)))),29),20),(8,15)),(5,23)),22),26),16),18),17))));
tree B_10.85 = [&U] [&W 1/100] (1,(2,((3,27),(((((((((((((4,24),25),19),((6,((7,13),14)),((9,(10,(11,12))),(21,28)))),29),20),(8,15)),(5,23)),22),26),16),18),17))));
tree B_10.86 = [&U] [&W 1/100] (1,(2,((3,27),((((((((((((4,24),19),((6,((7,13),14)),(((9,(10,(11,12))),(21,28)),25))),29),20),(8,15)),(5,23)),22),26),16),18),17))));
tree B_10.87 = [&U] [&W 1/100] (1,(2,((3,27),((((((((((((4,24),19),((6,((7,13),14)),((9,(10,(11,12))),(21,(25,28))))),29),20),(8,15)),(5,23)),22),26),16),18),17))));
tree B_10.88 = [&U] [&W 1/100] (1,(2,((3,27),((((((((((((4,24),19),((6,((7,13),14)),(((9,(10,(11,12))),28),(21,25)))),29),20),(8,15)),(5,23)),22),26),16),18),17))));
tree B_10.89 = [&U] [&W 1/100] (1,(2,((3,27),((((((((((((4,24),19),((6,((7,13),14)),(((9,(10,(11,12))),(21,25)),28))),29),20),(8,15)),(5,23)),22),26),16),18),17))));
tree B_10.90 = [&U] [&W 1/100] (1,(2,((3,27),((((((((((((4,24),19),(((6,((7,13),14)),28),((9,(10,(11,12))),(21,25)))),29),20),(8,15)),(5,23)),22),26),16),18),17))));
tree B_10.91 = [&U] [&W 1/100] (1,(2,((3,27),((((((((((((4,24),19),(((6,((7,13),14)),((9,(10,(11,12))),(21,25))),28)),29),20),(8,15)),(5,23)),22),26),16),18),17))));
tree B_10.92 = [&U] [&W 1/100] (1,(2,((3,27),((((((((((((4,24),19),((6,((7,13),14)),((9,(10,(11,12))),((21,25),28)))),29),20),(8,15)),(5,23)),22),26),16),18),17))));
tree B_10.93 = [&U] [&W 1/100] (1,(2,((3,27),((((((((((((4,24),19),((6,((7,13),14)),(((9,(10,(11,12))),21),(25,28)))),29),20),(8,15)),(5,23)),22),26),16),18),17))));
tree B_10.94 = [&U] [&W 1/100] (1,(2,((3,27),((((((((((((4,24),19),((6,(7,(13,14))),((9,(10,(11,12))),((21,28),25)))),29),20),(8,15)),(5,23)),22),26),16),18),17))));
tree B_10.95 = [&U] [&W 1/100] (1,(2,((3,27),((((((((((((4,24),19),((6,((7,14),13)),((9,(10,(11,12))),((21,28),25)))),29),20),(8,15)),(5,23)),22),26),16),18),17))));
tree B_10.96 = [&U] [&W 1/100] (1,(2,((3,27),(((((((((((((4,24),19),((6,((7,13),14)),((9,(10,(11,12))),(21,25)))),29),20),(8,15)),(5,23)),28),22),26),16),18),17))));
tree B_10.97 = [&U] [&W 1/100] (1,(2,((3,27),((((((((((((4,24),19),((6,((7,13),14)),((9,(10,(11,12))),(21,25)))),29),20),(8,15)),(5,23)),(22,28)),26),16),18),17))));
tree B_10.98 = [&U] [&W 1/100] (1,(2,((3,27),(((((((((((((4,24),19),((6,((7,13),14)),((9,(10,(11,12))),(21,25)))),29),20),(8,15)),(5,23)),22),28),26),16),18),17))));
tree B_10.99 = [&U] [&W 1/100] (1,(2,((3,27),(((((((((((4,24),19),((6,((7,13),14)),((9,(10,(11,12))),((21,28),25)))),29),20),(8,15)),((5,23),22)),26),16),17),18))));
tree B_10.100 = [&U] [&W 1/100] (1,(2,((3,27),(((((((((((4,24),19),(((6,((7,13),14)),((21,28),25)),(9,(10,(11,12))))),29),20),(8,15)),((5,23),22)),26),16),18),17))));

[Trees found in bootstrap replicate #11 (seed=2000151373)]
tree B_11.1 = [&U] [&W 1/100] (1,(2,((3,(((((((4,19),(5,22)),((((6,((((7,24),25),13),14)),((9,(10,(11,12))),(21,27))),29),28)),17),15),(8,((16,26),20))),18)),23)));
tree B_11.2 = [&U] [&W 1/100] (1,(2,((3,((((((((4,19),(5,22)),(((6,((((7,24),25),13),14)),((9,(10,(11,12))),(21,27))),29)),17),28),15),(8,((16,26),20))),18)),23)));
tree B_11.3 = [&U] [&W 1/100] (1,(2,((3,(((((((4,19),(5,22)),((((6,((((7,24),25),13),14)),28),((9,(10,(11,12))),(21,27))),29)),17),15),(8,((16,26),20))),18)),23)));
tree B_11.4 = [&U] [&W 1/100] (1,(2,((3,(((((((4,19),(5,22)),(((6,((((7,24),25),13),14)),(((9,(10,(11,12))),(21,27)),28)),29)),17),15),(8,((16,26),20))),18)),23)));
tree B_11.5 = [&U] [&W 1/100] (1,(2,((3,(((((((4,19),(5,22)),(((6,((((7,24),25),13),14)),((9,(10,(11,12))),(21,27))),29)),17),(15,28)),(8,((16,26),20))),18)),23)));
tree B_11.6 = [&U] [&W 1/100] (1,(2,((3,((((((((4,19),(5,22)),(((6,((((7,24),25),13),14)),((9,(10,(11,12))),(21,27))),29)),17),15),28),(8,((16,26),20))),18)),23)));
tree B_11.7 = [&U] [&W 1/100] (1,(2,((3,(((((((4,19),(5,22)),(((6,((((7,24),25),13),14)),(((9,(10,(11,12))),28),(21,27))),29)),17),15),(8,((16,26),20))),18)),23)));
tree B_11.8 = [&U] [&W 1/100] (1,(2,((3,(((((((4,19),(5,22)),(((6,((((7,24),25),13),14)),((9,(10,(11,12))),((21,27),28))),29)),17),15),(8,((16,26),20))),18)),23)));
tree B_11.9 = [&U] [&W 1/100] (1,(2,((3,(((((((4,19),(5,22)),(((6,((((7,24),25),13),14)),((9,(10,(11,12))),(21,(27,28)))),29)),17),15),(8,((16,26),20))),18)),23)));
tree B_11.10 = [&U] [&W 1/100] (1,(2,((3,(((((((4,19),(5,22)),(((6,((((7,24),25),13),14)),((9,(10,(11,12))),((21,28),27))),29)),17),15),(8,((16,26),20))),18)),23)));
tree B_11.11 = [&U] [&W 1/100] (1,(2,((3,(((((((4,19),(5,22)),(((6,((((7,24),25),13),14)),((9,(10,(11,12))),(21,27))),(28,29))),17),15),(8,((16,26),20))),18)),23)));
tree B_11.12 = [&U] [&W 1/100] (1,(2,((3,((((((((4,19),(5,22)),29),(((6,((((7,24),25),13),14)),((9,(10,(11,12))),(21,27))),28)),17),15),(8,((16,26),20))),18)),23)));
tree B_11.13 = [&U] [&W 1/100] (1,(2,((3,((((((((4,19),(5,22)),(((6,((((7,24),25),13),14)),((9,(10,(11,12))),(21,27))),28)),29),17),15),(8,((16,26),20))),18)),23)));
tree B_11.14 = [&U] [&W 1/100] (1,(2,((3,(((((((4,19),(5,22)),(((6,((((7,24),25),13),14)),((9,(10,(11,12))),(21,27))),28)),(17,29)),15),(8,((16,26),20))),18)),23)));
tree B_11.15 = [&U] [&W 1/100] (1,(2,((3,((((((((4,19),(5,22)),(((6,((((7,24),25),13),14)),((9,(10,(11,12))),(21,27))),28)),17),29),15),(8,((16,26),20))),18)),23)));
tree B_11.16 = [&U] [&W 1/100] (1,(2,((3,((((((((4,19),29),(5,22)),(((6,((((7,24),25),13),14)),((9,(10,(11,12))),(21,27))),28)),17),15),(8,((16,26),20))),18)),23)));
tree B_11.17 = [&U] [&W 1/100] (1,(2,((3,(((((((4,19),((5,22),29)),(((6,((((7,24),25),13),14)),((9,(10,(11,12))),(21,27))),28)),17),15),(8,((16,26),20))),18)),23)));
tree B_11.18 = [&U] [&W 1/100] (1,(2,((3,(((((((4,19),(5,22)),(((6,((((7,24),25),13),14)),((9,(10,(11,12))),(21,27))),28)),17),(15,29)),(8,((16,26),20))),18)),23)));
tree B_11.19 = [&U] [&W 1/100] (1,(2,((3,((((((((4,19),(5,22)),(((6,((((7,24),25),13),14)),((9,(10,(11,12))),(21,27))),28)),17),15),29),(8,((16,26),20))),18)),23)));
tree B_11.20 = [&U] [&W 1/100] (1,(2,((3,(((((((4,19),(5,22)),((((6,((((7,24),25),13),14)),((9,(10,(11,12))),(21,27))),28),29)),17),15),(8,((16,26),20))),18)),23)));
tree B_11.21 = [&U] [&W 1/100] (1,(2,((3,(((((((4,19),(5,22)),((((6,((((7,24),25),13),14)),((9,(10,(11,12))),(21,27))),29),28)),17),15),(((8,20),16),26)),18)),23)));
tree B_11.22 = [&U] [&W 1/100] (1,(2,((3,(((((((4,19),(5,22)),((((6,((((7,24),25),13),14)),((9,(10,(11,12))),(21,27))),29),28)),17),15),(((8,20),26),16)),18)),23)));
tree B_11.23 = [&U] [&W 1/100] (1,(2,(((3,((((((4,19),(5,22)),((((6,((((7,24),25),13),14)),((9,(10,(11,12))),(21,27))),29),28)),17),15),(8,((16,26),20)))),18),23)));
tree B_11.24 = [&U] [&W 1/100] (1,(2,(((3,(((((((4,19),(5,22)),((((6,((((7,24),25),13),14)),((9,(10,(11,12))),(21,27))),29),28)),17),15),8),((16,26),20))),18),23)));
tree B_11.25 = [&U] [&W 1/100] (1,(2,(((3,18),(((((((4,19),(5,22)),((((6,((((7,24),25),13),14)),((9,(10,(11,12))),(21,27))),29),28)),17),15),8),((16,26),20))),23)));
tree B_11.26 = [&U] [&W 1/100] (1,(2,(((3,(((((((4,19),(5,22)),((((6,((((7,24),25),13),14)),((9,(10,(11,12))),(21,27))),29),28)),17),15),((16,26),20)),8)),18),23)));
tree B_11.27 = [&U] [&W 1/100] (1,(2,(((3,18),(((((((4,19),(5,22)),((((6,((((7,24),25),13),14)),((9,(10,(11,12))),(21,27))),29),28)),17),15),((16,26),20)),8)),23)));
tree B_11.28 = [&U] [&W 1/100] (1,(2,(((3,18),((((((4,19),(5,22)),((((6,((((7,24),25),13),14)),((9,(10,(11,12))),(21,27))),29),28)),17),15),(8,((16,26),20)))),23)));
tree B_11.29 = [&U] [&W 1/100] (1,(2,((3,((((((4,19),(5,22)),((((6,((((7,24),25),13),14)),((9,(10,(11,12))),(21,27))),29),28)),17),15),(8,((16,26),20)))),18,23)));
tree B_11.30 = [&U] [&W 1/100] (1,(2,(((3,((((((4,19),(5,22)),((((6,((((7,24),25),13),14)),((9,(10,(11,12))),(21,27))),29),28)),17),15),(8,((16,26),20)))),23),18)));
tree B_11.31 = [&U] [&W 1/100] (1,(2,((3,((((((((4,19),(5,22)),((((6,((((7,24),25),13),14)),((9,(10,(11,12))),(21,27))),29),28)),17),15),((16,26),20)),8),18)),23)));
tree B_11.32 = [&U] [&W 1/100] (1,(2,((3,((((((((4,19),(5,22)),((((6,((((7,24),25),13),14)),((9,(10,(11,12))),(21,27))),29),28)),17),15),8),(16,20,26)),18)),23)));
tree B_11.33 = [&U] [&W 1/100] (1,(2,((3,((((((((4,19),(5,22)),((((6,((((7,24),25),13),14)),((9,(10,(11,12))),(21,27))),29),28)),17),15),8),((16,26),20)),18)),23)));
tree B_11.34 = [&U] [&W 1/100] (1,(2,((3,(((((((4,19),(5,22)),((((6,((((7,24),25),13),14)),((9,(10,(11,12))),(21,27))),29),28)),17),15),((16,26),20)),(8,18))),23)));
tree B_11.35 = [&U] [&W 1/100] (1,(2,((3,((((((((4,19),(5,22)),((((6,((((7,24),25),13),14)),((9,(10,(11,12))),(21,27))),29),28)),17),15),((16,26),20)),18),8)),23)));
tree B_11.36 = [&U] [&W 1/100] (1,((2,(3,(((((((4,19),(5,22)),((((6,((((7,24),25),13),14)),((9,(10,(11,12))),(21,27))),29),28)),17),15),(8,((16,26),20))),18))),23));
tree B_11.37 = [&U] [&W 1/100] (1,((2,((3,((((((4,19),(5,22)),((((6,((((7,24),25),13),14)),((9,(10,(11,12))),(21,27))),29),28)),17),15),(8,((16,26),20)))),18)),23));
tree B_11.38 = [&U] [&W 1/100] (1,((2,23),((3,((((((4,19),(5,22)),((((6,((((7,24),25),13),14)),((9,(10,(11,12))),(21,27))),29),28)),17),15),(8,((16,26),20)))),18)));
tree B_11.39 = [&U] [&W 1/100] (1,((2,((3,18),((((((4,19),(5,22)),((((6,((((7,24),25),13),14)),((9,(10,(11,12))),(21,27))),29),28)),17),15),(8,((16,26),20))))),23));
tree B_11.40 = [&U] [&W 1/100] (1,((2,23),((3,18),((((((4,19),(5,22)),((((6,((((7,24),25),13),14)),((9,(10,(11,12))),(21,27))),29),28)),17),15),(8,((16,26),20))))));
tree B_11.41 = [&U] [&W 1/100] (1,(2,((3,(((((((4,19),(5,22)),((((6,((((7,24),25),13),14)),((9,(10,(11,12))),(21,27))),29),28)),17),15),((8,20),(16,26))),18)),23)));
tree B_11.42 = [&U] [&W 1/100] (1,(2,((3,(((((((4,19),(5,22)),((((6,((((7,24),25),13),14)),((9,(10,(11,12))),(21,27))),29),28)),17),15),((8,(16,26)),20)),18)),23)));
tree B_11.43 = [&U] [&W 1/100] (1,(2,((3,(((((((4,19),(5,22)),((((6,((((7,24),25),13),14)),((9,(21,27)),(10,(11,12)))),29),28)),17),15),(8,((16,26),20))),18)),23)));
tree B_11.44 = [&U] [&W 1/100] (1,(2,((3,(((((((4,19),(5,22)),((((6,((((7,24),25),13),14)),(9,((10,(11,12)),(21,27)))),29),28)),17),15),(8,((16,26),20))),18)),23)));
tree B_11.45 = [&U] [&W 1/100] (1,((2,23),(3,(((((((4,19),(5,22)),((((6,((((7,24),25),13),14)),((9,(10,(11,12))),(21,27))),29),28)),17),15),(8,((16,26),20))),18))));
tree B_11.46 = [&U] [&W 1/100] (1,(2,((3,(((((((4,19),(5,22)),((((6,(((7,24),25),(13,14))),((9,(10,(11,12))),(21,27))),29),28)),17),15),(8,((16,26),20))),18)),23)));
tree B_11.47 = [&U] [&W 1/100] (1,(2,((3,(((((((4,19),(5,22)),((((6,(((7,24),25),13,14)),((9,(10,(11,12))),(21,27))),29),28)),17),15),(8,((16,26),20))),18)),23)));
tree B_11.48 = [&U] [&W 1/100] (1,(2,((3,(((((((4,19),5),((((6,((((7,24),25),13),14)),((9,(10,(11,12))),(21,27))),29),28)),17),15),((8,((16,26),20)),22)),18)),23)));
tree B_11.49 = [&U] [&W 1/100] (1,(2,((3,(((((((4,19),5),((((6,((((7,24),25),13),14)),((9,(10,(11,12))),(21,27))),29),28)),17),15),(8,(((16,26),20),22))),18)),23)));
tree B_11.50 = [&U] [&W 1/100] (1,(2,((3,(((((((4,19),5),((((6,((((7,24),25),13),14)),((9,(10,(11,12))),(21,27))),29),28)),17),15),((8,22),((16,26),20))),18)),23)));
tree B_11.51 = [&U] [&W 1/100] (1,(2,((3,(((((((4,19),5),((((6,((((7,24),25),13),14)),((9,(10,(11,12))),(21,27))),29),28)),17),15),(8,((16,(22,26)),20))),18)),23)));
tree B_11.52 = [&U] [&W 1/100] (1,(2,((3,(((((((4,19),5),((((6,((((7,22,24),25),13),14)),((9,(10,(11,12))),(21,27))),29),28)),17),15),(8,((16,26),20))),18)),23)));
tree B_11.53 = [&U] [&W 1/100] (1,(2,((3,(((((((4,19),5),((((6,((((7,(22,24)),25),13),14)),((9,(10,(11,12))),(21,27))),29),28)),17),15),(8,((16,26),20))),18)),23)));
tree B_11.54 = [&U] [&W 1/100] (1,(2,((3,(((((((4,19),(5,22)),(((6,((((7,24),25),13),14)),((9,(10,(11,12))),(21,27))),28)),17),15),((8,((16,26),20)),29)),18)),23)));
tree B_11.55 = [&U] [&W 1/100] (1,(2,((3,((((((((4,19),(5,22)),(((6,((((7,24),25),13),14)),((9,(10,(11,12))),(21,27))),28)),17),15),(8,((16,26),20))),29),18)),23)));
tree B_11.56 = [&U] [&W 1/100] (1,(2,((3,(((((((4,19),(5,22)),(((6,((((7,24),25),13),14)),((9,(10,(11,12))),(21,27))),28)),17),15),(8,((16,26),20),29)),18)),23)));
tree B_11.57 = [&U] [&W 1/100] (1,(2,((3,(((((((4,19),(5,22)),(((6,((((7,24),25),13),14)),((9,(10,(11,12))),(21,27))),28)),17),15),((8,29),((16,26),20))),18)),23)));
tree B_11.58 = [&U] [&W 1/100] (1,(2,((3,(((((((4,19),(5,(22,26))),((((6,((((7,24),25),13),14)),((9,(10,(11,12))),(21,27))),29),28)),17),15),(8,(16,20))),18)),23)));
tree B_11.59 = [&U] [&W 1/100] (1,(2,((3,(((((((((4,19),(5,22)),(((6,((((7,24),25),13),14)),((9,(10,(11,12))),(21,27))),29)),17),15),28),((16,26),20)),8),18)),23)));
tree B_11.60 = [&U] [&W 1/100] (1,(2,((3,(((((((((4,19),(5,22)),(((6,((((7,24),25),13),14)),((9,(10,(11,12))),(21,27))),29)),17),15),28),8),((16,26),20)),18)),23)));
tree B_11.61 = [&U] [&W 1/100] (1,(2,((3,((((((((4,19),(5,22)),(((6,((((7,24),25),13),14)),((9,(10,(11,12))),(21,27))),29)),17),(15,28)),((16,26),20)),8),18)),23)));
tree B_11.62 = [&U] [&W 1/100] (1,(2,((3,((((((((4,19),(5,22)),(((6,((((7,24),25),13),14)),((9,(10,(11,12))),(21,27))),29)),17),(15,28)),8),((16,26),20)),18)),23)));
tree B_11.63 = [&U] [&W 1/100] (1,(2,((3,((((((((4,19),(5,22)),(((6,((((7,24),25),13),14)),((9,(10,(11,12))),(21,27))),29)),17),28),15),(((8,20),16),26)),18)),23)));
tree B_11.64 = [&U] [&W 1/100] (1,(2,((3,((((((((4,19),(5,22)),(((6,((((7,24),25),13),14)),((9,(10,(11,12))),(21,27))),29)),17),28),15),(((8,20),26),16)),18)),23)));
tree B_11.65 = [&U] [&W 1/100] (1,(2,(((3,(((((((4,19),(5,22)),(((6,((((7,24),25),13),14)),((9,(10,(11,12))),(21,27))),29)),17),28),15),(8,((16,26),20)))),18),23)));
tree B_11.66 = [&U] [&W 1/100] (1,(2,(((3,((((((((4,19),(5,22)),(((6,((((7,24),25),13),14)),((9,(10,(11,12))),(21,27))),29)),17),28),15),8),((16,26),20))),18),23)));
tree B_11.67 = [&U] [&W 1/100] (1,(2,(((3,18),((((((((4,19),(5,22)),(((6,((((7,24),25),13),14)),((9,(10,(11,12))),(21,27))),29)),17),28),15),8),((16,26),20))),23)));
tree B_11.68 = [&U] [&W 1/100] (1,(2,(((3,((((((((4,19),(5,22)),(((6,((((7,24),25),13),14)),((9,(10,(11,12))),(21,27))),29)),17),28),15),((16,26),20)),8)),18),23)));
tree B_11.69 = [&U] [&W 1/100] (1,(2,(((3,18),((((((((4,19),(5,22)),(((6,((((7,24),25),13),14)),((9,(10,(11,12))),(21,27))),29)),17),28),15),((16,26),20)),8)),23)));
tree B_11.70 = [&U] [&W 1/100] (1,(2,(((3,18),(((((((4,19),(5,22)),(((6,((((7,24),25),13),14)),((9,(10,(11,12))),(21,27))),29)),17),28),15),(8,((16,26),20)))),23)));
tree B_11.71 = [&U] [&W 1/100] (1,(2,((3,(((((((4,19),(5,22)),(((6,((((7,24),25),13),14)),((9,(10,(11,12))),(21,27))),29)),17),28),15),(8,((16,26),20)))),18,23)));
tree B_11.72 = [&U] [&W 1/100] (1,(2,(((3,(((((((4,19),(5,22)),(((6,((((7,24),25),13),14)),((9,(10,(11,12))),(21,27))),29)),17),28),15),(8,((16,26),20)))),23),18)));
tree B_11.73 = [&U] [&W 1/100] (1,(2,((3,(((((((((4,19),(5,22)),(((6,((((7,24),25),13),14)),((9,(10,(11,12))),(21,27))),29)),17),28),15),((16,26),20)),8),18)),23)));
tree B_11.74 = [&U] [&W 1/100] (1,(2,((3,(((((((((4,19),(5,22)),(((6,((((7,24),25),13),14)),((9,(10,(11,12))),(21,27))),29)),17),28),15),8),(16,20,26)),18)),23)));
tree B_11.75 = [&U] [&W 1/100] (1,(2,((3,(((((((((4,19),(5,22)),(((6,((((7,24),25),13),14)),((9,(10,(11,12))),(21,27))),29)),17),28),15),8),((16,26),20)),18)),23)));
tree B_11.76 = [&U] [&W 1/100] (1,(2,((3,((((((((4,19),(5,22)),(((6,((((7,24),25),13),14)),((9,(10,(11,12))),(21,27))),29)),17),28),15),((16,26),20)),(8,18))),23)));
tree B_11.77 = [&U] [&W 1/100] (1,(2,((3,(((((((((4,19),(5,22)),(((6,((((7,24),25),13),14)),((9,(10,(11,12))),(21,27))),29)),17),28),15),((16,26),20)),18),8)),23)));
tree B_11.78 = [&U] [&W 1/100] (1,(2,((3,(((((((((4,19),(5,22)),29),((6,((((7,24),25),13),14)),((9,(10,(11,12))),(21,27)))),17),28),15),(8,((16,26),20))),18)),23)));
tree B_11.79 = [&U] [&W 1/100] (1,(2,((3,((((((((4,19),(5,22)),((6,((((7,24),25),13),14)),((9,(10,(11,12))),(21,27)))),17,29),28),15),(8,((16,26),20))),18)),23)));
tree B_11.80 = [&U] [&W 1/100] (1,(2,((3,(((((((((4,19),(5,22)),((6,((((7,24),25),13),14)),((9,(10,(11,12))),(21,27)))),17),29),28),15),(8,((16,26),20))),18)),23)));
tree B_11.81 = [&U] [&W 1/100] (1,(2,((3,((((((((4,19),((5,22),29)),((6,((((7,24),25),13),14)),((9,(10,(11,12))),(21,27)))),17),28),15),(8,((16,26),20))),18)),23)));
tree B_11.82 = [&U] [&W 1/100] (1,(2,((3,(((((((((4,19),29),(5,22)),((6,((((7,24),25),13),14)),((9,(10,(11,12))),(21,27)))),17),28),15),(8,((16,26),20))),18)),23)));
tree B_11.83 = [&U] [&W 1/100] (1,(2,((3,((((((((4,19),(5,22)),((6,((((7,24),25),13),14)),((9,(10,(11,12))),(21,27)))),17),(28,29)),15),(8,((16,26),20))),18)),23)));
tree B_11.84 = [&U] [&W 1/100] (1,(2,((3,(((((((((4,19),(5,22)),((6,((((7,24),25),13),14)),((9,(10,(11,12))),(21,27)))),17),28),29),15),(8,((16,26),20))),18)),23)));
tree B_11.85 = [&U] [&W 1/100] (1,(2,((3,((((((((4,19),(5,22)),((6,((((7,24),25),13),14)),((9,(10,(11,12))),(21,27)))),17),28),(15,29)),(8,((16,26),20))),18)),23)));
tree B_11.86 = [&U] [&W 1/100] (1,(2,((3,(((((((((4,19),(5,22)),((6,((((7,24),25),13),14)),((9,(10,(11,12))),(21,27)))),17),28),15),29),(8,((16,26),20))),18)),23)));
tree B_11.87 = [&U] [&W 1/100] (1,(2,((3,(((((((((4,19),(5,22)),((6,((((7,24),25),13),14)),((9,(10,(11,12))),(21,27)))),29),17),28),15),(8,((16,26),20))),18)),23)));
tree B_11.88 = [&U] [&W 1/100] (1,((2,(3,((((((((4,19),(5,22)),(((6,((((7,24),25),13),14)),((9,(10,(11,12))),(21,27))),29)),17),28),15),(8,((16,26),20))),18))),23));
tree B_11.89 = [&U] [&W 1/100] (1,((2,((3,(((((((4,19),(5,22)),(((6,((((7,24),25),13),14)),((9,(10,(11,12))),(21,27))),29)),17),28),15),(8,((16,26),20)))),18)),23));
tree B_11.90 = [&U] [&W 1/100] (1,((2,23),((3,(((((((4,19),(5,22)),(((6,((((7,24),25),13),14)),((9,(10,(11,12))),(21,27))),29)),17),28),15),(8,((16,26),20)))),18)));
tree B_11.91 = [&U] [&W 1/100] (1,((2,((3,18),(((((((4,19),(5,22)),(((6,((((7,24),25),13),14)),((9,(10,(11,12))),(21,27))),29)),17),28),15),(8,((16,26),20))))),23));
tree B_11.92 = [&U] [&W 1/100] (1,((2,23),((3,18),(((((((4,19),(5,22)),(((6,((((7,24),25),13),14)),((9,(10,(11,12))),(21,27))),29)),17),28),15),(8,((16,26),20))))));
tree B_11.93 = [&U] [&W 1/100] (1,(2,((3,((((((((4,19),(5,22)),(((6,((((7,24),25),13),14)),((9,(10,(11,12))),(21,27))),29)),17),28),15),((8,20),(16,26))),18)),23)));
tree B_11.94 = [&U] [&W 1/100] (1,(2,((3,((((((((4,19),(5,22)),(((6,((((7,24),25),13),14)),((9,(10,(11,12))),(21,27))),29)),17),28),15),((8,(16,26)),20)),18)),23)));
tree B_11.95 = [&U] [&W 1/100] (1,((2,23),(3,((((((((4,19),(5,22)),(((6,((((7,24),25),13),14)),((9,(10,(11,12))),(21,27))),29)),17),28),15),(8,((16,26),20))),18))));
tree B_11.96 = [&U] [&W 1/100] (1,(2,((3,((((((((4,19),(5,22)),(((6,((((7,24),25),13),14)),(9,((10,(11,12)),(21,27)))),29)),17),28),15),(8,((16,26),20))),18)),23)));
tree B_11.97 = [&U] [&W 1/100] (1,(2,((3,((((((((4,19),(5,22)),(((6,((((7,24),25),13),14)),((9,(21,27)),(10,(11,12)))),29)),17),28),15),(8,((16,26),20))),18)),23)));
tree B_11.98 = [&U] [&W 1/100] (1,(2,((3,((((((((4,19),(5,22)),(((6,(((7,24),25),(13,14))),((9,(10,(11,12))),(21,27))),29)),17),28),15),(8,((16,26),20))),18)),23)));
tree B_11.99 = [&U] [&W 1/100] (1,(2,((3,((((((((4,19),(5,22)),(((6,(((7,24),25),13,14)),((9,(10,(11,12))),(21,27))),29)),17),28),15),(8,((16,26),20))),18)),23)));
tree B_11.100 = [&U] [&W 1/100] (1,(2,((3,((((((((4,19),(5,22)),((6,((((7,24),25),13),14)),((9,(10,(11,12))),(21,27)))),17),28),15),((8,((16,26),20)),29)),18)),23)));

[Trees found in bootstrap replicate #12 (seed=242628213)]
tree B_12.1 = [&U] [&W 1/100] (1,(2,(3,(((((((((4,19),(5,23)),((6,(7,(13,14))),((((9,(10,(11,12))),21),24),((25,26),29)))),(22,27)),17),15),8),(18,28)),(16,20)))));
tree B_12.2 = [&U] [&W 1/100] (1,(2,(3,(((((((((4,19),(5,23)),((6,(7,(13,14))),((((9,(10,(11,12))),21),24),((25,26),29)))),(22,27)),17),15),8),(16,20)),(18,28)))));
tree B_12.3 = [&U] [&W 1/100] (1,(2,(3,((((((((4,19),(5,23)),((6,(7,(13,14))),((((9,(10,(11,12))),21),24),((25,26),29)))),(17,(22,27))),15),8),(18,28)),(16,20)))));
tree B_12.4 = [&U] [&W 1/100] (1,(2,(3,(((((((((4,19),(5,23)),((6,(7,(13,14))),((((9,(10,(11,12))),21),24),((25,26),29)))),17),(22,27)),15),8),(18,28)),(16,20)))));
tree B_12.5 = [&U] [&W 1/100] (1,(2,(3,((((((((4,19),(5,23)),((6,(7,(13,14))),((((9,(10,(11,12))),21),24),((25,26),29)))),(22,27)),17),15),8),((16,20),(18,28))))));
tree B_12.6 = [&U] [&W 1/100] (1,(2,((3,((((((((4,19),(5,23)),((6,(7,(13,14))),((((9,(10,(11,12))),21),24),((25,26),29)))),(22,27)),17),15),8),(18,28))),(16,20))));
tree B_12.7 = [&U] [&W 1/100] (1,(2,((3,(((((((((4,19),(5,23)),((6,(7,(13,14))),((((9,(10,(11,12))),21),24),((25,26),29)))),(22,27)),17),15),8),28),18)),(16,20))));
tree B_12.8 = [&U] [&W 1/100] (1,(2,((3,(16,20)),(((((((((4,19),(5,23)),((6,(7,(13,14))),((((9,(10,(11,12))),21),24),((25,26),29)))),(22,27)),17),15),8),28),18))));
tree B_12.9 = [&U] [&W 1/100] (1,(2,((3,(((((((((4,19),(5,23)),((6,(7,(13,14))),((((9,(10,(11,12))),21),24),((25,26),29)))),(22,27)),17),15),8),18),28)),(16,20))));
tree B_12.10 = [&U] [&W 1/100] (1,(2,((3,(16,20)),(((((((((4,19),(5,23)),((6,(7,(13,14))),((((9,(10,(11,12))),21),24),((25,26),29)))),(22,27)),17),15),8),18),28))));
tree B_12.11 = [&U] [&W 1/100] (1,(2,(3,(((((((((4,19),(5,23)),((6,(7,(13,14))),((((9,(10,(11,12))),21),24),(22,(25,26),29)))),27),17),15),8),(18,28)),(16,20)))));
tree B_12.12 = [&U] [&W 1/100] (1,(2,((3,(16,20)),((((((((4,19),(5,23)),((6,(7,(13,14))),((((9,(10,(11,12))),21),24),((25,26),29)))),(22,27)),17),15),8),(18,28)))));
tree B_12.13 = [&U] [&W 1/100] (1,(2,(3,((((((((4,19),(5,23)),((6,(7,(13,14))),((((9,(10,(11,12))),21),24),((25,26),29)))),(22,27)),17),15),8),((16,20),18,28)))));
tree B_12.14 = [&U] [&W 1/100] (1,(2,(3,((((((((4,19),(5,23)),((6,(7,(13,14))),((((9,(10,(11,12))),21),24),((25,26),29)))),(22,27)),17),15),8),(((16,20),28),18)))));
tree B_12.15 = [&U] [&W 1/100] (1,(2,(3,((((((((((4,19),(5,23)),((6,(7,(13,14))),((((9,(10,(11,12))),21),24),((25,26),29)))),(22,27)),17),15),8),(16,20)),28),18))));
tree B_12.16 = [&U] [&W 1/100] (1,(2,(3,((((((((((4,19),(5,23)),((6,(7,(13,14))),((((9,(10,(11,12))),21),24),((25,26),29)))),(22,27)),17),15),8),(16,20)),18),28))));
tree B_12.17 = [&U] [&W 1/100] (1,(2,(3,((((((((((4,19),(5,23)),((6,(7,(13,14))),((((9,(10,(11,12))),21),24),((25,26),29)))),(22,27)),17),15),8),18),28),(16,20)))));
tree B_12.18 = [&U] [&W 1/100] (1,(2,(3,(((((((((4,19),(5,23)),((6,(7,(13,14))),((((9,(10,(11,12))),21),24),((25,26),29)))),(22,27)),17),15),8),28),(16,20),18))));
tree B_12.19 = [&U] [&W 1/100] (1,(2,(3,((((((((((4,19),(5,23)),((6,(7,(13,14))),((((9,(10,(11,12))),21),24),((25,26),29)))),(22,27)),17),15),8),28),(16,20)),18))));
tree B_12.20 = [&U] [&W 1/100] (1,(2,(3,(((((((((4,19),(5,23)),((6,(7,(13,14))),((((9,(10,(11,12))),21),24),((25,26),29)))),(22,27)),17),15),(8,18)),28),(16,20)))));
tree B_12.21 = [&U] [&W 1/100] (1,(2,(3,((((((((((4,19),(5,23)),((6,(7,(13,14))),((((9,(10,(11,12))),21),24),((25,26),29)))),(22,27)),17),15),18),8),28),(16,20)))));
tree B_12.22 = [&U] [&W 1/100] (1,(2,(3,((((((((((4,19),(5,23)),((6,(7,(13,14))),((((9,(10,(11,12))),21),24),((25,26),29)))),(22,27)),17),18),15),8),28),(16,20)))));
tree B_12.23 = [&U] [&W 1/100] (1,(2,(3,(((((((((4,19),(5,23)),((6,(7,(13,14))),((((9,(10,(11,12))),21),24),((25,26),29)))),(22,27)),17),15,18),8),28),(16,20)))));
tree B_12.24 = [&U] [&W 1/100] (1,(2,(3,(((((((((4,19),(5,23)),((6,(7,(13,14))),((((9,(10,(11,12))),21),24),((25,26),29)))),(22,27)),17,18),15),8),28),(16,20)))));
tree B_12.25 = [&U] [&W 1/100] (1,(2,(3,((((((((((4,19),(5,23)),((6,(7,(13,14))),((((9,(10,(11,12))),21),24),((25,26),29)))),(22,27)),18),17),15),8),28),(16,20)))));
tree B_12.26 = [&U] [&W 1/100] (1,(2,(3,((((((((((4,19),(5,23)),((6,(7,(13,14))),((((9,(10,(11,12))),21),24),((25,26),29)))),(22,27)),17),15),8),28),18),(16,20)))));
tree B_12.27 = [&U] [&W 1/100] (1,(2,(3,(((((((((4,19),(5,23)),((6,(7,(13,14))),((((9,(10,(11,12))),21),24),((25,26),29)))),(22,27)),17),15),8),18),((16,20),28)))));
tree B_12.28 = [&U] [&W 1/100] (1,(2,(3,((((((((((4,19),(5,23)),((6,(7,(13,14))),((((9,(10,(11,12))),21),24),((25,26),29)))),(22,27)),17),15),8),18),(16,20)),28))));
tree B_12.29 = [&U] [&W 1/100] (1,(2,(3,(((((((((4,19),(5,23)),((6,(7,(13,14))),((((9,(10,(11,12))),21),24),((25,26),29)))),(22,27)),17),15),8),18),(16,(20,28))))));
tree B_12.30 = [&U] [&W 1/100] (1,(2,(3,(((((((((4,19),(5,23)),((6,(7,(13,14))),((((9,(10,(11,12))),21),24),((25,26),29)))),(22,27)),17),15),8),18),((16,28),20)))));
tree B_12.31 = [&U] [&W 1/100] (1,(2,(3,(((((((((4,19),(5,23)),((6,(7,(13,14))),((((((9,(10,(11,12))),21),24),25),26),29))),(22,27)),17),15),8),(18,28)),(16,20)))));
tree B_12.32 = [&U] [&W 1/100] (1,(2,(3,(((((((((4,19),(5,23)),((6,(7,(13,14))),(((((9,(10,(11,12))),21),24),29),(25,26)))),(22,27)),17),15),8),(18,28)),(16,20)))));
tree B_12.33 = [&U] [&W 1/100] (1,(2,(3,(((((((((4,19),(5,23)),((6,(7,(13,14))),((((9,(10,(11,12))),21),24),(25,26)))),((22,27),29)),17),15),8),(18,28)),(16,20)))));
tree B_12.34 = [&U] [&W 1/100] (1,(2,(3,(((((((((4,19),(5,23)),((6,(7,(13,14))),(((((9,(10,(11,12))),21),24),(25,26)),29))),(22,27)),17),15),8),(18,28)),(16,20)))));
tree B_12.35 = [&U] [&W 1/100] (1,(2,(3,(((((((((4,19),(5,23)),((6,((7,14),13)),((((9,(10,(11,12))),21),24),((25,26),29)))),(22,27)),17),15),8),(18,28)),(16,20)))));
tree B_12.36 = [&U] [&W 1/100] (1,(2,(3,(((((((((4,19),(5,23)),((6,((7,13),14)),((((9,(10,(11,12))),21),24),((25,26),29)))),(22,27)),17),15),8),(18,28)),(16,20)))));
tree B_12.37 = [&U] [&W 1/100] (1,(2,(3,(((((((((4,19),(5,23)),((6,(7,(13,14))),((((9,(10,(11,12))),21),24),(25,(26,29))))),(22,27)),17),15),8),(18,28)),(16,20)))));
tree B_12.38 = [&U] [&W 1/100] (1,(2,(3,(((((((((4,19),(5,23)),((6,(7,(13,14))),(((((9,(10,(11,12))),21),24),25),(26,29)))),(22,27)),17),15),8),(18,28)),(16,20)))));
tree B_12.39 = [&U] [&W 1/100] (1,(2,(3,(((((((((4,19),(5,23)),((6,(7,(13,14))),(((((9,(10,(11,12))),21),24),(26,29)),25))),(22,27)),17),15),8),(18,28)),(16,20)))));
tree B_12.40 = [&U] [&W 1/100] (1,(2,(3,(((((((((4,19),(5,23)),((6,(7,(13,14))),(((9,((10,(11,12)),21)),24),((25,26),29)))),(22,27)),17),15),8),(18,28)),(16,20)))));
tree B_12.41 = [&U] [&W 1/100] (1,(2,(3,(((((((((4,19),(5,23)),((6,(7,(13,14))),((((9,21),(10,(11,12))),24),((25,26),29)))),(22,27)),17),15),8),(18,28)),(16,20)))));
tree B_12.42 = [&U] [&W 1/100] (1,(2,(3,(((((((((4,19),(5,23)),((6,(7,(13,14))),((((9,(10,(11,12))),21),24),((22,29),(25,26))))),27),17),15),8),(18,28)),(16,20)))));
tree B_12.43 = [&U] [&W 1/100] (1,(2,(3,(((((((((4,19),(5,23)),((6,(7,(13,14))),((((9,(10,(11,12))),21),24),((25,26),29)))),18,(22,27)),17),15),8),28),(16,20)))));
tree B_12.44 = [&U] [&W 1/100] (1,(2,(3,((((((((((4,19),(5,23)),((6,(7,(13,14))),((((9,(10,(11,12))),21),24),((25,26),29)))),18),(22,27)),17),15),8),28),(16,20)))));
tree B_12.45 = [&U] [&W 1/100] (1,(2,(3,(((((((((4,19),(5,23)),((6,(7,(13,14))),((((9,(10,(11,12))),21),24),(25,26)))),(22,27,29)),17),15),8),(18,28)),(16,20)))));
tree B_12.46 = [&U] [&W 1/100] (1,(2,(3,(((((((((4,19),(5,23)),((6,(7,(13,14))),((((9,(10,(11,12))),21),24),(25,26)))),((22,29),27)),17),15),8),(18,28)),(16,20)))));
tree B_12.47 = [&U] [&W 1/100] (1,(2,(3,(((((((((4,19),(5,23)),((6,(7,(13,14))),((((9,(10,(11,12))),21),24),((25,26),29)))),(22,27)),17),15),8),((16,20),28)),18))));
tree B_12.48 = [&U] [&W 1/100] (1,(2,(3,(((((((((4,19),(5,23)),((6,(7,(13,14))),((((9,(10,(11,12))),21),24),((25,26),29)))),(22,27)),17),15),8),(16,(20,28))),18))));
tree B_12.49 = [&U] [&W 1/100] (1,(2,(3,(((((((((4,19),(5,23)),((6,(7,(13,14))),((((9,(10,(11,12))),21),24),((25,26),29)))),(22,27)),17),15),8),((16,28),20)),18))));
tree B_12.50 = [&U] [&W 1/100] (1,(2,(3,(((((((((4,19),(5,23)),((6,(7,(13,14))),((((9,(10,(11,12))),21),24),((25,26),29)))),(22,27)),17),15),8),(16,20),18),28))));
tree B_12.51 = [&U] [&W 1/100] (1,(2,(3,(((((((((4,19),(5,23)),((6,(7,(13,14))),((((9,(10,(11,12))),21),24),((25,26),29)))),(22,27)),17),15),(8,18)),(16,20)),28))));
tree B_12.52 = [&U] [&W 1/100] (1,(2,(3,((((((((((4,19),(5,23)),((6,(7,(13,14))),((((9,(10,(11,12))),21),24),((25,26),29)))),(22,27)),17),15),18),8),(16,20)),28))));
tree B_12.53 = [&U] [&W 1/100] (1,(2,(3,(((((((((4,19),(5,23)),((6,(7,(13,14))),((((9,(10,(11,12))),21),24),((25,26),29)))),(22,27)),17),15,18),8),(16,20)),28))));
tree B_12.54 = [&U] [&W 1/100] (1,(2,(3,((((((((((4,19),(5,23)),((6,(7,(13,14))),((((9,(10,(11,12))),21),24),((25,26),29)))),(22,27)),17),18),15),8),(16,20)),28))));
tree B_12.55 = [&U] [&W 1/100] (1,(2,(3,((((((((4,19),(5,23)),((6,(7,(13,14))),((((9,(10,(11,12))),21),24),((25,26),29)))),(17,(22,27))),15),8),(16,20)),(18,28)))));
tree B_12.56 = [&U] [&W 1/100] (1,(2,(3,(((((((((4,19),(5,23)),((6,(7,(13,14))),((((9,(10,(11,12))),21),24),((25,26),29)))),17),(22,27)),15),8),(16,20)),(18,28)))));
tree B_12.57 = [&U] [&W 1/100] (1,(2,(3,(((((((((4,19),(5,23)),((6,(7,(13,14))),((((9,(10,(11,12))),21),24),(22,(25,26),29)))),27),17),15),8),(16,20)),(18,28)))));
tree B_12.58 = [&U] [&W 1/100] (1,(2,(3,(((((((((4,19),(5,23)),((6,(7,(13,14))),((((((9,(10,(11,12))),21),24),25),26),29))),(22,27)),17),15),8),(16,20)),(18,28)))));
tree B_12.59 = [&U] [&W 1/100] (1,(2,(3,(((((((((4,19),(5,23)),((6,(7,(13,14))),(((((9,(10,(11,12))),21),24),29),(25,26)))),(22,27)),17),15),8),(16,20)),(18,28)))));
tree B_12.60 = [&U] [&W 1/100] (1,(2,(3,(((((((((4,19),(5,23)),((6,(7,(13,14))),((((9,(10,(11,12))),21),24),(25,26)))),((22,27),29)),17),15),8),(16,20)),(18,28)))));
tree B_12.61 = [&U] [&W 1/100] (1,(2,(3,(((((((((4,19),(5,23)),((6,(7,(13,14))),(((((9,(10,(11,12))),21),24),(25,26)),29))),(22,27)),17),15),8),(16,20)),(18,28)))));
tree B_12.62 = [&U] [&W 1/100] (1,(2,(3,(((((((((4,19),(5,23)),((6,(7,(13,14))),((((9,(10,(11,12))),21),24),(25,(26,29))))),(22,27)),17),15),8),(16,20)),(18,28)))));
tree B_12.63 = [&U] [&W 1/100] (1,(2,(3,(((((((((4,19),(5,23)),((6,(7,(13,14))),(((((9,(10,(11,12))),21),24),25),(26,29)))),(22,27)),17),15),8),(16,20)),(18,28)))));
tree B_12.64 = [&U] [&W 1/100] (1,(2,(3,(((((((((4,19),(5,23)),((6,(7,(13,14))),(((((9,(10,(11,12))),21),24),(26,29)),25))),(22,27)),17),15),8),(16,20)),(18,28)))));
tree B_12.65 = [&U] [&W 1/100] (1,(2,(3,(((((((((4,19),(5,23)),((6,((7,14),13)),((((9,(10,(11,12))),21),24),((25,26),29)))),(22,27)),17),15),8),(16,20)),(18,28)))));
tree B_12.66 = [&U] [&W 1/100] (1,(2,(3,(((((((((4,19),(5,23)),((6,((7,13),14)),((((9,(10,(11,12))),21),24),((25,26),29)))),(22,27)),17),15),8),(16,20)),(18,28)))));
tree B_12.67 = [&U] [&W 1/100] (1,(2,(3,(((((((((4,19),(5,23)),((6,(7,(13,14))),(((9,((10,(11,12)),21)),24),((25,26),29)))),(22,27)),17),15),8),(16,20)),(18,28)))));
tree B_12.68 = [&U] [&W 1/100] (1,(2,(3,(((((((((4,19),(5,23)),((6,(7,(13,14))),((((9,21),(10,(11,12))),24),((25,26),29)))),(22,27)),17),15),8),(16,20)),(18,28)))));
tree B_12.69 = [&U] [&W 1/100] (1,(2,(3,(((((((((4,19),(5,23)),((6,(7,(13,14))),((((9,(10,(11,12))),21),24),((25,26),29)))),(22,27)),17,18),15),8),(16,20)),28))));
tree B_12.70 = [&U] [&W 1/100] (1,(2,(3,((((((((((4,19),(5,23)),((6,(7,(13,14))),((((9,(10,(11,12))),21),24),((25,26),29)))),(22,27)),18),17),15),8),(16,20)),28))));
tree B_12.71 = [&U] [&W 1/100] (1,(2,(3,(((((((((4,19),(5,23)),((6,(7,(13,14))),((((9,(10,(11,12))),21),24),((25,26),29)))),18,(22,27)),17),15),8),(16,20)),28))));
tree B_12.72 = [&U] [&W 1/100] (1,(2,(3,((((((((((4,19),(5,23)),((6,(7,(13,14))),((((9,(10,(11,12))),21),24),((25,26),29)))),18),(22,27)),17),15),8),(16,20)),28))));
tree B_12.73 = [&U] [&W 1/100] (1,(2,(3,(((((((((4,19),(5,23)),((6,(7,(13,14))),((((9,(10,(11,12))),21),24),((22,29),(25,26))))),27),17),15),8),(16,20)),(18,28)))));
tree B_12.74 = [&U] [&W 1/100] (1,(2,(3,(((((((((4,19),(5,23)),((6,(7,(13,14))),((((9,(10,(11,12))),21),24),(25,26)))),(22,27,29)),17),15),8),(16,20)),(18,28)))));
tree B_12.75 = [&U] [&W 1/100] (1,(2,(3,(((((((((4,19),(5,23)),((6,(7,(13,14))),((((9,(10,(11,12))),21),24),(25,26)))),((22,29),27)),17),15),8),(16,20)),(18,28)))));
tree B_12.76 = [&U] [&W 1/100] (1,(2,(3,(((((((4,19),(5,23)),((6,(7,(13,14))),((((9,(10,(11,12))),21),24),((25,26),29)))),(17,(22,27))),15),8),((16,20),(18,28))))));
tree B_12.77 = [&U] [&W 1/100] (1,(2,((3,(((((((4,19),(5,23)),((6,(7,(13,14))),((((9,(10,(11,12))),21),24),((25,26),29)))),(17,(22,27))),15),8),(18,28))),(16,20))));
tree B_12.78 = [&U] [&W 1/100] (1,(2,((3,((((((((4,19),(5,23)),((6,(7,(13,14))),((((9,(10,(11,12))),21),24),((25,26),29)))),(17,(22,27))),15),8),18),28)),(16,20))));
tree B_12.79 = [&U] [&W 1/100] (1,(2,((3,(16,20)),((((((((4,19),(5,23)),((6,(7,(13,14))),((((9,(10,(11,12))),21),24),((25,26),29)))),(17,(22,27))),15),8),18),28))));
tree B_12.80 = [&U] [&W 1/100] (1,(2,((3,((((((((4,19),(5,23)),((6,(7,(13,14))),((((9,(10,(11,12))),21),24),((25,26),29)))),(17,(22,27))),15),8),28),18)),(16,20))));
tree B_12.81 = [&U] [&W 1/100] (1,(2,((3,(16,20)),((((((((4,19),(5,23)),((6,(7,(13,14))),((((9,(10,(11,12))),21),24),((25,26),29)))),(17,(22,27))),15),8),28),18))));
tree B_12.82 = [&U] [&W 1/100] (1,(2,(3,((((((((4,19),(5,23)),((6,(7,(13,14))),((((((9,(10,(11,12))),21),24),25),26),29))),(17,(22,27))),15),8),(18,28)),(16,20)))));
tree B_12.83 = [&U] [&W 1/100] (1,(2,((3,(16,20)),(((((((4,19),(5,23)),((6,(7,(13,14))),((((9,(10,(11,12))),21),24),((25,26),29)))),(17,(22,27))),15),8),(18,28)))));
tree B_12.84 = [&U] [&W 1/100] (1,(2,(3,(((((((4,19),(5,23)),((6,(7,(13,14))),((((9,(10,(11,12))),21),24),((25,26),29)))),(17,(22,27))),15),8),(((16,20),28),18)))));
tree B_12.85 = [&U] [&W 1/100] (1,(2,(3,(((((((4,19),(5,23)),((6,(7,(13,14))),((((9,(10,(11,12))),21),24),((25,26),29)))),(17,(22,27))),15),8),((16,20),18,28)))));
tree B_12.86 = [&U] [&W 1/100] (1,(2,(3,(((((((((4,19),(5,23)),((6,(7,(13,14))),((((9,(10,(11,12))),21),24),((25,26),29)))),(17,(22,27))),15),8),(16,20)),18),28))));
tree B_12.87 = [&U] [&W 1/100] (1,(2,(3,(((((((((4,19),(5,23)),((6,(7,(13,14))),((((9,(10,(11,12))),21),24),((25,26),29)))),(17,(22,27))),15),8),(16,20)),28),18))));
tree B_12.88 = [&U] [&W 1/100] (1,(2,(3,(((((((((4,19),(5,23)),((6,(7,(13,14))),((((9,(10,(11,12))),21),24),((25,26),29)))),(17,(22,27))),15),8),28),18),(16,20)))));
tree B_12.89 = [&U] [&W 1/100] (1,(2,(3,((((((((4,19),(5,23)),((6,(7,(13,14))),((((9,(10,(11,12))),21),24),((25,26),29)))),(17,(22,27))),15),8),18),((16,20),28)))));
tree B_12.90 = [&U] [&W 1/100] (1,(2,(3,(((((((((4,19),(5,23)),((6,(7,(13,14))),((((9,(10,(11,12))),21),24),((25,26),29)))),(17,(22,27))),15),8),18),(16,20)),28))));
tree B_12.91 = [&U] [&W 1/100] (1,(2,(3,((((((((4,19),(5,23)),((6,(7,(13,14))),((((9,(10,(11,12))),21),24),((25,26),29)))),(17,(22,27))),15),8),18),(16,(20,28))))));
tree B_12.92 = [&U] [&W 1/100] (1,(2,(3,((((((((4,19),(5,23)),((6,(7,(13,14))),((((9,(10,(11,12))),21),24),((25,26),29)))),(17,(22,27))),15),8),18),((16,28),20)))));
tree B_12.93 = [&U] [&W 1/100] (1,(2,(3,(((((((((4,19),(5,23)),((6,(7,(13,14))),((((9,(10,(11,12))),21),24),((25,26),29)))),(17,(22,27))),15),8),18),28),(16,20)))));
tree B_12.94 = [&U] [&W 1/100] (1,(2,(3,((((((((4,19),(5,23)),((6,(7,(13,14))),((((9,(10,(11,12))),21),24),((25,26),29)))),(17,(22,27))),15),8),28),(16,20),18))));
tree B_12.95 = [&U] [&W 1/100] (1,(2,(3,(((((((((4,19),(5,23)),((6,(7,(13,14))),((((9,(10,(11,12))),21),24),((25,26),29)))),(17,(22,27))),15),8),28),(16,20)),18))));
tree B_12.96 = [&U] [&W 1/100] (1,(2,(3,((((((((4,19),(5,23)),((6,(7,(13,14))),((((9,(10,(11,12))),21),24),((25,26),29)))),17,(22,27)),15),(8,18)),28),(16,20)))));
tree B_12.97 = [&U] [&W 1/100] (1,(2,(3,(((((((((4,19),(5,23)),((6,(7,(13,14))),((((9,(10,(11,12))),21),24),((25,26),29)))),17,(22,27)),15),18),8),28),(16,20)))));
tree B_12.98 = [&U] [&W 1/100] (1,(2,(3,((((((((4,19),(5,23)),((6,(7,(13,14))),((((9,(10,(11,12))),21),24),((25,26),29)))),17,(22,27)),15,18),8),28),(16,20)))));
tree B_12.99 = [&U] [&W 1/100] (1,(2,(3,(((((((((4,19),(5,23)),((6,(7,(13,14))),((((9,(10,(11,12))),21),24),((25,26),29)))),17,(22,27)),18),15),8),28),(16,20)))));
tree B_12.100 = [&U] [&W 1/100] (1,(2,(3,((((((((4,19),(5,23)),((6,(7,(13,14))),((((9,(10,(11,12))),21),24),((25,26),29)))),(17,18,(22,27))),15),8),28),(16,20)))));

[Trees found in bootstrap replicate #13 (seed=1025473379)]
tree B_13.1 = [&U] [&W 1/9] (1,(2,(3,(((((((((4,(5,23)),19),((6,(7,(13,14))),(((9,(10,(11,12))),(21,(22,27))),((24,26),25),29))),20),17),28),(8,15)),16),18))));
tree B_13.2 = [&U] [&W 1/9] (1,(2,(3,(((((((((4,(5,23)),19),((6,(7,(13,14))),((((9,(10,(11,12))),(21,(22,27))),29),((24,26),25)))),20),17),28),(8,15)),16),18))));
tree B_13.3 = [&U] [&W 1/9] (1,(2,(3,(((((((((4,(5,23)),19),((6,(7,(13,14))),((((9,(10,(11,12))),(21,(22,27))),((24,26),25)),29))),20),17),28),(8,15)),16),18))));
tree B_13.4 = [&U] [&W 1/9] (1,(2,(3,(((((((((4,(5,23)),19),((6,((7,14),13)),(((9,(10,(11,12))),(21,(22,27))),((24,26),25),29))),20),17),28),(8,15)),16),18))));
tree B_13.5 = [&U] [&W 1/9] (1,(2,(3,(((((((((4,(5,23)),19),((6,((7,13),14)),(((9,(10,(11,12))),(21,(22,27))),((24,26),25),29))),20),17),28),(8,15)),16),18))));
tree B_13.6 = [&U] [&W 1/9] (1,(2,(3,(((((((((4,(5,23)),19),((6,((7,14),13)),((((9,(10,(11,12))),(21,(22,27))),29),((24,26),25)))),20),17),28),(8,15)),16),18))));
tree B_13.7 = [&U] [&W 1/9] (1,(2,(3,(((((((((4,(5,23)),19),((6,((7,13),14)),((((9,(10,(11,12))),(21,(22,27))),29),((24,26),25)))),20),17),28),(8,15)),16),18))));
tree B_13.8 = [&U] [&W 1/9] (1,(2,(3,(((((((((4,(5,23)),19),((6,((7,14),13)),((((9,(10,(11,12))),(21,(22,27))),((24,26),25)),29))),20),17),28),(8,15)),16),18))));
tree B_13.9 = [&U] [&W 1/9] (1,(2,(3,(((((((((4,(5,23)),19),((6,((7,13),14)),((((9,(10,(11,12))),(21,(22,27))),((24,26),25)),29))),20),17),28),(8,15)),16),18))));

[Trees found in bootstrap replicate #14 (seed=1665541113)]
tree B_14.1 = [&U] [&W 1/100] (1,(2,(((3,(((16,(22,26)),27),18)),25),((((((((4,(5,23)),19),((6,(((7,(21,24)),14),13)),(9,(10,(11,12))))),20),29),17),28),(8,15)))));
tree B_14.2 = [&U] [&W 1/100] (1,(2,(((3,(((16,(22,26)),27),18)),25),(((((((4,(5,23)),19),((6,(((7,(21,24)),14),13)),(9,(10,(11,12))))),20,29),17),28),(8,15)))));
tree B_14.3 = [&U] [&W 1/100] (1,(2,(((3,(((16,(22,26)),27),18)),25),((((((((4,(5,23)),19),((6,(((7,(21,24)),14),13)),(9,(10,(11,12))))),29),20),17),28),(8,15)))));
tree B_14.4 = [&U] [&W 1/100] (1,(2,(((3,(((16,(22,26)),27),18)),25),((((((((4,23),5),20),(((6,(((7,(21,24)),14),13)),(9,(10,(11,12)))),19)),29),17),28),(8,15)))));
tree B_14.5 = [&U] [&W 1/100] (1,(2,(((3,(((16,(22,26)),27),18)),25),((((((((4,(5,23)),19),((6,((7,(21,24)),(13,14))),(9,(10,(11,12))))),20),29),17),28),(8,15)))));
tree B_14.6 = [&U] [&W 1/100] (1,(2,(((3,(((16,(22,26)),27),18)),25),((((((((4,(5,23)),19),((6,(((7,(21,24)),13),14)),(9,(10,(11,12))))),20),29),17),28),(8,15)))));
tree B_14.7 = [&U] [&W 1/100] (1,(2,(((3,(((16,(22,26)),27),18)),25),((((((((4,(5,23)),19),((6,((7,(14,(21,24))),13)),(9,(10,(11,12))))),20),29),17),28),(8,15)))));
tree B_14.8 = [&U] [&W 1/100] (1,(2,(((3,(((16,(22,26)),27),18)),25),((((((((4,(5,23)),19),((6,(((7,14),(21,24)),13)),(9,(10,(11,12))))),20),29),17),28),(8,15)))));
tree B_14.9 = [&U] [&W 1/100] (1,(2,(((3,((16,27),18)),25),((((((((4,(5,23)),19),((6,((((7,(22,26)),(21,24)),14),13)),(9,(10,(11,12))))),20),29),17),28),(8,15)))));
tree B_14.10 = [&U] [&W 1/100] (1,(2,(((3,(((16,((20,22),26)),27),18)),25),(((((((4,(5,23)),19),((6,(((7,(21,24)),14),13)),(9,(10,(11,12))))),29),17),28),(8,15)))));
tree B_14.11 = [&U] [&W 1/100] (1,(2,(((3,(((16,26),27),18)),25),((((((((4,(5,23)),19),((6,((((7,22),(21,24)),14),13)),(9,(10,(11,12))))),20),29),17),28),(8,15)))));
tree B_14.12 = [&U] [&W 1/100] (1,(2,(((3,(((16,(22,26)),27),18)),25),(((((((4,23),5),20),((((6,(((7,(21,24)),14),13)),(9,(10,(11,12)))),19),29)),17),28),(8,15)))));
tree B_14.13 = [&U] [&W 1/100] (1,(2,(((3,(((16,(22,26)),27),18)),25),((((((((4,(5,23)),19),((6,((7,(21,24)),(13,14))),(9,(10,(11,12))))),29),20),17),28),(8,15)))));
tree B_14.14 = [&U] [&W 1/100] (1,(2,(((3,(((16,(22,26)),27),18)),25),((((((((4,(5,23)),19),((6,(((7,(21,24)),13),14)),(9,(10,(11,12))))),29),20),17),28),(8,15)))));
tree B_14.15 = [&U] [&W 1/100] (1,(2,(((3,(((16,(22,26)),27),18)),25),((((((((4,(5,23)),19),((6,((7,(14,(21,24))),13)),(9,(10,(11,12))))),29),20),17),28),(8,15)))));
tree B_14.16 = [&U] [&W 1/100] (1,(2,(((3,(((16,(22,26)),27),18)),25),((((((((4,(5,23)),19),((6,(((7,14),(21,24)),13)),(9,(10,(11,12))))),29),20),17),28),(8,15)))));
tree B_14.17 = [&U] [&W 1/100] (1,(2,(((3,((16,27),18)),25),((((((((4,(5,23)),19),((6,((((7,(22,26)),(21,24)),14),13)),(9,(10,(11,12))))),29),20),17),28),(8,15)))));
tree B_14.18 = [&U] [&W 1/100] (1,(2,(((3,(((16,26),27),18)),25),((((((((4,(5,23)),19),((6,((((7,22),(21,24)),14),13)),(9,(10,(11,12))))),29),20),17),28),(8,15)))));
tree B_14.19 = [&U] [&W 1/100] (1,(2,(((3,(((16,(22,26)),27),18)),25),((((((((4,23),5),20),29),(((6,(((7,(21,24)),14),13)),(9,(10,(11,12)))),19)),17),28),(8,15)))));
tree B_14.20 = [&U] [&W 1/100] (1,(2,(((3,(((16,(22,26)),27),18)),25),(((((((4,23),5),20),((((6,(((7,(21,24)),14),13)),19),(9,(10,(11,12)))),29)),17),28),(8,15)))));
tree B_14.21 = [&U] [&W 1/100] (1,(2,(((3,(((16,(22,26)),27),18)),25),((((((((4,23),5),20),29),(((6,(((7,(21,24)),14),13)),19),(9,(10,(11,12))))),17),28),(8,15)))));
tree B_14.22 = [&U] [&W 1/100] (1,(2,(((3,(((16,(22,26)),27),18)),25),(((((((4,23),5),20),(((6,(((7,(21,24)),14),13)),((9,(10,(11,12))),19)),29)),17),28),(8,15)))));
tree B_14.23 = [&U] [&W 1/100] (1,(2,(((3,(((16,(22,26)),27),18)),25),((((((((4,23),5),20),29),((6,(((7,(21,24)),14),13)),((9,(10,(11,12))),19))),17),28),(8,15)))));
tree B_14.24 = [&U] [&W 1/100] (1,(2,(((3,(((16,(22,26)),27),18)),25),((((((((4,23),5),20),((6,((((7,(21,24)),14),13),19)),(9,(10,(11,12))))),29),17),28),(8,15)))));
tree B_14.25 = [&U] [&W 1/100] (1,(2,(((3,(((16,(22,26)),27),18)),25),((((((((4,23),5),20),(((6,19),(((7,(21,24)),14),13)),(9,(10,(11,12))))),29),17),28),(8,15)))));
tree B_14.26 = [&U] [&W 1/100] (1,(2,(((3,(((16,(22,26)),27),18)),25),((((((((4,23),5),20),((6,(((7,(21,24)),14),(13,19))),(9,(10,(11,12))))),29),17),28),(8,15)))));
tree B_14.27 = [&U] [&W 1/100] (1,(2,(((3,(((16,(22,26)),27),18)),25),((((((((4,23),5),20),((6,((((7,(21,24)),14),19),13)),(9,(10,(11,12))))),29),17),28),(8,15)))));
tree B_14.28 = [&U] [&W 1/100] (1,(2,(((3,(((16,(22,26)),27),18)),25),((((((((4,23),5),20),((6,(((7,(21,24)),(14,19)),13)),(9,(10,(11,12))))),29),17),28),(8,15)))));
tree B_14.29 = [&U] [&W 1/100] (1,(2,(((3,(((16,(22,26)),27),18)),25),((((((((4,23),5),20),((6,((((7,(21,24)),19),14),13)),(9,(10,(11,12))))),29),17),28),(8,15)))));
tree B_14.30 = [&U] [&W 1/100] (1,(2,(((3,(((16,(22,26)),27),18)),25),((((((((4,23),5),20),((6,(((7,(21,24)),14),13)),((9,(10,(11,12))),19))),29),17),28),(8,15)))));
tree B_14.31 = [&U] [&W 1/100] (1,(2,(((3,(((16,(22,26)),27),18)),25),((((((((4,23),5),20),(((6,(((7,(21,24)),14),13)),19),(9,(10,(11,12))))),29),17),28),(8,15)))));
tree B_14.32 = [&U] [&W 1/100] (1,(2,(((3,(((16,(22,26)),27),18)),25),((((((((4,23),5),20),(((6,((7,(21,24)),(13,14))),(9,(10,(11,12)))),19)),29),17),28),(8,15)))));
tree B_14.33 = [&U] [&W 1/100] (1,(2,(((3,(((16,(22,26)),27),18)),25),((((((((4,23),5),20),(((6,(((7,(21,24)),13),14)),(9,(10,(11,12)))),19)),29),17),28),(8,15)))));
tree B_14.34 = [&U] [&W 1/100] (1,(2,(((3,(((16,(22,26)),27),18)),25),((((((((4,23),5),20),(((6,((7,(14,(21,24))),13)),(9,(10,(11,12)))),19)),29),17),28),(8,15)))));
tree B_14.35 = [&U] [&W 1/100] (1,(2,(((3,(((16,(22,26)),27),18)),25),((((((((4,23),5),20),(((6,(((7,14),(21,24)),13)),(9,(10,(11,12)))),19)),29),17),28),(8,15)))));
tree B_14.36 = [&U] [&W 1/100] (1,(2,(((3,((16,27),18)),25),((((((((4,23),5),20),(((6,((((7,(22,26)),(21,24)),14),13)),(9,(10,(11,12)))),19)),29),17),28),(8,15)))));
tree B_14.37 = [&U] [&W 1/100] (1,(2,(((3,(((16,26),27),18)),25),((((((((4,23),5),20),(((6,((((7,22),(21,24)),14),13)),(9,(10,(11,12)))),19)),29),17),28),(8,15)))));
tree B_14.38 = [&U] [&W 1/100] (1,(2,(((3,(((16,(22,26)),27),18)),25),(((((((4,(5,23)),19),((6,((7,(21,24)),(13,14))),(9,(10,(11,12))))),20,29),17),28),(8,15)))));
tree B_14.39 = [&U] [&W 1/100] (1,(2,(((3,(((16,((20,22),26)),27),18)),25),(((((((4,(5,23)),19),((6,((7,(21,24)),(13,14))),(9,(10,(11,12))))),29),17),28),(8,15)))));
tree B_14.40 = [&U] [&W 1/100] (1,(2,(((3,((16,27),18)),25),((((((((4,(5,23)),19),((6,(((7,(22,26)),(21,24)),(13,14))),(9,(10,(11,12))))),20),29),17),28),(8,15)))));
tree B_14.41 = [&U] [&W 1/100] (1,(2,(((3,(((16,26),27),18)),25),((((((((4,(5,23)),19),((6,(((7,22),(21,24)),(13,14))),(9,(10,(11,12))))),20),29),17),28),(8,15)))));
tree B_14.42 = [&U] [&W 1/100] (1,(2,(((3,(((16,(22,26)),27),18)),25),(((((((4,(5,23)),19),((6,(((7,(21,24)),13),14)),(9,(10,(11,12))))),20,29),17),28),(8,15)))));
tree B_14.43 = [&U] [&W 1/100] (1,(2,(((3,(((16,((20,22),26)),27),18)),25),(((((((4,(5,23)),19),((6,(((7,(21,24)),13),14)),(9,(10,(11,12))))),29),17),28),(8,15)))));
tree B_14.44 = [&U] [&W 1/100] (1,(2,(((3,((16,27),18)),25),((((((((4,(5,23)),19),((6,((((7,(22,26)),(21,24)),13),14)),(9,(10,(11,12))))),20),29),17),28),(8,15)))));
tree B_14.45 = [&U] [&W 1/100] (1,(2,(((3,(((16,26),27),18)),25),((((((((4,(5,23)),19),((6,((((7,22),(21,24)),13),14)),(9,(10,(11,12))))),20),29),17),28),(8,15)))));
tree B_14.46 = [&U] [&W 1/100] (1,(2,(((3,(((16,(22,26)),27),18)),25),(((((((4,(5,23)),19),((6,((7,(14,(21,24))),13)),(9,(10,(11,12))))),20,29),17),28),(8,15)))));
tree B_14.47 = [&U] [&W 1/100] (1,(2,(((3,(((16,((20,22),26)),27),18)),25),(((((((4,(5,23)),19),((6,((7,(14,(21,24))),13)),(9,(10,(11,12))))),29),17),28),(8,15)))));
tree B_14.48 = [&U] [&W 1/100] (1,(2,(((3,((16,27),18)),25),((((((((4,(5,23)),19),((6,(((7,(22,26)),(14,(21,24))),13)),(9,(10,(11,12))))),20),29),17),28),(8,15)))));
tree B_14.49 = [&U] [&W 1/100] (1,(2,(((3,(((16,26),27),18)),25),((((((((4,(5,23)),19),((6,(((7,22),(14,(21,24))),13)),(9,(10,(11,12))))),20),29),17),28),(8,15)))));
tree B_14.50 = [&U] [&W 1/100] (1,(2,(((3,(((16,(22,26)),27),18)),25),(((((((4,(5,23)),19),((6,(((7,14),(21,24)),13)),(9,(10,(11,12))))),20,29),17),28),(8,15)))));
tree B_14.51 = [&U] [&W 1/100] (1,(2,(((3,(((16,((20,22),26)),27),18)),25),(((((((4,(5,23)),19),((6,(((7,14),(21,24)),13)),(9,(10,(11,12))))),29),17),28),(8,15)))));
tree B_14.52 = [&U] [&W 1/100] (1,(2,(((3,((16,27),18)),25),((((((((4,(5,23)),19),((6,((((7,(22,26)),14),(21,24)),13)),(9,(10,(11,12))))),20),29),17),28),(8,15)))));
tree B_14.53 = [&U] [&W 1/100] (1,(2,(((3,(((16,26),27),18)),25),((((((((4,(5,23)),19),((6,((((7,22),14),(21,24)),13)),(9,(10,(11,12))))),20),29),17),28),(8,15)))));
tree B_14.54 = [&U] [&W 1/100] (1,(2,(((3,((16,27),18)),25),(((((((4,(5,23)),19),((6,((((7,(22,26)),(21,24)),14),13)),(9,(10,(11,12))))),20,29),17),28),(8,15)))));
tree B_14.55 = [&U] [&W 1/100] (1,(2,(((3,((16,27),18)),25),(((((((4,(5,23)),19),((6,((((7,((20,26),22)),(21,24)),14),13)),(9,(10,(11,12))))),29),17),28),(8,15)))));
tree B_14.56 = [&U] [&W 1/100] (1,(2,(((3,(((16,(22,26)),27),18)),25),(((((((4,(5,23)),19),((6,(((7,(21,24)),14),13)),(9,(10,(11,12))))),20,29),17),28),(8,15)))));
tree B_14.57 = [&U] [&W 1/100] (1,(2,(((3,((16,27),18)),25),(((((((4,(5,23)),19),((6,((((7,(21,24)),14),((20,26),22)),13)),(9,(10,(11,12))))),29),17),28),(8,15)))));
tree B_14.58 = [&U] [&W 1/100] (1,(2,(((3,((16,27),18)),25),(((((((4,(5,23)),19),((6,(((7,(21,24)),(14,((20,26),22))),13)),(9,(10,(11,12))))),29),17),28),(8,15)))));
tree B_14.59 = [&U] [&W 1/100] (1,(2,(((3,((16,27),18)),25),(((((((4,(5,23)),19),((6,((((7,(21,24)),((20,26),22)),14),13)),(9,(10,(11,12))))),29),17),28),(8,15)))));
tree B_14.60 = [&U] [&W 1/100] (1,(2,(((3,((16,27),18)),25),(((((((4,(5,23)),19),((6,(((7,((20,26),22),(21,24)),14),13)),(9,(10,(11,12))))),29),17),28),(8,15)))));
tree B_14.61 = [&U] [&W 1/100] (1,(2,(((3,(((16,(20,26)),27),18)),25),(((((((4,(5,23)),19),((6,((((7,22),(21,24)),14),13)),(9,(10,(11,12))))),29),17),28),(8,15)))));
tree B_14.62 = [&U] [&W 1/100] (1,(2,(((3,(((16,26),27),18)),25),(((((((4,(5,23)),19),((6,((((7,22),(21,24)),14),13)),(9,(10,(11,12))))),20,29),17),28),(8,15)))));
tree B_14.63 = [&U] [&W 1/100] (1,(2,(((3,(((16,(22,26)),27),18)),25),(((((((4,23),5),20),(((6,((((7,(21,24)),14),13),19)),(9,(10,(11,12)))),29)),17),28),(8,15)))));
tree B_14.64 = [&U] [&W 1/100] (1,(2,(((3,(((16,(22,26)),27),18)),25),(((((((4,23),5),20),((((6,19),(((7,(21,24)),14),13)),(9,(10,(11,12)))),29)),17),28),(8,15)))));
tree B_14.65 = [&U] [&W 1/100] (1,(2,(((3,(((16,(22,26)),27),18)),25),(((((((4,23),5),20),(((6,(((7,(21,24)),14),(13,19))),(9,(10,(11,12)))),29)),17),28),(8,15)))));
tree B_14.66 = [&U] [&W 1/100] (1,(2,(((3,(((16,(22,26)),27),18)),25),(((((((4,23),5),20),(((6,((((7,(21,24)),14),19),13)),(9,(10,(11,12)))),29)),17),28),(8,15)))));
tree B_14.67 = [&U] [&W 1/100] (1,(2,(((3,(((16,(22,26)),27),18)),25),(((((((4,23),5),20),(((6,(((7,(21,24)),(14,19)),13)),(9,(10,(11,12)))),29)),17),28),(8,15)))));
tree B_14.68 = [&U] [&W 1/100] (1,(2,(((3,(((16,(22,26)),27),18)),25),(((((((4,23),5),20),(((6,((((7,(21,24)),19),14),13)),(9,(10,(11,12)))),29)),17),28),(8,15)))));
tree B_14.69 = [&U] [&W 1/100] (1,(2,(((3,(((16,(22,26)),27),18)),25),(((((((4,23),5),20),((((6,((7,(21,24)),(13,14))),(9,(10,(11,12)))),19),29)),17),28),(8,15)))));
tree B_14.70 = [&U] [&W 1/100] (1,(2,(((3,(((16,(22,26)),27),18)),25),(((((((4,23),5),20),((((6,(((7,(21,24)),13),14)),(9,(10,(11,12)))),19),29)),17),28),(8,15)))));
tree B_14.71 = [&U] [&W 1/100] (1,(2,(((3,(((16,(22,26)),27),18)),25),(((((((4,23),5),20),((((6,((7,(14,(21,24))),13)),(9,(10,(11,12)))),19),29)),17),28),(8,15)))));
tree B_14.72 = [&U] [&W 1/100] (1,(2,(((3,(((16,(22,26)),27),18)),25),(((((((4,23),5),20),((((6,(((7,14),(21,24)),13)),(9,(10,(11,12)))),19),29)),17),28),(8,15)))));
tree B_14.73 = [&U] [&W 1/100] (1,(2,(((3,((16,27),18)),25),(((((((4,23),5),20),((((6,((((7,(22,26)),(21,24)),14),13)),(9,(10,(11,12)))),19),29)),17),28),(8,15)))));
tree B_14.74 = [&U] [&W 1/100] (1,(2,(((3,(((16,26),27),18)),25),(((((((4,23),5),20),((((6,((((7,22),(21,24)),14),13)),(9,(10,(11,12)))),19),29)),17),28),(8,15)))));
tree B_14.75 = [&U] [&W 1/100] (1,(2,(((3,((16,27),18)),25),((((((((4,(5,23)),19),((6,(((7,(22,26)),(21,24)),(13,14))),(9,(10,(11,12))))),29),20),17),28),(8,15)))));
tree B_14.76 = [&U] [&W 1/100] (1,(2,(((3,(((16,26),27),18)),25),((((((((4,(5,23)),19),((6,(((7,22),(21,24)),(13,14))),(9,(10,(11,12))))),29),20),17),28),(8,15)))));
tree B_14.77 = [&U] [&W 1/100] (1,(2,(((3,((16,27),18)),25),((((((((4,(5,23)),19),((6,((((7,(22,26)),(21,24)),13),14)),(9,(10,(11,12))))),29),20),17),28),(8,15)))));
tree B_14.78 = [&U] [&W 1/100] (1,(2,(((3,(((16,26),27),18)),25),((((((((4,(5,23)),19),((6,((((7,22),(21,24)),13),14)),(9,(10,(11,12))))),29),20),17),28),(8,15)))));
tree B_14.79 = [&U] [&W 1/100] (1,(2,(((3,((16,27),18)),25),((((((((4,(5,23)),19),((6,(((7,(22,26)),(14,(21,24))),13)),(9,(10,(11,12))))),29),20),17),28),(8,15)))));
tree B_14.80 = [&U] [&W 1/100] (1,(2,(((3,(((16,26),27),18)),25),((((((((4,(5,23)),19),((6,(((7,22),(14,(21,24))),13)),(9,(10,(11,12))))),29),20),17),28),(8,15)))));
tree B_14.81 = [&U] [&W 1/100] (1,(2,(((3,((16,27),18)),25),((((((((4,(5,23)),19),((6,((((7,(22,26)),14),(21,24)),13)),(9,(10,(11,12))))),29),20),17),28),(8,15)))));
tree B_14.82 = [&U] [&W 1/100] (1,(2,(((3,(((16,26),27),18)),25),((((((((4,(5,23)),19),((6,((((7,22),14),(21,24)),13)),(9,(10,(11,12))))),29),20),17),28),(8,15)))));
tree B_14.83 = [&U] [&W 1/100] (1,(2,(((3,(((16,(22,26)),27),18)),25),((((((((4,23),5),20),29),((6,((((7,(21,24)),14),13),19)),(9,(10,(11,12))))),17),28),(8,15)))));
tree B_14.84 = [&U] [&W 1/100] (1,(2,(((3,(((16,(22,26)),27),18)),25),((((((((4,23),5),20),29),(((6,19),(((7,(21,24)),14),13)),(9,(10,(11,12))))),17),28),(8,15)))));
tree B_14.85 = [&U] [&W 1/100] (1,(2,(((3,(((16,(22,26)),27),18)),25),((((((((4,23),5),20),29),((6,(((7,(21,24)),14),(13,19))),(9,(10,(11,12))))),17),28),(8,15)))));
tree B_14.86 = [&U] [&W 1/100] (1,(2,(((3,(((16,(22,26)),27),18)),25),((((((((4,23),5),20),29),((6,((((7,(21,24)),14),19),13)),(9,(10,(11,12))))),17),28),(8,15)))));
tree B_14.87 = [&U] [&W 1/100] (1,(2,(((3,(((16,(22,26)),27),18)),25),((((((((4,23),5),20),29),((6,(((7,(21,24)),(14,19)),13)),(9,(10,(11,12))))),17),28),(8,15)))));
tree B_14.88 = [&U] [&W 1/100] (1,(2,(((3,(((16,(22,26)),27),18)),25),((((((((4,23),5),20),29),((6,((((7,(21,24)),19),14),13)),(9,(10,(11,12))))),17),28),(8,15)))));
tree B_14.89 = [&U] [&W 1/100] (1,(2,(((3,(((16,(22,26)),27),18)),25),((((((((4,23),5),20),29),(((6,((7,(21,24)),(13,14))),(9,(10,(11,12)))),19)),17),28),(8,15)))));
tree B_14.90 = [&U] [&W 1/100] (1,(2,(((3,(((16,(22,26)),27),18)),25),((((((((4,23),5),20),29),(((6,(((7,(21,24)),13),14)),(9,(10,(11,12)))),19)),17),28),(8,15)))));
tree B_14.91 = [&U] [&W 1/100] (1,(2,(((3,(((16,(22,26)),27),18)),25),((((((((4,23),5),20),29),(((6,((7,(14,(21,24))),13)),(9,(10,(11,12)))),19)),17),28),(8,15)))));
tree B_14.92 = [&U] [&W 1/100] (1,(2,(((3,(((16,(22,26)),27),18)),25),((((((((4,23),5),20),29),(((6,(((7,14),(21,24)),13)),(9,(10,(11,12)))),19)),17),28),(8,15)))));
tree B_14.93 = [&U] [&W 1/100] (1,(2,(((3,((16,27),18)),25),((((((((4,23),5),20),29),(((6,((((7,(22,26)),(21,24)),14),13)),(9,(10,(11,12)))),19)),17),28),(8,15)))));
tree B_14.94 = [&U] [&W 1/100] (1,(2,(((3,(((16,26),27),18)),25),((((((((4,23),5),20),29),(((6,((((7,22),(21,24)),14),13)),(9,(10,(11,12)))),19)),17),28),(8,15)))));
tree B_14.95 = [&U] [&W 1/100] (1,(2,(((3,(((16,(22,26)),27),18)),25),(((((((4,23),5),20),(((6,((((7,(21,24)),13),14),19)),(9,(10,(11,12)))),29)),17),28),(8,15)))));
tree B_14.96 = [&U] [&W 1/100] (1,(2,(((3,(((16,(22,26)),27),18)),25),(((((((4,23),5),20),((((6,19),(((7,(21,24)),13),14)),(9,(10,(11,12)))),29)),17),28),(8,15)))));
tree B_14.97 = [&U] [&W 1/100] (1,(2,(((3,(((16,(22,26)),27),18)),25),(((((((4,23),5),20),(((6,(((7,(21,24)),(13,14)),19)),(9,(10,(11,12)))),29)),17),28),(8,15)))));
tree B_14.98 = [&U] [&W 1/100] (1,(2,(((3,(((16,(22,26)),27),18)),25),(((((((4,23),5),20),((((6,19),((7,(21,24)),(13,14))),(9,(10,(11,12)))),29)),17),28),(8,15)))));
tree B_14.99 = [&U] [&W 1/100] (1,(2,(((3,(((16,(22,26)),27),18)),25),(((((((4,23),5),20),((((6,((7,(21,24)),(13,14))),19),(9,(10,(11,12)))),29)),17),28),(8,15)))));
tree B_14.100 = [&U] [&W 1/100] (1,(2,(((3,(((16,(22,26)),27),18)),25),(((((((4,23),5),20),((((6,(((7,(21,24)),13),14)),19),(9,(10,(11,12)))),29)),17),28),(8,15)))));

[Trees found in bootstrap replicate #15 (seed=594426895)]
tree B_15.1 = [&U] [&W 1/100] (1,(2,((3,27),(((((((4,19),(5,23)),26),(((6,(7,(13,14))),25),((((9,(10,(11,12))),21),22),24))),(8,15)),(((16,(17,18)),20),29)),28))));
tree B_15.2 = [&U] [&W 1/100] (1,(2,((3,27),(((((((((4,19),(5,23)),26),(((6,(7,(13,14))),25),((((9,(10,(11,12))),21),22),24))),(8,15)),29),20),(16,(17,18))),28))));
tree B_15.3 = [&U] [&W 1/100] (1,(2,((3,27),(((((((((4,19),(5,23)),26),(((6,(7,(13,14))),25),((((9,(10,(11,12))),21),22),24))),(8,15)),29),(16,(17,18))),20),28))));
tree B_15.4 = [&U] [&W 1/100] (1,(2,((3,27),(((((((((4,19),(5,23)),26),(((6,(7,(13,14))),25),((((9,(10,(11,12))),21),22),24))),(8,15)),(16,(17,18))),20),29),28))));
tree B_15.5 = [&U] [&W 1/100] (1,(2,((3,27),(((((((((4,19),(5,23)),26),(((6,(7,(13,14))),25),((((9,(10,(11,12))),21),22),24))),(8,15)),20),(16,(17,18))),29),28))));
tree B_15.6 = [&U] [&W 1/100] (1,(2,((3,27),((((((((4,19),(5,23)),26),(((6,(7,(13,14))),25),((((9,(10,(11,12))),21),22),24))),(8,15)),29),((16,(17,18)),20)),28))));
tree B_15.7 = [&U] [&W 1/100] (1,(2,((3,27),(((((((4,19),(5,23)),26),(((6,(7,(13,14))),25),((((9,(10,(11,12))),21),22),24))),(8,15)),((16,(17,18)),20)),28,29))));
tree B_15.8 = [&U] [&W 1/100] (1,(2,((3,27),((((((((4,19),(5,23)),26),(((6,(7,(13,14))),25),((((9,(10,(11,12))),21),22),24))),(8,15)),((16,(17,18)),20)),28),29))));
tree B_15.9 = [&U] [&W 1/100] (1,(2,((3,27),(((((((4,19),(5,23)),26),(((6,(7,(13,14))),25),((((9,(10,(11,12))),21),22),24))),((8,15),29)),((16,(17,18)),20)),28))));
tree B_15.10 = [&U] [&W 1/100] (1,(2,((3,27),((((((((4,19),(5,23)),26),(((6,(7,(13,14))),25),((((9,(10,(11,12))),21),22),24))),29),(8,15)),((16,(17,18)),20)),28))));
tree B_15.11 = [&U] [&W 1/100] (1,(2,((3,27),(((((((4,19),(5,23)),26),(((6,(7,(13,14))),25),((((9,(10,(11,12))),21),22),24))),(8,(15,29))),((16,(17,18)),20)),28))));
tree B_15.12 = [&U] [&W 1/100] (1,(2,((3,27),(((((((4,19),(5,23)),26),(((6,(7,(13,14))),25),((((9,(10,(11,12))),21),22),24))),((8,29),15)),((16,(17,18)),20)),28))));
tree B_15.13 = [&U] [&W 1/100] (1,(2,((3,27),((((((((4,19),(5,23)),26),(((6,(7,(13,14))),25),((((9,(10,(11,12))),21),22),24))),(8,15)),((16,(17,18)),20)),29),28))));
tree B_15.14 = [&U] [&W 1/100] (1,(2,((3,27),(((((((4,19),(5,23)),26),(((6,(7,(13,14))),25),((((9,(10,(11,12))),21),22),24))),(8,15)),(((16,(17,18)),29),20)),28))));
tree B_15.15 = [&U] [&W 1/100] (1,(2,((3,27),((((((((4,19),(5,23)),26),(((6,(7,(13,14))),25),((((9,(10,(11,12))),21),22),24))),(8,15)),(16,(17,18))),20,29),28))));
tree B_15.16 = [&U] [&W 1/100] (1,(2,((3,27),((((((((4,19),(5,23)),26),(((6,(7,(13,14))),25),((((9,(10,(11,12))),21),22),24))),(8,15)),20,29),(16,(17,18))),28))));
tree B_15.17 = [&U] [&W 1/100] (1,(2,((3,27),(((((((4,19),(5,23)),26),(((6,(7,(13,14))),25),((((9,(10,(11,12))),21),22),24))),(8,15)),((((16,17),18),29),20)),28))));
tree B_15.18 = [&U] [&W 1/100] (1,(2,((3,27),(((((((4,19),(5,23)),26),(((6,(7,(13,14))),25),((((9,(10,(11,12))),21),22),24))),(8,15)),(((16,17),18),20,29)),28))));
tree B_15.19 = [&U] [&W 1/100] (1,(2,((3,27),(((((((4,19),(5,23)),26),(((6,(7,(13,14))),25),((((9,(10,(11,12))),21),22),24))),(8,15)),((((16,18),17),29),20)),28))));
tree B_15.20 = [&U] [&W 1/100] (1,(2,((3,27),(((((((4,19),(5,23)),26),(((6,(7,(13,14))),25),((((9,(10,(11,12))),21),22),24))),(8,15)),(((16,18),17),20,29)),28))));
tree B_15.21 = [&U] [&W 1/100] (1,(2,((3,27),((((((((4,19),(5,23)),26),(((6,(7,(13,14))),25),((((9,(10,(11,12))),21),22),24))),(8,15)),((16,17),18)),20,29),28))));
tree B_15.22 = [&U] [&W 1/100] (1,(2,((3,27),((((((((4,19),(5,23)),26),(((6,(7,(13,14))),25),((((9,(10,(11,12))),21),22),24))),(8,15)),20,29),((16,17),18)),28))));
tree B_15.23 = [&U] [&W 1/100] (1,(2,((3,27),((((((((4,19),(5,23)),26),(((6,(7,(13,14))),25),((((9,(10,(11,12))),21),22),24))),(8,15)),((16,18),17)),20,29),28))));
tree B_15.24 = [&U] [&W 1/100] (1,(2,((3,27),((((((((4,19),(5,23)),26),(((6,(7,(13,14))),25),((((9,(10,(11,12))),21),22),24))),(8,15)),20,29),((16,18),17)),28))));
tree B_15.25 = [&U] [&W 1/100] (1,(2,((3,27),(((((((4,19),(5,23)),26),(((6,(7,(13,14))),25),((((9,(10,(11,12))),21),22),24))),(8,15)),((16,(17,18)),20,29)),28))));
tree B_15.26 = [&U] [&W 1/100] (1,(2,((3,27),((((((((4,19),(5,23)),26),(((6,(7,(13,14))),25),((((9,(10,(11,12))),21),22),24))),(8,15)),20),((16,(17,18)),29)),28))));
tree B_15.27 = [&U] [&W 1/100] (1,(2,((3,27),((((((((4,19),(5,23)),26),(((6,(7,(13,14))),25),((((9,(10,(11,12))),21),22),24))),(8,15)),((16,(17,18)),29)),20),28))));
tree B_15.28 = [&U] [&W 1/100] (1,(2,((3,27),(((((((4,19),(5,23)),26),(((6,(7,(13,14))),25),((((9,(10,(11,12))),21),22),24))),(8,15)),((16,(17,18)),29)),20,28))));
tree B_15.29 = [&U] [&W 1/100] (1,(2,((3,27),((((((((4,19),(5,23)),26),(((6,(7,(13,14))),25),((((9,(10,(11,12))),21),22),24))),(8,15)),((16,(17,18)),29)),28),20))));
tree B_15.30 = [&U] [&W 1/100] (1,(2,((3,27),((((((4,19),(5,23)),(((((6,(7,(13,14))),25),(((9,(10,(11,12))),21),22)),24),26)),(8,15)),(((16,(17,18)),20),29)),28))));
tree B_15.31 = [&U] [&W 1/100] (1,(2,((3,27),((((((4,19),(5,23)),(((((6,(7,(13,14))),25),24),(((9,(10,(11,12))),21),22)),26)),(8,15)),(((16,(17,18)),20),29)),28))));
tree B_15.32 = [&U] [&W 1/100] (1,(2,((3,27),((((((4,19),(5,23)),((((6,(7,(13,14))),((((9,(10,(11,12))),21),22),24)),25),26)),(8,15)),(((16,(17,18)),20),29)),28))));
tree B_15.33 = [&U] [&W 1/100] (1,(2,((3,27),(((((((4,19),(5,23)),(((6,(7,(13,14))),((((9,(10,(11,12))),21),22),24)),25)),26),(8,15)),(((16,(17,18)),20),29)),28))));
tree B_15.34 = [&U] [&W 1/100] (1,(2,((3,27),((((((4,19),(5,23)),(((6,(7,(13,14))),(((((9,(10,(11,12))),21),22),24),25)),26)),(8,15)),(((16,(17,18)),20),29)),28))));
tree B_15.35 = [&U] [&W 1/100] (1,(2,((3,27),(((((((4,19),(5,23)),((6,(7,(13,14))),(((((9,(10,(11,12))),21),22),24),25))),26),(8,15)),(((16,(17,18)),20),29)),28))));
tree B_15.36 = [&U] [&W 1/100] (1,(2,((3,27),((((((4,19),(5,23)),((((6,(7,(13,14))),25),((((9,(10,(11,12))),21),22),24)),26)),(8,15)),(((16,(17,18)),20),29)),28))));
tree B_15.37 = [&U] [&W 1/100] (1,(2,((3,27),(((((((4,19),(5,23)),(((6,(7,(13,14))),25),((((9,(10,(11,12))),21),22),24))),26),(8,15)),(((16,(17,18)),20),29)),28))));
tree B_15.38 = [&U] [&W 1/100] (1,(2,((3,27),(((((((4,19),(5,23)),26),(((6,(7,(13,14))),25),((((9,(10,(11,12))),21),22),24))),(8,15)),((((16,18),17),20),29)),28))));
tree B_15.39 = [&U] [&W 1/100] (1,(2,((3,27),(((((((4,19),(5,23)),26),(((6,(7,(13,14))),25),((((9,(10,(11,12))),21),22),24))),(8,15)),((((16,17),18),20),29)),28))));
tree B_15.40 = [&U] [&W 1/100] (1,(2,((3,27),(((((((4,19),(5,23)),26),((((6,(7,13,14)),((9,(10,(11,12))),(21,22))),25),24)),(8,15)),(((16,(17,18)),20),29)),28))));
tree B_15.41 = [&U] [&W 1/100] (1,(2,((3,27),(((((((4,19),(5,23)),26),((6,(7,(13,14))),(((((9,(10,(11,12))),21),22),24),25))),(8,15)),(((16,(17,18)),20),29)),28))));
tree B_15.42 = [&U] [&W 1/100] (1,(2,((3,27),(((((((4,19),(5,23)),26),(((6,(7,(13,14))),((((9,(10,(11,12))),21),22),24)),25)),(8,15)),(((16,(17,18)),20),29)),28))));
tree B_15.43 = [&U] [&W 1/100] (1,(2,((3,27),(((((((4,19),(5,23)),26),((((6,(7,(13,14))),24),(((9,(10,(11,12))),21),22)),25)),(8,15)),(((16,(17,18)),20),29)),28))));
tree B_15.44 = [&U] [&W 1/100] (1,(2,((3,27),(((((((4,19),(5,23)),26),((((6,(7,(13,14))),(((9,(10,(11,12))),21),22)),24),25)),(8,15)),(((16,(17,18)),20),29)),28))));
tree B_15.45 = [&U] [&W 1/100] (1,(2,((3,27),((((((((4,19),(6,(7,13,14))),25),((((9,(10,(11,12))),21),22),24)),((5,23),26)),(8,15)),(((16,(17,18)),20),29)),28))));
tree B_15.46 = [&U] [&W 1/100] (1,(2,((3,27),(((((((4,19),(5,23)),26),(((((6,13),14),7),25),((((9,(10,(11,12))),21),22),24))),(8,15)),(((16,(17,18)),20),29)),28))));
tree B_15.47 = [&U] [&W 1/100] (1,(2,((3,27),(((((((4,19),(5,23)),26),(((6,((7,14),13)),25),((((9,(10,(11,12))),21),22),24))),(8,15)),(((16,(17,18)),20),29)),28))));
tree B_15.48 = [&U] [&W 1/100] (1,(2,((3,27),(((((((4,19),(5,23)),26),(((6,((7,13),14)),25),((((9,(10,(11,12))),21),22),24))),(8,15)),(((16,(17,18)),20),29)),28))));
tree B_15.49 = [&U] [&W 1/100] (1,(2,((3,27),(((((((((4,19),(5,23)),26),(((6,(7,(13,14))),25),((((9,(10,(11,12))),21),22),24))),(8,15)),(16,(17,18))),29),20),28))));
tree B_15.50 = [&U] [&W 1/100] (1,(2,((3,27),((((((((4,19),(5,23)),26),(((6,(7,(13,14))),25),((((9,(10,(11,12))),21),22),24))),(8,15)),29),(((16,17),18),20)),28))));
tree B_15.51 = [&U] [&W 1/100] (1,(2,((3,27),(((((((((4,19),(5,23)),26),(((6,(7,(13,14))),25),((((9,(10,(11,12))),21),22),24))),(8,15)),29),((16,17),18)),20),28))));
tree B_15.52 = [&U] [&W 1/100] (1,(2,((3,27),((((((((4,19),(5,23)),26),(((6,(7,(13,14))),25),((((9,(10,(11,12))),21),22),24))),(8,15)),29),(((16,18),17),20)),28))));
tree B_15.53 = [&U] [&W 1/100] (1,(2,((3,27),(((((((((4,19),(5,23)),26),(((6,(7,(13,14))),25),((((9,(10,(11,12))),21),22),24))),(8,15)),29),((16,18),17)),20),28))));
tree B_15.54 = [&U] [&W 1/100] (1,(2,((3,27),((((((((4,19),(5,23)),26),(((6,(7,(13,14))),25),((((9,(10,(11,12))),21),22),24))),(8,15)),(((16,17),18),29)),20),28))));
tree B_15.55 = [&U] [&W 1/100] (1,(2,((3,27),(((((((((4,19),(5,23)),26),(((6,(7,(13,14))),25),((((9,(10,(11,12))),21),22),24))),(8,15)),((16,17),18)),29),20),28))));
tree B_15.56 = [&U] [&W 1/100] (1,(2,((3,27),((((((((4,19),(5,23)),26),(((6,(7,(13,14))),25),((((9,(10,(11,12))),21),22),24))),(8,15)),(((16,18),17),29)),20),28))));
tree B_15.57 = [&U] [&W 1/100] (1,(2,((3,27),(((((((((4,19),(5,23)),26),(((6,(7,(13,14))),25),((((9,(10,(11,12))),21),22),24))),(8,15)),((16,18),17)),29),20),28))));
tree B_15.58 = [&U] [&W 1/100] (1,(2,((3,27),((((((((4,19),(5,23)),26),(((6,(7,(13,14))),25),((((9,(10,(11,12))),21),22),24))),(8,15)),29),(16,(17,18))),20,28))));
tree B_15.59 = [&U] [&W 1/100] (1,(2,((3,27),(((((((((4,19),(5,23)),26),(((6,(7,(13,14))),25),((((9,(10,(11,12))),21),22),24))),(8,15)),29),(16,(17,18))),28),20))));
tree B_15.60 = [&U] [&W 1/100] (1,(2,((3,27),(((((((((4,19),(5,23)),26),(((6,(7,(13,14))),25),((((9,(10,(11,12))),21),22),24))),29),(8,15)),(16,(17,18))),20),28))));
tree B_15.61 = [&U] [&W 1/100] (1,(2,((3,27),((((((((4,19),(5,23)),26),(((6,(7,(13,14))),25),((((9,(10,(11,12))),21),22),24))),((8,15),29)),(16,(17,18))),20),28))));
tree B_15.62 = [&U] [&W 1/100] (1,(2,((3,27),(((((((((4,19),(5,23)),26),(((6,(7,(13,14))),25),((((9,(10,(11,12))),21),22),24))),(8,15)),29),20),((16,18),17)),28))));
tree B_15.63 = [&U] [&W 1/100] (1,(2,((3,27),(((((((((4,19),(5,23)),26),(((6,(7,(13,14))),25),((((9,(10,(11,12))),21),22),24))),(8,15)),29),20),((16,17),18)),28))));
tree B_15.64 = [&U] [&W 1/100] (1,(2,((3,27),((((((((4,19),(5,23)),26),(((6,(7,(13,14))),25),((((9,(10,(11,12))),21),22),24))),(8,(15,29))),20),(16,(17,18))),28))));
tree B_15.65 = [&U] [&W 1/100] (1,(2,((3,27),((((((((4,19),(5,23)),26),(((6,(7,(13,14))),25),((((9,(10,(11,12))),21),22),24))),((8,29),15)),20),(16,(17,18))),28))));
tree B_15.66 = [&U] [&W 1/100] (1,(2,((3,27),((((((((4,19),(5,23)),26),(((6,(7,(13,14))),25),((((9,(10,(11,12))),21),22),24))),(8,15)),20),(16,(17,18))),28,29))));
tree B_15.67 = [&U] [&W 1/100] (1,(2,((3,27),(((((((((4,19),(5,23)),26),(((6,(7,(13,14))),25),((((9,(10,(11,12))),21),22),24))),(8,15)),20),(16,(17,18))),28),29))));
tree B_15.68 = [&U] [&W 1/100] (1,(2,((3,27),(((((((((4,19),(5,23)),26),(((6,(7,(13,14))),25),((((9,(10,(11,12))),21),22),24))),(8,15)),20),29),(16,(17,18))),28))));
tree B_15.69 = [&U] [&W 1/100] (1,(2,((3,27),((((((((4,19),(5,23)),26),(((6,(7,(13,14))),25),((((9,(10,(11,12))),21),22),24))),((8,15),29)),20),(16,(17,18))),28))));
tree B_15.70 = [&U] [&W 1/100] (1,(2,((3,27),(((((((((4,19),(5,23)),26),(((6,(7,(13,14))),25),((((9,(10,(11,12))),21),22),24))),29),(8,15)),20),(16,(17,18))),28))));
tree B_15.71 = [&U] [&W 1/100] (1,(2,((3,27),(((((((((4,19),(5,23)),(((6,(7,(13,14))),25),((((9,(10,(11,12))),21),22),24))),26),29),(8,15)),20),(16,(17,18))),28))));
tree B_15.72 = [&U] [&W 1/100] (1,(2,((3,27),((((((((4,19),(5,23)),(((6,(7,(13,14))),25),((((9,(10,(11,12))),21),22),24))),26),((8,15),29)),20),(16,(17,18))),28))));
tree B_15.73 = [&U] [&W 1/100] (1,(2,((3,27),((((((((4,19),(5,23)),((((6,(7,(13,14))),25),((((9,(10,(11,12))),21),22),24)),26)),29),(8,15)),20),(16,(17,18))),28))));
tree B_15.74 = [&U] [&W 1/100] (1,(2,((3,27),(((((((4,19),(5,23)),((((6,(7,(13,14))),25),((((9,(10,(11,12))),21),22),24)),26)),((8,15),29)),20),(16,(17,18))),28))));
tree B_15.75 = [&U] [&W 1/100] (1,(2,((3,27),((((((((4,19),(5,23)),(((((6,(7,(13,14))),25),(((9,(10,(11,12))),21),22)),24),26)),(8,15)),29),20),(16,(17,18))),28))));
tree B_15.76 = [&U] [&W 1/100] (1,(2,((3,27),((((((((4,19),(5,23)),(((((6,(7,(13,14))),25),24),(((9,(10,(11,12))),21),22)),26)),(8,15)),29),20),(16,(17,18))),28))));
tree B_15.77 = [&U] [&W 1/100] (1,(2,((3,27),((((((((4,19),(5,23)),((((6,(7,(13,14))),((((9,(10,(11,12))),21),22),24)),25),26)),(8,15)),29),20),(16,(17,18))),28))));
tree B_15.78 = [&U] [&W 1/100] (1,(2,((3,27),(((((((((4,19),(5,23)),(((6,(7,(13,14))),((((9,(10,(11,12))),21),22),24)),25)),26),(8,15)),29),20),(16,(17,18))),28))));
tree B_15.79 = [&U] [&W 1/100] (1,(2,((3,27),((((((((4,19),(5,23)),(((6,(7,(13,14))),(((((9,(10,(11,12))),21),22),24),25)),26)),(8,15)),29),20),(16,(17,18))),28))));
tree B_15.80 = [&U] [&W 1/100] (1,(2,((3,27),(((((((((4,19),(5,23)),((6,(7,(13,14))),(((((9,(10,(11,12))),21),22),24),25))),26),(8,15)),29),20),(16,(17,18))),28))));
tree B_15.81 = [&U] [&W 1/100] (1,(2,((3,27),((((((((4,19),(5,23)),((((6,(7,(13,14))),25),((((9,(10,(11,12))),21),22),24)),26)),(8,15)),29),20),(16,(17,18))),28))));
tree B_15.82 = [&U] [&W 1/100] (1,(2,((3,27),(((((((((4,19),(5,23)),(((6,(7,(13,14))),25),((((9,(10,(11,12))),21),22),24))),26),(8,15)),29),20),(16,(17,18))),28))));
tree B_15.83 = [&U] [&W 1/100] (1,(2,((3,27),(((((((((4,19),(5,23)),26),((((6,(7,13,14)),((9,(10,(11,12))),(21,22))),25),24)),(8,15)),29),20),(16,(17,18))),28))));
tree B_15.84 = [&U] [&W 1/100] (1,(2,((3,27),(((((((((4,19),(5,23)),26),((6,(7,(13,14))),(((((9,(10,(11,12))),21),22),24),25))),(8,15)),29),20),(16,(17,18))),28))));
tree B_15.85 = [&U] [&W 1/100] (1,(2,((3,27),(((((((((4,19),(5,23)),26),(((6,(7,(13,14))),((((9,(10,(11,12))),21),22),24)),25)),(8,15)),29),20),(16,(17,18))),28))));
tree B_15.86 = [&U] [&W 1/100] (1,(2,((3,27),(((((((((4,19),(5,23)),26),((((6,(7,(13,14))),24),(((9,(10,(11,12))),21),22)),25)),(8,15)),29),20),(16,(17,18))),28))));
tree B_15.87 = [&U] [&W 1/100] (1,(2,((3,27),(((((((((4,19),(5,23)),26),((((6,(7,(13,14))),(((9,(10,(11,12))),21),22)),24),25)),(8,15)),29),20),(16,(17,18))),28))));
tree B_15.88 = [&U] [&W 1/100] (1,(2,((3,27),((((((((((4,19),(6,(7,13,14))),25),((((9,(10,(11,12))),21),22),24)),((5,23),26)),(8,15)),29),20),(16,(17,18))),28))));
tree B_15.89 = [&U] [&W 1/100] (1,(2,((3,27),(((((((((4,19),(5,23)),26),(((((6,13),14),7),25),((((9,(10,(11,12))),21),22),24))),(8,15)),29),20),(16,(17,18))),28))));
tree B_15.90 = [&U] [&W 1/100] (1,(2,((3,27),(((((((((4,19),(5,23)),26),(((6,((7,14),13)),25),((((9,(10,(11,12))),21),22),24))),(8,15)),29),20),(16,(17,18))),28))));
tree B_15.91 = [&U] [&W 1/100] (1,(2,((3,27),(((((((((4,19),(5,23)),26),(((6,((7,13),14)),25),((((9,(10,(11,12))),21),22),24))),(8,15)),29),20),(16,(17,18))),28))));
tree B_15.92 = [&U] [&W 1/100] (1,(2,((3,27),(((((((((4,19),(5,23)),26),(((6,(7,(13,14))),25),((((9,(10,(11,12))),21),22),24))),(8,15)),(16,(17,18))),29),28),20))));
tree B_15.93 = [&U] [&W 1/100] (1,(2,((3,27),((((((((4,19),(5,23)),26),(((6,(7,(13,14))),25),((((9,(10,(11,12))),21),22),24))),(8,15)),(16,(17,18))),29),20,28))));
tree B_15.94 = [&U] [&W 1/100] (1,(2,((3,27),((((((((4,19),(5,23)),26),(((6,(7,(13,14))),25),((((9,(10,(11,12))),21),22),24))),(8,15)),29),(((16,17),18),20)),28))));
tree B_15.95 = [&U] [&W 1/100] (1,(2,((3,27),((((((((4,19),(5,23)),26),(((6,(7,(13,14))),25),((((9,(10,(11,12))),21),22),24))),(8,(15,29))),(16,(17,18))),20),28))));
tree B_15.96 = [&U] [&W 1/100] (1,(2,((3,27),((((((((4,19),(5,23)),26),(((6,(7,(13,14))),25),((((9,(10,(11,12))),21),22),24))),((8,29),15)),(16,(17,18))),20),28))));
tree B_15.97 = [&U] [&W 1/100] (1,(2,((3,27),((((((((4,19),(5,23)),26),(((6,(7,(13,14))),25),((((9,(10,(11,12))),21),22),24))),(8,15)),(16,(17,18))),20),28,29))));
tree B_15.98 = [&U] [&W 1/100] (1,(2,((3,27),(((((((((4,19),(5,23)),26),(((6,(7,(13,14))),25),((((9,(10,(11,12))),21),22),24))),(8,15)),(16,(17,18))),20),28),29))));
tree B_15.99 = [&U] [&W 1/100] (1,(2,((3,27),(((((((((4,19),(5,23)),26),(((6,(7,(13,14))),25),((((9,(10,(11,12))),21),22),24))),(8,15)),29),((16,18),17)),20),28))));
tree B_15.100 = [&U] [&W 1/100] (1,(2,((3,27),(((((((((4,19),(5,23)),(((6,(7,(13,14))),25),((((9,(10,(11,12))),21),22),24))),26),29),(8,15)),(16,(17,18))),20),28))));

[Trees found in bootstrap replicate #16 (seed=1950847656)]
tree B_16.1 = [&U] [&W 1/100] (1,(2,(3,((((((((4,(5,23)),19),(6,((7,13),14))),((((((9,(10,(11,12))),21),(22,27)),29),24),(25,26))),((8,15),(16,20))),17),18),28))));
tree B_16.2 = [&U] [&W 1/100] (1,(2,(3,((((((((4,(5,23)),19),(6,((7,13),14))),((((((9,(10,(11,12))),21),(22,27)),29),24),(25,26))),((8,15),(16,20))),17),28),18))));
tree B_16.3 = [&U] [&W 1/100] (1,(2,(3,(((((((4,(5,23)),19),(6,((7,13),14))),((((((9,(10,(11,12))),21),(22,27)),29),24),(25,26))),((8,15),(16,20))),17),(18,28)))));
tree B_16.4 = [&U] [&W 1/100] (1,(2,((3,18),(((((((4,(5,23)),19),(6,((7,13),14))),((((((9,(10,(11,12))),21),(22,27)),29),24),(25,26))),((8,15),(16,20))),17),28))));
tree B_16.5 = [&U] [&W 1/100] (1,(2,((3,(((((((4,(5,23)),19),(6,((7,13),14))),((((((9,(10,(11,12))),21),(22,27)),29),24),(25,26))),((8,15),(16,20))),17),28)),18)));
tree B_16.6 = [&U] [&W 1/100] (1,((2,18),(3,(((((((4,(5,23)),19),(6,((7,13),14))),((((((9,(10,(11,12))),21),(22,27)),29),24),(25,26))),((8,15),(16,20))),17),28))));
tree B_16.7 = [&U] [&W 1/100] (1,((2,(3,(((((((4,(5,23)),19),(6,((7,13),14))),((((((9,(10,(11,12))),21),(22,27)),29),24),(25,26))),((8,15),(16,20))),17),28))),18));
tree B_16.8 = [&U] [&W 1/100] (1,(2,(3,(((((((4,(5,23)),19),(6,((7,13),14))),((((((9,(10,(11,12))),21),(22,27)),29),24),(25,26))),((8,15),(16,20))),(17,18)),28))));
tree B_16.9 = [&U] [&W 1/100] (1,(2,(3,((((((((4,(5,23)),19),(6,((7,13),14))),((((((9,(10,(11,12))),21),(22,27)),29),24),(25,26))),((8,15),(16,20))),28),17),18))));
tree B_16.10 = [&U] [&W 1/100] (1,(2,(3,(((((((4,(5,23)),19),((6,((7,13),14)),(((((9,(10,(11,12))),21),(22,27)),29),24,(25,26)))),((8,15),(16,20))),17),18),28))));
tree B_16.11 = [&U] [&W 1/100] (1,(2,(3,(((((((4,(5,23)),19),((6,((7,13),14)),((((((9,(10,(11,12))),21),(22,27)),29),(25,26)),24))),((8,15),(16,20))),17),18),28))));
tree B_16.12 = [&U] [&W 1/100] (1,(2,(3,((((((((4,(5,23)),19),(6,((7,13),14))),((((9,(10,(11,12))),21),(22,27)),24,(25,26),29)),((8,15),(16,20))),17),18),28))));
tree B_16.13 = [&U] [&W 1/100] (1,(2,(3,((((((((4,(5,23)),19),(6,((7,13),14))),(((((9,(10,(11,12))),21),(22,27)),24,(25,26)),29)),((8,15),(16,20))),17),18),28))));
tree B_16.14 = [&U] [&W 1/100] (1,(2,(3,(((((((4,(5,23)),19),((6,((7,13),14)),((((9,(10,(11,12))),21),(22,27)),24,(25,26),29))),((8,15),(16,20))),17),18),28))));
tree B_16.15 = [&U] [&W 1/100] (1,(2,(3,(((((((4,(5,23)),19),((6,((7,13),14)),(((((9,(10,(11,12))),21),(22,27)),24,(25,26)),29))),((8,15),(16,20))),17),18),28))));
tree B_16.16 = [&U] [&W 1/100] (1,(2,(3,((((((((4,(5,23)),19),(6,((7,13),14))),((((((9,(10,(11,12))),21),(22,27)),(25,26)),29),24)),((8,15),(16,20))),17),18),28))));
tree B_16.17 = [&U] [&W 1/100] (1,(2,(3,((((((((4,(5,23)),19),(6,((7,13),14))),(((((9,(10,(11,12))),21),(22,27)),(25,26),29),24)),((8,15),(16,20))),17),18),28))));
tree B_16.18 = [&U] [&W 1/100] (1,(2,(3,(((((((4,(5,23)),19),((6,((7,13),14)),((((((9,(10,(11,12))),21),(22,27)),29),24),(25,26)))),((8,15),(16,20))),17),18),28))));
tree B_16.19 = [&U] [&W 1/100] (1,(2,(3,((((((((4,(5,23)),19),(6,((7,13),14))),((((((9,(10,(11,12))),21),(22,27)),29),24),(25,26))),(((8,15),20),16)),17),18),28))));
tree B_16.20 = [&U] [&W 1/100] (1,(2,(3,((((((((4,(5,23)),19),(6,((7,13),14))),((((((9,(10,(11,12))),21),(22,27)),29),24),(25,26))),(((8,15),16),20)),17),18),28))));
tree B_16.21 = [&U] [&W 1/100] (1,(2,(3,((((((((4,(5,23)),19),(6,((7,13),14))),((((((9,(10,(11,12))),21),(22,27)),29),24),(25,26))),((8,15,16),20)),17),18),28))));
tree B_16.22 = [&U] [&W 1/100] (1,(2,(3,((((((((4,(5,23)),19),(6,((7,13),14))),((((((9,(10,(11,12))),21),(22,27)),29),24),(25,26))),(((8,16),15),20)),17),18),28))));
tree B_16.23 = [&U] [&W 1/100] (1,(2,(3,((((((((4,(5,23)),19),(6,((7,13),14))),((((((9,(10,(11,12))),21),(22,27)),29),(25,26)),24)),((8,15),(16,20))),17),18),28))));
tree B_16.24 = [&U] [&W 1/100] (1,(2,(3,((((((((4,(5,23)),19),(6,((7,13),14))),(((((9,(10,(11,12))),21),(22,27)),29),24,(25,26))),((8,15),(16,20))),17),18),28))));
tree B_16.25 = [&U] [&W 1/100] (1,(2,(3,((((((((4,(5,23)),19),(6,((7,13),14))),((((((9,(10,(11,12))),21),(22,27)),24),29),(25,26))),((8,15),(16,20))),17),18),28))));
tree B_16.26 = [&U] [&W 1/100] (1,(2,(3,((((((((4,(5,23)),19),(6,((7,13),14))),(((((9,(10,(11,12))),21),(22,27)),(25,26)),24,29)),((8,15),(16,20))),17),18),28))));
tree B_16.27 = [&U] [&W 1/100] (1,(2,(3,((((((((4,(5,23)),19),(6,((7,13),14))),((((((9,(10,(11,12))),(22,27)),21),24),29),(25,26))),((8,15),(16,20))),17),18),28))));
tree B_16.28 = [&U] [&W 1/100] (1,(2,(3,((((((((4,(5,23)),19),(6,((7,13),14))),(((((9,(10,(11,12))),21,(22,27)),24),29),(25,26))),((8,15),(16,20))),17),18),28))));
tree B_16.29 = [&U] [&W 1/100] (1,(2,(3,((((((((4,(5,23)),19),(6,((7,13),14))),(((((9,(10,(11,12))),21),(22,27)),24,29),(25,26))),((8,15),(16,20))),17),18),28))));
tree B_16.30 = [&U] [&W 1/100] (1,(2,(3,((((((((4,(5,23)),19),(6,((7,13),14))),(((((9,(10,(11,12))),21),(22,27)),24),(25,26),29)),((8,15),(16,20))),17),18),28))));
tree B_16.31 = [&U] [&W 1/100] (1,(2,(3,((((((((4,(5,23)),19),(6,((7,13),14))),((((((9,(10,(11,12))),21),(22,27)),24),(25,26)),29)),((8,15),(16,20))),17),18),28))));
tree B_16.32 = [&U] [&W 1/100] (1,(2,(3,((((((((4,(5,23)),19),(6,(7,(13,14)))),((((((9,(10,(11,12))),21),(22,27)),29),24),(25,26))),((8,15),(16,20))),17),18),28))));
tree B_16.33 = [&U] [&W 1/100] (1,(2,(3,((((((((4,(5,23)),19),(6,((7,14),13))),((((((9,(10,(11,12))),21),(22,27)),29),24),(25,26))),((8,15),(16,20))),17),18),28))));
tree B_16.34 = [&U] [&W 1/100] (1,(2,(3,(((((((4,(5,23)),19),((6,((7,13),14)),((((((9,(10,(11,12))),21),(22,27)),29),(25,26)),24))),((8,15),(16,20))),17),28),18))));
tree B_16.35 = [&U] [&W 1/100] (1,(2,(3,(((((((4,(5,23)),19),((6,((7,13),14)),(((((9,(10,(11,12))),21),(22,27)),29),24,(25,26)))),((8,15),(16,20))),17),28),18))));
tree B_16.36 = [&U] [&W 1/100] (1,(2,(3,((((((((4,(5,23)),19),(6,((7,13),14))),(((((9,(10,(11,12))),21),(22,27)),24,(25,26)),29)),((8,15),(16,20))),17),28),18))));
tree B_16.37 = [&U] [&W 1/100] (1,(2,(3,((((((((4,(5,23)),19),(6,((7,13),14))),((((9,(10,(11,12))),21),(22,27)),24,(25,26),29)),((8,15),(16,20))),17),28),18))));
tree B_16.38 = [&U] [&W 1/100] (1,(2,(3,(((((((4,(5,23)),19),((6,((7,13),14)),(((((9,(10,(11,12))),21),(22,27)),24,(25,26)),29))),((8,15),(16,20))),17),28),18))));
tree B_16.39 = [&U] [&W 1/100] (1,(2,(3,(((((((4,(5,23)),19),((6,((7,13),14)),((((9,(10,(11,12))),21),(22,27)),24,(25,26),29))),((8,15),(16,20))),17),28),18))));
tree B_16.40 = [&U] [&W 1/100] (1,(2,(3,((((((((4,(5,23)),19),(6,((7,13),14))),((((((9,(10,(11,12))),21),(22,27)),29),24),(25,26))),(((8,15),20),16)),17),28),18))));
tree B_16.41 = [&U] [&W 1/100] (1,(2,(3,((((((((4,(5,23)),19),(6,((7,13),14))),((((((9,(10,(11,12))),21),(22,27)),29),24),(25,26))),(((8,15),16),20)),17),28),18))));
tree B_16.42 = [&U] [&W 1/100] (1,(2,(3,((((((((4,(5,23)),19),(6,((7,13),14))),((((((9,(10,(11,12))),21),(22,27)),29),24),(25,26))),((8,15,16),20)),17),28),18))));
tree B_16.43 = [&U] [&W 1/100] (1,(2,(3,((((((((4,(5,23)),19),(6,((7,13),14))),((((((9,(10,(11,12))),21),(22,27)),29),24),(25,26))),(((8,16),15),20)),17),28),18))));
tree B_16.44 = [&U] [&W 1/100] (1,(2,(3,((((((((4,(5,23)),19),(6,((7,13),14))),(((((9,(10,(11,12))),21),(22,27)),(25,26),29),24)),((8,15),(16,20))),17),28),18))));
tree B_16.45 = [&U] [&W 1/100] (1,(2,(3,((((((((4,(5,23)),19),(6,((7,13),14))),((((((9,(10,(11,12))),21),(22,27)),(25,26)),29),24)),((8,15),(16,20))),17),28),18))));
tree B_16.46 = [&U] [&W 1/100] (1,(2,(3,(((((((4,(5,23)),19),((6,((7,13),14)),((((((9,(10,(11,12))),21),(22,27)),29),24),(25,26)))),((8,15),(16,20))),17),28),18))));
tree B_16.47 = [&U] [&W 1/100] (1,(2,(3,((((((((4,(5,23)),19),(6,((7,13),14))),(((((9,(10,(11,12))),21),(22,27)),29),24,(25,26))),((8,15),(16,20))),17),28),18))));
tree B_16.48 = [&U] [&W 1/100] (1,(2,(3,((((((((4,(5,23)),19),(6,((7,13),14))),((((((9,(10,(11,12))),21),(22,27)),29),(25,26)),24)),((8,15),(16,20))),17),28),18))));
tree B_16.49 = [&U] [&W 1/100] (1,(2,(3,((((((((4,(5,23)),19),(6,((7,13),14))),(((((9,(10,(11,12))),21),(22,27)),24,29),(25,26))),((8,15),(16,20))),17),28),18))));
tree B_16.50 = [&U] [&W 1/100] (1,(2,(3,((((((((4,(5,23)),19),(6,((7,13),14))),(((((9,(10,(11,12))),21),(22,27)),24),(25,26),29)),((8,15),(16,20))),17),28),18))));
tree B_16.51 = [&U] [&W 1/100] (1,(2,(3,((((((((4,(5,23)),19),(6,((7,13),14))),((((((9,(10,(11,12))),21),(22,27)),24),(25,26)),29)),((8,15),(16,20))),17),28),18))));
tree B_16.52 = [&U] [&W 1/100] (1,(2,(3,((((((((4,(5,23)),19),(6,((7,13),14))),((((((9,(10,(11,12))),21),(22,27)),24),29),(25,26))),((8,15),(16,20))),17),28),18))));
tree B_16.53 = [&U] [&W 1/100] (1,(2,(3,((((((((4,(5,23)),19),(6,((7,13),14))),(((((9,(10,(11,12))),21),(22,27)),(25,26)),24,29)),((8,15),(16,20))),17),28),18))));
tree B_16.54 = [&U] [&W 1/100] (1,(2,(3,((((((((4,(5,23)),19),(6,((7,13),14))),((((((9,(10,(11,12))),(22,27)),21),24),29),(25,26))),((8,15),(16,20))),17),28),18))));
tree B_16.55 = [&U] [&W 1/100] (1,(2,(3,((((((((4,(5,23)),19),(6,((7,13),14))),(((((9,(10,(11,12))),21,(22,27)),24),29),(25,26))),((8,15),(16,20))),17),28),18))));
tree B_16.56 = [&U] [&W 1/100] (1,(2,(3,((((((((4,(5,23)),19),(6,(7,(13,14)))),((((((9,(10,(11,12))),21),(22,27)),29),24),(25,26))),((8,15),(16,20))),17),28),18))));
tree B_16.57 = [&U] [&W 1/100] (1,(2,(3,((((((((4,(5,23)),19),(6,((7,14),13))),((((((9,(10,(11,12))),21),(22,27)),29),24),(25,26))),((8,15),(16,20))),17),28),18))));
tree B_16.58 = [&U] [&W 1/100] (1,(2,(3,((((((4,(5,23)),19),((6,((7,13),14)),((((((9,(10,(11,12))),21),(22,27)),29),(25,26)),24))),((8,15),(16,20))),17),(18,28)))));
tree B_16.59 = [&U] [&W 1/100] (1,(2,(3,((((((4,(5,23)),19),((6,((7,13),14)),(((((9,(10,(11,12))),21),(22,27)),29),24,(25,26)))),((8,15),(16,20))),17),(18,28)))));
tree B_16.60 = [&U] [&W 1/100] (1,(2,(3,(((((((4,(5,23)),19),(6,((7,13),14))),(((((9,(10,(11,12))),21),(22,27)),24,(25,26)),29)),((8,15),(16,20))),17),(18,28)))));
tree B_16.61 = [&U] [&W 1/100] (1,(2,(3,(((((((4,(5,23)),19),(6,((7,13),14))),((((9,(10,(11,12))),21),(22,27)),24,(25,26),29)),((8,15),(16,20))),17),(18,28)))));
tree B_16.62 = [&U] [&W 1/100] (1,(2,(3,((((((4,(5,23)),19),((6,((7,13),14)),(((((9,(10,(11,12))),21),(22,27)),24,(25,26)),29))),((8,15),(16,20))),17),(18,28)))));
tree B_16.63 = [&U] [&W 1/100] (1,(2,(3,((((((4,(5,23)),19),((6,((7,13),14)),((((9,(10,(11,12))),21),(22,27)),24,(25,26),29))),((8,15),(16,20))),17),(18,28)))));
tree B_16.64 = [&U] [&W 1/100] (1,(2,(3,(((((((4,(5,23)),19),(6,((7,13),14))),((((((9,(10,(11,12))),21),(22,27)),29),24),(25,26))),(((8,15),20),16)),17),(18,28)))));
tree B_16.65 = [&U] [&W 1/100] (1,(2,(3,(((((((4,(5,23)),19),(6,((7,13),14))),((((((9,(10,(11,12))),21),(22,27)),29),24),(25,26))),(((8,15),16),20)),17),(18,28)))));
tree B_16.66 = [&U] [&W 1/100] (1,(2,(3,(((((((4,(5,23)),19),(6,((7,13),14))),((((((9,(10,(11,12))),21),(22,27)),29),24),(25,26))),((8,15,16),20)),17),(18,28)))));
tree B_16.67 = [&U] [&W 1/100] (1,(2,(3,(((((((4,(5,23)),19),(6,((7,13),14))),((((((9,(10,(11,12))),21),(22,27)),29),24),(25,26))),(((8,16),15),20)),17),(18,28)))));
tree B_16.68 = [&U] [&W 1/100] (1,(2,(3,(((((((4,(5,23)),19),(6,((7,13),14))),(((((9,(10,(11,12))),21),(22,27)),(25,26),29),24)),((8,15),(16,20))),17),(18,28)))));
tree B_16.69 = [&U] [&W 1/100] (1,(2,(3,(((((((4,(5,23)),19),(6,((7,13),14))),((((((9,(10,(11,12))),21),(22,27)),(25,26)),29),24)),((8,15),(16,20))),17),(18,28)))));
tree B_16.70 = [&U] [&W 1/100] (1,(2,(3,((((((4,(5,23)),19),((6,((7,13),14)),((((((9,(10,(11,12))),21),(22,27)),29),24),(25,26)))),((8,15),(16,20))),17),(18,28)))));
tree B_16.71 = [&U] [&W 1/100] (1,(2,(3,(((((((4,(5,23)),19),(6,((7,13),14))),(((((9,(10,(11,12))),21),(22,27)),29),24,(25,26))),((8,15),(16,20))),17),(18,28)))));
tree B_16.72 = [&U] [&W 1/100] (1,(2,(3,(((((((4,(5,23)),19),(6,((7,13),14))),((((((9,(10,(11,12))),21),(22,27)),29),(25,26)),24)),((8,15),(16,20))),17),(18,28)))));
tree B_16.73 = [&U] [&W 1/100] (1,(2,(3,(((((((4,(5,23)),19),(6,((7,13),14))),(((((9,(10,(11,12))),21),(22,27)),24,29),(25,26))),((8,15),(16,20))),17),(18,28)))));
tree B_16.74 = [&U] [&W 1/100] (1,(2,(3,(((((((4,(5,23)),19),(6,((7,13),14))),(((((9,(10,(11,12))),21),(22,27)),24),(25,26),29)),((8,15),(16,20))),17),(18,28)))));
tree B_16.75 = [&U] [&W 1/100] (1,(2,(3,(((((((4,(5,23)),19),(6,((7,13),14))),((((((9,(10,(11,12))),21),(22,27)),24),(25,26)),29)),((8,15),(16,20))),17),(18,28)))));
tree B_16.76 = [&U] [&W 1/100] (1,(2,(3,(((((((4,(5,23)),19),(6,((7,13),14))),((((((9,(10,(11,12))),21),(22,27)),24),29),(25,26))),((8,15),(16,20))),17),(18,28)))));
tree B_16.77 = [&U] [&W 1/100] (1,(2,(3,(((((((4,(5,23)),19),(6,((7,13),14))),(((((9,(10,(11,12))),21),(22,27)),(25,26)),24,29)),((8,15),(16,20))),17),(18,28)))));
tree B_16.78 = [&U] [&W 1/100] (1,(2,(3,(((((((4,(5,23)),19),(6,((7,13),14))),((((((9,(10,(11,12))),(22,27)),21),24),29),(25,26))),((8,15),(16,20))),17),(18,28)))));
tree B_16.79 = [&U] [&W 1/100] (1,(2,(3,(((((((4,(5,23)),19),(6,((7,13),14))),(((((9,(10,(11,12))),21,(22,27)),24),29),(25,26))),((8,15),(16,20))),17),(18,28)))));
tree B_16.80 = [&U] [&W 1/100] (1,(2,(3,(((((((4,(5,23)),19),(6,(7,(13,14)))),((((((9,(10,(11,12))),21),(22,27)),29),24),(25,26))),((8,15),(16,20))),17),(18,28)))));
tree B_16.81 = [&U] [&W 1/100] (1,(2,(3,(((((((4,(5,23)),19),(6,((7,14),13))),((((((9,(10,(11,12))),21),(22,27)),29),24),(25,26))),((8,15),(16,20))),17),(18,28)))));
tree B_16.82 = [&U] [&W 1/100] (1,(2,((3,18),((((((4,(5,23)),19),((6,((7,13),14)),((((((9,(10,(11,12))),21),(22,27)),29),(25,26)),24))),((8,15),(16,20))),17),28))));
tree B_16.83 = [&U] [&W 1/100] (1,(2,((3,18),((((((4,(5,23)),19),((6,((7,13),14)),(((((9,(10,(11,12))),21),(22,27)),29),24,(25,26)))),((8,15),(16,20))),17),28))));
tree B_16.84 = [&U] [&W 1/100] (1,(2,((3,18),(((((((4,(5,23)),19),(6,((7,13),14))),(((((9,(10,(11,12))),21),(22,27)),24,(25,26)),29)),((8,15),(16,20))),17),28))));
tree B_16.85 = [&U] [&W 1/100] (1,(2,((3,18),(((((((4,(5,23)),19),(6,((7,13),14))),((((9,(10,(11,12))),21),(22,27)),24,(25,26),29)),((8,15),(16,20))),17),28))));
tree B_16.86 = [&U] [&W 1/100] (1,(2,((3,18),((((((4,(5,23)),19),((6,((7,13),14)),(((((9,(10,(11,12))),21),(22,27)),24,(25,26)),29))),((8,15),(16,20))),17),28))));
tree B_16.87 = [&U] [&W 1/100] (1,(2,((3,18),((((((4,(5,23)),19),((6,((7,13),14)),((((9,(10,(11,12))),21),(22,27)),24,(25,26),29))),((8,15),(16,20))),17),28))));
tree B_16.88 = [&U] [&W 1/100] (1,(2,((3,18),(((((((4,(5,23)),19),(6,((7,13),14))),((((((9,(10,(11,12))),21),(22,27)),29),24),(25,26))),(((8,15),20),16)),17),28))));
tree B_16.89 = [&U] [&W 1/100] (1,(2,((3,18),(((((((4,(5,23)),19),(6,((7,13),14))),((((((9,(10,(11,12))),21),(22,27)),29),24),(25,26))),(((8,15),16),20)),17),28))));
tree B_16.90 = [&U] [&W 1/100] (1,(2,((3,18),(((((((4,(5,23)),19),(6,((7,13),14))),((((((9,(10,(11,12))),21),(22,27)),29),24),(25,26))),((8,15,16),20)),17),28))));
tree B_16.91 = [&U] [&W 1/100] (1,(2,((3,18),(((((((4,(5,23)),19),(6,((7,13),14))),((((((9,(10,(11,12))),21),(22,27)),29),24),(25,26))),(((8,16),15),20)),17),28))));
tree B_16.92 = [&U] [&W 1/100] (1,(2,((3,18),(((((((4,(5,23)),19),(6,((7,13),14))),(((((9,(10,(11,12))),21),(22,27)),(25,26),29),24)),((8,15),(16,20))),17),28))));
tree B_16.93 = [&U] [&W 1/100] (1,(2,((3,18),(((((((4,(5,23)),19),(6,((7,13),14))),((((((9,(10,(11,12))),21),(22,27)),(25,26)),29),24)),((8,15),(16,20))),17),28))));
tree B_16.94 = [&U] [&W 1/100] (1,(2,((3,18),((((((4,(5,23)),19),((6,((7,13),14)),((((((9,(10,(11,12))),21),(22,27)),29),24),(25,26)))),((8,15),(16,20))),17),28))));
tree B_16.95 = [&U] [&W 1/100] (1,(2,((3,18),(((((((4,(5,23)),19),(6,((7,13),14))),(((((9,(10,(11,12))),21),(22,27)),29),24,(25,26))),((8,15),(16,20))),17),28))));
tree B_16.96 = [&U] [&W 1/100] (1,(2,((3,18),(((((((4,(5,23)),19),(6,((7,13),14))),((((((9,(10,(11,12))),21),(22,27)),29),(25,26)),24)),((8,15),(16,20))),17),28))));
tree B_16.97 = [&U] [&W 1/100] (1,(2,((3,18),(((((((4,(5,23)),19),(6,((7,13),14))),(((((9,(10,(11,12))),21),(22,27)),24,29),(25,26))),((8,15),(16,20))),17),28))));
tree B_16.98 = [&U] [&W 1/100] (1,(2,((3,18),(((((((4,(5,23)),19),(6,((7,13),14))),(((((9,(10,(11,12))),21),(22,27)),24),(25,26),29)),((8,15),(16,20))),17),28))));
tree B_16.99 = [&U] [&W 1/100] (1,(2,((3,18),(((((((4,(5,23)),19),(6,((7,13),14))),((((((9,(10,(11,12))),21),(22,27)),24),(25,26)),29)),((8,15),(16,20))),17),28))));
tree B_16.100 = [&U] [&W 1/100] (1,(2,((3,18),(((((((4,(5,23)),19),(6,((7,13),14))),((((((9,(10,(11,12))),21),(22,27)),24),29),(25,26))),((8,15),(16,20))),17),28))));

[Trees found in bootstrap replicate #17 (seed=90848421)]
tree B_17.1 = [&U] [&W 1/100] (1,(2,(3,((((((4,(5,23)),19),(((6,14),(7,13)),((((9,(10,(11,12))),(((21,26),22),29)),24),(25,27)))),20),((8,15),16)),((17,18),28)))));
tree B_17.2 = [&U] [&W 1/100] (1,(2,(3,((((((4,(5,23)),19),(((6,14),(7,13)),((((9,(10,(11,12))),(((21,26),22),29)),24),(25,27)))),20),((8,15),(16,18))),(17,28)))));
tree B_17.3 = [&U] [&W 1/100] (1,(2,(3,((((((4,(5,23)),19),(((6,14),(7,13)),(((9,(10,(11,12))),(((21,26),22),29)),(24,(25,27))))),20),((8,15),16)),((17,18),28)))));
tree B_17.4 = [&U] [&W 1/100] (1,(2,(3,((((((4,(5,23)),19),(((6,14),(7,13)),((((9,(10,(11,12))),(((21,26),22),29)),(25,27)),24))),20),((8,15),16)),((17,18),28)))));
tree B_17.5 = [&U] [&W 1/100] (1,(2,(3,((((((4,(5,23)),19),(((6,14),7,13),((((9,(10,(11,12))),(((21,26),22),29)),24),(25,27)))),20),((8,15),16)),((17,18),28)))));
tree B_17.6 = [&U] [&W 1/100] (1,(2,(3,((((((4,(5,23)),19),((((6,14),7),13),((((9,(10,(11,12))),(((21,26),22),29)),24),(25,27)))),20),((8,15),16)),((17,18),28)))));
tree B_17.7 = [&U] [&W 1/100] (1,(2,(3,((((((4,(5,23)),19),((6,((7,13),14)),((((9,(10,(11,12))),(((21,26),22),29)),24),(25,27)))),20),((8,15),16)),((17,18),28)))));
tree B_17.8 = [&U] [&W 1/100] (1,(2,(3,((((((4,(5,23)),19),((6,(7,13,14)),((((9,(10,(11,12))),(((21,26),22),29)),24),(25,27)))),20),((8,15),16)),((17,18),28)))));
tree B_17.9 = [&U] [&W 1/100] (1,(2,(3,((((((4,(5,23)),19),((6,((7,14),13)),((((9,(10,(11,12))),(((21,26),22),29)),24),(25,27)))),20),((8,15),16)),((17,18),28)))));
tree B_17.10 = [&U] [&W 1/100] (1,(2,(3,((((((4,(5,23)),19),(((6,14),(7,13)),((((9,(10,(11,12))),(22,29)),((21,26),24)),(25,27)))),20),((8,15),16)),((17,18),28)))));
tree B_17.11 = [&U] [&W 1/100] (1,(2,((3,(25,27)),((((((4,(5,23)),19),(((6,14),(7,13)),(((9,(10,(11,12))),(((21,26),22),29)),24))),20),((8,15),16)),((17,18),28)))));
tree B_17.12 = [&U] [&W 1/100] (1,(2,(3,((((((4,(5,23)),19),(((6,14),(7,13)),(((9,(10,(11,12))),(((21,26),22),29)),(24,(25,27))))),20),((8,15),(16,18))),(17,28)))));
tree B_17.13 = [&U] [&W 1/100] (1,(2,(3,((((((4,(5,23)),19),(((6,14),(7,13)),((((9,(10,(11,12))),(((21,26),22),29)),(25,27)),24))),20),((8,15),(16,18))),(17,28)))));
tree B_17.14 = [&U] [&W 1/100] (1,(2,(3,((((((4,(5,23)),19),(((6,14),7,13),((((9,(10,(11,12))),(((21,26),22),29)),24),(25,27)))),20),((8,15),(16,18))),(17,28)))));
tree B_17.15 = [&U] [&W 1/100] (1,(2,(3,((((((4,(5,23)),19),((((6,14),7),13),((((9,(10,(11,12))),(((21,26),22),29)),24),(25,27)))),20),((8,15),(16,18))),(17,28)))));
tree B_17.16 = [&U] [&W 1/100] (1,(2,(3,((((((4,(5,23)),19),((6,((7,13),14)),((((9,(10,(11,12))),(((21,26),22),29)),24),(25,27)))),20),((8,15),(16,18))),(17,28)))));
tree B_17.17 = [&U] [&W 1/100] (1,(2,(3,((((((4,(5,23)),19),((6,(7,13,14)),((((9,(10,(11,12))),(((21,26),22),29)),24),(25,27)))),20),((8,15),(16,18))),(17,28)))));
tree B_17.18 = [&U] [&W 1/100] (1,(2,(3,((((((4,(5,23)),19),((6,((7,14),13)),((((9,(10,(11,12))),(((21,26),22),29)),24),(25,27)))),20),((8,15),(16,18))),(17,28)))));
tree B_17.19 = [&U] [&W 1/100] (1,(2,(3,((((((4,(5,23)),19),(((6,14),(7,13)),((((9,(10,(11,12))),(22,29)),((21,26),24)),(25,27)))),20),((8,15),(16,18))),(17,28)))));
tree B_17.20 = [&U] [&W 1/100] (1,(2,((3,(25,27)),((((((4,(5,23)),19),(((6,14),(7,13)),(((9,(10,(11,12))),(((21,26),22),29)),24))),20),((8,15),(16,18))),(17,28)))));
tree B_17.21 = [&U] [&W 1/100] (1,(2,(3,((((((4,(5,23)),19),(((6,14),(7,13)),((((9,(10,(11,12))),(((21,26),22),29)),24),(25,27)))),20),((8,15),16)),((17,18),28)))));
tree B_17.22 = [&U] [&W 1/100] (1,(2,(3,((((((4,(5,23)),19),(((6,14),7,13),(((9,(10,(11,12))),(((21,26),22),29)),(24,(25,27))))),20),((8,15),16)),((17,18),28)))));
tree B_17.23 = [&U] [&W 1/100] (1,(2,(3,((((((4,(5,23)),19),((((6,14),7),13),(((9,(10,(11,12))),(((21,26),22),29)),(24,(25,27))))),20),((8,15),16)),((17,18),28)))));
tree B_17.24 = [&U] [&W 1/100] (1,(2,(3,((((((4,(5,23)),19),((6,((7,13),14)),(((9,(10,(11,12))),(((21,26),22),29)),(24,(25,27))))),20),((8,15),16)),((17,18),28)))));
tree B_17.25 = [&U] [&W 1/100] (1,(2,(3,((((((4,(5,23)),19),((6,(7,13,14)),(((9,(10,(11,12))),(((21,26),22),29)),(24,(25,27))))),20),((8,15),16)),((17,18),28)))));
tree B_17.26 = [&U] [&W 1/100] (1,(2,(3,((((((4,(5,23)),19),((6,((7,14),13)),(((9,(10,(11,12))),(((21,26),22),29)),(24,(25,27))))),20),((8,15),16)),((17,18),28)))));
tree B_17.27 = [&U] [&W 1/100] (1,(2,(3,((((((4,(5,23)),19),(((6,14),(7,13)),(((9,(10,(11,12))),(22,29)),((21,26),(24,(25,27)))))),20),((8,15),16)),((17,18),28)))));
tree B_17.28 = [&U] [&W 1/100] (1,(2,(3,((((((4,(5,23)),19),(((6,14),(7,13)),(((9,(10,(11,12))),(22,29)),(((21,26),(25,27)),24)))),20),((8,15),16)),((17,18),28)))));
tree B_17.29 = [&U] [&W 1/100] (1,(2,(3,((((((4,(5,23)),19),(((6,14),(7,13)),(((9,(10,(11,12))),(22,29)),(((21,26),24),(25,27))))),20),((8,15),16)),((17,18),28)))));
tree B_17.30 = [&U] [&W 1/100] (1,(2,(3,((((((4,(5,23)),19),(((6,14),(7,13)),((((9,(10,(11,12))),(22,29)),(25,27)),((21,26),24)))),20),((8,15),16)),((17,18),28)))));
tree B_17.31 = [&U] [&W 1/100] (1,(2,(3,((((((4,(5,23)),19),(((6,14),7,13),((((9,(10,(11,12))),(((21,26),22),29)),(25,27)),24))),20),((8,15),16)),((17,18),28)))));
tree B_17.32 = [&U] [&W 1/100] (1,(2,(3,((((((4,(5,23)),19),((((6,14),7),13),((((9,(10,(11,12))),(((21,26),22),29)),(25,27)),24))),20),((8,15),16)),((17,18),28)))));
tree B_17.33 = [&U] [&W 1/100] (1,(2,(3,((((((4,(5,23)),19),((6,((7,13),14)),((((9,(10,(11,12))),(((21,26),22),29)),(25,27)),24))),20),((8,15),16)),((17,18),28)))));
tree B_17.34 = [&U] [&W 1/100] (1,(2,(3,((((((4,(5,23)),19),((6,(7,13,14)),((((9,(10,(11,12))),(((21,26),22),29)),(25,27)),24))),20),((8,15),16)),((17,18),28)))));
tree B_17.35 = [&U] [&W 1/100] (1,(2,(3,((((((4,(5,23)),19),((6,((7,14),13)),((((9,(10,(11,12))),(((21,26),22),29)),(25,27)),24))),20),((8,15),16)),((17,18),28)))));
tree B_17.36 = [&U] [&W 1/100] (1,(2,(3,((((((4,(5,23)),19),((((6,14),7),13),((((9,(10,(11,12))),(22,29)),((21,26),24)),(25,27)))),20),((8,15),16)),((17,18),28)))));
tree B_17.37 = [&U] [&W 1/100] (1,(2,((3,(25,27)),((((((4,(5,23)),19),((((6,14),7),13),(((9,(10,(11,12))),(((21,26),22),29)),24))),20),((8,15),16)),((17,18),28)))));
tree B_17.38 = [&U] [&W 1/100] (1,(2,(3,((((((4,(5,23)),19),((6,((7,13),14)),((((9,(10,(11,12))),(22,29)),((21,26),24)),(25,27)))),20),((8,15),16)),((17,18),28)))));
tree B_17.39 = [&U] [&W 1/100] (1,(2,((3,(25,27)),((((((4,(5,23)),19),((6,((7,13),14)),(((9,(10,(11,12))),(((21,26),22),29)),24))),20),((8,15),16)),((17,18),28)))));
tree B_17.40 = [&U] [&W 1/100] (1,(2,(3,((((((4,(5,23)),19),((6,((7,14),13)),((((9,(10,(11,12))),(22,29)),((21,26),24)),(25,27)))),20),((8,15),16)),((17,18),28)))));
tree B_17.41 = [&U] [&W 1/100] (1,(2,((3,(25,27)),((((((4,(5,23)),19),((6,((7,14),13)),(((9,(10,(11,12))),(((21,26),22),29)),24))),20),((8,15),16)),((17,18),28)))));
tree B_17.42 = [&U] [&W 1/100] (1,(2,(3,((((((4,(5,23)),19),(((6,14),(7,13)),((((9,(22,29)),(10,(11,12))),(25,27)),((21,26),24)))),20),((8,15),16)),((17,18),28)))));
tree B_17.43 = [&U] [&W 1/100] (1,(2,(3,((((((4,(5,23)),19),(((6,14),(7,13)),(((9,(22,29)),(10,(11,12))),(((21,26),24),(25,27))))),20),((8,15),16)),((17,18),28)))));
tree B_17.44 = [&U] [&W 1/100] (1,(2,(3,((((((4,(5,23)),19),(((6,14),(7,13)),(((9,((10,(11,12)),(22,29))),(25,27)),((21,26),24)))),20),((8,15),16)),((17,18),28)))));
tree B_17.45 = [&U] [&W 1/100] (1,(2,(3,((((((4,(5,23)),19),(((6,14),(7,13)),((9,((10,(11,12)),(22,29))),(((21,26),24),(25,27))))),20),((8,15),16)),((17,18),28)))));
tree B_17.46 = [&U] [&W 1/100] (1,(2,(3,((((((4,(5,23)),19),(((6,14),(7,13)),(((9,(10,(11,12))),(22,29)),((21,(25,27),26),24)))),20),((8,15),16)),((17,18),28)))));
tree B_17.47 = [&U] [&W 1/100] (1,(2,(3,((((((4,(5,23)),19),(((6,14),(7,13)),(((9,(10,((11,12),(22,29)))),((21,26),24)),(25,27)))),20),((8,15),16)),((17,18),28)))));
tree B_17.48 = [&U] [&W 1/100] (1,(2,(3,((((((4,(5,23)),19),(((6,14),(7,13)),(((9,(10,(11,12),(22,29))),((21,26),24)),(25,27)))),20),((8,15),16)),((17,18),28)))));
tree B_17.49 = [&U] [&W 1/100] (1,(2,(3,((((((4,(5,23)),19),(((6,14),(7,13)),((((9,((10,(11,12)),22)),29),((21,26),24)),(25,27)))),20),((8,15),16)),((17,18),28)))));
tree B_17.50 = [&U] [&W 1/100] (1,(2,(3,((((((4,(5,23)),19),(((6,14),(7,13)),((((9,(10,((11,12),22))),29),((21,26),24)),(25,27)))),20),((8,15),16)),((17,18),28)))));
tree B_17.51 = [&U] [&W 1/100] (1,(2,(3,((((((4,(5,23)),19),(((6,14),(7,13)),((((9,(10,(11,12),22)),29),((21,26),24)),(25,27)))),20),((8,15),16)),((17,18),28)))));
tree B_17.52 = [&U] [&W 1/100] (1,(2,(3,((((((4,(5,23)),19),(((6,14),(7,13)),(((9,((10,(11,12)),(22,29))),((21,26),24)),(25,27)))),20),((8,15),16)),((17,18),28)))));
tree B_17.53 = [&U] [&W 1/100] (1,(2,(3,((((((4,(5,23)),19),(((6,14),(7,13)),(((9,(((10,(11,12)),22),29)),((21,26),24)),(25,27)))),20),((8,15),16)),((17,18),28)))));
tree B_17.54 = [&U] [&W 1/100] (1,(2,(3,((((((4,(5,23)),19),(((6,14),(7,13)),((((9,(22,29)),(10,(11,12))),((21,26),24)),(25,27)))),20),((8,15),16)),((17,18),28)))));
tree B_17.55 = [&U] [&W 1/100] (1,(2,(3,((((((4,(5,23)),19),(((6,14),7,13),((((9,(10,(11,12))),(22,29)),((21,26),24)),(25,27)))),20),((8,15),16)),((17,18),28)))));
tree B_17.56 = [&U] [&W 1/100] (1,(2,(3,((((((4,(5,23)),19),((6,(7,13,14)),((((9,(10,(11,12))),(22,29)),((21,26),24)),(25,27)))),20),((8,15),16)),((17,18),28)))));
tree B_17.57 = [&U] [&W 1/100] (1,(2,((3,(25,27)),((((((4,(5,23)),19),(((6,14),(7,13)),(((9,(10,(11,12))),(22,29)),((21,26),24)))),20),((8,15),16)),((17,18),28)))));
tree B_17.58 = [&U] [&W 1/100] (1,(2,((3,(25,27)),((((((4,(5,23)),19),(((6,14),7,13),(((9,(10,(11,12))),(((21,26),22),29)),24))),20),((8,15),16)),((17,18),28)))));
tree B_17.59 = [&U] [&W 1/100] (1,(2,((3,(25,27)),((((((4,(5,23)),19),((6,(7,13,14)),(((9,(10,(11,12))),(((21,26),22),29)),24))),20),((8,15),16)),((17,18),28)))));
tree B_17.60 = [&U] [&W 1/100] (1,(2,(3,((((((4,(5,23)),19),(((6,14),(7,13)),((((9,(10,(11,12))),(((21,26),22),29)),(25,27)),24))),20),((8,15),16)),((17,18),28)))));
tree B_17.61 = [&U] [&W 1/100] (1,(2,(3,((((((4,(5,23)),19),(((6,14),7,13),(((9,(10,(11,12))),(((21,26),22),29)),(24,(25,27))))),20),((8,15),(16,18))),(17,28)))));
tree B_17.62 = [&U] [&W 1/100] (1,(2,(3,((((((4,(5,23)),19),((((6,14),7),13),(((9,(10,(11,12))),(((21,26),22),29)),(24,(25,27))))),20),((8,15),(16,18))),(17,28)))));
tree B_17.63 = [&U] [&W 1/100] (1,(2,(3,((((((4,(5,23)),19),((6,((7,13),14)),(((9,(10,(11,12))),(((21,26),22),29)),(24,(25,27))))),20),((8,15),(16,18))),(17,28)))));
tree B_17.64 = [&U] [&W 1/100] (1,(2,(3,((((((4,(5,23)),19),((6,(7,13,14)),(((9,(10,(11,12))),(((21,26),22),29)),(24,(25,27))))),20),((8,15),(16,18))),(17,28)))));
tree B_17.65 = [&U] [&W 1/100] (1,(2,(3,((((((4,(5,23)),19),((6,((7,14),13)),(((9,(10,(11,12))),(((21,26),22),29)),(24,(25,27))))),20),((8,15),(16,18))),(17,28)))));
tree B_17.66 = [&U] [&W 1/100] (1,(2,(3,((((((4,(5,23)),19),(((6,14),(7,13)),(((9,(10,(11,12))),(22,29)),((21,26),(24,(25,27)))))),20),((8,15),(16,18))),(17,28)))));
tree B_17.67 = [&U] [&W 1/100] (1,(2,(3,((((((4,(5,23)),19),(((6,14),(7,13)),(((9,(10,(11,12))),(22,29)),(((21,26),(25,27)),24)))),20),((8,15),(16,18))),(17,28)))));
tree B_17.68 = [&U] [&W 1/100] (1,(2,(3,((((((4,(5,23)),19),(((6,14),(7,13)),(((9,(10,(11,12))),(22,29)),(((21,26),24),(25,27))))),20),((8,15),(16,18))),(17,28)))));
tree B_17.69 = [&U] [&W 1/100] (1,(2,(3,((((((4,(5,23)),19),(((6,14),(7,13)),((((9,(10,(11,12))),(22,29)),(25,27)),((21,26),24)))),20),((8,15),(16,18))),(17,28)))));
tree B_17.70 = [&U] [&W 1/100] (1,(2,(3,((((((4,(5,23)),19),(((6,14),7,13),((((9,(10,(11,12))),(((21,26),22),29)),(25,27)),24))),20),((8,15),(16,18))),(17,28)))));
tree B_17.71 = [&U] [&W 1/100] (1,(2,(3,((((((4,(5,23)),19),((((6,14),7),13),((((9,(10,(11,12))),(((21,26),22),29)),(25,27)),24))),20),((8,15),(16,18))),(17,28)))));
tree B_17.72 = [&U] [&W 1/100] (1,(2,(3,((((((4,(5,23)),19),((6,((7,13),14)),((((9,(10,(11,12))),(((21,26),22),29)),(25,27)),24))),20),((8,15),(16,18))),(17,28)))));
tree B_17.73 = [&U] [&W 1/100] (1,(2,(3,((((((4,(5,23)),19),((6,(7,13,14)),((((9,(10,(11,12))),(((21,26),22),29)),(25,27)),24))),20),((8,15),(16,18))),(17,28)))));
tree B_17.74 = [&U] [&W 1/100] (1,(2,(3,((((((4,(5,23)),19),((6,((7,14),13)),((((9,(10,(11,12))),(((21,26),22),29)),(25,27)),24))),20),((8,15),(16,18))),(17,28)))));
tree B_17.75 = [&U] [&W 1/100] (1,(2,(3,((((((4,(5,23)),19),((((6,14),7),13),((((9,(10,(11,12))),(22,29)),((21,26),24)),(25,27)))),20),((8,15),(16,18))),(17,28)))));
tree B_17.76 = [&U] [&W 1/100] (1,(2,((3,(25,27)),((((((4,(5,23)),19),((((6,14),7),13),(((9,(10,(11,12))),(((21,26),22),29)),24))),20),((8,15),(16,18))),(17,28)))));
tree B_17.77 = [&U] [&W 1/100] (1,(2,(3,((((((4,(5,23)),19),((6,((7,13),14)),((((9,(10,(11,12))),(22,29)),((21,26),24)),(25,27)))),20),((8,15),(16,18))),(17,28)))));
tree B_17.78 = [&U] [&W 1/100] (1,(2,((3,(25,27)),((((((4,(5,23)),19),((6,((7,13),14)),(((9,(10,(11,12))),(((21,26),22),29)),24))),20),((8,15),(16,18))),(17,28)))));
tree B_17.79 = [&U] [&W 1/100] (1,(2,(3,((((((4,(5,23)),19),((6,(7,13,14)),((((9,(10,(11,12))),(22,29)),((21,26),24)),(25,27)))),20),((8,15),(16,18))),(17,28)))));
tree B_17.80 = [&U] [&W 1/100] (1,(2,((3,(25,27)),((((((4,(5,23)),19),((6,(7,13,14)),(((9,(10,(11,12))),(((21,26),22),29)),24))),20),((8,15),(16,18))),(17,28)))));
tree B_17.81 = [&U] [&W 1/100] (1,(2,(3,((((((4,(5,23)),19),((6,((7,14),13)),((((9,(10,(11,12))),(22,29)),((21,26),24)),(25,27)))),20),((8,15),(16,18))),(17,28)))));
tree B_17.82 = [&U] [&W 1/100] (1,(2,((3,(25,27)),((((((4,(5,23)),19),((6,((7,14),13)),(((9,(10,(11,12))),(((21,26),22),29)),24))),20),((8,15),(16,18))),(17,28)))));
tree B_17.83 = [&U] [&W 1/100] (1,(2,(3,((((((4,(5,23)),19),(((6,14),(7,13)),((((9,(22,29)),(10,(11,12))),(25,27)),((21,26),24)))),20),((8,15),(16,18))),(17,28)))));
tree B_17.84 = [&U] [&W 1/100] (1,(2,(3,((((((4,(5,23)),19),(((6,14),(7,13)),(((9,(22,29)),(10,(11,12))),(((21,26),24),(25,27))))),20),((8,15),(16,18))),(17,28)))));
tree B_17.85 = [&U] [&W 1/100] (1,(2,(3,((((((4,(5,23)),19),(((6,14),(7,13)),(((9,((10,(11,12)),(22,29))),(25,27)),((21,26),24)))),20),((8,15),(16,18))),(17,28)))));
tree B_17.86 = [&U] [&W 1/100] (1,(2,(3,((((((4,(5,23)),19),(((6,14),(7,13)),((9,((10,(11,12)),(22,29))),(((21,26),24),(25,27))))),20),((8,15),(16,18))),(17,28)))));
tree B_17.87 = [&U] [&W 1/100] (1,(2,(3,((((((4,(5,23)),19),(((6,14),(7,13)),(((9,(10,(11,12))),(22,29)),((21,(25,27),26),24)))),20),((8,15),(16,18))),(17,28)))));
tree B_17.88 = [&U] [&W 1/100] (1,(2,(3,((((((4,(5,23)),19),(((6,14),(7,13)),(((9,(10,((11,12),(22,29)))),((21,26),24)),(25,27)))),20),((8,15),(16,18))),(17,28)))));
tree B_17.89 = [&U] [&W 1/100] (1,(2,(3,((((((4,(5,23)),19),(((6,14),(7,13)),(((9,(10,(11,12),(22,29))),((21,26),24)),(25,27)))),20),((8,15),(16,18))),(17,28)))));
tree B_17.90 = [&U] [&W 1/100] (1,(2,(3,((((((4,(5,23)),19),(((6,14),(7,13)),((((9,((10,(11,12)),22)),29),((21,26),24)),(25,27)))),20),((8,15),(16,18))),(17,28)))));
tree B_17.91 = [&U] [&W 1/100] (1,(2,(3,((((((4,(5,23)),19),(((6,14),(7,13)),((((9,(10,((11,12),22))),29),((21,26),24)),(25,27)))),20),((8,15),(16,18))),(17,28)))));
tree B_17.92 = [&U] [&W 1/100] (1,(2,(3,((((((4,(5,23)),19),(((6,14),(7,13)),((((9,(10,(11,12),22)),29),((21,26),24)),(25,27)))),20),((8,15),(16,18))),(17,28)))));
tree B_17.93 = [&U] [&W 1/100] (1,(2,(3,((((((4,(5,23)),19),(((6,14),(7,13)),(((9,((10,(11,12)),(22,29))),((21,26),24)),(25,27)))),20),((8,15),(16,18))),(17,28)))));
tree B_17.94 = [&U] [&W 1/100] (1,(2,(3,((((((4,(5,23)),19),(((6,14),(7,13)),(((9,(((10,(11,12)),22),29)),((21,26),24)),(25,27)))),20),((8,15),(16,18))),(17,28)))));
tree B_17.95 = [&U] [&W 1/100] (1,(2,(3,((((((4,(5,23)),19),(((6,14),(7,13)),((((9,(22,29)),(10,(11,12))),((21,26),24)),(25,27)))),20),((8,15),(16,18))),(17,28)))));
tree B_17.96 = [&U] [&W 1/100] (1,(2,(3,((((((4,(5,23)),19),(((6,14),7,13),((((9,(10,(11,12))),(22,29)),((21,26),24)),(25,27)))),20),((8,15),(16,18))),(17,28)))));
tree B_17.97 = [&U] [&W 1/100] (1,(2,(3,((((((4,(5,23)),19),(((6,14),(7,13)),((((9,(10,(11,12))),(22,29)),((21,26),24)),(25,27)))),20),((8,15),16)),((17,18),28)))));
tree B_17.98 = [&U] [&W 1/100] (1,(2,((3,(25,27)),((((((4,(5,23)),19),(((6,14),(7,13)),(((9,(10,(11,12))),(22,29)),((21,26),24)))),20),((8,15),(16,18))),(17,28)))));
tree B_17.99 = [&U] [&W 1/100] (1,(2,((3,(25,27)),((((((4,(5,23)),19),(((6,14),7,13),(((9,(10,(11,12))),(((21,26),22),29)),24))),20),((8,15),(16,18))),(17,28)))));
tree B_17.100 = [&U] [&W 1/100] (1,(2,(3,((((((4,(5,23)),19),((((6,14),7),13),(((9,(10,(11,12))),(22,29)),((21,26),(24,(25,27)))))),20),((8,15),16)),((17,18),28)))));

[Trees found in bootstrap replicate #18 (seed=1132148225)]
tree B_18.1 = [&U] [&W 1/100] (1,(2,(3,((((((((((4,23),19),5),(((6,13),(7,14)),(((((8,15),25),(((10,12),11),22)),(((9,21),24),29)),28))),20),26),17),16),18),27))));
tree B_18.2 = [&U] [&W 1/100] (1,(2,(3,(((((((((4,23),19),5),((((6,13),(7,14)),20),(((((8,15),25),(((10,12),11),22)),(((9,21),24),29)),28))),26),17),16),18),27))));
tree B_18.3 = [&U] [&W 1/100] (1,(2,(3,(((((((((4,23),19),5),(((6,13),(7,14)),((((((8,15),25),(((10,12),11),22)),(((9,21),24),29)),28),20))),26),17),16),18),27))));
tree B_18.4 = [&U] [&W 1/100] (1,(2,(3,(((((((((4,23),19),(5,20)),(((6,13),(7,14)),(((((8,15),25),(((10,12),11),22)),(((9,21),24),29)),28))),26),17),16),18),27))));
tree B_18.5 = [&U] [&W 1/100] (1,(2,(3,(((((((((4,23),19),5),(((6,13),(7,14)),(((((8,15),25),(((10,12),11),22)),(((9,21),24),29)),(20,28)))),26),17),16),18),27))));
tree B_18.6 = [&U] [&W 1/100] (1,(2,(3,(((((((((4,23),19),5),(((6,13),(7,14)),((((((8,15),25),(((10,12),11),22)),(((9,21),24),29)),20),28))),26),17),16),18),27))));
tree B_18.7 = [&U] [&W 1/100] (1,(2,(3,(((((((((4,23),19),5),((((6,13),(7,14)),(((((8,15),25),(((10,12),11),22)),(((9,21),24),29)),28)),20)),26),17),16),18),27))));
tree B_18.8 = [&U] [&W 1/100] (1,(2,(3,(((((((((4,23),19),5),(((((6,13),(7,14)),((((8,15),25),(((10,12),11),22)),(((9,21),24),29))),28),20)),26),17),16),18),27))));
tree B_18.9 = [&U] [&W 1/100] (1,(2,(3,((((((((((4,23),19),5),20),((((6,13),(7,14)),((((8,15),25),(((10,12),11),22)),(((9,21),24),29))),28)),26),17),16),18),27))));
tree B_18.10 = [&U] [&W 1/100] (1,(2,(3,(((((((((4,23),19),5),(((((6,13),(7,14)),28),((((8,15),25),(((10,12),11),22)),(((9,21),24),29))),20)),26),17),16),18),27))));
tree B_18.11 = [&U] [&W 1/100] (1,(2,(3,((((((((((4,23),19),5),20),((((6,13),(7,14)),28),((((8,15),25),(((10,12),11),22)),(((9,21),24),29)))),26),17),16),18),27))));
tree B_18.12 = [&U] [&W 1/100] (1,(2,(3,((((((((((4,23),19),5),20),(((6,13),(7,14)),(((((8,15),25),(((10,12),11),22)),(((9,21),24),29)),28))),26),17),16),18),27))));
tree B_18.13 = [&U] [&W 1/100] (1,(2,((3,(((((((((4,23),19),5),(((6,13),(7,14)),(((((8,15),25),(((10,12),11),22)),(((9,21),24),29)),28))),20),26),17),16),18)),27)));
tree B_18.14 = [&U] [&W 1/100] (1,(2,(3,((((((((((4,23),19),5),(((((6,13),7),14),28),((((8,15),25),(((10,12),11),22)),(((9,21),24),29)))),20),26),17),16),18),27))));
tree B_18.15 = [&U] [&W 1/100] (1,(2,(3,((((((((((4,23),19),5),(((((6,13),7),14),((((8,15),25),(((10,12),11),22)),(((9,21),24),29))),28)),20),26),17),16),18),27))));
tree B_18.16 = [&U] [&W 1/100] (1,(2,(3,((((((((((4,23),19),5),((((6,13),7,14),28),((((8,15),25),(((10,12),11),22)),(((9,21),24),29)))),20),26),17),16),18),27))));
tree B_18.17 = [&U] [&W 1/100] (1,(2,(3,((((((((((4,23),19),5),((((6,13),7,14),((((8,15),25),(((10,12),11),22)),(((9,21),24),29))),28)),20),26),17),16),18),27))));
tree B_18.18 = [&U] [&W 1/100] (1,(2,((3,27),(((((((((4,23),19),5),(((6,13),(7,14)),(((((8,15),25),(((10,12),11),22)),(((9,21),24),29)),28))),20),26),17),16),18))));
tree B_18.19 = [&U] [&W 1/100] (1,((2,27),(3,(((((((((4,23),19),5),(((6,13),(7,14)),(((((8,15),25),(((10,12),11),22)),(((9,21),24),29)),28))),20),26),17),16),18))));
tree B_18.20 = [&U] [&W 1/100] (1,((2,(3,(((((((((4,23),19),5),(((6,13),(7,14)),(((((8,15),25),(((10,12),11),22)),(((9,21),24),29)),28))),20),26),17),16),18))),27));
tree B_18.21 = [&U] [&W 1/100] (1,(2,(3,((((((((((4,23),19),5),((((6,13),(7,14)),28),((((8,15),25),(((10,12),11),22)),(((9,21),24),29)))),20),26),17),16),18),27))));
tree B_18.22 = [&U] [&W 1/100] (1,(2,(3,((((((((((4,23),19),5),((((6,13),(7,14)),((((8,15),25),(((10,12),11),22)),(((9,21),24),29))),28)),20),26),17),16),18),27))));
tree B_18.23 = [&U] [&W 1/100] (1,(2,(3,((((((((((4,23),19),5),((((6,13),(7,14)),(((((8,15),25),(((10,12),11),22)),((9,21),24)),29)),28)),20),26),17),16),18),27))));
tree B_18.24 = [&U] [&W 1/100] (1,(2,(3,((((((((((4,23),19),5),((((6,13),(7,14)),28),(((((8,15),25),(((10,12),11),22)),((9,21),24)),29))),20),26),17),16),18),27))));
tree B_18.25 = [&U] [&W 1/100] (1,(2,(3,((((((((((4,23),19),5),((((6,13),(7,14)),(((((8,15),25),(((10,12),11),22)),29),((9,21),24))),28)),20),26),17),16),18),27))));
tree B_18.26 = [&U] [&W 1/100] (1,(2,(3,((((((((((4,23),19),5),((((6,13),(7,14)),28),(((((8,15),25),(((10,12),11),22)),29),((9,21),24)))),20),26),17),16),18),27))));
tree B_18.27 = [&U] [&W 1/100] (1,(2,(3,((((((((((4,23),19),5),(((6,13),7,14),(((((8,15),25),(((10,12),11),22)),(((9,21),24),29)),28))),20),26),17),16),18),27))));
tree B_18.28 = [&U] [&W 1/100] (1,(2,(3,((((((((((4,23),19),5),((((6,13),7),14),(((((8,15),25),(((10,12),11),22)),(((9,21),24),29)),28))),20),26),17),16),18),27))));
tree B_18.29 = [&U] [&W 1/100] (1,(2,(3,((((((((((4,23),19),5),(((6,7,13),14),(((((8,15),25),(((10,12),11),22)),(((9,21),24),29)),28))),20),26),17),16),18),27))));
tree B_18.30 = [&U] [&W 1/100] (1,(2,(3,((((((((((4,23),19),5),((((6,7),13),14),(((((8,15),25),(((10,12),11),22)),(((9,21),24),29)),28))),20),26),17),16),18),27))));
tree B_18.31 = [&U] [&W 1/100] (1,(2,(3,((((((((((4,23),19),5),(((6,13),(7,14)),((((((8,15),25),(((10,12),11),22)),29),((9,21),24)),28))),20),26),17),16),18),27))));
tree B_18.32 = [&U] [&W 1/100] (1,(2,(3,((((((((((4,23),19),5),(((6,13),(7,14)),(((((8,15),25),(((10,12),11),22)),((9,21),24)),(28,29)))),20),26),17),16),18),27))));
tree B_18.33 = [&U] [&W 1/100] (1,(2,(3,((((((((((4,23),19),5),(((6,13),(7,14)),((((((8,15),25),(((10,12),11),22)),((9,21),24)),28),29))),20),26),17),16),18),27))));
tree B_18.34 = [&U] [&W 1/100] (1,(2,(3,((((((((((4,23),19),5),(((6,13),(7,14)),(((((8,15),25),((((10,12),11),22),29)),((9,21),24)),28))),20),26),17),16),18),27))));
tree B_18.35 = [&U] [&W 1/100] (1,(2,(3,((((((((((4,23),19),5),(((6,13),(7,14)),((((((8,15),25),29),(((10,12),11),22)),((9,21),24)),28))),20),26),17),16),18),27))));
tree B_18.36 = [&U] [&W 1/100] (1,(2,(3,((((((((((4,23),19),5),(((6,13),(7,14)),((((((8,15),25),(((10,12),11),22)),((9,21),24)),29),28))),20),26),17),16),18),27))));
tree B_18.37 = [&U] [&W 1/100] (1,(2,(3,((((((((((4,23),19),5),(((6,13),(7,14)),((((8,(15,25)),(((10,12),11),22)),(((9,21),24),29)),28))),20),26),17),16),18),27))));
tree B_18.38 = [&U] [&W 1/100] (1,(2,(3,((((((((((4,23),19),5),(((6,13),(7,14)),(((((8,25),15),(((10,12),11),22)),(((9,21),24),29)),28))),20),26),17),16),18),27))));
tree B_18.39 = [&U] [&W 1/100] (1,(2,(3,((((((((((4,23),19),5),(((6,13),(7,14)),(((((8,15),25),((10,11,12),22)),(((9,21),24),29)),28))),20),26),17),16),18),27))));
tree B_18.40 = [&U] [&W 1/100] (1,(2,(3,(((((((((4,23),19),5),(((6,13),(7,14)),((((((8,15),25),20),(((10,12),11),22)),(((9,21),24),29)),28))),26),17),16),18),27))));
tree B_18.41 = [&U] [&W 1/100] (1,(2,(3,((((((((((4,23),19),5),(((6,13),(7,14)),(((((8,15),25),(((10,12),11),22)),((9,21),29)),28))),20),(24,26)),17),16),18),27))));
tree B_18.42 = [&U] [&W 1/100] (1,(2,(3,(((((((((4,23),19),5),(((6,13),(7,14)),(((((8,15),25),(((10,12),11),22)),(((9,21),24),29)),(20,28)))),26),17),16),18),27))));
tree B_18.43 = [&U] [&W 1/100] (1,(2,(3,(((((((((4,23),19),5),(((((6,13),7),14),(((((8,15),25),(((10,12),11),22)),(((9,21),24),29)),28)),20)),26),17),16),18),27))));
tree B_18.44 = [&U] [&W 1/100] (1,(2,(3,(((((((((4,23),19),5),((((6,13),7),14),((((((8,15),25),(((10,12),11),22)),(((9,21),24),29)),28),20))),26),17),16),18),27))));
tree B_18.45 = [&U] [&W 1/100] (1,(2,(3,(((((((((4,23),19),5),((((6,13),7,14),(((((8,15),25),(((10,12),11),22)),(((9,21),24),29)),28)),20)),26),17),16),18),27))));
tree B_18.46 = [&U] [&W 1/100] (1,(2,(3,(((((((((4,23),19),5),(((6,13),7,14),((((((8,15),25),(((10,12),11),22)),(((9,21),24),29)),28),20))),26),17),16),18),27))));
tree B_18.47 = [&U] [&W 1/100] (1,(2,(3,(((((((((4,23),19),5),((((((6,13),7),14),28),((((8,15),25),(((10,12),11),22)),(((9,21),24),29))),20)),26),17),16),18),27))));
tree B_18.48 = [&U] [&W 1/100] (1,(2,(3,(((((((((4,23),19),5),((((((6,13),7),14),((((8,15),25),(((10,12),11),22)),(((9,21),24),29))),28),20)),26),17),16),18),27))));
tree B_18.49 = [&U] [&W 1/100] (1,(2,(3,(((((((((4,23),19),5),(((((6,13),7,14),28),((((8,15),25),(((10,12),11),22)),(((9,21),24),29))),20)),26),17),16),18),27))));
tree B_18.50 = [&U] [&W 1/100] (1,(2,(3,(((((((((4,23),19),5),(((((6,13),7,14),((((8,15),25),(((10,12),11),22)),(((9,21),24),29))),28),20)),26),17),16),18),27))));
tree B_18.51 = [&U] [&W 1/100] (1,(2,(3,(((((((((4,23),19),5),(((((6,13),(7,14)),20),28),((((8,15),25),(((10,12),11),22)),(((9,21),24),29)))),26),17),16),18),27))));
tree B_18.52 = [&U] [&W 1/100] (1,(2,(3,(((((((((4,23),19),5),((((6,13),(7,14)),(20,28)),((((8,15),25),(((10,12),11),22)),(((9,21),24),29)))),26),17),16),18),27))));
tree B_18.53 = [&U] [&W 1/100] (1,(2,(3,(((((((((4,23),19),5),(((((6,13),(7,14)),28),20),((((8,15),25),(((10,12),11),22)),(((9,21),24),29)))),26),17),16),18),27))));
tree B_18.54 = [&U] [&W 1/100] (1,(2,(3,(((((((((4,23),19),5),(((((6,13),(7,14)),20),((((8,15),25),(((10,12),11),22)),(((9,21),24),29))),28)),26),17),16),18),27))));
tree B_18.55 = [&U] [&W 1/100] (1,(2,(3,(((((((((4,23),19),5),((((6,13),(7,14)),(((((8,15),25),(((10,12),11),22)),(((9,21),24),29)),20)),28)),26),17),16),18),27))));
tree B_18.56 = [&U] [&W 1/100] (1,(2,(3,(((((((((4,23),19),5),(((((6,13),(7,14)),((((8,15),25),(((10,12),11),22)),(((9,21),24),29))),20),28)),26),17),16),18),27))));
tree B_18.57 = [&U] [&W 1/100] (1,(2,(3,(((((((((4,23),19),5),(((((6,13),(7,14)),20),(((((8,15),25),(((10,12),11),22)),((9,21),24)),29)),28)),26),17),16),18),27))));
tree B_18.58 = [&U] [&W 1/100] (1,(2,(3,(((((((((4,23),19),5),(((((6,13),(7,14)),20),28),(((((8,15),25),(((10,12),11),22)),((9,21),24)),29))),26),17),16),18),27))));
tree B_18.59 = [&U] [&W 1/100] (1,(2,(3,(((((((((4,23),19),5),(((((6,13),(7,14)),20),(((((8,15),25),(((10,12),11),22)),29),((9,21),24))),28)),26),17),16),18),27))));
tree B_18.60 = [&U] [&W 1/100] (1,(2,(3,(((((((((4,23),19),5),(((((6,13),(7,14)),20),28),(((((8,15),25),(((10,12),11),22)),29),((9,21),24)))),26),17),16),18),27))));
tree B_18.61 = [&U] [&W 1/100] (1,(2,(3,(((((((((4,23),19),5),((((6,13),(7,14)),((((((8,15),25),(((10,12),11),22)),((9,21),24)),29),20)),28)),26),17),16),18),27))));
tree B_18.62 = [&U] [&W 1/100] (1,(2,(3,(((((((((4,23),19),5),(((((6,13),(7,14)),(((((8,15),25),(((10,12),11),22)),((9,21),24)),29)),20),28)),26),17),16),18),27))));
tree B_18.63 = [&U] [&W 1/100] (1,(2,(3,(((((((((4,23),19),5),((((6,13),(7,14)),((((((8,15),25),(((10,12),11),22)),29),((9,21),24)),20)),28)),26),17),16),18),27))));
tree B_18.64 = [&U] [&W 1/100] (1,(2,(3,(((((((((4,23),19),5),(((((6,13),(7,14)),(((((8,15),25),(((10,12),11),22)),29),((9,21),24))),20),28)),26),17),16),18),27))));
tree B_18.65 = [&U] [&W 1/100] (1,(2,(3,(((((((((4,23),19),5),((((6,13),7,14),20),(((((8,15),25),(((10,12),11),22)),(((9,21),24),29)),28))),26),17),16),18),27))));
tree B_18.66 = [&U] [&W 1/100] (1,(2,(3,(((((((((4,23),19),5),(((((6,13),7),14),20),(((((8,15),25),(((10,12),11),22)),(((9,21),24),29)),28))),26),17),16),18),27))));
tree B_18.67 = [&U] [&W 1/100] (1,(2,(3,(((((((((4,23),19),5),((((6,7,13),14),20),(((((8,15),25),(((10,12),11),22)),(((9,21),24),29)),28))),26),17),16),18),27))));
tree B_18.68 = [&U] [&W 1/100] (1,(2,(3,(((((((((4,23),19),5),(((((6,7),13),14),20),(((((8,15),25),(((10,12),11),22)),(((9,21),24),29)),28))),26),17),16),18),27))));
tree B_18.69 = [&U] [&W 1/100] (1,(2,(3,(((((((((4,23),19),5),((((6,13),(7,14)),20),((((((8,15),25),(((10,12),11),22)),29),((9,21),24)),28))),26),17),16),18),27))));
tree B_18.70 = [&U] [&W 1/100] (1,(2,(3,(((((((((4,23),19),5),((((6,13),(7,14)),20),(((((8,15),25),(((10,12),11),22)),((9,21),24)),(28,29)))),26),17),16),18),27))));
tree B_18.71 = [&U] [&W 1/100] (1,(2,(3,(((((((((4,23),19),5),((((6,13),(7,14)),20),((((((8,15),25),(((10,12),11),22)),((9,21),24)),28),29))),26),17),16),18),27))));
tree B_18.72 = [&U] [&W 1/100] (1,(2,(3,(((((((((4,23),19),5),((((6,13),(7,14)),20),(((((8,15),25),((((10,12),11),22),29)),((9,21),24)),28))),26),17),16),18),27))));
tree B_18.73 = [&U] [&W 1/100] (1,(2,(3,(((((((((4,23),19),5),((((6,13),(7,14)),20),((((((8,15),25),29),(((10,12),11),22)),((9,21),24)),28))),26),17),16),18),27))));
tree B_18.74 = [&U] [&W 1/100] (1,(2,(3,(((((((((4,23),19),5),((((6,13),(7,14)),20),((((((8,15),25),(((10,12),11),22)),((9,21),24)),29),28))),26),17),16),18),27))));
tree B_18.75 = [&U] [&W 1/100] (1,(2,((3,((((((((4,23),19),5),((((6,13),(7,14)),20),(((((8,15),25),(((10,12),11),22)),(((9,21),24),29)),28))),26),17),16),18)),27)));
tree B_18.76 = [&U] [&W 1/100] (1,(2,(3,(((((((((4,23),19),5),((((6,13),(7,14)),20),((((8,(15,25)),(((10,12),11),22)),(((9,21),24),29)),28))),26),17),16),18),27))));
tree B_18.77 = [&U] [&W 1/100] (1,(2,(3,(((((((((4,23),19),5),((((6,13),(7,14)),20),(((((8,25),15),(((10,12),11),22)),(((9,21),24),29)),28))),26),17),16),18),27))));
tree B_18.78 = [&U] [&W 1/100] (1,(2,((3,27),((((((((4,23),19),5),((((6,13),(7,14)),20),(((((8,15),25),(((10,12),11),22)),(((9,21),24),29)),28))),26),17),16),18))));
tree B_18.79 = [&U] [&W 1/100] (1,((2,27),(3,((((((((4,23),19),5),((((6,13),(7,14)),20),(((((8,15),25),(((10,12),11),22)),(((9,21),24),29)),28))),26),17),16),18))));
tree B_18.80 = [&U] [&W 1/100] (1,((2,(3,((((((((4,23),19),5),((((6,13),(7,14)),20),(((((8,15),25),(((10,12),11),22)),(((9,21),24),29)),28))),26),17),16),18))),27));
tree B_18.81 = [&U] [&W 1/100] (1,(2,(3,(((((((((4,23),19),5),((((6,13),(7,14)),20),(((((8,15),25),((10,11,12),22)),(((9,21),24),29)),28))),26),17),16),18),27))));
tree B_18.82 = [&U] [&W 1/100] (1,(2,(3,(((((((((4,23),19),5),((((6,13),(7,14)),20),(((((8,15),25),(((10,12),11),22)),((9,21),29)),28))),(24,26)),17),16),18),27))));
tree B_18.83 = [&U] [&W 1/100] (1,(2,(3,(((((((((4,23),19),(5,20)),(((6,13),(7,14)),(((((8,15),25),(((10,12),11),22)),(((9,21),24),29)),28))),26),17),16),18),27))));
tree B_18.84 = [&U] [&W 1/100] (1,(2,(3,(((((((((4,23),19),5),(((((6,13),(7,14)),28),((((8,15),25),(((10,12),11),22)),(((9,21),24),29))),20)),26),17),16),18),27))));
tree B_18.85 = [&U] [&W 1/100] (1,(2,(3,(((((((((4,23),19),5),(((((6,13),7),14),20),(((((8,15),25),(((10,12),11),22)),(((9,21),24),29)),28))),26),17),16),18),27))));
tree B_18.86 = [&U] [&W 1/100] (1,(2,(3,(((((((((4,23),19),5),((((6,13),(7,14)),28),(((((8,15),25),(((10,12),11),22)),(((9,21),24),29)),20))),26),17),16),18),27))));
tree B_18.87 = [&U] [&W 1/100] (1,(2,(3,(((((((((4,23),19),5),((((6,13),(7,14)),((((8,15),25),(((10,12),11),22)),(((9,21),24),29))),(20,28))),26),17),16),18),27))));
tree B_18.88 = [&U] [&W 1/100] (1,(2,(3,(((((((((4,23),19),5),(((6,13),(7,14)),(((((((8,15),25),(((10,12),11),22)),((9,21),24)),29),20),28))),26),17),16),18),27))));
tree B_18.89 = [&U] [&W 1/100] (1,(2,(3,(((((((((4,23),19),5),(((6,13),(7,14)),((((((8,15),25),(((10,12),11),22)),((9,21),24)),29),(20,28)))),26),17),16),18),27))));
tree B_18.90 = [&U] [&W 1/100] (1,(2,(3,(((((((((4,23),19),5),(((6,13),(7,14)),(((((((8,15),25),(((10,12),11),22)),29),((9,21),24)),20),28))),26),17),16),18),27))));
tree B_18.91 = [&U] [&W 1/100] (1,(2,(3,(((((((((4,23),19),5),(((6,13),(7,14)),((((((8,15),25),(((10,12),11),22)),29),((9,21),24)),(20,28)))),26),17),16),18),27))));
tree B_18.92 = [&U] [&W 1/100] (1,(2,(3,(((((((((4,23),19),5),((((6,13),(7,14)),(((((8,15),25),(((10,12),11),22)),((9,21),24)),29)),(20,28))),26),17),16),18),27))));
tree B_18.93 = [&U] [&W 1/100] (1,(2,(3,(((((((((4,23),19),5),((((6,13),(7,14)),(20,28)),(((((8,15),25),(((10,12),11),22)),((9,21),24)),29))),26),17),16),18),27))));
tree B_18.94 = [&U] [&W 1/100] (1,(2,(3,(((((((((4,23),19),5),((((6,13),(7,14)),(((((8,15),25),(((10,12),11),22)),29),((9,21),24))),(20,28))),26),17),16),18),27))));
tree B_18.95 = [&U] [&W 1/100] (1,(2,(3,(((((((((4,23),19),5),((((6,13),(7,14)),(20,28)),(((((8,15),25),(((10,12),11),22)),29),((9,21),24)))),26),17),16),18),27))));
tree B_18.96 = [&U] [&W 1/100] (1,(2,(3,(((((((((4,23),19),5),(((6,7,13),14),((((((8,15),25),(((10,12),11),22)),(((9,21),24),29)),28),20))),26),17),16),18),27))));
tree B_18.97 = [&U] [&W 1/100] (1,(2,(3,(((((((((4,23),19),5),((((6,7),13),14),((((((8,15),25),(((10,12),11),22)),(((9,21),24),29)),28),20))),26),17),16),18),27))));
tree B_18.98 = [&U] [&W 1/100] (1,(2,(3,(((((((((4,23),19),5),(((6,13),(7,14)),(((((((8,15),25),(((10,12),11),22)),29),((9,21),24)),28),20))),26),17),16),18),27))));
tree B_18.99 = [&U] [&W 1/100] (1,(2,(3,(((((((((4,23),19),5),(((6,13),(7,14)),((((((8,15),25),(((10,12),11),22)),((9,21),24)),(28,29)),20))),26),17),16),18),27))));
tree B_18.100 = [&U] [&W 1/100] (1,(2,(3,(((((((((4,23),19),5),(((6,13),(7,14)),(((((((8,15),25),(((10,12),11),22)),((9,21),24)),28),29),20))),26),17),16),18),27))));

[Trees found in bootstrap replicate #19 (seed=1101176781)]
tree B_19.1 = [&U] [&W 1/100] (1,(2,((3,27),(((((((4,19),(5,((22,26),23))),29),((6,((7,13),14)),(((9,(10,(11,12))),21),(24,25)))),20),((8,15),(16,18))),(17,28)))));
tree B_19.2 = [&U] [&W 1/100] (1,(2,((3,27),(((((((4,19),(5,((22,26),23))),((6,((7,13),14)),(((9,(10,(11,12))),21),(24,25)))),29),20),((8,15),(16,18))),(17,28)))));
tree B_19.3 = [&U] [&W 1/100] (1,(2,((3,27),(((((((4,(5,((22,26),23))),19),((6,((7,13),14)),(((9,(10,(11,12))),21),(24,25)))),29),20),((8,15),(16,18))),(17,28)))));
tree B_19.4 = [&U] [&W 1/100] (1,(2,((3,27),((((((4,((5,((22,26),23)),19)),((6,((7,13),14)),(((9,(10,(11,12))),21),(24,25)))),29),20),((8,15),(16,18))),(17,28)))));
tree B_19.5 = [&U] [&W 1/100] (1,(2,((3,27),((((((4,19),(5,((22,26),23))),(((6,((7,13),14)),(((9,(10,(11,12))),21),(24,25))),29)),20),((8,15),(16,18))),(17,28)))));
tree B_19.6 = [&U] [&W 1/100] (1,(2,((3,27),((((((4,19),(5,((22,26),23))),((6,((7,13),14)),(((9,(10,(11,12))),21),(24,25)))),20,29),((8,15),(16,18))),(17,28)))));
tree B_19.7 = [&U] [&W 1/100] (1,(2,((3,27),(((((((4,19),(5,((22,26),23))),((6,((7,13),14)),(((9,(10,(11,12))),21),(24,25)))),20),29),((8,15),(16,18))),(17,28)))));
tree B_19.8 = [&U] [&W 1/100] (1,(2,((3,27),((((((4,19),(5,((22,26),23))),((((6,((7,13),14)),(24,25)),((9,(10,(11,12))),21)),29)),20),((8,15),(16,18))),(17,28)))));
tree B_19.9 = [&U] [&W 1/100] (1,(2,((3,27),((((((4,19),(5,((22,26),23))),((((6,((7,13),14)),((9,(10,(11,12))),21)),(24,25)),29)),20),((8,15),(16,18))),(17,28)))));
tree B_19.10 = [&U] [&W 1/100] (1,(2,((3,27),(((((((4,19),(5,((22,26),23))),29),((6,(((7,(24,25)),13),14)),((9,(10,(11,12))),21))),20),((8,15),(16,18))),(17,28)))));
tree B_19.11 = [&U] [&W 1/100] (1,(2,((3,27),(((((((4,19),(5,((22,26),23))),29),((6,((7,13),14)),(((9,(10,(11,12))),21),(24,25)))),20),((8,(16,18)),15)),(17,28)))));
tree B_19.12 = [&U] [&W 1/100] (1,(2,((3,27),(((((((4,19),(5,((22,26),23))),29),((6,((7,13),14)),(((9,(10,(11,12))),21),(24,25)))),20),(8,15,(16,18))),(17,28)))));
tree B_19.13 = [&U] [&W 1/100] (1,(2,((3,27),(((((((4,19),(5,((22,26),23))),29),((6,(7,13,14)),(((9,(10,(11,12))),21),(24,25)))),20),((8,15),(16,18))),(17,28)))));
tree B_19.14 = [&U] [&W 1/100] (1,(2,((3,27),(((((((4,19),(5,((22,26),23))),29),((6,((7,14),13)),(((9,(10,(11,12))),21),(24,25)))),20),((8,15),(16,18))),(17,28)))));
tree B_19.15 = [&U] [&W 1/100] (1,(2,((3,27),(((((((4,19),(5,((22,26),23))),((6,(((7,(24,25)),13),14)),((9,(10,(11,12))),21))),29),20),((8,15),(16,18))),(17,28)))));
tree B_19.16 = [&U] [&W 1/100] (1,(2,((3,27),(((((((4,19),(5,((22,26),23))),((6,(7,13,14)),(((9,(10,(11,12))),21),(24,25)))),29),20),((8,15),(16,18))),(17,28)))));
tree B_19.17 = [&U] [&W 1/100] (1,(2,((3,27),(((((((4,19),(5,((22,26),23))),((6,((7,14),13)),(((9,(10,(11,12))),21),(24,25)))),29),20),((8,15),(16,18))),(17,28)))));
tree B_19.18 = [&U] [&W 1/100] (1,(2,((3,27),(((((((4,19),(5,((22,26),23))),((6,((7,13),14)),(((9,(10,(11,12))),21),(24,25)))),29),20),(8,15,(16,18))),(17,28)))));
tree B_19.19 = [&U] [&W 1/100] (1,(2,((3,27),(((((((4,19),(5,((22,26),23))),((6,((7,13),14)),(((9,(10,(11,12))),21),(24,25)))),29),20),((8,(16,18)),15)),(17,28)))));
tree B_19.20 = [&U] [&W 1/100] (1,(2,((3,27),(((((((4,(5,((22,26),23))),19),((6,((7,13),14)),(((9,(10,(11,12))),21),(24,25)))),20),29),((8,15),(16,18))),(17,28)))));
tree B_19.21 = [&U] [&W 1/100] (1,(2,((3,27),((((((4,(5,((22,26),23))),19),((6,((7,13),14)),(((9,(10,(11,12))),21),(24,25)))),20,29),((8,15),(16,18))),(17,28)))));
tree B_19.22 = [&U] [&W 1/100] (1,(2,((3,27),(((((((4,(5,((22,26),23))),19),((6,(((7,(24,25)),13),14)),((9,(10,(11,12))),21))),29),20),((8,15),(16,18))),(17,28)))));
tree B_19.23 = [&U] [&W 1/100] (1,(2,((3,27),(((((((4,(5,((22,26),23))),19),((6,(7,13,14)),(((9,(10,(11,12))),21),(24,25)))),29),20),((8,15),(16,18))),(17,28)))));
tree B_19.24 = [&U] [&W 1/100] (1,(2,((3,27),(((((((4,(5,((22,26),23))),19),((6,((7,14),13)),(((9,(10,(11,12))),21),(24,25)))),29),20),((8,15),(16,18))),(17,28)))));
tree B_19.25 = [&U] [&W 1/100] (1,(2,((3,27),(((((((4,(5,((22,26),23))),19),((6,((7,13),14)),(((9,(10,(11,12))),21),(24,25)))),29),20),(8,15,(16,18))),(17,28)))));
tree B_19.26 = [&U] [&W 1/100] (1,(2,((3,27),(((((((4,(5,((22,26),23))),19),((6,((7,13),14)),(((9,(10,(11,12))),21),(24,25)))),29),20),((8,(16,18)),15)),(17,28)))));
tree B_19.27 = [&U] [&W 1/100] (1,(2,((3,27),((((((4,((5,((22,26),23)),19)),((6,((7,13),14)),(((9,(10,(11,12))),21),(24,25)))),20),29),((8,15),(16,18))),(17,28)))));
tree B_19.28 = [&U] [&W 1/100] (1,(2,((3,27),(((((4,((5,((22,26),23)),19)),((6,((7,13),14)),(((9,(10,(11,12))),21),(24,25)))),20,29),((8,15),(16,18))),(17,28)))));
tree B_19.29 = [&U] [&W 1/100] (1,(2,((3,27),((((((4,((5,((22,26),23)),19)),((6,(((7,(24,25)),13),14)),((9,(10,(11,12))),21))),29),20),((8,15),(16,18))),(17,28)))));
tree B_19.30 = [&U] [&W 1/100] (1,(2,((3,27),((((((4,((5,((22,26),23)),19)),((6,(7,13,14)),(((9,(10,(11,12))),21),(24,25)))),29),20),((8,15),(16,18))),(17,28)))));
tree B_19.31 = [&U] [&W 1/100] (1,(2,((3,27),((((((4,((5,((22,26),23)),19)),((6,((7,14),13)),(((9,(10,(11,12))),21),(24,25)))),29),20),((8,15),(16,18))),(17,28)))));
tree B_19.32 = [&U] [&W 1/100] (1,(2,((3,27),((((((4,((5,((22,26),23)),19)),((6,((7,13),14)),(((9,(10,(11,12))),21),(24,25)))),29),20),(8,15,(16,18))),(17,28)))));
tree B_19.33 = [&U] [&W 1/100] (1,(2,((3,27),((((((4,((5,((22,26),23)),19)),((6,((7,13),14)),(((9,(10,(11,12))),21),(24,25)))),29),20),((8,(16,18)),15)),(17,28)))));
tree B_19.34 = [&U] [&W 1/100] (1,(2,((3,27),((((((4,19),(5,((22,26),23))),(((6,(((7,(24,25)),13),14)),((9,(10,(11,12))),21)),29)),20),((8,15),(16,18))),(17,28)))));
tree B_19.35 = [&U] [&W 1/100] (1,(2,((3,27),((((((4,19),(5,((22,26),23))),(((6,(7,13,14)),(((9,(10,(11,12))),21),(24,25))),29)),20),((8,15),(16,18))),(17,28)))));
tree B_19.36 = [&U] [&W 1/100] (1,(2,((3,27),((((((4,19),(5,((22,26),23))),(((6,((7,14),13)),(((9,(10,(11,12))),21),(24,25))),29)),20),((8,15),(16,18))),(17,28)))));
tree B_19.37 = [&U] [&W 1/100] (1,(2,((3,27),((((((4,19),(5,((22,26),23))),(((6,((7,13),14)),(((9,(10,(11,12))),21),(24,25))),29)),20),(8,15,(16,18))),(17,28)))));
tree B_19.38 = [&U] [&W 1/100] (1,(2,((3,27),((((((4,19),(5,((22,26),23))),(((6,((7,13),14)),(((9,(10,(11,12))),21),(24,25))),29)),20),((8,(16,18)),15)),(17,28)))));
tree B_19.39 = [&U] [&W 1/100] (1,(2,((3,27),((((((4,19),(5,((22,26),23))),((6,((7,13),14)),(((9,(10,(11,12))),21),(24,25)))),20,29),(8,15,(16,18))),(17,28)))));
tree B_19.40 = [&U] [&W 1/100] (1,(2,((3,27),((((((4,19),(5,((22,26),23))),((6,((7,13),14)),(((9,(10,(11,12))),21),(24,25)))),20,29),((8,(16,18)),15)),(17,28)))));
tree B_19.41 = [&U] [&W 1/100] (1,(2,((3,27),((((((4,19),(5,((22,26),23))),((6,(((7,(24,25)),13),14)),((9,(10,(11,12))),21))),20,29),((8,15),(16,18))),(17,28)))));
tree B_19.42 = [&U] [&W 1/100] (1,(2,((3,27),((((((4,19),(5,((22,26),23))),((6,(7,13,14)),(((9,(10,(11,12))),21),(24,25)))),20,29),((8,15),(16,18))),(17,28)))));
tree B_19.43 = [&U] [&W 1/100] (1,(2,((3,27),((((((4,19),(5,((22,26),23))),((6,((7,14),13)),(((9,(10,(11,12))),21),(24,25)))),20,29),((8,15),(16,18))),(17,28)))));
tree B_19.44 = [&U] [&W 1/100] (1,(2,((3,27),(((((((4,19),(5,((22,26),23))),((6,((7,13),14)),(((9,(10,(11,12))),21),(24,25)))),20),29),(8,15,(16,18))),(17,28)))));
tree B_19.45 = [&U] [&W 1/100] (1,(2,((3,27),(((((((4,19),(5,((22,26),23))),((6,((7,13),14)),(((9,(10,(11,12))),21),(24,25)))),20),29),((8,(16,18)),15)),(17,28)))));
tree B_19.46 = [&U] [&W 1/100] (1,(2,((3,27),(((((((4,19),(5,((22,26),23))),((6,(((7,(24,25)),13),14)),((9,(10,(11,12))),21))),20),29),((8,15),(16,18))),(17,28)))));
tree B_19.47 = [&U] [&W 1/100] (1,(2,((3,27),(((((((4,19),(5,((22,26),23))),((6,(7,13,14)),(((9,(10,(11,12))),21),(24,25)))),20),29),((8,15),(16,18))),(17,28)))));
tree B_19.48 = [&U] [&W 1/100] (1,(2,((3,27),(((((((4,19),(5,((22,26),23))),((6,((7,14),13)),(((9,(10,(11,12))),21),(24,25)))),20),29),((8,15),(16,18))),(17,28)))));
tree B_19.49 = [&U] [&W 1/100] (1,(2,((3,27),((((((4,19),(5,((22,26),23))),((((6,(7,13,14)),(24,25)),((9,(10,(11,12))),21)),29)),20),((8,15),(16,18))),(17,28)))));
tree B_19.50 = [&U] [&W 1/100] (1,(2,((3,27),((((((4,19),(5,((22,26),23))),((((6,((7,14),13)),(24,25)),((9,(10,(11,12))),21)),29)),20),((8,15),(16,18))),(17,28)))));
tree B_19.51 = [&U] [&W 1/100] (1,(2,((3,27),((((((4,19),(5,((22,26),23))),((((6,((7,13),14)),(24,25)),((9,(10,(11,12))),21)),29)),20),(8,15,(16,18))),(17,28)))));
tree B_19.52 = [&U] [&W 1/100] (1,(2,((3,27),((((((4,19),(5,((22,26),23))),((((6,((7,13),14)),(24,25)),((9,(10,(11,12))),21)),29)),20),((8,(16,18)),15)),(17,28)))));
tree B_19.53 = [&U] [&W 1/100] (1,(2,((3,27),((((((4,19),(5,((22,26),23))),((((6,(7,13,14)),((9,(10,(11,12))),21)),(24,25)),29)),20),((8,15),(16,18))),(17,28)))));
tree B_19.54 = [&U] [&W 1/100] (1,(2,((3,27),((((((4,19),(5,((22,26),23))),((((6,((7,14),13)),((9,(10,(11,12))),21)),(24,25)),29)),20),((8,15),(16,18))),(17,28)))));
tree B_19.55 = [&U] [&W 1/100] (1,(2,((3,27),((((((4,19),(5,((22,26),23))),((((6,((7,13),14)),((9,(10,(11,12))),21)),(24,25)),29)),20),(8,15,(16,18))),(17,28)))));
tree B_19.56 = [&U] [&W 1/100] (1,(2,((3,27),((((((4,19),(5,((22,26),23))),((((6,((7,13),14)),((9,(10,(11,12))),21)),(24,25)),29)),20),((8,(16,18)),15)),(17,28)))));
tree B_19.57 = [&U] [&W 1/100] (1,(2,((3,27),(((((((4,19),(5,((22,26),23))),29),((6,(((7,(24,25)),14),13)),((9,(10,(11,12))),21))),20),((8,15),(16,18))),(17,28)))));
tree B_19.58 = [&U] [&W 1/100] (1,(2,((3,27),(((((((4,19),(5,((22,26),23))),29),((6,((7,(24,25)),13,14)),((9,(10,(11,12))),21))),20),((8,15),(16,18))),(17,28)))));
tree B_19.59 = [&U] [&W 1/100] (1,(2,((3,27),(((((((4,19),(5,((22,26),23))),29),((6,(((7,(24,25)),13),14)),((9,(10,(11,12))),21))),20),(8,15,(16,18))),(17,28)))));
tree B_19.60 = [&U] [&W 1/100] (1,(2,((3,27),(((((((4,19),(5,((22,26),23))),29),((6,(((7,(24,25)),13),14)),((9,(10,(11,12))),21))),20),((8,(16,18)),15)),(17,28)))));
tree B_19.61 = [&U] [&W 1/100] (1,(2,((3,27),((((((((4,19),(5,((22,26),23))),29),((6,((7,13),14)),(((9,(10,(11,12))),21),(24,25)))),20),(17,28)),15),(8,(16,18))))));
tree B_19.62 = [&U] [&W 1/100] (1,(2,((3,27),(((((((((4,19),(5,((22,26),23))),29),((6,((7,13),14)),(((9,(10,(11,12))),21),(24,25)))),20),(17,28)),15),8),(16,18)))));
tree B_19.63 = [&U] [&W 1/100] (1,(2,((3,27),(((((((((4,19),(5,((22,26),23))),29),((6,((7,13),14)),(((9,(10,(11,12))),21),(24,25)))),20),(17,28)),15),(16,18)),8))));
tree B_19.64 = [&U] [&W 1/100] (1,(2,((3,27),((((((((((4,19),(5,((22,26),23))),29),((6,((7,13),14)),(((9,(10,(11,12))),21),(24,25)))),20),(17,28)),15),8),16),18))));
tree B_19.65 = [&U] [&W 1/100] (1,(2,((3,27),((((((((((4,19),(5,((22,26),23))),29),((6,((7,13),14)),(((9,(10,(11,12))),21),(24,25)))),20),(17,28)),15),8),18),16))));
tree B_19.66 = [&U] [&W 1/100] (1,(2,((3,27),(((((((4,19),(5,((22,26),23))),29),((6,(7,13,14)),(((9,(10,(11,12))),21),(24,25)))),20),((8,(16,18)),15)),(17,28)))));
tree B_19.67 = [&U] [&W 1/100] (1,(2,((3,27),(((((((4,19),(5,((22,26),23))),29),((6,((7,14),13)),(((9,(10,(11,12))),21),(24,25)))),20),((8,(16,18)),15)),(17,28)))));
tree B_19.68 = [&U] [&W 1/100] (1,(2,((3,27),(((((((4,19),(5,((22,26),23))),29),((6,((7,14),13)),(((9,(10,(11,12))),21),(24,25)))),20),(8,15,(16,18))),(17,28)))));
tree B_19.69 = [&U] [&W 1/100] (1,(2,((3,27),(((((((4,19),(5,((22,26),23))),((6,(((7,(24,25)),14),13)),((9,(10,(11,12))),21))),29),20),((8,15),(16,18))),(17,28)))));
tree B_19.70 = [&U] [&W 1/100] (1,(2,((3,27),(((((((4,19),(5,((22,26),23))),((6,((7,(24,25)),13,14)),((9,(10,(11,12))),21))),29),20),((8,15),(16,18))),(17,28)))));
tree B_19.71 = [&U] [&W 1/100] (1,(2,((3,27),(((((((4,19),(5,((22,26),23))),((6,(((7,(24,25)),13),14)),((9,(10,(11,12))),21))),29),20),(8,15,(16,18))),(17,28)))));
tree B_19.72 = [&U] [&W 1/100] (1,(2,((3,27),(((((((4,19),(5,((22,26),23))),((6,(((7,(24,25)),13),14)),((9,(10,(11,12))),21))),29),20),((8,(16,18)),15)),(17,28)))));
tree B_19.73 = [&U] [&W 1/100] (1,(2,((3,27),(((((((4,19),(5,((22,26),23))),((6,((7,14),13)),(((9,(10,(11,12))),21),(24,25)))),29),20),(8,15,(16,18))),(17,28)))));
tree B_19.74 = [&U] [&W 1/100] (1,(2,((3,27),(((((((4,19),(5,((22,26),23))),((6,((7,14),13)),(((9,(10,(11,12))),21),(24,25)))),29),20),((8,(16,18)),15)),(17,28)))));
tree B_19.75 = [&U] [&W 1/100] (1,(2,((3,27),((((((((4,19),(5,((22,26),23))),((6,((7,13),14)),(((9,(10,(11,12))),21),(24,25)))),29),20),(17,28)),15),(8,(16,18))))));
tree B_19.76 = [&U] [&W 1/100] (1,(2,((3,27),(((((((((4,19),(5,((22,26),23))),((6,((7,13),14)),(((9,(10,(11,12))),21),(24,25)))),29),20),(17,28)),15),8),(16,18)))));
tree B_19.77 = [&U] [&W 1/100] (1,(2,((3,27),(((((((((4,19),(5,((22,26),23))),((6,((7,13),14)),(((9,(10,(11,12))),21),(24,25)))),29),20),(17,28)),15),(16,18)),8))));
tree B_19.78 = [&U] [&W 1/100] (1,(2,((3,27),((((((((((4,19),(5,((22,26),23))),((6,((7,13),14)),(((9,(10,(11,12))),21),(24,25)))),29),20),(17,28)),15),8),16),18))));
tree B_19.79 = [&U] [&W 1/100] (1,(2,((3,27),((((((((((4,19),(5,((22,26),23))),((6,((7,13),14)),(((9,(10,(11,12))),21),(24,25)))),29),20),(17,28)),15),8),18),16))));
tree B_19.80 = [&U] [&W 1/100] (1,(2,((3,27),(((((((4,19),(5,((22,26),23))),((6,(7,13,14)),(((9,(10,(11,12))),21),(24,25)))),29),20),((8,(16,18)),15)),(17,28)))));
tree B_19.81 = [&U] [&W 1/100] (1,(2,((3,27),(((((((4,(5,((22,26),23))),19),((6,(((7,(24,25)),13),14)),((9,(10,(11,12))),21))),20),29),((8,15),(16,18))),(17,28)))));
tree B_19.82 = [&U] [&W 1/100] (1,(2,((3,27),(((((((4,(5,((22,26),23))),19),((6,((7,13),14)),(((9,(10,(11,12))),21),(24,25)))),20),29),(8,15,(16,18))),(17,28)))));
tree B_19.83 = [&U] [&W 1/100] (1,(2,((3,27),(((((((4,(5,((22,26),23))),19),((6,((7,13),14)),(((9,(10,(11,12))),21),(24,25)))),20),29),((8,(16,18)),15)),(17,28)))));
tree B_19.84 = [&U] [&W 1/100] (1,(2,((3,27),(((((((4,(5,((22,26),23))),19),((6,(7,13,14)),(((9,(10,(11,12))),21),(24,25)))),20),29),((8,15),(16,18))),(17,28)))));
tree B_19.85 = [&U] [&W 1/100] (1,(2,((3,27),(((((((4,(5,((22,26),23))),19),((6,((7,14),13)),(((9,(10,(11,12))),21),(24,25)))),20),29),((8,15),(16,18))),(17,28)))));
tree B_19.86 = [&U] [&W 1/100] (1,(2,((3,27),(((((((4,(5,((22,26),23))),19),((6,(((7,(24,25)),14),13)),((9,(10,(11,12))),21))),29),20),((8,15),(16,18))),(17,28)))));
tree B_19.87 = [&U] [&W 1/100] (1,(2,((3,27),(((((((4,(5,((22,26),23))),19),((6,((7,(24,25)),13,14)),((9,(10,(11,12))),21))),29),20),((8,15),(16,18))),(17,28)))));
tree B_19.88 = [&U] [&W 1/100] (1,(2,((3,27),((((((4,(5,((22,26),23))),19),((6,(((7,(24,25)),13),14)),((9,(10,(11,12))),21))),20,29),((8,15),(16,18))),(17,28)))));
tree B_19.89 = [&U] [&W 1/100] (1,(2,((3,27),(((((((4,(5,((22,26),23))),19),((6,(((7,(24,25)),13),14)),((9,(10,(11,12))),21))),29),20),(8,15,(16,18))),(17,28)))));
tree B_19.90 = [&U] [&W 1/100] (1,(2,((3,27),(((((((4,(5,((22,26),23))),19),((6,(((7,(24,25)),13),14)),((9,(10,(11,12))),21))),29),20),((8,(16,18)),15)),(17,28)))));
tree B_19.91 = [&U] [&W 1/100] (1,(2,((3,27),((((((4,(5,((22,26),23))),19),((6,(7,13,14)),(((9,(10,(11,12))),21),(24,25)))),20,29),((8,15),(16,18))),(17,28)))));
tree B_19.92 = [&U] [&W 1/100] (1,(2,((3,27),(((((((4,(5,((22,26),23))),19),((6,(7,13,14)),(((9,(10,(11,12))),21),(24,25)))),29),20),(8,15,(16,18))),(17,28)))));
tree B_19.93 = [&U] [&W 1/100] (1,(2,((3,27),(((((((4,(5,((22,26),23))),19),((6,(7,13,14)),(((9,(10,(11,12))),21),(24,25)))),29),20),((8,(16,18)),15)),(17,28)))));
tree B_19.94 = [&U] [&W 1/100] (1,(2,((3,27),((((((4,(5,((22,26),23))),19),((6,((7,14),13)),(((9,(10,(11,12))),21),(24,25)))),20,29),((8,15),(16,18))),(17,28)))));
tree B_19.95 = [&U] [&W 1/100] (1,(2,((3,27),(((((((4,(5,((22,26),23))),19),((6,((7,14),13)),(((9,(10,(11,12))),21),(24,25)))),29),20),(8,15,(16,18))),(17,28)))));
tree B_19.96 = [&U] [&W 1/100] (1,(2,((3,27),(((((((4,(5,((22,26),23))),19),((6,((7,14),13)),(((9,(10,(11,12))),21),(24,25)))),29),20),((8,(16,18)),15)),(17,28)))));
tree B_19.97 = [&U] [&W 1/100] (1,(2,((3,27),((((((((4,(5,((22,26),23))),19),((6,((7,13),14)),(((9,(10,(11,12))),21),(24,25)))),29),20),(17,28)),15),(8,(16,18))))));
tree B_19.98 = [&U] [&W 1/100] (1,(2,((3,27),(((((((((4,(5,((22,26),23))),19),((6,((7,13),14)),(((9,(10,(11,12))),21),(24,25)))),29),20),(17,28)),15),8),(16,18)))));
tree B_19.99 = [&U] [&W 1/100] (1,(2,((3,27),(((((((((4,(5,((22,26),23))),19),((6,((7,13),14)),(((9,(10,(11,12))),21),(24,25)))),29),20),(17,28)),15),(16,18)),8))));
tree B_19.100 = [&U] [&W 1/100] (1,(2,((3,27),((((((((((4,(5,((22,26),23))),19),((6,((7,13),14)),(((9,(10,(11,12))),21),(24,25)))),29),20),(17,28)),15),8),16),18))));

[Trees found in bootstrap replicate #20 (seed=1088066929)]
tree B_20.1 = [&U] [&W 1/100] (1,(2,(3,(((((((((4,19),(((5,23),(22,26)),25)),((6,(((7,27),13),14)),(((9,(10,(11,12))),21),24))),20),29),((8,16),15)),17),18),28))));
tree B_20.2 = [&U] [&W 1/100] (1,(2,(3,((((((((4,19),(((5,23),(22,26)),25)),((6,(((7,27),13),14)),(((9,(10,(11,12))),21),24))),20),29),((8,16),15)),17),(18,28)))));
tree B_20.3 = [&U] [&W 1/100] (1,(2,((3,18),((((((((4,19),(((5,23),(22,26)),25)),((6,(((7,27),13),14)),(((9,(10,(11,12))),21),24))),20),29),((8,16),15)),17),28))));
tree B_20.4 = [&U] [&W 1/100] (1,(2,(3,(((((((((4,19),(((5,23),(22,26)),25)),((6,(((7,27),13),14)),(((9,(10,(11,12))),21),24))),20),29),((8,16),15)),17),28),18))));
tree B_20.5 = [&U] [&W 1/100] (1,(2,(3,((((((((4,19),(((5,23),(22,26)),25)),((6,(((7,27),13),14)),(((9,(10,(11,12))),21),24))),20),29),((8,16),15)),(17,28)),18))));
tree B_20.6 = [&U] [&W 1/100] (1,(2,(3,((((((((4,19),(((5,23),(22,26)),25)),((6,(((7,27),13),14)),(((9,(10,(11,12))),21),24))),(((8,16),15),20)),29),17),18),28))));
tree B_20.7 = [&U] [&W 1/100] (1,(2,(3,((((((((4,19),(((5,23),(22,26)),25)),((6,(((7,27),13),14)),(((9,(10,(11,12))),21),24))),((8,(15,16)),20)),29),17),18),28))));
tree B_20.8 = [&U] [&W 1/100] (1,(2,(3,((((((((4,19),(((5,23),(22,26)),25)),((6,(((7,27),13),14)),(((9,(10,(11,12))),21),24))),(((8,15),16),20)),29),17),18),28))));
tree B_20.9 = [&U] [&W 1/100] (1,(2,(3,(((((((((4,19),(((5,23),(22,26)),25)),((6,(((7,27),13),14)),(((9,(10,(11,12))),21),24))),20),29),((8,15),16)),17),18),28))));
tree B_20.10 = [&U] [&W 1/100] (1,(2,(3,(((((((((4,19),(((5,23),(22,26)),25)),((6,(((7,27),13),14)),(((9,(10,(11,12))),21),24))),20),29),(8,(15,16))),17),18),28))));
tree B_20.11 = [&U] [&W 1/100] (1,(2,(3,((((((((4,19),(((5,23),(22,26)),25)),((6,(((7,27),13),14)),(((9,(10,(11,12))),21),24))),20,29),((8,16),15)),17),18),28))));
tree B_20.12 = [&U] [&W 1/100] (1,(2,(3,((((((((4,19),(((5,23),(22,26)),25)),((6,(((7,27),13),14)),(((9,(10,(11,12))),21),24))),29),(((8,16),15),20)),17),18),28))));
tree B_20.13 = [&U] [&W 1/100] (1,(2,(3,(((((((((4,19),(((5,23),(22,26)),25)),((6,(((7,27),13),14)),(((9,(10,(11,12))),21),24))),29),20),((8,16),15)),17),18),28))));
tree B_20.14 = [&U] [&W 1/100] (1,(2,(3,((((((((((4,19),(((5,23),(22,26)),25)),(((9,(10,(11,12))),21),24)),(6,(((7,27),13),14))),29),20),((8,16),15)),17),18),28))));
tree B_20.15 = [&U] [&W 1/100] (1,(2,(3,(((((((((4,19),(((5,23),(22,26)),25)),(((9,(10,(11,12))),21),24)),(6,(((7,27),13),14))),20,29),((8,16),15)),17),18),28))));
tree B_20.16 = [&U] [&W 1/100] (1,(2,(3,((((((((((4,19),(((5,23),(22,26)),25)),(6,(((7,27),13),14))),(((9,(10,(11,12))),21),24)),29),20),((8,16),15)),17),18),28))));
tree B_20.17 = [&U] [&W 1/100] (1,(2,(3,(((((((((4,19),(((5,23),(22,26)),25)),(6,(((7,27),13),14))),(((9,(10,(11,12))),21),24)),20,29),((8,16),15)),17),18),28))));
tree B_20.18 = [&U] [&W 1/100] (1,(2,(3,((((((((((4,19),(((5,23),(22,26)),25)),(6,(((7,27),13),14))),(((9,(10,(11,12))),21),24)),20),29),((8,16),15)),17),18),28))));
tree B_20.19 = [&U] [&W 1/100] (1,(2,(3,((((((((((4,19),(((5,23),(22,26)),25)),(((9,(10,(11,12))),21),24)),(6,(((7,27),13),14))),20),29),((8,16),15)),17),18),28))));
tree B_20.20 = [&U] [&W 1/100] (1,(2,(3,(((((((((4,19),(((5,23),(22,26)),25)),((6,((7,27),(13,14))),(((9,(10,(11,12))),21),24))),20),29),((8,16),15)),17),18),28))));
tree B_20.21 = [&U] [&W 1/100] (1,(2,(3,(((((((((4,19),(((5,23),(22,26)),25)),((6,(((7,27),14),13)),(((9,(10,(11,12))),21),24))),20),29),((8,16),15)),17),18),28))));
tree B_20.22 = [&U] [&W 1/100] (1,(2,(3,(((((((((4,19),(((5,23),(22,26)),25)),((6,(((7,27),13),14)),((9,((10,(11,12)),21)),24))),20),29),((8,16),15)),17),18),28))));
tree B_20.23 = [&U] [&W 1/100] (1,(2,(3,(((((((((4,19),(((5,23),(22,26)),25)),((6,(((7,27),13),14)),(((9,21),(10,(11,12))),24))),20),29),((8,16),15)),17),18),28))));
tree B_20.24 = [&U] [&W 1/100] (1,(2,(3,(((((((4,19),(((5,23),(22,26)),25)),((6,(((7,27),13),14)),(((9,(10,(11,12))),21),24))),(((8,16),15),20)),29),17),(18,28)))));
tree B_20.25 = [&U] [&W 1/100] (1,(2,(3,(((((((4,19),(((5,23),(22,26)),25)),((6,(((7,27),13),14)),(((9,(10,(11,12))),21),24))),(((8,15),16),20)),29),17),(18,28)))));
tree B_20.26 = [&U] [&W 1/100] (1,(2,(3,(((((((4,19),(((5,23),(22,26)),25)),((6,(((7,27),13),14)),(((9,(10,(11,12))),21),24))),((8,(15,16)),20)),29),17),(18,28)))));
tree B_20.27 = [&U] [&W 1/100] (1,(2,(3,((((((((4,19),(((5,23),(22,26)),25)),((6,(((7,27),13),14)),(((9,(10,(11,12))),21),24))),20),29),(8,(15,16))),17),(18,28)))));
tree B_20.28 = [&U] [&W 1/100] (1,(2,(3,((((((((4,19),(((5,23),(22,26)),25)),((6,(((7,27),13),14)),(((9,(10,(11,12))),21),24))),20),29),((8,15),16)),17),(18,28)))));
tree B_20.29 = [&U] [&W 1/100] (1,(2,(3,(((((((4,19),(((5,23),(22,26)),25)),((6,(((7,27),13),14)),(((9,(10,(11,12))),21),24))),20,29),((8,16),15)),17),(18,28)))));
tree B_20.30 = [&U] [&W 1/100] (1,(2,(3,(((((((4,19),(((5,23),(22,26)),25)),((6,(((7,27),13),14)),(((9,(10,(11,12))),21),24))),29),(((8,16),15),20)),17),(18,28)))));
tree B_20.31 = [&U] [&W 1/100] (1,(2,(3,((((((((4,19),(((5,23),(22,26)),25)),((6,(((7,27),13),14)),(((9,(10,(11,12))),21),24))),29),20),((8,16),15)),17),(18,28)))));
tree B_20.32 = [&U] [&W 1/100] (1,(2,(3,(((((((((4,19),(((5,23),(22,26)),25)),(6,(((7,27),13),14))),(((9,(10,(11,12))),21),24)),29),20),((8,16),15)),17),18,28))));
tree B_20.33 = [&U] [&W 1/100] (1,(2,(3,((((((((4,19),(((5,23),(22,26)),25)),(6,(((7,27),13),14))),(((9,(10,(11,12))),21),24)),20,29),((8,16),15)),17),18,28))));
tree B_20.34 = [&U] [&W 1/100] (1,(2,(3,(((((((((4,19),(((5,23),(22,26)),25)),(((9,(10,(11,12))),21),24)),(6,(((7,27),13),14))),29),20),((8,16),15)),17),18,28))));
tree B_20.35 = [&U] [&W 1/100] (1,(2,(3,((((((((4,19),(((5,23),(22,26)),25)),(((9,(10,(11,12))),21),24)),(6,(((7,27),13),14))),20,29),((8,16),15)),17),18,28))));
tree B_20.36 = [&U] [&W 1/100] (1,(2,(3,(((((((((4,19),(((5,23),(22,26)),25)),(((9,(10,(11,12))),21),24)),(6,(((7,27),13),14))),20),29),((8,16),15)),17),18,28))));
tree B_20.37 = [&U] [&W 1/100] (1,(2,(3,(((((((((4,19),(((5,23),(22,26)),25)),(6,(((7,27),13),14))),(((9,(10,(11,12))),21),24)),20),29),((8,16),15)),17),18,28))));
tree B_20.38 = [&U] [&W 1/100] (1,(2,(3,((((((((4,19),(((5,23),(22,26)),25)),((6,(((7,27),13),14)),((9,((10,(11,12)),21)),24))),20),29),((8,16),15)),17),(18,28)))));
tree B_20.39 = [&U] [&W 1/100] (1,(2,(3,((((((((4,19),(((5,23),(22,26)),25)),((6,(((7,27),13),14)),(((9,21),(10,(11,12))),24))),20),29),((8,16),15)),17),(18,28)))));
tree B_20.40 = [&U] [&W 1/100] (1,(2,(3,((((((((4,19),(((5,23),(22,26)),25)),((6,((7,27),(13,14))),(((9,(10,(11,12))),21),24))),20),29),((8,16),15)),17),(18,28)))));
tree B_20.41 = [&U] [&W 1/100] (1,(2,(3,((((((((4,19),(((5,23),(22,26)),25)),((6,(((7,27),14),13)),(((9,(10,(11,12))),21),24))),20),29),((8,16),15)),17),(18,28)))));
tree B_20.42 = [&U] [&W 1/100] (1,(2,((3,18),(((((((4,19),(((5,23),(22,26)),25)),((6,(((7,27),13),14)),(((9,(10,(11,12))),21),24))),20),29),((8,16),15)),(17,28)))));
tree B_20.43 = [&U] [&W 1/100] (1,(2,((3,18),(((((((4,19),(((5,23),(22,26)),25)),((6,(((7,27),13),14)),(((9,(10,(11,12))),21),24))),(((8,16),15),20)),29),17),28))));
tree B_20.44 = [&U] [&W 1/100] (1,(2,((3,18),(((((((4,19),(((5,23),(22,26)),25)),((6,(((7,27),13),14)),(((9,(10,(11,12))),21),24))),(((8,15),16),20)),29),17),28))));
tree B_20.45 = [&U] [&W 1/100] (1,(2,((3,18),(((((((4,19),(((5,23),(22,26)),25)),((6,(((7,27),13),14)),(((9,(10,(11,12))),21),24))),((8,(15,16)),20)),29),17),28))));
tree B_20.46 = [&U] [&W 1/100] (1,(2,((3,18),((((((((4,19),(((5,23),(22,26)),25)),((6,(((7,27),13),14)),(((9,(10,(11,12))),21),24))),20),29),(8,(15,16))),17),28))));
tree B_20.47 = [&U] [&W 1/100] (1,(2,((3,18),((((((((4,19),(((5,23),(22,26)),25)),((6,(((7,27),13),14)),(((9,(10,(11,12))),21),24))),20),29),((8,15),16)),17),28))));
tree B_20.48 = [&U] [&W 1/100] (1,(2,((3,18),(((((((4,19),(((5,23),(22,26)),25)),((6,(((7,27),13),14)),(((9,(10,(11,12))),21),24))),20,29),((8,16),15)),17),28))));
tree B_20.49 = [&U] [&W 1/100] (1,(2,((3,18),(((((((4,19),(((5,23),(22,26)),25)),((6,(((7,27),13),14)),(((9,(10,(11,12))),21),24))),29),(((8,16),15),20)),17),28))));
tree B_20.50 = [&U] [&W 1/100] (1,(2,((3,18),((((((((4,19),(((5,23),(22,26)),25)),((6,(((7,27),13),14)),(((9,(10,(11,12))),21),24))),29),20),((8,16),15)),17),28))));
tree B_20.51 = [&U] [&W 1/100] (1,(2,((3,18),(((((((((4,19),(((5,23),(22,26)),25)),(6,(((7,27),13),14))),(((9,(10,(11,12))),21),24)),29),20),((8,16),15)),17),28))));
tree B_20.52 = [&U] [&W 1/100] (1,(2,((3,18),((((((((4,19),(((5,23),(22,26)),25)),(6,(((7,27),13),14))),(((9,(10,(11,12))),21),24)),20,29),((8,16),15)),17),28))));
tree B_20.53 = [&U] [&W 1/100] (1,(2,((3,18),(((((((((4,19),(((5,23),(22,26)),25)),(((9,(10,(11,12))),21),24)),(6,(((7,27),13),14))),29),20),((8,16),15)),17),28))));
tree B_20.54 = [&U] [&W 1/100] (1,(2,((3,18),((((((((4,19),(((5,23),(22,26)),25)),(((9,(10,(11,12))),21),24)),(6,(((7,27),13),14))),20,29),((8,16),15)),17),28))));
tree B_20.55 = [&U] [&W 1/100] (1,(2,((3,18),(((((((((4,19),(((5,23),(22,26)),25)),(((9,(10,(11,12))),21),24)),(6,(((7,27),13),14))),20),29),((8,16),15)),17),28))));
tree B_20.56 = [&U] [&W 1/100] (1,(2,((3,18),(((((((((4,19),(((5,23),(22,26)),25)),(6,(((7,27),13),14))),(((9,(10,(11,12))),21),24)),20),29),((8,16),15)),17),28))));
tree B_20.57 = [&U] [&W 1/100] (1,(2,((3,18),((((((((4,19),(((5,23),(22,26)),25)),((6,(((7,27),13),14)),((9,((10,(11,12)),21)),24))),20),29),((8,16),15)),17),28))));
tree B_20.58 = [&U] [&W 1/100] (1,(2,((3,18),((((((((4,19),(((5,23),(22,26)),25)),((6,(((7,27),13),14)),(((9,21),(10,(11,12))),24))),20),29),((8,16),15)),17),28))));
tree B_20.59 = [&U] [&W 1/100] (1,(2,((3,18),((((((((4,19),(((5,23),(22,26)),25)),((6,((7,27),(13,14))),(((9,(10,(11,12))),21),24))),20),29),((8,16),15)),17),28))));
tree B_20.60 = [&U] [&W 1/100] (1,(2,((3,18),((((((((4,19),(((5,23),(22,26)),25)),((6,(((7,27),14),13)),(((9,(10,(11,12))),21),24))),20),29),((8,16),15)),17),28))));
tree B_20.61 = [&U] [&W 1/100] (1,(2,(3,(((((((((4,19),(((5,23),(22,26)),25)),((6,(((7,27),13),14)),(((9,(10,(11,12))),21),24))),20),29),17),28),((8,16),15)),18))));
tree B_20.62 = [&U] [&W 1/100] (1,(2,(3,((((((((4,19),(((5,23),(22,26)),25)),((6,(((7,27),13),14)),(((9,(10,(11,12))),21),24))),(((8,16),15),20)),29),17),28),18))));
tree B_20.63 = [&U] [&W 1/100] (1,(2,(3,(((((((((4,19),(((5,23),(22,26)),25)),((6,(((7,27),13),14)),(((9,(10,(11,12))),21),24))),20),29),17),28),((8,15),16)),18))));
tree B_20.64 = [&U] [&W 1/100] (1,(2,(3,((((((((4,19),(((5,23),(22,26)),25)),((6,(((7,27),13),14)),(((9,(10,(11,12))),21),24))),(((8,15),16),20)),29),17),28),18))));
tree B_20.65 = [&U] [&W 1/100] (1,(2,(3,(((((((((4,19),(((5,23),(22,26)),25)),((6,(((7,27),13),14)),(((9,(10,(11,12))),21),24))),20),29),17),28),(8,(15,16))),18))));
tree B_20.66 = [&U] [&W 1/100] (1,(2,(3,((((((((4,19),(((5,23),(22,26)),25)),((6,(((7,27),13),14)),(((9,(10,(11,12))),21),24))),((8,(15,16)),20)),29),17),28),18))));
tree B_20.67 = [&U] [&W 1/100] (1,(2,(3,(((((((((4,19),(((5,23),(22,26)),25)),((6,(((7,27),13),14)),(((9,(10,(11,12))),21),24))),20),29),(8,(15,16))),17),28),18))));
tree B_20.68 = [&U] [&W 1/100] (1,(2,(3,(((((((((4,19),(((5,23),(22,26)),25)),((6,(((7,27),13),14)),(((9,(10,(11,12))),21),24))),20),29),((8,15),16)),17),28),18))));
tree B_20.69 = [&U] [&W 1/100] (1,(2,(3,((((((((4,19),(((5,23),(22,26)),25)),((6,(((7,27),13),14)),(((9,(10,(11,12))),21),24))),20,29),((8,16),15)),17),28),18))));
tree B_20.70 = [&U] [&W 1/100] (1,(2,(3,((((((((4,19),(((5,23),(22,26)),25)),((6,(((7,27),13),14)),(((9,(10,(11,12))),21),24))),29),(((8,16),15),20)),17),28),18))));
tree B_20.71 = [&U] [&W 1/100] (1,(2,(3,(((((((((4,19),(((5,23),(22,26)),25)),((6,(((7,27),13),14)),(((9,(10,(11,12))),21),24))),29),20),((8,16),15)),17),28),18))));
tree B_20.72 = [&U] [&W 1/100] (1,(2,(3,((((((((((4,19),(((5,23),(22,26)),25)),(6,(((7,27),13),14))),(((9,(10,(11,12))),21),24)),29),20),((8,16),15)),17),28),18))));
tree B_20.73 = [&U] [&W 1/100] (1,(2,(3,(((((((((4,19),(((5,23),(22,26)),25)),(6,(((7,27),13),14))),(((9,(10,(11,12))),21),24)),20,29),((8,16),15)),17),28),18))));
tree B_20.74 = [&U] [&W 1/100] (1,(2,(3,((((((((((4,19),(((5,23),(22,26)),25)),(((9,(10,(11,12))),21),24)),(6,(((7,27),13),14))),29),20),((8,16),15)),17),28),18))));
tree B_20.75 = [&U] [&W 1/100] (1,(2,(3,(((((((((4,19),(((5,23),(22,26)),25)),(((9,(10,(11,12))),21),24)),(6,(((7,27),13),14))),20,29),((8,16),15)),17),28),18))));
tree B_20.76 = [&U] [&W 1/100] (1,(2,(3,((((((((((4,19),(((5,23),(22,26)),25)),(((9,(10,(11,12))),21),24)),(6,(((7,27),13),14))),20),29),((8,16),15)),17),28),18))));
tree B_20.77 = [&U] [&W 1/100] (1,(2,(3,((((((((((4,19),(((5,23),(22,26)),25)),(6,(((7,27),13),14))),(((9,(10,(11,12))),21),24)),20),29),((8,16),15)),17),28),18))));
tree B_20.78 = [&U] [&W 1/100] (1,(2,(3,(((((((((4,19),(((5,23),(22,26)),25)),((6,(((7,27),13),14)),((9,((10,(11,12)),21)),24))),20),29),((8,16),15)),17),28),18))));
tree B_20.79 = [&U] [&W 1/100] (1,(2,(3,(((((((((4,19),(((5,23),(22,26)),25)),((6,(((7,27),13),14)),(((9,21),(10,(11,12))),24))),20),29),((8,16),15)),17),28),18))));
tree B_20.80 = [&U] [&W 1/100] (1,(2,(3,(((((((((4,19),(((5,23),(22,26)),25)),((6,((7,27),(13,14))),(((9,(10,(11,12))),21),24))),20),29),((8,16),15)),17),28),18))));
tree B_20.81 = [&U] [&W 1/100] (1,(2,(3,(((((((((4,19),(((5,23),(22,26)),25)),((6,(((7,27),14),13)),(((9,(10,(11,12))),21),24))),20),29),((8,16),15)),17),28),18))));
tree B_20.82 = [&U] [&W 1/100] (1,(2,(3,(((((((4,19),(((5,23),(22,26)),25)),((6,(((7,27),13),14)),(((9,(10,(11,12))),21),24))),(((8,16),15),20)),29),(17,28)),18))));
tree B_20.83 = [&U] [&W 1/100] (1,(2,(3,(((((((4,19),(((5,23),(22,26)),25)),((6,(((7,27),13),14)),(((9,(10,(11,12))),21),24))),(((8,15),16),20)),29),(17,28)),18))));
tree B_20.84 = [&U] [&W 1/100] (1,(2,(3,(((((((4,19),(((5,23),(22,26)),25)),((6,(((7,27),13),14)),(((9,(10,(11,12))),21),24))),((8,(15,16)),20)),29),(17,28)),18))));
tree B_20.85 = [&U] [&W 1/100] (1,(2,(3,(((((((((4,19),(((5,23),(22,26)),25)),((6,(((7,27),13),14)),(((9,(10,(11,12))),21),24))),29),20),17),28),((8,16),15)),18))));
tree B_20.86 = [&U] [&W 1/100] (1,(2,(3,((((((((4,19),(((5,23),(22,26)),25)),((6,(((7,27),13),14)),(((9,(10,(11,12))),21),24))),20,29),17),28),((8,16),15)),18))));
tree B_20.87 = [&U] [&W 1/100] (1,(2,(3,((((((((4,19),(((5,23),(22,26)),25)),((6,(((7,27),13),14)),(((9,(10,(11,12))),21),24))),20),29),(8,(15,16))),(17,28)),18))));
tree B_20.88 = [&U] [&W 1/100] (1,(2,(3,((((((((4,19),(((5,23),(22,26)),25)),((6,(((7,27),13),14)),(((9,(10,(11,12))),21),24))),20),29),((8,15),16)),(17,28)),18))));
tree B_20.89 = [&U] [&W 1/100] (1,(2,(3,(((((((4,19),(((5,23),(22,26)),25)),((6,(((7,27),13),14)),(((9,(10,(11,12))),21),24))),20,29),((8,16),15)),(17,28)),18))));
tree B_20.90 = [&U] [&W 1/100] (1,(2,(3,(((((((4,19),(((5,23),(22,26)),25)),((6,(((7,27),13),14)),(((9,(10,(11,12))),21),24))),29),(((8,16),15),20)),(17,28)),18))));
tree B_20.91 = [&U] [&W 1/100] (1,(2,(3,((((((((4,19),(((5,23),(22,26)),25)),((6,(((7,27),13),14)),(((9,(10,(11,12))),21),24))),29),20),((8,16),15)),(17,28)),18))));
tree B_20.92 = [&U] [&W 1/100] (1,(2,(3,(((((((((4,19),(((5,23),(22,26)),25)),(6,(((7,27),13),14))),(((9,(10,(11,12))),21),24)),29),20),((8,16),15)),(17,28)),18))));
tree B_20.93 = [&U] [&W 1/100] (1,(2,(3,((((((((4,19),(((5,23),(22,26)),25)),(6,(((7,27),13),14))),(((9,(10,(11,12))),21),24)),20,29),((8,16),15)),(17,28)),18))));
tree B_20.94 = [&U] [&W 1/100] (1,(2,(3,(((((((((4,19),(((5,23),(22,26)),25)),(6,(((7,27),13),14))),(((9,(10,(11,12))),21),24)),20),29),((8,16),15)),(17,28)),18))));
tree B_20.95 = [&U] [&W 1/100] (1,(2,(3,((((((((4,19),(((5,23),(22,26)),25)),((6,(((7,27),13),14)),((9,((10,(11,12)),21)),24))),20),29),((8,16),15)),(17,28)),18))));
tree B_20.96 = [&U] [&W 1/100] (1,(2,(3,((((((((4,19),(((5,23),(22,26)),25)),((6,(((7,27),13),14)),(((9,21),(10,(11,12))),24))),20),29),((8,16),15)),(17,28)),18))));
tree B_20.97 = [&U] [&W 1/100] (1,(2,(3,((((((((4,19),(((5,23),(22,26)),25)),((6,((7,27),(13,14))),(((9,(10,(11,12))),21),24))),20),29),((8,16),15)),(17,28)),18))));
tree B_20.98 = [&U] [&W 1/100] (1,(2,(3,((((((((4,19),(((5,23),(22,26)),25)),((6,(((7,27),14),13)),(((9,(10,(11,12))),21),24))),20),29),((8,16),15)),(17,28)),18))));
tree B_20.99 = [&U] [&W 1/100] (1,(2,(3,(((((((4,19),(((5,23),(22,26)),25)),((6,(((7,27),13),14)),(((9,(10,(11,12))),21),24))),((((8,16),15),20),29)),17),18),28))));
tree B_20.100 = [&U] [&W 1/100] (1,(2,(3,(((((((((4,19),(((5,23),(22,26)),25)),(6,(((7,27),13),14))),(((9,(10,(11,12))),21),24)),29),(((8,16),15),20)),17),18),28))));

[Trees found in bootstrap replicate #21 (seed=1164524573)]
tree B_21.1 = [&U] [&W 1/100] (1,(2,(((3,18),27),((((((((4,19),(5,23)),(6,((7,14),13))),(((9,((10,(11,12)),22)),21),24)),25),17),((((16,26),20),28),29)),(8,15)))));
tree B_21.2 = [&U] [&W 1/100] (1,(2,(((3,18),27),(((((((((4,19),(5,23)),(6,((7,14),13))),(((9,((10,(11,12)),22)),21),24)),25),17),15),((((16,26),20),28),29)),8))));
tree B_21.3 = [&U] [&W 1/100] (1,(2,(((3,18),27),((((((((4,19),(5,23)),(6,((7,14),13))),(((9,((10,(11,12)),22)),21),24)),25),17),(((16,26),20),28,29)),(8,15)))));
tree B_21.4 = [&U] [&W 1/100] (1,(2,(((3,18),27),(((((((((4,19),(5,23)),(6,((7,14),13))),(((9,((10,(11,12)),22)),21),24)),25),17),28),(((16,26),20),29)),(8,15)))));
tree B_21.5 = [&U] [&W 1/100] (1,(2,(((3,18),27),(((((((((4,19),(5,23)),(6,((7,14),13))),(((9,((10,(11,12)),22)),21),24)),25),17),(((16,26),20),29)),28),(8,15)))));
tree B_21.6 = [&U] [&W 1/100] (1,(2,(((3,18),27),((((((((4,19),(5,23)),(6,((7,14),13))),(((9,((10,(11,12)),22)),21),24)),25),17),((((16,26),20),29),28)),(8,15)))));
tree B_21.7 = [&U] [&W 1/100] (1,(2,(((3,18),27),((((((((4,19),(5,23)),(6,((7,14),13))),(((9,((10,(11,12)),22)),21),24)),25),17),(((16,26),20,28),29)),(8,15)))));
tree B_21.8 = [&U] [&W 1/100] (1,(2,(((3,18),27),((((((((4,19),(5,23)),(6,(7,(13,14)))),(((9,((10,(11,12)),22)),21),24)),25),17),((((16,26),20),28),29)),(8,15)))));
tree B_21.9 = [&U] [&W 1/100] (1,(2,(((3,18),27),((((((((4,19),(5,23)),(6,((7,13),14))),(((9,((10,(11,12)),22)),21),24)),25),17),((((16,26),20),28),29)),(8,15)))));
tree B_21.10 = [&U] [&W 1/100] (1,(2,((3,(18,27)),((((((((4,19),(5,23)),(6,((7,14),13))),(((9,((10,(11,12)),22)),21),24)),25),17),((((16,26),20),28),29)),(8,15)))));
tree B_21.11 = [&U] [&W 1/100] (1,(2,((3,27),(((((((((4,19),(5,23)),(6,((7,14),13))),(((9,((10,(11,12)),22)),21),24)),25),17),((((16,26),20),28),29)),(8,15)),18))));
tree B_21.12 = [&U] [&W 1/100] (1,(2,(((3,27),((((((((4,19),(5,23)),(6,((7,14),13))),(((9,((10,(11,12)),22)),21),24)),25),17),((((16,26),20),28),29)),(8,15))),18)));
tree B_21.13 = [&U] [&W 1/100] (1,(2,((3,27),((((((((4,19),(5,23)),(6,((7,14),13))),(((9,((10,(11,12)),22)),21),24)),25),17),((((16,26),20),28),29)),((8,15),18)))));
tree B_21.14 = [&U] [&W 1/100] (1,(2,((3,27),(((((((((4,19),(5,23)),(6,((7,14),13))),(((9,((10,(11,12)),22)),21),24)),25),17),((((16,26),20),28),29)),18),(8,15)))));
tree B_21.15 = [&U] [&W 1/100] (1,(2,(((3,27),18),((((((((4,19),(5,23)),(6,((7,14),13))),(((9,((10,(11,12)),22)),21),24)),25),17),((((16,26),20),28),29)),(8,15)))));
tree B_21.16 = [&U] [&W 1/100] (1,(2,(((3,18),27),((((((((4,19),(5,23)),(6,((7,14),13))),(((9,(10,((11,12),22))),21),24)),25),17),((((16,26),20),28),29)),(8,15)))));
tree B_21.17 = [&U] [&W 1/100] (1,(2,(((3,18),27),((((((((4,19),(5,23)),(6,((7,14),13))),(((9,((10,22),(11,12))),21),24)),25),17),((((16,26),20),28),29)),(8,15)))));
tree B_21.18 = [&U] [&W 1/100] (1,(2,(((3,18),27),(((((((((4,19),(5,23)),(6,((7,14),13))),(((9,((10,(11,12)),22)),21),24)),25),17),15),(((16,26),20),28,29)),8))));
tree B_21.19 = [&U] [&W 1/100] (1,(2,(((3,18),27),((((((((((4,19),(5,23)),(6,((7,14),13))),(((9,((10,(11,12)),22)),21),24)),25),17),15),28),(((16,26),20),29)),8))));
tree B_21.20 = [&U] [&W 1/100] (1,(2,(((3,18),27),((((((((((4,19),(5,23)),(6,((7,14),13))),(((9,((10,(11,12)),22)),21),24)),25),17),15),(((16,26),20),29)),28),8))));
tree B_21.21 = [&U] [&W 1/100] (1,(2,(((3,18),27),(((((((((4,19),(5,23)),(6,((7,14),13))),(((9,((10,(11,12)),22)),21),24)),25),17),15,28),(((16,26),20),29)),8))));
tree B_21.22 = [&U] [&W 1/100] (1,(2,(((3,18),27),((((((((((4,19),(5,23)),(6,((7,14),13))),(((9,((10,(11,12)),22)),21),24)),25),17),28),15),(((16,26),20),29)),8))));
tree B_21.23 = [&U] [&W 1/100] (1,(2,(((3,18),27),(((((((((4,19),(5,23)),(6,((7,14),13))),(((9,((10,(11,12)),22)),21),24)),25),17),15),((((16,26),20),29),28)),8))));
tree B_21.24 = [&U] [&W 1/100] (1,(2,(((3,18),27),(((((((((4,19),(5,23)),(6,((7,14),13))),(((9,((10,(11,12)),22)),21),24)),25),17),15),(((16,26),20,28),29)),8))));
tree B_21.25 = [&U] [&W 1/100] (1,(2,((3,(18,27)),(((((((((4,19),(5,23)),(6,((7,14),13))),(((9,((10,(11,12)),22)),21),24)),25),17),15),((((16,26),20),28),29)),8))));
tree B_21.26 = [&U] [&W 1/100] (1,(2,((3,27),((((((((((4,19),(5,23)),(6,((7,14),13))),(((9,((10,(11,12)),22)),21),24)),25),17),15),((((16,26),20),28),29)),8),18))));
tree B_21.27 = [&U] [&W 1/100] (1,(2,(((3,27),(((((((((4,19),(5,23)),(6,((7,14),13))),(((9,((10,(11,12)),22)),21),24)),25),17),15),((((16,26),20),28),29)),8)),18)));
tree B_21.28 = [&U] [&W 1/100] (1,(2,((3,27),(((((((((4,19),(5,23)),(6,((7,14),13))),(((9,((10,(11,12)),22)),21),24)),25),17),15),((((16,26),20),28),29)),(8,18)))));
tree B_21.29 = [&U] [&W 1/100] (1,(2,((3,27),((((((((((4,19),(5,23)),(6,((7,14),13))),(((9,((10,(11,12)),22)),21),24)),25),17),15),((((16,26),20),28),29)),18),8))));
tree B_21.30 = [&U] [&W 1/100] (1,(2,(((3,27),18),(((((((((4,19),(5,23)),(6,((7,14),13))),(((9,((10,(11,12)),22)),21),24)),25),17),15),((((16,26),20),28),29)),8))));
tree B_21.31 = [&U] [&W 1/100] (1,(2,(((3,18),27),(((((((((4,19),(5,23)),(6,(7,(13,14)))),(((9,((10,(11,12)),22)),21),24)),25),17),15),((((16,26),20),28),29)),8))));
tree B_21.32 = [&U] [&W 1/100] (1,(2,(((3,18),27),(((((((((4,19),(5,23)),(6,((7,13),14))),(((9,((10,(11,12)),22)),21),24)),25),17),15),((((16,26),20),28),29)),8))));
tree B_21.33 = [&U] [&W 1/100] (1,(2,(((3,18),27),(((((((((4,19),(5,23)),(6,((7,14),13))),(((9,(10,((11,12),22))),21),24)),25),17),15),((((16,26),20),28),29)),8))));
tree B_21.34 = [&U] [&W 1/100] (1,(2,(((3,18),27),(((((((((4,19),(5,23)),(6,((7,14),13))),(((9,((10,22),(11,12))),21),24)),25),17),15),((((16,26),20),28),29)),8))));
tree B_21.35 = [&U] [&W 1/100] (1,(2,((((3,18),27),(((((((((4,19),5),(6,((7,14),13))),(((9,((10,(11,12)),22)),21),24)),25),17),15),((((16,26),20),28),29)),8)),23)));
tree B_21.36 = [&U] [&W 1/100] (1,(2,(((3,18),27),(((((((((4,19),(5,23)),(6,((7,14),13))),(((9,(10,(11,12))),21),24)),25),17),15),((((16,26),20),28),22,29)),8))));
tree B_21.37 = [&U] [&W 1/100] (1,(2,(((3,18),27),(((((((((4,19),(5,23)),(6,((7,14),13))),(((9,(10,(11,12))),21),24)),25),17),15),((((16,26),20),28),(22,29))),8))));
tree B_21.38 = [&U] [&W 1/100] (1,(2,(((3,18),27),(((((((((4,19),(5,23)),(6,((7,14),13))),(((9,(10,(11,12))),21),24)),25),17),15),(((16,26),20),(22,28),29)),8))));
tree B_21.39 = [&U] [&W 1/100] (1,(2,(((3,18),27),(((((((((4,19),(5,23)),(6,((7,14),13))),(((9,(10,(11,12))),21),24)),25),17),15),(((16,26),20),22,28,29)),8))));
tree B_21.40 = [&U] [&W 1/100] (1,(2,(((3,18),27),((((((((4,19),(5,23)),(6,((7,14),13))),(((9,((10,(11,12)),22)),21),24)),25),17),(((16,26),20),28,29)),(8,15)))));
tree B_21.41 = [&U] [&W 1/100] (1,(2,((3,(18,27)),((((((((4,19),(5,23)),(6,((7,14),13))),(((9,((10,(11,12)),22)),21),24)),25),17),(((16,26),20),28,29)),(8,15)))));
tree B_21.42 = [&U] [&W 1/100] (1,(2,((3,27),(((((((((4,19),(5,23)),(6,((7,14),13))),(((9,((10,(11,12)),22)),21),24)),25),17),(((16,26),20),28,29)),(8,15)),18))));
tree B_21.43 = [&U] [&W 1/100] (1,(2,(((3,27),((((((((4,19),(5,23)),(6,((7,14),13))),(((9,((10,(11,12)),22)),21),24)),25),17),(((16,26),20),28,29)),(8,15))),18)));
tree B_21.44 = [&U] [&W 1/100] (1,(2,((3,27),((((((((4,19),(5,23)),(6,((7,14),13))),(((9,((10,(11,12)),22)),21),24)),25),17),(((16,26),20),28,29)),((8,15),18)))));
tree B_21.45 = [&U] [&W 1/100] (1,(2,((3,27),(((((((((4,19),(5,23)),(6,((7,14),13))),(((9,((10,(11,12)),22)),21),24)),25),17),(((16,26),20),28,29)),18),(8,15)))));
tree B_21.46 = [&U] [&W 1/100] (1,(2,(((3,27),18),((((((((4,19),(5,23)),(6,((7,14),13))),(((9,((10,(11,12)),22)),21),24)),25),17),(((16,26),20),28,29)),(8,15)))));
tree B_21.47 = [&U] [&W 1/100] (1,(2,(((3,18),27),((((((((4,19),(5,23)),(6,(7,(13,14)))),(((9,((10,(11,12)),22)),21),24)),25),17),(((16,26),20),28,29)),(8,15)))));
tree B_21.48 = [&U] [&W 1/100] (1,(2,(((3,18),27),((((((((4,19),(5,23)),(6,((7,13),14))),(((9,((10,(11,12)),22)),21),24)),25),17),(((16,26),20),28,29)),(8,15)))));
tree B_21.49 = [&U] [&W 1/100] (1,(2,(((3,18),27),((((((((4,19),(5,23)),(6,((7,14),13))),(((9,(10,((11,12),22))),21),24)),25),17),(((16,26),20),28,29)),(8,15)))));
tree B_21.50 = [&U] [&W 1/100] (1,(2,(((3,18),27),((((((((4,19),(5,23)),(6,((7,14),13))),(((9,((10,22),(11,12))),21),24)),25),17),(((16,26),20),28,29)),(8,15)))));
tree B_21.51 = [&U] [&W 1/100] (1,(2,(((3,18),27),(((((((((4,19),(5,23)),(6,((7,14),13))),(((9,((10,(11,12)),22)),21),24)),25),17),28),(8,15)),(((16,26),20),29)))));
tree B_21.52 = [&U] [&W 1/100] (1,(2,(((3,18),27),((((((((((4,19),(5,23)),(6,((7,14),13))),(((9,((10,(11,12)),22)),21),24)),25),17),28),15),8),(((16,26),20),29)))));
tree B_21.53 = [&U] [&W 1/100] (1,(2,(((3,18),27),((((((((4,19),(5,23)),(6,((7,14),13))),(((9,((10,(11,12)),22)),21),24)),25),17),28),((8,15),(((16,26),20),29))))));
tree B_21.54 = [&U] [&W 1/100] (1,(2,(((3,18),27),((((((((((4,19),(5,23)),(6,((7,14),13))),(((9,((10,(11,12)),22)),21),24)),25),17),15),28),(((16,26),20),29)),8))));
tree B_21.55 = [&U] [&W 1/100] (1,(2,((3,(18,27)),(((((((((4,19),(5,23)),(6,((7,14),13))),(((9,((10,(11,12)),22)),21),24)),25),17),28),(((16,26),20),29)),(8,15)))));
tree B_21.56 = [&U] [&W 1/100] (1,(2,((3,27),((((((((((4,19),(5,23)),(6,((7,14),13))),(((9,((10,(11,12)),22)),21),24)),25),17),28),(((16,26),20),29)),(8,15)),18))));
tree B_21.57 = [&U] [&W 1/100] (1,(2,(((3,27),(((((((((4,19),(5,23)),(6,((7,14),13))),(((9,((10,(11,12)),22)),21),24)),25),17),28),(((16,26),20),29)),(8,15))),18)));
tree B_21.58 = [&U] [&W 1/100] (1,(2,((3,27),(((((((((4,19),(5,23)),(6,((7,14),13))),(((9,((10,(11,12)),22)),21),24)),25),17),28),(((16,26),20),29)),((8,15),18)))));
tree B_21.59 = [&U] [&W 1/100] (1,(2,((3,27),((((((((((4,19),(5,23)),(6,((7,14),13))),(((9,((10,(11,12)),22)),21),24)),25),17),28),(((16,26),20),29)),18),(8,15)))));
tree B_21.60 = [&U] [&W 1/100] (1,(2,(((3,27),18),(((((((((4,19),(5,23)),(6,((7,14),13))),(((9,((10,(11,12)),22)),21),24)),25),17),28),(((16,26),20),29)),(8,15)))));
tree B_21.61 = [&U] [&W 1/100] (1,(2,(((3,18),27),(((((((((4,19),(5,23)),(6,(7,(13,14)))),(((9,((10,(11,12)),22)),21),24)),25),17),28),(((16,26),20),29)),(8,15)))));
tree B_21.62 = [&U] [&W 1/100] (1,(2,(((3,18),27),(((((((((4,19),(5,23)),(6,((7,13),14))),(((9,((10,(11,12)),22)),21),24)),25),17),28),(((16,26),20),29)),(8,15)))));
tree B_21.63 = [&U] [&W 1/100] (1,(2,(((3,18),27),(((((((((4,19),(5,23)),(6,((7,14),13))),(((9,(10,((11,12),22))),21),24)),25),17),28),(((16,26),20),29)),(8,15)))));
tree B_21.64 = [&U] [&W 1/100] (1,(2,(((3,18),27),(((((((((4,19),(5,23)),(6,((7,14),13))),(((9,((10,22),(11,12))),21),24)),25),17),28),(((16,26),20),29)),(8,15)))));
tree B_21.65 = [&U] [&W 1/100] (1,(2,((3,(18,27)),(((((((((4,19),(5,23)),(6,((7,14),13))),(((9,((10,(11,12)),22)),21),24)),25),17),(((16,26),20),29)),28),(8,15)))));
tree B_21.66 = [&U] [&W 1/100] (1,(2,((3,27),((((((((((4,19),(5,23)),(6,((7,14),13))),(((9,((10,(11,12)),22)),21),24)),25),17),(((16,26),20),29)),28),(8,15)),18))));
tree B_21.67 = [&U] [&W 1/100] (1,(2,(((3,27),(((((((((4,19),(5,23)),(6,((7,14),13))),(((9,((10,(11,12)),22)),21),24)),25),17),(((16,26),20),29)),28),(8,15))),18)));
tree B_21.68 = [&U] [&W 1/100] (1,(2,((3,27),(((((((((4,19),(5,23)),(6,((7,14),13))),(((9,((10,(11,12)),22)),21),24)),25),17),(((16,26),20),29)),28),((8,15),18)))));
tree B_21.69 = [&U] [&W 1/100] (1,(2,((3,27),((((((((((4,19),(5,23)),(6,((7,14),13))),(((9,((10,(11,12)),22)),21),24)),25),17),(((16,26),20),29)),28),18),(8,15)))));
tree B_21.70 = [&U] [&W 1/100] (1,(2,(((3,27),18),(((((((((4,19),(5,23)),(6,((7,14),13))),(((9,((10,(11,12)),22)),21),24)),25),17),(((16,26),20),29)),28),(8,15)))));
tree B_21.71 = [&U] [&W 1/100] (1,(2,(((3,18),27),(((((((((4,19),(5,23)),(6,(7,(13,14)))),(((9,((10,(11,12)),22)),21),24)),25),17),(((16,26),20),29)),28),(8,15)))));
tree B_21.72 = [&U] [&W 1/100] (1,(2,(((3,18),27),(((((((((4,19),(5,23)),(6,((7,13),14))),(((9,((10,(11,12)),22)),21),24)),25),17),(((16,26),20),29)),28),(8,15)))));
tree B_21.73 = [&U] [&W 1/100] (1,(2,(((3,18),27),(((((((((4,19),(5,23)),(6,((7,14),13))),(((9,(10,((11,12),22))),21),24)),25),17),(((16,26),20),29)),28),(8,15)))));
tree B_21.74 = [&U] [&W 1/100] (1,(2,(((3,18),27),(((((((((4,19),(5,23)),(6,((7,14),13))),(((9,((10,22),(11,12))),21),24)),25),17),(((16,26),20),29)),28),(8,15)))));
tree B_21.75 = [&U] [&W 1/100] (1,(2,((3,(18,27)),((((((((4,19),(5,23)),(6,((7,14),13))),(((9,((10,(11,12)),22)),21),24)),25),17),((((16,26),20),29),28)),(8,15)))));
tree B_21.76 = [&U] [&W 1/100] (1,(2,((3,27),(((((((((4,19),(5,23)),(6,((7,14),13))),(((9,((10,(11,12)),22)),21),24)),25),17),((((16,26),20),29),28)),(8,15)),18))));
tree B_21.77 = [&U] [&W 1/100] (1,(2,(((3,27),((((((((4,19),(5,23)),(6,((7,14),13))),(((9,((10,(11,12)),22)),21),24)),25),17),((((16,26),20),29),28)),(8,15))),18)));
tree B_21.78 = [&U] [&W 1/100] (1,(2,((3,27),((((((((4,19),(5,23)),(6,((7,14),13))),(((9,((10,(11,12)),22)),21),24)),25),17),((((16,26),20),29),28)),((8,15),18)))));
tree B_21.79 = [&U] [&W 1/100] (1,(2,((3,27),(((((((((4,19),(5,23)),(6,((7,14),13))),(((9,((10,(11,12)),22)),21),24)),25),17),((((16,26),20),29),28)),18),(8,15)))));
tree B_21.80 = [&U] [&W 1/100] (1,(2,(((3,27),18),((((((((4,19),(5,23)),(6,((7,14),13))),(((9,((10,(11,12)),22)),21),24)),25),17),((((16,26),20),29),28)),(8,15)))));
tree B_21.81 = [&U] [&W 1/100] (1,(2,(((3,18),27),((((((((4,19),(5,23)),(6,(7,(13,14)))),(((9,((10,(11,12)),22)),21),24)),25),17),((((16,26),20),29),28)),(8,15)))));
tree B_21.82 = [&U] [&W 1/100] (1,(2,(((3,18),27),((((((((4,19),(5,23)),(6,((7,13),14))),(((9,((10,(11,12)),22)),21),24)),25),17),((((16,26),20),29),28)),(8,15)))));
tree B_21.83 = [&U] [&W 1/100] (1,(2,(((3,18),27),((((((((4,19),(5,23)),(6,((7,14),13))),(((9,(10,((11,12),22))),21),24)),25),17),((((16,26),20),29),28)),(8,15)))));
tree B_21.84 = [&U] [&W 1/100] (1,(2,(((3,18),27),((((((((4,19),(5,23)),(6,((7,14),13))),(((9,((10,22),(11,12))),21),24)),25),17),((((16,26),20),29),28)),(8,15)))));
tree B_21.85 = [&U] [&W 1/100] (1,(2,((3,(18,27)),((((((((4,19),(5,23)),(6,((7,14),13))),(((9,((10,(11,12)),22)),21),24)),25),17),(((16,26),20,28),29)),(8,15)))));
tree B_21.86 = [&U] [&W 1/100] (1,(2,((3,27),(((((((((4,19),(5,23)),(6,((7,14),13))),(((9,((10,(11,12)),22)),21),24)),25),17),(((16,26),20,28),29)),(8,15)),18))));
tree B_21.87 = [&U] [&W 1/100] (1,(2,(((3,27),((((((((4,19),(5,23)),(6,((7,14),13))),(((9,((10,(11,12)),22)),21),24)),25),17),(((16,26),20,28),29)),(8,15))),18)));
tree B_21.88 = [&U] [&W 1/100] (1,(2,((3,27),((((((((4,19),(5,23)),(6,((7,14),13))),(((9,((10,(11,12)),22)),21),24)),25),17),(((16,26),20,28),29)),((8,15),18)))));
tree B_21.89 = [&U] [&W 1/100] (1,(2,((3,27),(((((((((4,19),(5,23)),(6,((7,14),13))),(((9,((10,(11,12)),22)),21),24)),25),17),(((16,26),20,28),29)),18),(8,15)))));
tree B_21.90 = [&U] [&W 1/100] (1,(2,(((3,27),18),((((((((4,19),(5,23)),(6,((7,14),13))),(((9,((10,(11,12)),22)),21),24)),25),17),(((16,26),20,28),29)),(8,15)))));
tree B_21.91 = [&U] [&W 1/100] (1,(2,(((3,18),27),((((((((4,19),(5,23)),(6,(7,(13,14)))),(((9,((10,(11,12)),22)),21),24)),25),17),(((16,26),20,28),29)),(8,15)))));
tree B_21.92 = [&U] [&W 1/100] (1,(2,(((3,18),27),((((((((4,19),(5,23)),(6,((7,13),14))),(((9,((10,(11,12)),22)),21),24)),25),17),(((16,26),20,28),29)),(8,15)))));
tree B_21.93 = [&U] [&W 1/100] (1,(2,(((3,18),27),((((((((4,19),(5,23)),(6,((7,14),13))),(((9,(10,((11,12),22))),21),24)),25),17),(((16,26),20,28),29)),(8,15)))));
tree B_21.94 = [&U] [&W 1/100] (1,(2,(((3,18),27),((((((((4,19),(5,23)),(6,((7,14),13))),(((9,((10,22),(11,12))),21),24)),25),17),(((16,26),20,28),29)),(8,15)))));
tree B_21.95 = [&U] [&W 1/100] (1,(2,(((3,18),27),((((((((4,19),(5,23)),(6,(7,(13,14)))),(((9,((10,(11,12)),22)),21),24)),25),17),(((16,26),20),28,29)),(8,15)))));
tree B_21.96 = [&U] [&W 1/100] (1,(2,(((3,18),27),((((((((4,19),(5,23)),(6,(7,(13,14)))),(((9,(10,((11,12),22))),21),24)),25),17),((((16,26),20),28),29)),(8,15)))));
tree B_21.97 = [&U] [&W 1/100] (1,(2,(((3,18),27),((((((((4,19),(5,23)),(6,(7,(13,14)))),(((9,((10,22),(11,12))),21),24)),25),17),((((16,26),20),28),29)),(8,15)))));
tree B_21.98 = [&U] [&W 1/100] (1,(2,((3,(18,27)),((((((((4,19),(5,23)),(6,(7,(13,14)))),(((9,((10,(11,12)),22)),21),24)),25),17),((((16,26),20),28),29)),(8,15)))));
tree B_21.99 = [&U] [&W 1/100] (1,(2,((3,27),(((((((((4,19),(5,23)),(6,(7,(13,14)))),(((9,((10,(11,12)),22)),21),24)),25),17),((((16,26),20),28),29)),(8,15)),18))));
tree B_21.100 = [&U] [&W 1/100] (1,(2,(((3,27),((((((((4,19),(5,23)),(6,(7,(13,14)))),(((9,((10,(11,12)),22)),21),24)),25),17),((((16,26),20),28),29)),(8,15))),18)));

[Trees found in bootstrap replicate #22 (seed=1066605191)]
tree B_22.1 = [&U] [&W 1/100] (1,(2,(3,(((((((4,18),19),(6,((7,27),(13,14)))),((8,15),((((9,(10,(11,12))),21),24),22))),((((5,23),25,26),16),20)),(17,28)),29))));
tree B_22.2 = [&U] [&W 1/100] (1,(2,(3,(((((((4,18),19),(6,((7,27),(13,14)))),((8,15),((((9,(10,(11,12))),21),24),22))),((((5,23),25,26),20),16)),(17,28)),29))));
tree B_22.3 = [&U] [&W 1/100] (1,(2,(3,(((((((4,18),19),(6,((7,27),(13,14)))),((8,15),((((9,(10,(11,12))),21),24),22))),(((((5,23),26),25),20),16)),(17,28)),29))));
tree B_22.4 = [&U] [&W 1/100] (1,(2,(3,(((((((4,18),19),(6,((7,27),(13,14)))),((8,15),((((9,(10,(11,12))),21),24),22))),((((5,23),26),25),(16,20))),(17,28)),29))));
tree B_22.5 = [&U] [&W 1/100] (1,(2,(3,(((((((4,18),19),(6,((7,27),(13,14)))),((8,15),((((9,(10,(11,12))),21),24),22))),(((((5,23),25),26),20),16)),(17,28)),29))));
tree B_22.6 = [&U] [&W 1/100] (1,(2,(3,(((((((4,18),19),(6,((7,27),(13,14)))),((8,15),((((9,(10,(11,12))),21),24),22))),((((5,23),25),26),(16,20))),(17,28)),29))));
tree B_22.7 = [&U] [&W 1/100] (1,(2,(3,(((((((4,18),19),(6,((7,27),(13,14)))),((8,15),((((9,(10,(11,12))),21),24),22))),(((5,23),25,26),(16,20))),(17,28)),29))));
tree B_22.8 = [&U] [&W 1/100] (1,(2,(3,(((((((4,18),19),(6,((7,27),(13,14)))),((8,15),((((9,(10,(11,12))),21),24),22))),(((((5,23),25),26),16),20)),(17,28)),29))));
tree B_22.9 = [&U] [&W 1/100] (1,(2,(3,(((((((4,18),19),(6,((7,27),(13,14)))),((8,15),((((9,(10,(11,12))),21),24),22))),(((((5,23),26),25),16),20)),(17,28)),29))));
tree B_22.10 = [&U] [&W 1/100] (1,(2,(3,(((((((4,18),19),(6,((7,27),(13,14)))),((8,15),((((9,(10,(11,12))),21),24),22))),((((5,23),25,26),16),20)),29),(17,28)))));
tree B_22.11 = [&U] [&W 1/100] (1,(2,(3,((((((4,18),19),(6,((7,27),(13,14)))),((8,15),((((9,(10,(11,12))),21),24),22))),((((5,23),25,26),16),20)),((17,28),29)))));
tree B_22.12 = [&U] [&W 1/100] (1,(2,(3,((((((4,18),19),(6,((7,27),(13,14)))),((8,15),((((9,(10,(11,12))),21),24),22))),((((5,23),25,26),16),20)),(17,(28,29))))));
tree B_22.13 = [&U] [&W 1/100] (1,(2,(3,((((((4,18),19),(6,((7,27),(13,14)))),((8,15),((((9,(10,(11,12))),21),24),22))),((((5,23),25,26),16),20)),((17,29),28)))));
tree B_22.14 = [&U] [&W 1/100] (1,(2,(3,(((((((4,18),19),(6,((7,27),(13,14)))),((8,15),((((9,(10,(11,12))),21),24),22))),29),((((5,23),25,26),16),20)),(17,28)))));
tree B_22.15 = [&U] [&W 1/100] (1,(2,(3,((((((4,18),19),(6,((7,27),(13,14)))),((8,15),((((9,(10,(11,12))),21),24),22))),(((((5,23),25,26),16),20),29)),(17,28)))));
tree B_22.16 = [&U] [&W 1/100] (1,(2,(3,(((((((4,18),19),(6,((7,27),(13,14)))),29),((8,15),((((9,(10,(11,12))),21),24),22))),((((5,23),25,26),16),20)),(17,28)))));
tree B_22.17 = [&U] [&W 1/100] (1,(2,(3,((((((4,18),19),(6,((7,27),(13,14)))),(((8,15),((((9,(10,(11,12))),21),24),22)),29)),((((5,23),25,26),16),20)),(17,28)))));
tree B_22.18 = [&U] [&W 1/100] (1,(2,(3,((((((4,18),19),(6,((7,27),(13,14)))),((8,15),(((((9,(10,(11,12))),21),24),22),29))),((((5,23),25,26),16),20)),(17,28)))));
tree B_22.19 = [&U] [&W 1/100] (1,(2,(3,((((((4,18),19),(6,((7,27),(13,14)))),(((8,15),29),((((9,(10,(11,12))),21),24),22))),((((5,23),25,26),16),20)),(17,28)))));
tree B_22.20 = [&U] [&W 1/100] (1,(2,(3,((((((((4,18),19),(6,((7,27),(13,14)))),((8,15),((((9,(10,(11,12))),21),24),22))),((((5,23),25,26),16),20)),29),17),28))));
tree B_22.21 = [&U] [&W 1/100] (1,(2,(3,(((((((4,18),19),(6,((7,27),(13,14)))),((8,15),((((9,(10,(11,12))),21),24),22))),((((5,23),25,26),16),20)),17),(28,29)))));
tree B_22.22 = [&U] [&W 1/100] (1,(2,(3,((((((((4,18),19),(6,((7,27),(13,14)))),((8,15),((((9,(10,(11,12))),21),24),22))),((((5,23),25,26),16),20)),17),29),28))));
tree B_22.23 = [&U] [&W 1/100] (1,(2,(3,((((((((4,18),19),(6,((7,27),(13,14)))),((8,15),((((9,(10,(11,12))),21),24),22))),((((5,23),25,26),16),20)),17),28),29))));
tree B_22.24 = [&U] [&W 1/100] (1,(2,(3,(((((((4,18),19),(6,((7,27),(13,14)))),(((8,15),22),(((9,(10,(11,12))),21),24))),((((5,23),25,26),16),20)),(17,28)),29))));
tree B_22.25 = [&U] [&W 1/100] (1,(2,(3,((((((((4,18),19),(6,((7,27),(13,14)))),22),((8,15),(((9,(10,(11,12))),21),24))),((((5,23),25,26),16),20)),(17,28)),29))));
tree B_22.26 = [&U] [&W 1/100] (1,(2,(3,((((((((4,18),19),(6,((7,27),(13,14)))),((8,15),(((9,(10,(11,12))),21),24))),22),((((5,23),25,26),16),20)),(17,28)),29))));
tree B_22.27 = [&U] [&W 1/100] (1,(2,(3,(((((((4,18),19),(6,((7,27),(13,14)))),(((8,22),15),(((9,(10,(11,12))),21),24))),((((5,23),25,26),16),20)),(17,28)),29))));
tree B_22.28 = [&U] [&W 1/100] (1,(2,(3,(((((((4,18),19),(6,((7,27),(13,14)))),((8,(15,22)),(((9,(10,(11,12))),21),24))),((((5,23),25,26),16),20)),(17,28)),29))));
tree B_22.29 = [&U] [&W 1/100] (1,(2,(3,(((((((4,18),19),(6,((7,27),(13,14)))),((8,15),(((9,(10,(11,12))),21),24))),(((((5,23),25,26),16),20),22)),(17,28)),29))));
tree B_22.30 = [&U] [&W 1/100] (1,(2,(3,((((((((4,18),19),(6,((7,27),(13,14)))),((8,15),(((9,(10,(11,12))),21),24))),((((5,23),25,26),16),20)),22),(17,28)),29))));
tree B_22.31 = [&U] [&W 1/100] (1,(2,(3,(((((((4,18),19),(6,((7,27),(13,14)))),((8,15),(((9,(10,(11,12))),21),24))),((((5,23),25,26),16),20)),((17,28),22)),29))));
tree B_22.32 = [&U] [&W 1/100] (1,(2,(3,((((((((4,18),19),(6,((7,27),(13,14)))),((8,15),(((9,(10,(11,12))),21),24))),((((5,23),25,26),16),20)),(17,28)),22),29))));
tree B_22.33 = [&U] [&W 1/100] (1,(2,(3,(((((((4,18),19),(6,((7,27),(13,14)))),(((8,15),(((9,(10,(11,12))),21),24)),22)),((((5,23),25,26),16),20)),(17,28)),29))));
tree B_22.34 = [&U] [&W 1/100] (1,(2,(3,(((((((4,18),19),(6,((7,27),(13,14)))),((8,15),(((9,21,24),(10,(11,12))),22))),((((5,23),25,26),16),20)),(17,28)),29))));
tree B_22.35 = [&U] [&W 1/100] (1,(2,(3,(((((((4,18),19),(6,((7,27),13,14))),((8,15),((((9,(10,(11,12))),21),24),22))),((((5,23),25,26),16),20)),(17,28)),29))));
tree B_22.36 = [&U] [&W 1/100] (1,(2,(3,(((((((4,18),19),(6,(((7,27),13),14))),((8,15),((((9,(10,(11,12))),21),24),22))),((((5,23),25,26),16),20)),(17,28)),29))));
tree B_22.37 = [&U] [&W 1/100] (1,(2,(3,(((((((4,18),19),(6,((7,27),(13,14)))),((8,15),(((9,((10,(11,12)),21)),24),22))),((((5,23),25,26),16),20)),(17,28)),29))));
tree B_22.38 = [&U] [&W 1/100] (1,(2,(3,(((((((4,18),19),(6,((7,27),(13,14)))),((8,15),(((9,21),((10,(11,12)),24)),22))),((((5,23),25,26),16),20)),(17,28)),29))));
tree B_22.39 = [&U] [&W 1/100] (1,(2,(3,(((((((4,18),19),(6,((7,27),(13,14)))),((8,15),((((9,21),24),(10,(11,12))),22))),((((5,23),25,26),16),20)),(17,28)),29))));
tree B_22.40 = [&U] [&W 1/100] (1,(2,(3,(((((((4,18),19),(6,((7,27),(13,14)))),((8,15),((((9,21),(10,(11,12))),24),22))),((((5,23),25,26),16),20)),(17,28)),29))));
tree B_22.41 = [&U] [&W 1/100] (1,(2,(3,((((((4,18),19),(6,((7,27),(13,14)))),((8,15),((((9,(10,(11,12))),21),24),(22,29)))),((((5,23),25,26),16),20)),(17,28)))));
tree B_22.42 = [&U] [&W 1/100] (1,(2,(3,((((((4,18),19),(6,((7,27),(13,14)))),((8,15),(((((9,(10,(11,12))),21),24),29),22))),((((5,23),25,26),16),20)),(17,28)))));
tree B_22.43 = [&U] [&W 1/100] (1,(2,(3,(((((((4,18),19),(6,((7,27),(13,14)))),((8,15),(((9,(10,(11,12))),21),24))),((((5,23),25,26),16),20)),(17,28)),(22,29)))));
tree B_22.44 = [&U] [&W 1/100] (1,(2,(3,((((((((4,18),19),(6,((7,27),(13,14)))),((8,15),(((9,(10,(11,12))),21),24))),((((5,23),25,26),16),20)),(17,28)),29),22))));
tree B_22.45 = [&U] [&W 1/100] (1,(2,(3,(((((((4,18),19),(6,((7,27),(13,14)))),((8,15),(((9,(10,(11,12))),21),24))),((((5,23),25,26),16),20)),(17,(22,28))),29))));
tree B_22.46 = [&U] [&W 1/100] (1,(2,(3,(((((((4,18),19),(6,((7,27),(13,14)))),((8,15),(((9,(10,(11,12))),21),24))),((((5,23),25,26),16),20)),((17,22),28)),29))));
tree B_22.47 = [&U] [&W 1/100] (1,(2,((3,22),(((((((4,18),19),(6,((7,27),(13,14)))),((8,15),(((9,(10,(11,12))),21),24))),((((5,23),25,26),16),20)),(17,28)),29))));
tree B_22.48 = [&U] [&W 1/100] (1,(2,((3,(((((((4,18),19),(6,((7,27),(13,14)))),((8,15),(((9,(10,(11,12))),21),24))),((((5,23),25,26),16),20)),(17,28)),29)),22)));
tree B_22.49 = [&U] [&W 1/100] (1,(2,(3,(((((((4,18),19),(6,((7,27),(13,14)))),((8,15),(((9,(10,(11,12))),21),24))),(((((5,23),22),25,26),16),20)),(17,28)),29))));
tree B_22.50 = [&U] [&W 1/100] (1,((2,22),(3,(((((((4,18),19),(6,((7,27),(13,14)))),((8,15),(((9,(10,(11,12))),21),24))),((((5,23),25,26),16),20)),(17,28)),29))));
tree B_22.51 = [&U] [&W 1/100] (1,((2,(3,(((((((4,18),19),(6,((7,27),(13,14)))),((8,15),(((9,(10,(11,12))),21),24))),((((5,23),25,26),16),20)),(17,28)),29))),22));
tree B_22.52 = [&U] [&W 1/100] (1,(2,(3,(((((((4,19),(6,((7,27),(13,14)))),((8,15),((((9,(10,(11,12))),21),24),22))),((((5,23),25,26),16),20)),(17,28)),29),18))));
tree B_22.53 = [&U] [&W 1/100] (1,(2,(3,(((((((4,18),19),(6,((7,27),(13,14)))),((8,15),((((9,(10,(11,12))),21),24),22))),((((5,23),25,26),20),16)),29),(17,28)))));
tree B_22.54 = [&U] [&W 1/100] (1,(2,(3,((((((4,18),19),(6,((7,27),(13,14)))),((8,15),((((9,(10,(11,12))),21),24),22))),((((5,23),25,26),20),16)),((17,28),29)))));
tree B_22.55 = [&U] [&W 1/100] (1,(2,(3,((((((4,18),19),(6,((7,27),(13,14)))),((8,15),((((9,(10,(11,12))),21),24),22))),((((5,23),25,26),20),16)),(17,(28,29))))));
tree B_22.56 = [&U] [&W 1/100] (1,(2,(3,((((((4,18),19),(6,((7,27),(13,14)))),((8,15),((((9,(10,(11,12))),21),24),22))),((((5,23),25,26),20),16)),((17,29),28)))));
tree B_22.57 = [&U] [&W 1/100] (1,(2,(3,((((((4,18),19),(6,((7,27),(13,14)))),((8,15),((((9,(10,(11,12))),21),24),22))),(((((5,23),25,26),20),16),29)),(17,28)))));
tree B_22.58 = [&U] [&W 1/100] (1,(2,(3,(((((((4,18),19),(6,((7,27),(13,14)))),((8,15),((((9,(10,(11,12))),21),24),22))),29),((((5,23),25,26),20),16)),(17,28)))));
tree B_22.59 = [&U] [&W 1/100] (1,(2,(3,((((((4,18),19),(6,((7,27),(13,14)))),(((8,15),((((9,(10,(11,12))),21),24),22)),29)),((((5,23),25,26),20),16)),(17,28)))));
tree B_22.60 = [&U] [&W 1/100] (1,(2,(3,(((((((4,18),19),(6,((7,27),(13,14)))),29),((8,15),((((9,(10,(11,12))),21),24),22))),((((5,23),25,26),20),16)),(17,28)))));
tree B_22.61 = [&U] [&W 1/100] (1,(2,(3,((((((4,18),19),(6,((7,27),(13,14)))),((8,15),(((((9,(10,(11,12))),21),24),22),29))),((((5,23),25,26),20),16)),(17,28)))));
tree B_22.62 = [&U] [&W 1/100] (1,(2,(3,((((((4,18),19),(6,((7,27),(13,14)))),(((8,15),29),((((9,(10,(11,12))),21),24),22))),((((5,23),25,26),20),16)),(17,28)))));
tree B_22.63 = [&U] [&W 1/100] (1,(2,(3,((((((((4,18),19),(6,((7,27),(13,14)))),((8,15),((((9,(10,(11,12))),21),24),22))),((((5,23),25,26),20),16)),29),17),28))));
tree B_22.64 = [&U] [&W 1/100] (1,(2,(3,(((((((4,18),19),(6,((7,27),(13,14)))),((8,15),((((9,(10,(11,12))),21),24),22))),((((5,23),25,26),20),16)),17),(28,29)))));
tree B_22.65 = [&U] [&W 1/100] (1,(2,(3,((((((((4,18),19),(6,((7,27),(13,14)))),((8,15),((((9,(10,(11,12))),21),24),22))),((((5,23),25,26),20),16)),17),29),28))));
tree B_22.66 = [&U] [&W 1/100] (1,(2,(3,((((((((4,18),19),(6,((7,27),(13,14)))),((8,15),((((9,(10,(11,12))),21),24),22))),((((5,23),25,26),20),16)),17),28),29))));
tree B_22.67 = [&U] [&W 1/100] (1,(2,(3,(((((((4,18),19),(6,((7,27),(13,14)))),(((8,15),22),(((9,(10,(11,12))),21),24))),((((5,23),25,26),20),16)),(17,28)),29))));
tree B_22.68 = [&U] [&W 1/100] (1,(2,(3,((((((((4,18),19),(6,((7,27),(13,14)))),22),((8,15),(((9,(10,(11,12))),21),24))),((((5,23),25,26),20),16)),(17,28)),29))));
tree B_22.69 = [&U] [&W 1/100] (1,(2,(3,((((((((4,18),19),(6,((7,27),(13,14)))),((8,15),(((9,(10,(11,12))),21),24))),22),((((5,23),25,26),20),16)),(17,28)),29))));
tree B_22.70 = [&U] [&W 1/100] (1,(2,(3,(((((((4,18),19),(6,((7,27),(13,14)))),((8,(15,22)),(((9,(10,(11,12))),21),24))),((((5,23),25,26),20),16)),(17,28)),29))));
tree B_22.71 = [&U] [&W 1/100] (1,(2,(3,(((((((4,18),19),(6,((7,27),(13,14)))),(((8,22),15),(((9,(10,(11,12))),21),24))),((((5,23),25,26),20),16)),(17,28)),29))));
tree B_22.72 = [&U] [&W 1/100] (1,(2,(3,(((((((4,18),19),(6,((7,27),(13,14)))),((8,15),(((9,(10,(11,12))),21),24))),(((((5,23),25,26),20),16),22)),(17,28)),29))));
tree B_22.73 = [&U] [&W 1/100] (1,(2,(3,((((((((4,18),19),(6,((7,27),(13,14)))),((8,15),(((9,(10,(11,12))),21),24))),((((5,23),25,26),20),16)),22),(17,28)),29))));
tree B_22.74 = [&U] [&W 1/100] (1,(2,(3,(((((((4,18),19),(6,((7,27),(13,14)))),((8,15),(((9,(10,(11,12))),21),24))),((((5,23),25,26),20),16)),((17,28),22)),29))));
tree B_22.75 = [&U] [&W 1/100] (1,(2,(3,((((((((4,18),19),(6,((7,27),(13,14)))),((8,15),(((9,(10,(11,12))),21),24))),((((5,23),25,26),20),16)),(17,28)),22),29))));
tree B_22.76 = [&U] [&W 1/100] (1,(2,(3,(((((((4,18),19),(6,((7,27),(13,14)))),(((8,15),(((9,(10,(11,12))),21),24)),22)),((((5,23),25,26),20),16)),(17,28)),29))));
tree B_22.77 = [&U] [&W 1/100] (1,(2,(3,(((((((4,18),19),(6,((7,27),(13,14)))),((8,15),(((9,21,24),(10,(11,12))),22))),((((5,23),25,26),20),16)),(17,28)),29))));
tree B_22.78 = [&U] [&W 1/100] (1,(2,(3,(((((((4,18),19),(6,((7,27),13,14))),((8,15),((((9,(10,(11,12))),21),24),22))),((((5,23),25,26),20),16)),(17,28)),29))));
tree B_22.79 = [&U] [&W 1/100] (1,(2,(3,(((((((4,18),19),(6,(((7,27),13),14))),((8,15),((((9,(10,(11,12))),21),24),22))),((((5,23),25,26),20),16)),(17,28)),29))));
tree B_22.80 = [&U] [&W 1/100] (1,(2,(3,(((((((4,18),19),(6,((7,27),(13,14)))),((8,15),(((9,((10,(11,12)),21)),24),22))),((((5,23),25,26),20),16)),(17,28)),29))));
tree B_22.81 = [&U] [&W 1/100] (1,(2,(3,(((((((4,18),19),(6,((7,27),(13,14)))),((8,15),(((9,21),((10,(11,12)),24)),22))),((((5,23),25,26),20),16)),(17,28)),29))));
tree B_22.82 = [&U] [&W 1/100] (1,(2,(3,(((((((4,18),19),(6,((7,27),(13,14)))),((8,15),((((9,21),24),(10,(11,12))),22))),((((5,23),25,26),20),16)),(17,28)),29))));
tree B_22.83 = [&U] [&W 1/100] (1,(2,(3,(((((((4,18),19),(6,((7,27),(13,14)))),((8,15),((((9,21),(10,(11,12))),24),22))),((((5,23),25,26),20),16)),(17,28)),29))));
tree B_22.84 = [&U] [&W 1/100] (1,(2,(3,((((((4,18),19),(6,((7,27),(13,14)))),((8,15),((((9,(10,(11,12))),21),24),(22,29)))),((((5,23),25,26),20),16)),(17,28)))));
tree B_22.85 = [&U] [&W 1/100] (1,(2,(3,((((((4,18),19),(6,((7,27),(13,14)))),((8,15),(((((9,(10,(11,12))),21),24),29),22))),((((5,23),25,26),20),16)),(17,28)))));
tree B_22.86 = [&U] [&W 1/100] (1,(2,(3,(((((((4,18),19),(6,((7,27),(13,14)))),((8,15),(((9,(10,(11,12))),21),24))),((((5,23),25,26),20),16)),(17,28)),(22,29)))));
tree B_22.87 = [&U] [&W 1/100] (1,(2,(3,((((((((4,18),19),(6,((7,27),(13,14)))),((8,15),(((9,(10,(11,12))),21),24))),((((5,23),25,26),20),16)),(17,28)),29),22))));
tree B_22.88 = [&U] [&W 1/100] (1,(2,(3,(((((((4,18),19),(6,((7,27),(13,14)))),((8,15),(((9,(10,(11,12))),21),24))),((((5,23),25,26),20),16)),(17,(22,28))),29))));
tree B_22.89 = [&U] [&W 1/100] (1,(2,(3,(((((((4,18),19),(6,((7,27),(13,14)))),((8,15),(((9,(10,(11,12))),21),24))),((((5,23),25,26),20),16)),((17,22),28)),29))));
tree B_22.90 = [&U] [&W 1/100] (1,(2,((3,22),(((((((4,18),19),(6,((7,27),(13,14)))),((8,15),(((9,(10,(11,12))),21),24))),((((5,23),25,26),20),16)),(17,28)),29))));
tree B_22.91 = [&U] [&W 1/100] (1,(2,((3,(((((((4,18),19),(6,((7,27),(13,14)))),((8,15),(((9,(10,(11,12))),21),24))),((((5,23),25,26),20),16)),(17,28)),29)),22)));
tree B_22.92 = [&U] [&W 1/100] (1,(2,(3,(((((((4,18),19),(6,((7,27),(13,14)))),((8,15),(((9,(10,(11,12))),21),24))),(((((5,23),22),25,26),20),16)),(17,28)),29))));
tree B_22.93 = [&U] [&W 1/100] (1,((2,22),(3,(((((((4,18),19),(6,((7,27),(13,14)))),((8,15),(((9,(10,(11,12))),21),24))),((((5,23),25,26),20),16)),(17,28)),29))));
tree B_22.94 = [&U] [&W 1/100] (1,((2,(3,(((((((4,18),19),(6,((7,27),(13,14)))),((8,15),(((9,(10,(11,12))),21),24))),((((5,23),25,26),20),16)),(17,28)),29))),22));
tree B_22.95 = [&U] [&W 1/100] (1,(2,(3,(((((((4,19),(6,((7,27),(13,14)))),((8,15),((((9,(10,(11,12))),21),24),22))),((((5,23),25,26),20),16)),(17,28)),29),18))));
tree B_22.96 = [&U] [&W 1/100] (1,(2,(3,(((((((4,18),19),(6,((7,27),(13,14)))),((8,15),((((9,(10,(11,12))),21),24),22))),(((((5,23),26),25),20),16)),29),(17,28)))));
tree B_22.97 = [&U] [&W 1/100] (1,(2,(3,((((((4,18),19),(6,((7,27),(13,14)))),((8,15),((((9,(10,(11,12))),21),24),22))),(((((5,23),26),25),20),16)),((17,28),29)))));
tree B_22.98 = [&U] [&W 1/100] (1,(2,(3,((((((4,18),19),(6,((7,27),(13,14)))),((8,15),((((9,(10,(11,12))),21),24),22))),(((((5,23),26),25),20),16)),(17,(28,29))))));
tree B_22.99 = [&U] [&W 1/100] (1,(2,(3,((((((4,18),19),(6,((7,27),(13,14)))),((8,15),((((9,(10,(11,12))),21),24),22))),(((((5,23),26),25),20),16)),((17,29),28)))));
tree B_22.100 = [&U] [&W 1/100] (1,(2,(3,((((((4,18),19),(6,((7,27),(13,14)))),((8,15),((((9,(10,(11,12))),21),24),22))),((((((5,23),26),25),20),16),29)),(17,28)))));

[Trees found in bootstrap replicate #23 (seed=1911611951)]
tree B_23.1 = [&U] [&W 1/30] (1,(2,((((3,27),(((((((4,19),5),(((((((((6,13),14),7),((((9,(10,(11,12))),21),24),25)),22),26),28),29),17)),8),20),16),18)),23),15)));
tree B_23.2 = [&U] [&W 1/30] (1,(2,((((3,27),((((((4,19),5),(((((((((6,13),14),7),((((9,(10,(11,12))),21),24),25)),22),26),28),29),(17,20))),8),16),18)),23),15)));
tree B_23.3 = [&U] [&W 1/30] (1,(2,((((3,27),(((((((4,19),5),((((((((6,13),14),7),((((9,(10,(11,12))),21),24),25)),(26,28)),22),29),17)),8),20),16),18)),23),15)));
tree B_23.4 = [&U] [&W 1/30] (1,(2,((((3,27),(((((((4,19),5),(((((((6,13),14),7),((((9,(10,(11,12))),21),24),25)),(22,(26,28))),29),17)),8),20),16),18)),23),15)));
tree B_23.5 = [&U] [&W 1/30] (1,(2,((((3,27),(((((((4,19),5),((((((((6,13),14),7),((((9,(10,(11,12))),21),24),25)),22),26),(28,29)),17)),8),20),16),18)),23),15)));
tree B_23.6 = [&U] [&W 1/30] (1,(2,((((3,27),(((((((4,19),5),((((((((6,13),14),7),((((9,(10,(11,12))),21),24),25)),(22,28)),26),29),17)),8),20),16),18)),23),15)));
tree B_23.7 = [&U] [&W 1/30] (1,(2,((((3,27),(((((((4,19),5),(((((((((6,13),14),7),((((9,(10,(11,12))),21),24),25)),28),22),26),29),17)),8),20),16),18)),23),15)));
tree B_23.8 = [&U] [&W 1/30] (1,(2,((((3,27),(((((((4,19),5),((((((((6,13),14),7),(((((9,(10,(11,12))),21),24),25),28)),22),26),29),17)),8),20),16),18)),23),15)));
tree B_23.9 = [&U] [&W 1/30] (1,(2,((((3,27),(((((((4,19),5),(((((((((6,13),14),7),28),((((9,(10,(11,12))),21),24),25)),22),26),29),17)),8),20),16),18)),23),15)));
tree B_23.10 = [&U] [&W 1/30] (1,(2,((((3,27),(((((((4,19),5),((((((((6,13),14),7),((((9,(10,(11,12))),21),24),(25,28))),22),26),29),17)),8),20),16),18)),23),15)));
tree B_23.11 = [&U] [&W 1/30] (1,(2,((((3,27),(((((((4,19),5),((((((((6,13),14),7),(((((9,(10,(11,12))),21),24),28),25)),22),26),29),17)),8),20),16),18)),23),15)));
tree B_23.12 = [&U] [&W 1/30] (1,(2,((((3,27),(((((((4,19),5),(((((((((6,13),14),7),((((9,(10,(11,12))),21),24),25)),22),26),29),28),17)),8),20),16),18)),23),15)));
tree B_23.13 = [&U] [&W 1/30] (1,(2,((((3,27),(((((((4,19),5),(((((((((6,13),14),7),((((9,(10,(11,12))),21),24),25)),26),22),29),28),17)),8),20),16),18)),23),15)));
tree B_23.14 = [&U] [&W 1/30] (1,(2,((((3,27),(((((((4,19),5),((((((((6,13),14),7),((((9,(10,(11,12))),21),24),25)),26),22),(28,29)),17)),8),20),16),18)),23),15)));
tree B_23.15 = [&U] [&W 1/30] (1,(2,((((3,27),(((((((4,19),5),((((((((6,13),14),7),((((9,(10,(11,12))),21),24),25)),(22,26)),29),28),17)),8),20),16),18)),23),15)));
tree B_23.16 = [&U] [&W 1/30] (1,(2,((((3,27),(((((((4,19),5),(((((((6,13),14),7),((((9,(10,(11,12))),21),24),25)),(22,26)),(28,29)),17)),8),20),16),18)),23),15)));
tree B_23.17 = [&U] [&W 1/30] (1,(2,((((3,27),(((((((4,19),5),((((((((6,13),14),7),((((9,(10,(11,12))),21),24),25)),22),(26,28)),29),17)),8),20),16),18)),23),15)));
tree B_23.18 = [&U] [&W 1/30] (1,(2,((((3,27),(((((((4,19),5),(((((((((6,13),14),7),((((9,(10,(11,12))),21),24),25)),22),28),26),29),17)),8),20),16),18)),23),15)));
tree B_23.19 = [&U] [&W 1/30] (1,(2,((((3,27),(((((((4,19),5),((((((((6,13),14),7),((((9,(10,(11,12))),21),24),25)),(22,26)),28),29),17)),8),20),16),18)),23),15)));
tree B_23.20 = [&U] [&W 1/30] (1,(2,((((3,27),(((((((4,19),5),((((((((6,13),14),7),((((9,(10,(11,12))),21),24),25)),26),(22,28)),29),17)),8),20),16),18)),23),15)));
tree B_23.21 = [&U] [&W 1/30] (1,(2,((((3,27),(((((((4,19),5),(((((((((6,13),14),7),((((9,(10,(11,12))),21),24),25)),26),28),22),29),17)),8),20),16),18)),23),15)));
tree B_23.22 = [&U] [&W 1/30] (1,(2,((((3,27),(((((((4,19),5),(((((((((6,13),14),7),((((9,(10,(11,12))),21),24),25)),26),22),28),29),17)),8),20),16),18)),23),15)));
tree B_23.23 = [&U] [&W 1/30] (1,(2,((((3,27),(((((((4,19),5),((((((((6,13),14),7),((((9,(10,(11,12))),21),24),25)),28),(22,26)),29),17)),8),20),16),18)),23),15)));
tree B_23.24 = [&U] [&W 1/30] (1,(2,((((3,27),(((((((4,19),5),(((((((6,13),14),7),((((9,(10,(11,12))),21),24),25)),((22,26),28)),29),17)),8),20),16),18)),23),15)));
tree B_23.25 = [&U] [&W 1/30] (1,(2,((((3,27),(((((((4,19),5),((((((((((6,13),14),7),(((9,(10,(11,12))),21),24)),25),26),22),28),29),17)),8),20),16),18)),23),15)));
tree B_23.26 = [&U] [&W 1/30] (1,(2,((((3,27),(((((((4,19),5),(((((((((6,13),14),7),(((9,(10,(11,12))),21),24)),25),(22,26)),28),29),17)),8),20),16),18)),23),15)));
tree B_23.27 = [&U] [&W 1/30] (1,(2,((((3,27),(((((((4,19),5),((((((((((6,13),14),7),25),(((9,(10,(11,12))),21),24)),26),22),28),29),17)),8),20),16),18)),23),15)));
tree B_23.28 = [&U] [&W 1/30] (1,(2,((((3,27),(((((((4,19),5),(((((((((6,13),14),7),25),(((9,(10,(11,12))),21),24)),(22,26)),28),29),17)),8),20),16),18)),23),15)));
tree B_23.29 = [&U] [&W 1/30] (1,(2,((((3,27),(((((((4,19),5),(((((((((6,13),14),7),(((9,(10,(11,12))),21),24)),25),28),(22,26)),29),17)),8),20),16),18)),23),15)));
tree B_23.30 = [&U] [&W 1/30] (1,(2,((((3,27),(((((((4,19),5),((((((((6,13),14),7),(((9,(10,(11,12))),21),24)),25),((22,26),28)),29),17)),8),20),16),18)),23),15)));

[Trees found in bootstrap replicate #24 (seed=1454742169)]
tree B_24.1 = [&U] [&W 1/100] (1,(2,(3,((((((((4,(5,23)),19),((6,(((7,27),13),14)),((((9,(10,((11,12),22))),21),29),((24,26),25)))),(8,15)),(20,28)),16),17),18))));
tree B_24.2 = [&U] [&W 1/100] (1,(2,(3,(((((((((4,(5,23)),19),(6,(((7,27),13),14))),((((9,(10,((11,12),22))),21),((24,26),25)),29)),(8,15)),(20,28)),16),17),18))));
tree B_24.3 = [&U] [&W 1/100] (1,(2,(3,(((((((((4,(5,23)),19),(6,(((7,27),13),14))),(((9,(10,((11,12),22))),21),((24,26),25),29)),(8,15)),(20,28)),16),17),18))));
tree B_24.4 = [&U] [&W 1/100] (1,(2,(3,(((((((((4,(5,23)),19),(6,(((7,27),13),14))),((((9,(10,((11,12),22))),21),29),((24,26),25))),(8,15)),(20,28)),16),17),18))));
tree B_24.5 = [&U] [&W 1/100] (1,(2,(3,((((((((4,(5,23)),19),((6,(((7,27),13),14)),(((9,(10,((11,12),22))),21),((24,26),25),29))),(8,15)),(20,28)),16),17),18))));
tree B_24.6 = [&U] [&W 1/100] (1,(2,(3,((((((((4,(5,23)),19),((6,(((7,27),13),14)),((((9,(10,((11,12),22))),21),((24,26),25)),29))),(8,15)),(20,28)),16),17),18))));
tree B_24.7 = [&U] [&W 1/100] (1,(2,(3,(((((((4,(5,23)),19),((6,(((7,27),13),14)),((((9,(10,((11,12),22))),21),29),((24,26),25)))),(8,15)),17),(16,(20,28))),18))));
tree B_24.8 = [&U] [&W 1/100] (1,(2,(3,((((((4,(5,23)),19),((6,(((7,27),13),14)),((((9,(10,((11,12),22))),21),29),((24,26),25)))),(8,15)),((16,(20,28)),17)),18))));
tree B_24.9 = [&U] [&W 1/100] (1,(2,(3,((((((4,(5,23)),19),((6,(((7,27),13),14)),((((9,(10,((11,12),22))),21),29),((24,26),25)))),(8,15)),18),((16,(20,28)),17)))));
tree B_24.10 = [&U] [&W 1/100] (1,(2,(3,(((((4,(5,23)),19),((6,(((7,27),13),14)),((((9,(10,((11,12),22))),21),29),((24,26),25)))),(8,15)),(((16,(20,28)),17),18)))));
tree B_24.11 = [&U] [&W 1/100] (1,(2,(3,(((((((4,(5,23)),19),((6,(((7,27),13),14)),((((9,(10,((11,12),22))),21),29),((24,26),25)))),(8,15)),16),(17,(20,28))),18))));
tree B_24.12 = [&U] [&W 1/100] (1,(2,(3,((((((((4,(5,23)),19),((6,(((7,27),13),14)),((((9,(10,((11,12),22))),21),29),((24,26),25)))),(8,15)),16),17),(20,28)),18))));
tree B_24.13 = [&U] [&W 1/100] (1,(2,(3,((((((((4,(5,23)),19),((6,(((7,27),13),14)),((((9,(10,((11,12),22))),21),29),((24,26),25)))),(8,15)),(20,28)),17),16),18))));
tree B_24.14 = [&U] [&W 1/100] (1,(2,(3,(((((((((4,(5,23)),19),((6,(((7,27),13),14)),((((9,(10,((11,12),22))),21),29),((24,26),25)))),(8,15)),20),28),17),16),18))));
tree B_24.15 = [&U] [&W 1/100] (1,(2,(3,((((((((4,(5,23)),19),((6,(((7,27),13),14)),((((9,(10,((11,12),22))),21),29),((24,26),25)))),(8,15)),20),28),(16,17)),18))));
tree B_24.16 = [&U] [&W 1/100] (1,(2,(3,(((((((((4,(5,23)),19),((6,(((7,27),13),14)),((((9,(10,((11,12),22))),21),29),((24,26),25)))),(8,15)),28),20),17),16),18))));
tree B_24.17 = [&U] [&W 1/100] (1,(2,(3,((((((((4,(5,23)),19),((6,(((7,27),13),14)),((((9,(10,((11,12),22))),21),29),((24,26),25)))),(8,15)),28),20),(16,17)),18))));
tree B_24.18 = [&U] [&W 1/100] (1,(2,(3,((((((((4,(5,23)),19),((6,((7,27),(13,14))),((((9,(10,((11,12),22))),21),29),((24,26),25)))),(8,15)),(20,28)),16),17),18))));
tree B_24.19 = [&U] [&W 1/100] (1,(2,(3,((((((((4,(5,23)),19),((6,(((7,27),14),13)),((((9,(10,((11,12),22))),21),29),((24,26),25)))),(8,15)),(20,28)),16),17),18))));
tree B_24.20 = [&U] [&W 1/100] (1,(2,(3,(((((((4,(5,23)),19),((6,(((7,27),13),14)),((((9,(10,((11,12),22))),21),29),((24,26),25)))),(8,15)),(20,28)),(16,17)),18))));
tree B_24.21 = [&U] [&W 1/100] (1,(2,(3,(((((((((4,(5,23)),19),((6,(((7,27),13),14)),((((9,(10,((11,12),22))),21),29),((24,26),25)))),(8,15)),28),20),16),17),18))));
tree B_24.22 = [&U] [&W 1/100] (1,(2,(3,((((((((4,(5,23)),19),((6,(((7,27),13),14)),((((9,(10,((11,12),22))),21),29),((24,26),25)))),(8,15)),20),16),(17,28)),18))));
tree B_24.23 = [&U] [&W 1/100] (1,(2,(3,(((((((((4,(5,23)),19),((6,(((7,27),13),14)),((((9,(10,((11,12),22))),21),29),((24,26),25)))),(8,15)),20),16),17),28),18))));
tree B_24.24 = [&U] [&W 1/100] (1,(2,(3,((((((((4,(5,23)),19),((6,(((7,27),13),14)),((((9,(10,((11,12),22))),21),29),((24,26),25)))),(8,15)),20),16),17),(18,28)))));
tree B_24.25 = [&U] [&W 1/100] (1,(2,(3,(((((((((4,(5,23)),19),((6,(((7,27),13),14)),((((9,(10,((11,12),22))),21),29),((24,26),25)))),(8,15)),20),16),17),18),28))));
tree B_24.26 = [&U] [&W 1/100] (1,(2,(3,(((((((((4,(5,23)),19),((6,(((7,27),13),14)),((((9,(10,((11,12),22))),21),29),((24,26),25)))),(8,15)),20),28),16),17),18))));
tree B_24.27 = [&U] [&W 1/100] (1,(2,(3,((((((((4,(5,23)),19),((6,(((7,27),13),14)),((((9,((10,22),(11,12))),21),29),((24,26),25)))),(8,15)),(20,28)),16),17),18))));
tree B_24.28 = [&U] [&W 1/100] (1,(2,(3,((((((((4,(5,23)),19),((6,(((7,27),13),14)),((((9,((10,(11,12)),22)),21),29),((24,26),25)))),(8,15)),(20,28)),16),17),18))));
tree B_24.29 = [&U] [&W 1/100] (1,(2,(3,((((((((4,(5,23)),19),((6,(((7,27),13),14)),((((9,(10,((11,12),22))),21),29),((24,26),25)))),(8,15)),17),(20,28)),16),18))));
tree B_24.30 = [&U] [&W 1/100] (1,(2,(3,(((((((4,(5,23)),19),((6,(((7,27),13),14)),((((9,(10,((11,12),22))),21),29),((24,26),25)))),(8,15)),(17,(20,28))),16),18))));
tree B_24.31 = [&U] [&W 1/100] (1,(2,(3,(((((((4,(5,23)),19),((6,(((7,27),13),14)),((((9,(10,((11,12),22))),21),29),((24,26),25)))),(8,15)),((17,28),20)),16),18))));
tree B_24.32 = [&U] [&W 1/100] (1,(2,(3,(((((((4,(5,23)),19),((6,(((7,27),13),14)),((((9,(10,((11,12),22))),21),29),((24,26),25)))),(8,15)),((17,20),28)),16),18))));
tree B_24.33 = [&U] [&W 1/100] (1,(2,(3,((((((4,(5,23)),19),((6,(((7,27),13),14)),((((9,(10,((11,12),22))),21),29),((24,26),25)))),(8,15)),((16,17),(20,28))),18))));
tree B_24.34 = [&U] [&W 1/100] (1,(2,(3,(((((((4,(5,23)),19),((6,(((7,27),13),14)),((((9,(10,((11,12),22))),21),29),((24,26),25)))),(8,15)),(16,17)),(20,28)),18))));
tree B_24.35 = [&U] [&W 1/100] (1,(2,(3,((((((((4,(5,23)),19),((6,(((7,27),13),14)),((((9,(10,((11,12),22))),21),29),((24,26),25)))),(8,15)),(16,17)),20),28),18))));
tree B_24.36 = [&U] [&W 1/100] (1,(2,(3,((((((((4,(5,23)),19),((6,(((7,27),13),14)),((((9,(10,((11,12),22))),21),29),((24,26),25)))),(8,15)),(16,17)),28),20),18))));
tree B_24.37 = [&U] [&W 1/100] (1,(2,(3,((((((((4,(5,23)),19),((6,(((7,27),13),14)),((((9,(10,(11,12))),21),29),((22,(24,26)),25)))),(8,15)),(20,28)),16),17),18))));
tree B_24.38 = [&U] [&W 1/100] (1,(2,(3,((((((((4,(5,23)),19),((6,(((7,27),13),14)),((((9,(10,(11,12))),21),29),(((22,26),24),25)))),(8,15)),(20,28)),16),17),18))));
tree B_24.39 = [&U] [&W 1/100] (1,(2,(3,((((((((4,(5,23)),19),((6,(((7,27),13),14)),((((9,(10,(11,12))),21),29),((22,24,26),25)))),(8,15)),(20,28)),16),17),18))));
tree B_24.40 = [&U] [&W 1/100] (1,(2,(3,((((((((4,(5,23)),19),(6,(((7,27),13),14))),((((9,(10,((11,12),22))),21),((24,26),25)),29)),(8,15)),17),(16,(20,28))),18))));
tree B_24.41 = [&U] [&W 1/100] (1,(2,(3,(((((((((4,(5,23)),19),(6,(((7,27),13),14))),((((9,(10,((11,12),22))),21),((24,26),25)),29)),(8,15)),16),17),(20,28)),18))));
tree B_24.42 = [&U] [&W 1/100] (1,(2,(3,(((((((((4,(5,23)),19),(6,(((7,27),13),14))),((((9,(10,((11,12),22))),21),((24,26),25)),29)),(8,15)),(20,28)),17),16),18))));
tree B_24.43 = [&U] [&W 1/100] (1,(2,(3,((((((((((4,(5,23)),19),(6,(((7,27),13),14))),((((9,(10,((11,12),22))),21),((24,26),25)),29)),(8,15)),20),28),17),16),18))));
tree B_24.44 = [&U] [&W 1/100] (1,(2,(3,(((((((((4,(5,23)),19),(6,(((7,27),13),14))),((((9,(10,((11,12),22))),21),((24,26),25)),29)),(8,15)),20),28),(16,17)),18))));
tree B_24.45 = [&U] [&W 1/100] (1,(2,(3,((((((((((4,(5,23)),19),(6,(((7,27),13),14))),((((9,(10,((11,12),22))),21),((24,26),25)),29)),(8,15)),28),20),17),16),18))));
tree B_24.46 = [&U] [&W 1/100] (1,(2,(3,(((((((((4,(5,23)),19),(6,(((7,27),13),14))),((((9,(10,((11,12),22))),21),((24,26),25)),29)),(8,15)),28),20),(16,17)),18))));
tree B_24.47 = [&U] [&W 1/100] (1,(2,(3,((((((((4,(5,23)),19),(6,(((7,27),13),14))),((((9,(10,((11,12),22))),21),((24,26),25)),29)),(8,15)),(20,28)),(16,17)),18))));
tree B_24.48 = [&U] [&W 1/100] (1,(2,(3,((((((((((4,(5,23)),19),(6,(((7,27),13),14))),((((9,(10,((11,12),22))),21),((24,26),25)),29)),(8,15)),28),20),16),17),18))));
tree B_24.49 = [&U] [&W 1/100] (1,(2,(3,((((((((((4,(5,23)),19),(6,(((7,27),13),14))),((((9,(10,((11,12),22))),21),((24,26),25)),29)),(8,15)),20),16),17),28),18))));
tree B_24.50 = [&U] [&W 1/100] (1,(2,(3,(((((((((4,(5,23)),19),(6,(((7,27),13),14))),((((9,(10,((11,12),22))),21),((24,26),25)),29)),(8,15)),20),16),17),(18,28)))));
tree B_24.51 = [&U] [&W 1/100] (1,(2,(3,((((((((((4,(5,23)),19),(6,(((7,27),13),14))),((((9,(10,((11,12),22))),21),((24,26),25)),29)),(8,15)),20),16),17),18),28))));
tree B_24.52 = [&U] [&W 1/100] (1,(2,(3,((((((((((4,(5,23)),19),(6,(((7,27),13),14))),((((9,(10,((11,12),22))),21),((24,26),25)),29)),(8,15)),20),28),16),17),18))));
tree B_24.53 = [&U] [&W 1/100] (1,(2,(3,(((((((((4,(5,23)),19),(6,(((7,27),13),14))),((((9,(10,((11,12),22))),21),((24,26),25)),29)),(8,15)),17),(20,28)),16),18))));
tree B_24.54 = [&U] [&W 1/100] (1,(2,(3,((((((((4,(5,23)),19),(6,(((7,27),13),14))),((((9,(10,((11,12),22))),21),((24,26),25)),29)),(8,15)),(16,17)),(20,28)),18))));
tree B_24.55 = [&U] [&W 1/100] (1,(2,(3,(((((((((4,(5,23)),19),(6,(((7,27),13),14))),((((9,(10,((11,12),22))),21),((24,26),25)),29)),(8,15)),(16,17)),20),28),18))));
tree B_24.56 = [&U] [&W 1/100] (1,(2,(3,(((((((((4,(5,23)),19),(6,(((7,27),13),14))),((((9,(10,((11,12),22))),21),((24,26),25)),29)),(8,15)),(16,17)),28),20),18))));
tree B_24.57 = [&U] [&W 1/100] (1,(2,(3,(((((((((4,(5,23)),19),(6,((7,27),(13,14)))),((((9,(10,((11,12),22))),21),((24,26),25)),29)),(8,15)),(20,28)),16),17),18))));
tree B_24.58 = [&U] [&W 1/100] (1,(2,(3,(((((((((4,(5,23)),19),(6,(((7,27),14),13))),((((9,(10,((11,12),22))),21),((24,26),25)),29)),(8,15)),(20,28)),16),17),18))));
tree B_24.59 = [&U] [&W 1/100] (1,(2,(3,(((((((((4,(5,23)),19),(6,(((7,27),13),14))),((((9,((10,22),(11,12))),21),((24,26),25)),29)),(8,15)),(20,28)),16),17),18))));
tree B_24.60 = [&U] [&W 1/100] (1,(2,(3,(((((((((4,(5,23)),19),(6,(((7,27),13),14))),((((9,((10,(11,12)),22)),21),((24,26),25)),29)),(8,15)),(20,28)),16),17),18))));
tree B_24.61 = [&U] [&W 1/100] (1,(2,(3,(((((((((4,(5,23)),19),(6,(((7,27),13),14))),((((9,(10,(11,12))),21),((22,(24,26)),25)),29)),(8,15)),(20,28)),16),17),18))));
tree B_24.62 = [&U] [&W 1/100] (1,(2,(3,(((((((((4,(5,23)),19),(6,(((7,27),13),14))),((((9,(10,(11,12))),21),(((22,26),24),25)),29)),(8,15)),(20,28)),16),17),18))));
tree B_24.63 = [&U] [&W 1/100] (1,(2,(3,(((((((((4,(5,23)),19),(6,(((7,27),13),14))),((((9,(10,(11,12))),21),((22,24,26),25)),29)),(8,15)),(20,28)),16),17),18))));
tree B_24.64 = [&U] [&W 1/100] (1,(2,(3,((((((((4,(5,23)),19),(6,(((7,27),13),14))),(((9,(10,((11,12),22))),21),((24,26),25),29)),(8,15)),17),(16,(20,28))),18))));
tree B_24.65 = [&U] [&W 1/100] (1,(2,(3,(((((((((4,(5,23)),19),(6,(((7,27),13),14))),(((9,(10,((11,12),22))),21),((24,26),25),29)),(8,15)),16),17),(20,28)),18))));
tree B_24.66 = [&U] [&W 1/100] (1,(2,(3,(((((((((4,(5,23)),19),(6,(((7,27),13),14))),(((9,(10,((11,12),22))),21),((24,26),25),29)),(8,15)),(20,28)),17),16),18))));
tree B_24.67 = [&U] [&W 1/100] (1,(2,(3,((((((((((4,(5,23)),19),(6,(((7,27),13),14))),(((9,(10,((11,12),22))),21),((24,26),25),29)),(8,15)),20),28),17),16),18))));
tree B_24.68 = [&U] [&W 1/100] (1,(2,(3,(((((((((4,(5,23)),19),(6,(((7,27),13),14))),(((9,(10,((11,12),22))),21),((24,26),25),29)),(8,15)),20),28),(16,17)),18))));
tree B_24.69 = [&U] [&W 1/100] (1,(2,(3,((((((((((4,(5,23)),19),(6,(((7,27),13),14))),(((9,(10,((11,12),22))),21),((24,26),25),29)),(8,15)),28),20),17),16),18))));
tree B_24.70 = [&U] [&W 1/100] (1,(2,(3,(((((((((4,(5,23)),19),(6,(((7,27),13),14))),(((9,(10,((11,12),22))),21),((24,26),25),29)),(8,15)),28),20),(16,17)),18))));
tree B_24.71 = [&U] [&W 1/100] (1,(2,(3,((((((((4,(5,23)),19),(6,(((7,27),13),14))),(((9,(10,((11,12),22))),21),((24,26),25),29)),(8,15)),(20,28)),(16,17)),18))));
tree B_24.72 = [&U] [&W 1/100] (1,(2,(3,((((((((((4,(5,23)),19),(6,(((7,27),13),14))),(((9,(10,((11,12),22))),21),((24,26),25),29)),(8,15)),28),20),16),17),18))));
tree B_24.73 = [&U] [&W 1/100] (1,(2,(3,((((((((((4,(5,23)),19),(6,(((7,27),13),14))),(((9,(10,((11,12),22))),21),((24,26),25),29)),(8,15)),20),16),17),28),18))));
tree B_24.74 = [&U] [&W 1/100] (1,(2,(3,(((((((((4,(5,23)),19),(6,(((7,27),13),14))),(((9,(10,((11,12),22))),21),((24,26),25),29)),(8,15)),20),16),17),(18,28)))));
tree B_24.75 = [&U] [&W 1/100] (1,(2,(3,((((((((((4,(5,23)),19),(6,(((7,27),13),14))),(((9,(10,((11,12),22))),21),((24,26),25),29)),(8,15)),20),16),17),18),28))));
tree B_24.76 = [&U] [&W 1/100] (1,(2,(3,((((((((((4,(5,23)),19),(6,(((7,27),13),14))),(((9,(10,((11,12),22))),21),((24,26),25),29)),(8,15)),20),28),16),17),18))));
tree B_24.77 = [&U] [&W 1/100] (1,(2,(3,(((((((((4,(5,23)),19),(6,(((7,27),13),14))),(((9,(10,((11,12),22))),21),((24,26),25),29)),(8,15)),17),(20,28)),16),18))));
tree B_24.78 = [&U] [&W 1/100] (1,(2,(3,((((((((4,(5,23)),19),(6,(((7,27),13),14))),(((9,(10,((11,12),22))),21),((24,26),25),29)),(8,15)),(16,17)),(20,28)),18))));
tree B_24.79 = [&U] [&W 1/100] (1,(2,(3,(((((((((4,(5,23)),19),(6,(((7,27),13),14))),(((9,(10,((11,12),22))),21),((24,26),25),29)),(8,15)),(16,17)),20),28),18))));
tree B_24.80 = [&U] [&W 1/100] (1,(2,(3,(((((((((4,(5,23)),19),(6,(((7,27),13),14))),(((9,(10,((11,12),22))),21),((24,26),25),29)),(8,15)),(16,17)),28),20),18))));
tree B_24.81 = [&U] [&W 1/100] (1,(2,(3,(((((((((4,(5,23)),19),(6,((7,27),(13,14)))),(((9,(10,((11,12),22))),21),((24,26),25),29)),(8,15)),(20,28)),16),17),18))));
tree B_24.82 = [&U] [&W 1/100] (1,(2,(3,(((((((((4,(5,23)),19),(6,(((7,27),14),13))),(((9,(10,((11,12),22))),21),((24,26),25),29)),(8,15)),(20,28)),16),17),18))));
tree B_24.83 = [&U] [&W 1/100] (1,(2,(3,(((((((((4,(5,23)),19),(6,(((7,27),13),14))),(((9,((10,22),(11,12))),21),((24,26),25),29)),(8,15)),(20,28)),16),17),18))));
tree B_24.84 = [&U] [&W 1/100] (1,(2,(3,(((((((((4,(5,23)),19),(6,(((7,27),13),14))),(((9,((10,(11,12)),22)),21),((24,26),25),29)),(8,15)),(20,28)),16),17),18))));
tree B_24.85 = [&U] [&W 1/100] (1,(2,(3,(((((((((4,(5,23)),19),(6,(((7,27),13),14))),(((9,(10,(11,12))),21),((22,(24,26)),25),29)),(8,15)),(20,28)),16),17),18))));
tree B_24.86 = [&U] [&W 1/100] (1,(2,(3,(((((((((4,(5,23)),19),(6,(((7,27),13),14))),(((9,(10,(11,12))),21),(((22,26),24),25),29)),(8,15)),(20,28)),16),17),18))));
tree B_24.87 = [&U] [&W 1/100] (1,(2,(3,(((((((((4,(5,23)),19),(6,(((7,27),13),14))),(((9,(10,(11,12))),21),((22,24,26),25),29)),(8,15)),(20,28)),16),17),18))));
tree B_24.88 = [&U] [&W 1/100] (1,(2,(3,((((((((4,(5,23)),19),(6,(((7,27),13),14))),((((9,(10,((11,12),22))),21),29),((24,26),25))),(8,15)),17),(16,(20,28))),18))));
tree B_24.89 = [&U] [&W 1/100] (1,(2,(3,(((((((((4,(5,23)),19),(6,((7,27),(13,14)))),((((9,(10,((11,12),22))),21),29),((24,26),25))),(8,15)),(20,28)),16),17),18))));
tree B_24.90 = [&U] [&W 1/100] (1,(2,(3,(((((((((4,(5,23)),19),(6,(((7,27),14),13))),((((9,(10,((11,12),22))),21),29),((24,26),25))),(8,15)),(20,28)),16),17),18))));
tree B_24.91 = [&U] [&W 1/100] (1,(2,(3,(((((((((4,(5,23)),19),(6,(((7,27),13),14))),((((9,(10,((11,12),22))),21),29),((24,26),25))),(8,15)),16),17),(20,28)),18))));
tree B_24.92 = [&U] [&W 1/100] (1,(2,(3,(((((((((4,(5,23)),19),(6,(((7,27),13),14))),((((9,(10,((11,12),22))),21),29),((24,26),25))),(8,15)),(20,28)),17),16),18))));
tree B_24.93 = [&U] [&W 1/100] (1,(2,(3,((((((((((4,(5,23)),19),(6,(((7,27),13),14))),((((9,(10,((11,12),22))),21),29),((24,26),25))),(8,15)),20),28),17),16),18))));
tree B_24.94 = [&U] [&W 1/100] (1,(2,(3,(((((((((4,(5,23)),19),(6,(((7,27),13),14))),((((9,(10,((11,12),22))),21),29),((24,26),25))),(8,15)),20),28),(16,17)),18))));
tree B_24.95 = [&U] [&W 1/100] (1,(2,(3,((((((((((4,(5,23)),19),(6,(((7,27),13),14))),((((9,(10,((11,12),22))),21),29),((24,26),25))),(8,15)),28),20),17),16),18))));
tree B_24.96 = [&U] [&W 1/100] (1,(2,(3,(((((((((4,(5,23)),19),(6,(((7,27),13),14))),((((9,(10,((11,12),22))),21),29),((24,26),25))),(8,15)),28),20),(16,17)),18))));
tree B_24.97 = [&U] [&W 1/100] (1,(2,(3,((((((((4,(5,23)),19),(6,(((7,27),13),14))),((((9,(10,((11,12),22))),21),29),((24,26),25))),(8,15)),(20,28)),(16,17)),18))));
tree B_24.98 = [&U] [&W 1/100] (1,(2,(3,((((((((((4,(5,23)),19),(6,(((7,27),13),14))),((((9,(10,((11,12),22))),21),29),((24,26),25))),(8,15)),28),20),16),17),18))));
tree B_24.99 = [&U] [&W 1/100] (1,(2,(3,((((((((((4,(5,23)),19),(6,(((7,27),13),14))),((((9,(10,((11,12),22))),21),29),((24,26),25))),(8,15)),20),16),17),28),18))));
tree B_24.100 = [&U] [&W 1/100] (1,(2,(3,(((((((((4,(5,23)),19),(6,(((7,27),13),14))),((((9,(10,((11,12),22))),21),29),((24,26),25))),(8,15)),20),16),17),(18,28)))));

[Trees found in bootstrap replicate #25 (seed=484317848)]
tree B_25.1 = [&U] [&W 1/100] (1,(2,(3,((((((((((((4,19),(7,(24,25,26)),13,14),6),((((9,21),(10,(11,12))),22),29)),(5,23)),20),28),17),16),18),(8,15)),27))));
tree B_25.2 = [&U] [&W 1/100] (1,(2,(3,(((((((((((((4,19),(7,(24,25,26))),13,14),6),((((9,21),(10,(11,12))),22),29)),(5,23)),20),28),17),16),18),(8,15)),27))));
tree B_25.3 = [&U] [&W 1/100] (1,(2,(3,((((((((((((4,19),13,14),6,(7,(24,25,26))),((((9,21),(10,(11,12))),22),29)),(5,23)),20),28),17),16),18),(8,15)),27))));
tree B_25.4 = [&U] [&W 1/100] (1,(2,(3,(((((((((((((4,19),13,14),(7,(24,25,26))),6),((((9,21),(10,(11,12))),22),29)),(5,23)),20),28),17),16),18),(8,15)),27))));
tree B_25.5 = [&U] [&W 1/100] (1,(2,(3,((((((((((((4,19),(7,(24,25,26)),13,14),6),((((9,21),(10,(11,12))),22),29)),(5,23)),28),20),17),16),18),(8,15)),27))));
tree B_25.6 = [&U] [&W 1/100] (1,(2,(3,(((((((((((4,19),(7,(24,25,26)),13,14),6),((((9,21),(10,(11,12))),22),29)),(5,23)),(20,28)),17),16),18),(8,15)),27))));
tree B_25.7 = [&U] [&W 1/100] (1,(2,(3,((((((((((((4,19),(7,((24,26),25)),13,14),6),((((9,21),(10,(11,12))),22),29)),(5,23)),20),28),17),16),18),(8,15)),27))));
tree B_25.8 = [&U] [&W 1/100] (1,(2,(3,((((((((((((4,19),(7,(24,25,26)),13,14),6),((((9,21),(10,(11,12))),22),29)),28),(5,23)),20),17),16),18),(8,15)),27))));
tree B_25.9 = [&U] [&W 1/100] (1,(2,(3,((((((((((((4,19),(7,(24,25,26)),13,14),6),((((9,21),(10,(11,12))),22),29)),(5,23)),20),17),16),18),28),(8,15)),27))));
tree B_25.10 = [&U] [&W 1/100] (1,(2,(3,(((((((((((4,19),(7,(24,25,26)),13,14),6),(((((9,21),(10,(11,12))),22),29),28)),(5,23)),20),17),16),18),(8,15)),27))));
tree B_25.11 = [&U] [&W 1/100] (1,(2,(3,((((((((((((4,19),(7,(24,25,26)),13,14),6),28),((((9,21),(10,(11,12))),22),29)),(5,23)),20),17),16),18),(8,15)),27))));
tree B_25.12 = [&U] [&W 1/100] (1,(2,(3,(((((((((((4,19),(7,(24,25,26)),13,14),6),((((9,21),(10,(11,12))),22),(28,29))),(5,23)),20),17),16),18),(8,15)),27))));
tree B_25.13 = [&U] [&W 1/100] (1,(2,(3,(((((((((((4,19),(7,(24,25,26)),13,14),6),(((((9,21),(10,(11,12))),22),28),29)),(5,23)),20),17),16),18),(8,15)),27))));
tree B_25.14 = [&U] [&W 1/100] (1,(2,(3,((((((((((((4,19),(7,(24,25,26)),13,14),6),((((9,21),(10,(11,12))),22),29)),(5,23)),20),28),17),16),(8,15)),18),27))));
tree B_25.15 = [&U] [&W 1/100] (1,(2,(3,(((((((((((4,19),(7,(24,25,26)),13,14),6),((((9,21),(10,(11,12))),22),29)),(5,23)),20),28),17),16),((8,15),18)),27))));
tree B_25.16 = [&U] [&W 1/100] (1,(2,(3,((((((((((((4,19),(7,(24,25,26)),13,14),6),((((9,21),(10,(11,12))),22),29)),(5,23)),20),28),17),16),18),27),(8,15)))));
tree B_25.17 = [&U] [&W 1/100] (1,(2,(3,(((((((((((4,19),(7,(24,25,26)),13,14),6),((((9,21),(10,(11,12))),22),29)),(5,23)),20),28),17),16),18),((8,15),27)))));
tree B_25.18 = [&U] [&W 1/100] (1,(2,(3,((((((((((((4,19),(7,(24,25,26)),13,14),6),((((9,21),(10,(11,12))),22),29)),(5,23)),20),28),17),(8,15)),16),18),27))));
tree B_25.19 = [&U] [&W 1/100] (1,(2,(3,(((((((((((4,19),(7,(24,25,26)),13,14),6),((((9,21),(10,(11,12))),22),29)),(5,23)),20),28),17),((8,15),16)),18),27))));
tree B_25.20 = [&U] [&W 1/100] (1,(2,((3,(((((((((((4,19),(7,(24,25,26)),13,14),6),((((9,21),(10,(11,12))),22),29)),(5,23)),20),28),17),16),18),(8,15))),27)));
tree B_25.21 = [&U] [&W 1/100] (1,(2,((3,(((((((((((4,19),(7,(24,25,26)),13,14),6),((((9,21),(10,(11,12))),22),29)),(5,23)),20),28),17),16),(8,15)),18)),27)));
tree B_25.22 = [&U] [&W 1/100] (1,(2,((3,27),(((((((((((4,19),(7,(24,25,26)),13,14),6),((((9,21),(10,(11,12))),22),29)),(5,23)),20),28),17),16),(8,15)),18))));
tree B_25.23 = [&U] [&W 1/100] (1,(2,((3,((((((((((4,19),(7,(24,25,26)),13,14),6),((((9,21),(10,(11,12))),22),29)),(5,23)),20),28),17),16),((8,15),18))),27)));
tree B_25.24 = [&U] [&W 1/100] (1,(2,((3,27),((((((((((4,19),(7,(24,25,26)),13,14),6),((((9,21),(10,(11,12))),22),29)),(5,23)),20),28),17),16),((8,15),18)))));
tree B_25.25 = [&U] [&W 1/100] (1,(2,((3,27),(((((((((((4,19),(7,(24,25,26)),13,14),6),((((9,21),(10,(11,12))),22),29)),(5,23)),20),28),17),16),18),(8,15)))));
tree B_25.26 = [&U] [&W 1/100] (1,(2,(3,(((((((((((4,19),(7,(24,25,26)),13,14),6),((((9,21),(10,(11,12))),(22,28)),29)),(5,23)),20),17),16),18),(8,15)),27))));
tree B_25.27 = [&U] [&W 1/100] (1,(2,(3,(((((((((((4,19),(7,(24,25,26)),13,14),6),(((((9,21),(10,(11,12))),28),22),29)),(5,23)),20),17),16),18),(8,15)),27))));
tree B_25.28 = [&U] [&W 1/100] (1,(2,(3,((((((((((((4,19),(7,(24,25,26)),13,14),6),((((9,21),(10,(11,12))),22),29)),(8,15)),(5,23)),20),28),17),16),18),27))));
tree B_25.29 = [&U] [&W 1/100] (1,(2,(3,(((((((((((4,19),(7,(24,25,26)),13,14),6),((8,15),((((9,21),(10,(11,12))),22),29))),(5,23)),20),28),17),16),18),27))));
tree B_25.30 = [&U] [&W 1/100] (1,(2,(3,(((((((((((((4,19),(7,((24,26),25))),13,14),6),((((9,21),(10,(11,12))),22),29)),(5,23)),20),28),17),16),18),(8,15)),27))));
tree B_25.31 = [&U] [&W 1/100] (1,(2,(3,(((((((((((((4,19),(7,(24,25,26))),13,14),6),((((9,21),(10,(11,12))),22),29)),(5,23)),28),20),17),16),18),(8,15)),27))));
tree B_25.32 = [&U] [&W 1/100] (1,(2,(3,((((((((((((4,19),(7,(24,25,26))),13,14),6),((((9,21),(10,(11,12))),22),29)),(5,23)),(20,28)),17),16),18),(8,15)),27))));
tree B_25.33 = [&U] [&W 1/100] (1,(2,(3,(((((((((((((4,19),(7,(24,25,26))),13,14),6),((((9,21),(10,(11,12))),22),29)),28),(5,23)),20),17),16),18),(8,15)),27))));
tree B_25.34 = [&U] [&W 1/100] (1,(2,(3,(((((((((((((4,19),(7,(24,25,26))),13,14),6),((((9,21),(10,(11,12))),22),29)),(5,23)),20),17),16),18),28),(8,15)),27))));
tree B_25.35 = [&U] [&W 1/100] (1,(2,(3,((((((((((((4,19),(7,(24,25,26))),13,14),6),(((((9,21),(10,(11,12))),22),29),28)),(5,23)),20),17),16),18),(8,15)),27))));
tree B_25.36 = [&U] [&W 1/100] (1,(2,(3,(((((((((((((4,19),(7,(24,25,26))),13,14),6),28),((((9,21),(10,(11,12))),22),29)),(5,23)),20),17),16),18),(8,15)),27))));
tree B_25.37 = [&U] [&W 1/100] (1,(2,(3,((((((((((((4,19),(7,(24,25,26))),13,14),6),((((9,21),(10,(11,12))),22),(28,29))),(5,23)),20),17),16),18),(8,15)),27))));
tree B_25.38 = [&U] [&W 1/100] (1,(2,(3,((((((((((((4,19),(7,(24,25,26))),13,14),6),(((((9,21),(10,(11,12))),22),28),29)),(5,23)),20),17),16),18),(8,15)),27))));
tree B_25.39 = [&U] [&W 1/100] (1,(2,(3,(((((((((((((4,19),(7,(24,25,26))),13,14),6),((((9,21),(10,(11,12))),22),29)),(5,23)),20),28),17),16),(8,15)),18),27))));
tree B_25.40 = [&U] [&W 1/100] (1,(2,(3,((((((((((((4,19),(7,(24,25,26))),13,14),6),((((9,21),(10,(11,12))),22),29)),(5,23)),20),28),17),16),((8,15),18)),27))));
tree B_25.41 = [&U] [&W 1/100] (1,(2,(3,(((((((((((((4,19),(7,(24,25,26))),13,14),6),((((9,21),(10,(11,12))),22),29)),(5,23)),20),28),17),16),18),27),(8,15)))));
tree B_25.42 = [&U] [&W 1/100] (1,(2,(3,((((((((((((4,19),(7,(24,25,26))),13,14),6),((((9,21),(10,(11,12))),22),29)),(5,23)),20),28),17),16),18),((8,15),27)))));
tree B_25.43 = [&U] [&W 1/100] (1,(2,(3,((((((((((((4,19),(7,(24,25,26))),13,14),6),((((9,21),(10,(11,12))),22),29)),(5,23)),20),28),17),((8,15),16)),18),27))));
tree B_25.44 = [&U] [&W 1/100] (1,(2,(3,(((((((((((((4,19),(7,(24,25,26))),13,14),6),((((9,21),(10,(11,12))),22),29)),(5,23)),20),28),17),(8,15)),16),18),27))));
tree B_25.45 = [&U] [&W 1/100] (1,(2,((3,((((((((((((4,19),(7,(24,25,26))),13,14),6),((((9,21),(10,(11,12))),22),29)),(5,23)),20),28),17),16),18),(8,15))),27)));
tree B_25.46 = [&U] [&W 1/100] (1,(2,((3,((((((((((((4,19),(7,(24,25,26))),13,14),6),((((9,21),(10,(11,12))),22),29)),(5,23)),20),28),17),16),(8,15)),18)),27)));
tree B_25.47 = [&U] [&W 1/100] (1,(2,((3,27),((((((((((((4,19),(7,(24,25,26))),13,14),6),((((9,21),(10,(11,12))),22),29)),(5,23)),20),28),17),16),(8,15)),18))));
tree B_25.48 = [&U] [&W 1/100] (1,(2,((3,(((((((((((4,19),(7,(24,25,26))),13,14),6),((((9,21),(10,(11,12))),22),29)),(5,23)),20),28),17),16),((8,15),18))),27)));
tree B_25.49 = [&U] [&W 1/100] (1,(2,((3,27),(((((((((((4,19),(7,(24,25,26))),13,14),6),((((9,21),(10,(11,12))),22),29)),(5,23)),20),28),17),16),((8,15),18)))));
tree B_25.50 = [&U] [&W 1/100] (1,(2,((3,27),((((((((((((4,19),(7,(24,25,26))),13,14),6),((((9,21),(10,(11,12))),22),29)),(5,23)),20),28),17),16),18),(8,15)))));
tree B_25.51 = [&U] [&W 1/100] (1,(2,(3,((((((((((((4,19),(7,(24,25,26))),13,14),6),((((9,21),(10,(11,12))),(22,28)),29)),(5,23)),20),17),16),18),(8,15)),27))));
tree B_25.52 = [&U] [&W 1/100] (1,(2,(3,((((((((((((4,19),(7,(24,25,26))),13,14),6),(((((9,21),(10,(11,12))),28),22),29)),(5,23)),20),17),16),18),(8,15)),27))));
tree B_25.53 = [&U] [&W 1/100] (1,(2,(3,(((((((((((((4,19),(7,(24,25,26))),13,14),6),((((9,21),(10,(11,12))),22),29)),(8,15)),(5,23)),20),28),17),16),18),27))));
tree B_25.54 = [&U] [&W 1/100] (1,(2,(3,((((((((((((4,19),(7,(24,25,26))),13,14),6),((8,15),((((9,21),(10,(11,12))),22),29))),(5,23)),20),28),17),16),18),27))));
tree B_25.55 = [&U] [&W 1/100] (1,(2,(3,(((((((((((((4,19),13,14),(7,((24,26),25))),6),((((9,21),(10,(11,12))),22),29)),(5,23)),20),28),17),16),18),(8,15)),27))));
tree B_25.56 = [&U] [&W 1/100] (1,(2,(3,((((((((((((4,19),13,14),6,(7,((24,26),25))),((((9,21),(10,(11,12))),22),29)),(5,23)),20),28),17),16),18),(8,15)),27))));
tree B_25.57 = [&U] [&W 1/100] (1,(2,(3,(((((((((((((4,19),13,14),(7,((24,26),25))),6),((((9,21),(10,(11,12))),22),29)),(5,23)),28),20),17),16),18),(8,15)),27))));
tree B_25.58 = [&U] [&W 1/100] (1,(2,(3,((((((((((((4,19),13,14),(7,((24,26),25))),6),((((9,21),(10,(11,12))),22),29)),(5,23)),(20,28)),17),16),18),(8,15)),27))));
tree B_25.59 = [&U] [&W 1/100] (1,(2,(3,(((((((((((((4,19),13,14),(7,((24,26),25))),6),((((9,21),(10,(11,12))),22),29)),28),(5,23)),20),17),16),18),(8,15)),27))));
tree B_25.60 = [&U] [&W 1/100] (1,(2,(3,(((((((((((((4,19),13,14),(7,((24,26),25))),6),((((9,21),(10,(11,12))),22),29)),(5,23)),20),17),16),18),28),(8,15)),27))));
tree B_25.61 = [&U] [&W 1/100] (1,(2,(3,((((((((((((4,19),13,14),(7,((24,26),25))),6),(((((9,21),(10,(11,12))),22),29),28)),(5,23)),20),17),16),18),(8,15)),27))));
tree B_25.62 = [&U] [&W 1/100] (1,(2,(3,(((((((((((((4,19),13,14),(7,((24,26),25))),6),28),((((9,21),(10,(11,12))),22),29)),(5,23)),20),17),16),18),(8,15)),27))));
tree B_25.63 = [&U] [&W 1/100] (1,(2,(3,((((((((((((4,19),13,14),(7,((24,26),25))),6),((((9,21),(10,(11,12))),22),(28,29))),(5,23)),20),17),16),18),(8,15)),27))));
tree B_25.64 = [&U] [&W 1/100] (1,(2,(3,((((((((((((4,19),13,14),(7,((24,26),25))),6),(((((9,21),(10,(11,12))),22),28),29)),(5,23)),20),17),16),18),(8,15)),27))));
tree B_25.65 = [&U] [&W 1/100] (1,(2,(3,(((((((((((((4,19),13,14),(7,((24,26),25))),6),((((9,21),(10,(11,12))),22),29)),(5,23)),20),28),17),16),(8,15)),18),27))));
tree B_25.66 = [&U] [&W 1/100] (1,(2,(3,((((((((((((4,19),13,14),(7,((24,26),25))),6),((((9,21),(10,(11,12))),22),29)),(5,23)),20),28),17),16),((8,15),18)),27))));
tree B_25.67 = [&U] [&W 1/100] (1,(2,(3,(((((((((((((4,19),13,14),(7,((24,26),25))),6),((((9,21),(10,(11,12))),22),29)),(5,23)),20),28),17),16),18),27),(8,15)))));
tree B_25.68 = [&U] [&W 1/100] (1,(2,(3,((((((((((((4,19),13,14),(7,((24,26),25))),6),((((9,21),(10,(11,12))),22),29)),(5,23)),20),28),17),16),18),((8,15),27)))));
tree B_25.69 = [&U] [&W 1/100] (1,(2,(3,((((((((((((4,19),13,14),(7,((24,26),25))),6),((((9,21),(10,(11,12))),22),29)),(5,23)),20),28),17),((8,15),16)),18),27))));
tree B_25.70 = [&U] [&W 1/100] (1,(2,(3,(((((((((((((4,19),13,14),(7,((24,26),25))),6),((((9,21),(10,(11,12))),22),29)),(5,23)),20),28),17),(8,15)),16),18),27))));
tree B_25.71 = [&U] [&W 1/100] (1,(2,((3,((((((((((((4,19),13,14),(7,((24,26),25))),6),((((9,21),(10,(11,12))),22),29)),(5,23)),20),28),17),16),18),(8,15))),27)));
tree B_25.72 = [&U] [&W 1/100] (1,(2,((3,((((((((((((4,19),13,14),(7,((24,26),25))),6),((((9,21),(10,(11,12))),22),29)),(5,23)),20),28),17),16),(8,15)),18)),27)));
tree B_25.73 = [&U] [&W 1/100] (1,(2,((3,27),((((((((((((4,19),13,14),(7,((24,26),25))),6),((((9,21),(10,(11,12))),22),29)),(5,23)),20),28),17),16),(8,15)),18))));
tree B_25.74 = [&U] [&W 1/100] (1,(2,((3,(((((((((((4,19),13,14),(7,((24,26),25))),6),((((9,21),(10,(11,12))),22),29)),(5,23)),20),28),17),16),((8,15),18))),27)));
tree B_25.75 = [&U] [&W 1/100] (1,(2,((3,27),(((((((((((4,19),13,14),(7,((24,26),25))),6),((((9,21),(10,(11,12))),22),29)),(5,23)),20),28),17),16),((8,15),18)))));
tree B_25.76 = [&U] [&W 1/100] (1,(2,((3,27),((((((((((((4,19),13,14),(7,((24,26),25))),6),((((9,21),(10,(11,12))),22),29)),(5,23)),20),28),17),16),18),(8,15)))));
tree B_25.77 = [&U] [&W 1/100] (1,(2,(3,((((((((((((4,19),13,14),(7,((24,26),25))),6),((((9,21),(10,(11,12))),(22,28)),29)),(5,23)),20),17),16),18),(8,15)),27))));
tree B_25.78 = [&U] [&W 1/100] (1,(2,(3,((((((((((((4,19),13,14),(7,((24,26),25))),6),(((((9,21),(10,(11,12))),28),22),29)),(5,23)),20),17),16),18),(8,15)),27))));
tree B_25.79 = [&U] [&W 1/100] (1,(2,(3,(((((((((((((4,19),13,14),(7,((24,26),25))),6),((((9,21),(10,(11,12))),22),29)),(8,15)),(5,23)),20),28),17),16),18),27))));
tree B_25.80 = [&U] [&W 1/100] (1,(2,(3,((((((((((((4,19),13,14),(7,((24,26),25))),6),((8,15),((((9,21),(10,(11,12))),22),29))),(5,23)),20),28),17),16),18),27))));
tree B_25.81 = [&U] [&W 1/100] (1,(2,(3,(((((((((((((4,19),(7,((24,26),25))),13,14),6),((((9,21),(10,(11,12))),22),29)),(5,23)),28),20),17),16),18),(8,15)),27))));
tree B_25.82 = [&U] [&W 1/100] (1,(2,(3,((((((((((((4,19),(7,((24,26),25))),13,14),6),((((9,21),(10,(11,12))),22),29)),(5,23)),(20,28)),17),16),18),(8,15)),27))));
tree B_25.83 = [&U] [&W 1/100] (1,(2,(3,((((((((((((4,19),(7,((24,26),25))),13,14),6),(((((9,21),(10,(11,12))),22),29),28)),(5,23)),20),17),16),18),(8,15)),27))));
tree B_25.84 = [&U] [&W 1/100] (1,(2,(3,(((((((((((((4,19),(7,((24,26),25))),13,14),6),28),((((9,21),(10,(11,12))),22),29)),(5,23)),20),17),16),18),(8,15)),27))));
tree B_25.85 = [&U] [&W 1/100] (1,(2,(3,((((((((((((4,19),(7,((24,26),25))),13,14),6),((((9,21),(10,(11,12))),22),(28,29))),(5,23)),20),17),16),18),(8,15)),27))));
tree B_25.86 = [&U] [&W 1/100] (1,(2,(3,((((((((((((4,19),(7,((24,26),25))),13,14),6),(((((9,21),(10,(11,12))),22),28),29)),(5,23)),20),17),16),18),(8,15)),27))));
tree B_25.87 = [&U] [&W 1/100] (1,(2,(3,(((((((((((((4,19),(7,((24,26),25))),13,14),6),((((9,21),(10,(11,12))),22),29)),(5,23)),20),17),16),18),28),(8,15)),27))));
tree B_25.88 = [&U] [&W 1/100] (1,(2,(3,((((((((((((4,19),(7,((24,26),25))),13,14),6),((((9,21),(10,(11,12))),(22,28)),29)),(5,23)),20),17),16),18),(8,15)),27))));
tree B_25.89 = [&U] [&W 1/100] (1,(2,(3,((((((((((((4,19),(7,((24,26),25))),13,14),6),(((((9,21),(10,(11,12))),28),22),29)),(5,23)),20),17),16),18),(8,15)),27))));
tree B_25.90 = [&U] [&W 1/100] (1,(2,(3,(((((((((((((4,19),(7,((24,26),25))),13,14),6),((((9,21),(10,(11,12))),22),29)),28),(5,23)),20),17),16),18),(8,15)),27))));
tree B_25.91 = [&U] [&W 1/100] (1,(2,(3,((((((((((((4,19),(7,((24,26),25)),13,14),6),((((9,21),(10,(11,12))),22),29)),(5,23)),28),20),17),16),18),(8,15)),27))));
tree B_25.92 = [&U] [&W 1/100] (1,(2,(3,(((((((((((((4,19),(7,((24,26),25))),13,14),6),((((9,21),(10,(11,12))),22),29)),(5,23)),28),20),17),16),(8,15)),18),27))));
tree B_25.93 = [&U] [&W 1/100] (1,(2,(3,((((((((((((4,19),(7,((24,26),25))),13,14),6),((((9,21),(10,(11,12))),22),29)),(5,23)),28),20),17),16),((8,15),18)),27))));
tree B_25.94 = [&U] [&W 1/100] (1,(2,(3,(((((((((((((4,19),(7,((24,26),25))),13,14),6),((((9,21),(10,(11,12))),22),29)),(5,23)),28),20),17),16),18),27),(8,15)))));
tree B_25.95 = [&U] [&W 1/100] (1,(2,(3,((((((((((((4,19),(7,((24,26),25))),13,14),6),((((9,21),(10,(11,12))),22),29)),(5,23)),28),20),17),16),18),((8,15),27)))));
tree B_25.96 = [&U] [&W 1/100] (1,(2,(3,((((((((((((4,19),(7,((24,26),25))),13,14),6),((((9,21),(10,(11,12))),22),29)),(5,23)),28),20),17),((8,15),16)),18),27))));
tree B_25.97 = [&U] [&W 1/100] (1,(2,(3,(((((((((((((4,19),(7,((24,26),25))),13,14),6),((((9,21),(10,(11,12))),22),29)),(5,23)),28),20),17),(8,15)),16),18),27))));
tree B_25.98 = [&U] [&W 1/100] (1,(2,((3,((((((((((((4,19),(7,((24,26),25))),13,14),6),((((9,21),(10,(11,12))),22),29)),(5,23)),28),20),17),16),18),(8,15))),27)));
tree B_25.99 = [&U] [&W 1/100] (1,(2,((3,((((((((((((4,19),(7,((24,26),25))),13,14),6),((((9,21),(10,(11,12))),22),29)),(5,23)),28),20),17),16),(8,15)),18)),27)));
tree B_25.100 = [&U] [&W 1/100] (1,(2,((3,27),((((((((((((4,19),(7,((24,26),25))),13,14),6),((((9,21),(10,(11,12))),22),29)),(5,23)),28),20),17),16),(8,15)),18))));

[Trees found in bootstrap replicate #26 (seed=1081831410)]
tree B_26.1 = [&U] [&W 1/100] (1,(2,((3,27),(((((((((((4,19),(5,23)),((6,(((7,24,25),13),14)),((9,21),(10,(11,12))))),(22,26),29),20),17),28),15),8),16),18))));
tree B_26.2 = [&U] [&W 1/100] (1,(2,((3,27),((((((((((4,19),(5,23)),((6,(((7,24,25),13),14)),((9,21),(10,(11,12))))),(22,26),29),20),17),28),15),(8,16)),18))));
tree B_26.3 = [&U] [&W 1/100] (1,(2,((3,27),((((((((((4,19),(5,23)),((6,(((7,24,25),13),14)),((9,21),(10,(11,12))))),(22,26),29),20),17),28),15),16),(8,18)))));
tree B_26.4 = [&U] [&W 1/100] (1,(2,((3,27),(((((((((((4,19),(5,23)),((6,(((7,24,25),13),14)),((9,21),(10,(11,12))))),(22,26),29),20),17),28),15),16),18),8))));
tree B_26.5 = [&U] [&W 1/100] (1,(2,((3,27),(((((((((((4,19),(5,23)),((6,(((7,24,25),13),14)),((9,21),(10,(11,12))))),(22,26),29),20),17),28),15),16),8),18))));
tree B_26.6 = [&U] [&W 1/100] (1,(2,((3,27),(((((((((((4,19),(5,23)),((6,(((7,24,25),13),14)),((9,21),(10,(11,12))))),(22,26),29),20),17),15),28),16),8),18))));
tree B_26.7 = [&U] [&W 1/100] (1,(2,((3,27),((((((((((4,19),(5,23)),((6,(((7,24,25),13),14)),((9,21),(10,(11,12))))),(22,26),29),20),17),15),28),(8,16)),18))));
tree B_26.8 = [&U] [&W 1/100] (1,(2,((3,27),((((((((((4,19),(5,23)),((6,(((7,24,25),13),14)),((9,21),(10,(11,12))))),(22,26),29),20),17),(15,28)),16),8),18))));
tree B_26.9 = [&U] [&W 1/100] (1,(2,((3,27),(((((((((4,19),(5,23)),((6,(((7,24,25),13),14)),((9,21),(10,(11,12))))),(22,26),29),20),17),(15,28)),(8,16)),18))));
tree B_26.10 = [&U] [&W 1/100] (1,(2,((3,27),((((((((((4,19),(5,23)),((6,(((7,24,25),13),14)),((9,21),(10,(11,12))))),(22,26),29),20),17),(15,28)),8),16),18))));
tree B_26.11 = [&U] [&W 1/100] (1,(2,((3,27),(((((((((((4,19),(5,23)),((6,(((7,24,25),13),14)),((9,21),(10,(11,12))))),(22,26),29),20),17),15),28),8),16),18))));
tree B_26.12 = [&U] [&W 1/100] (1,(2,((3,27),((((((((((((4,19),(5,23)),((6,(((7,24,25),13),14)),((9,21),(10,(11,12))))),29),(22,26)),20),17),28),15),8),16),18))));
tree B_26.13 = [&U] [&W 1/100] (1,(2,((3,27),(((((((((((4,19),(5,23)),((6,(((7,24,25),13),14)),((9,21),(10,(11,12))))),(22,26)),20,29),17),28),15),8),16),18))));
tree B_26.14 = [&U] [&W 1/100] (1,(2,((3,27),((((((((((((4,19),(5,23)),((6,(((7,24,25),13),14)),((9,21),(10,(11,12))))),(22,26)),20),29),17),28),15),8),16),18))));
tree B_26.15 = [&U] [&W 1/100] (1,(2,((3,27),(((((((((((4,19),(5,23)),(((6,(((7,24,25),13),14)),((9,21),(10,(11,12)))),29)),(22,26)),20),17),28),15),8),16),18))));
tree B_26.16 = [&U] [&W 1/100] (1,(2,((3,27),((((((((((((4,19),(5,23)),29),((6,(((7,24,25),13),14)),((9,21),(10,(11,12))))),(22,26)),20),17),28),15),8),16),18))));
tree B_26.17 = [&U] [&W 1/100] (1,(2,((3,27),((((((((((((4,19),(5,23)),((6,(((7,24,25),13),14)),((9,21),(10,(11,12))))),(22,26)),29),20),17),28),15),8),16),18))));
tree B_26.18 = [&U] [&W 1/100] (1,(2,((3,27),((((((((((4,((5,23),19)),((6,(((7,24,25),13),14)),((9,21),(10,(11,12))))),(22,26),29),20),17),28),15),8),16),18))));
tree B_26.19 = [&U] [&W 1/100] (1,(2,((3,27),(((((((((((4,(5,23)),19),((6,(((7,24,25),13),14)),((9,21),(10,(11,12))))),(22,26),29),20),17),28),15),8),16),18))));
tree B_26.20 = [&U] [&W 1/100] (1,(2,((3,27),(((((((((((4,19),(5,23)),((6,(((7,24,25),13),14)),(9,((10,(11,12)),21)))),(22,26),29),20),17),28),15),8),16),18))));
tree B_26.21 = [&U] [&W 1/100] (1,(2,((3,27),(((((((((((4,19),(5,23)),((6,(((7,24,25),13),14)),((9,(10,(11,12))),21))),((22,26),29)),20),17),28),15),8),16),18))));
tree B_26.22 = [&U] [&W 1/100] (1,(2,((3,27),(((((((((((4,19),(5,23)),((6,((7,24,25),13,14)),((9,21),(10,(11,12))))),(22,26),29),20),17),28),15),8),16),18))));
tree B_26.23 = [&U] [&W 1/100] (1,(2,((3,27),(((((((((((4,19),(5,23)),((6,(((7,24,25),14),13)),((9,21),(10,(11,12))))),(22,26),29),20),17),28),15),8),16),18))));
tree B_26.24 = [&U] [&W 1/100] (1,(2,((3,27),(((((((((((4,19),(5,23)),((6,(((7,24,25),13),14)),((9,21),(10,(11,12))))),29),(22,26)),20),17),28),15),(8,16)),18))));
tree B_26.25 = [&U] [&W 1/100] (1,(2,((3,27),(((((((((((4,19),(5,23)),((6,(((7,24,25),13),14)),((9,21),(10,(11,12))))),29),(22,26)),20),17),28),15),16),(8,18)))));
tree B_26.26 = [&U] [&W 1/100] (1,(2,((3,27),((((((((((((4,19),(5,23)),((6,(((7,24,25),13),14)),((9,21),(10,(11,12))))),29),(22,26)),20),17),28),15),16),18),8))));
tree B_26.27 = [&U] [&W 1/100] (1,(2,((3,27),((((((((((((4,19),(5,23)),((6,(((7,24,25),13),14)),((9,21),(10,(11,12))))),29),(22,26)),20),17),28),15),16),8),18))));
tree B_26.28 = [&U] [&W 1/100] (1,(2,((3,27),((((((((((((4,19),(5,23)),((6,(((7,24,25),13),14)),((9,21),(10,(11,12))))),29),(22,26)),20),17),15),28),16),8),18))));
tree B_26.29 = [&U] [&W 1/100] (1,(2,((3,27),((((((((((((4,19),(5,23)),((6,(((7,24,25),13),14)),((9,21),(10,(11,12))))),29),(22,26)),20),17),15),28),8),16),18))));
tree B_26.30 = [&U] [&W 1/100] (1,(2,((3,27),(((((((((((4,19),(5,23)),((6,(((7,24,25),13),14)),((9,21),(10,(11,12))))),29),(22,26)),20),17),(15,28)),16),8),18))));
tree B_26.31 = [&U] [&W 1/100] (1,(2,((3,27),(((((((((((4,19),(5,23)),((6,(((7,24,25),13),14)),((9,21),(10,(11,12))))),29),(22,26)),20),17),(15,28)),8),16),18))));
tree B_26.32 = [&U] [&W 1/100] (1,(2,((3,27),((((((((((4,19),(5,23)),((6,(((7,24,25),13),14)),((9,21),(10,(11,12))))),29),(22,26)),20),17),(15,28)),(8,16)),18))));
tree B_26.33 = [&U] [&W 1/100] (1,(2,((3,27),(((((((((((4,19),(5,23)),((6,(((7,24,25),13),14)),((9,21),(10,(11,12))))),29),(22,26)),20),17),15),28),(8,16)),18))));
tree B_26.34 = [&U] [&W 1/100] (1,(2,((3,27),(((((((((((4,19),(5,23)),((6,(((7,24,25),13),14)),((9,21),(10,(11,12))))),(22,26)),29),20),17),28),15),(8,16)),18))));
tree B_26.35 = [&U] [&W 1/100] (1,(2,((3,27),((((((((((4,19),(5,23)),((6,(((7,24,25),13),14)),((9,21),(10,(11,12))))),(22,26)),20,29),17),28),15),(8,16)),18))));
tree B_26.36 = [&U] [&W 1/100] (1,(2,((3,27),(((((((((((4,19),(5,23)),((6,(((7,24,25),13),14)),((9,21),(10,(11,12))))),(22,26)),20),29),17),28),15),(8,16)),18))));
tree B_26.37 = [&U] [&W 1/100] (1,(2,((3,27),((((((((((4,19),(5,23)),(((6,(((7,24,25),13),14)),((9,21),(10,(11,12)))),29)),(22,26)),20),17),28),15),(8,16)),18))));
tree B_26.38 = [&U] [&W 1/100] (1,(2,((3,27),(((((((((((4,19),(5,23)),29),((6,(((7,24,25),13),14)),((9,21),(10,(11,12))))),(22,26)),20),17),28),15),(8,16)),18))));
tree B_26.39 = [&U] [&W 1/100] (1,(2,((3,27),((((((((((4,((5,23),19)),((6,(((7,24,25),13),14)),((9,21),(10,(11,12))))),29),(22,26)),20),17),28),15),(8,16)),18))));
tree B_26.40 = [&U] [&W 1/100] (1,(2,((3,27),(((((((((((4,(5,23)),19),((6,(((7,24,25),13),14)),((9,21),(10,(11,12))))),29),(22,26)),20),17),28),15),(8,16)),18))));
tree B_26.41 = [&U] [&W 1/100] (1,(2,((3,27),(((((((((((4,19),(5,23)),((6,(((7,24,25),13),14)),(9,((10,(11,12)),21)))),29),(22,26)),20),17),28),15),(8,16)),18))));
tree B_26.42 = [&U] [&W 1/100] (1,(2,((3,27),(((((((((((4,19),(5,23)),((6,(((7,24,25),13),14)),((9,(10,(11,12))),21))),29),(22,26)),20),17),28),15),(8,16)),18))));
tree B_26.43 = [&U] [&W 1/100] (1,(2,((3,27),(((((((((((4,19),(5,23)),((6,((7,24,25),13,14)),((9,21),(10,(11,12))))),29),(22,26)),20),17),28),15),(8,16)),18))));
tree B_26.44 = [&U] [&W 1/100] (1,(2,((3,27),(((((((((((4,19),(5,23)),((6,(((7,24,25),14),13)),((9,21),(10,(11,12))))),29),(22,26)),20),17),28),15),(8,16)),18))));
tree B_26.45 = [&U] [&W 1/100] (1,(2,((3,27),(((((((((((4,19),(5,23)),((6,(((7,24,25),13),14)),((9,21),(10,(11,12))))),(22,26)),29),20),17),28),15),16),(8,18)))));
tree B_26.46 = [&U] [&W 1/100] (1,(2,((3,27),((((((((((((4,19),(5,23)),((6,(((7,24,25),13),14)),((9,21),(10,(11,12))))),(22,26)),29),20),17),28),15),16),8),18))));
tree B_26.47 = [&U] [&W 1/100] (1,(2,((3,27),((((((((((((4,19),(5,23)),((6,(((7,24,25),13),14)),((9,21),(10,(11,12))))),(22,26)),29),20),17),28),15),16),18),8))));
tree B_26.48 = [&U] [&W 1/100] (1,(2,((3,27),((((((((((4,19),(5,23)),((6,(((7,24,25),13),14)),((9,21),(10,(11,12))))),(22,26)),29),20),17),(15,28)),16),(8,18)))));
tree B_26.49 = [&U] [&W 1/100] (1,(2,((3,27),((((((((((4,19),(5,23)),((6,(((7,24,25),13),14)),((9,21),(10,(11,12))))),(22,26)),29),20),17),15),(16,28)),(8,18)))));
tree B_26.50 = [&U] [&W 1/100] (1,(2,((3,27),(((((((((((4,19),(5,23)),((6,(((7,24,25),13),14)),((9,21),(10,(11,12))))),(22,26)),29),20),17),15),16),28),(8,18)))));
tree B_26.51 = [&U] [&W 1/100] (1,(2,((3,27),(((((((((((4,19),(5,23)),((6,(((7,24,25),13),14)),((9,21),(10,(11,12))))),(22,26)),29),20),17),15),28),16),(8,18)))));
tree B_26.52 = [&U] [&W 1/100] (1,(2,((3,27),((((((((((4,19),(5,23)),((6,(((7,24,25),13),14)),((9,21),(10,(11,12))))),(22,26)),20,29),17),28),15),16),(8,18)))));
tree B_26.53 = [&U] [&W 1/100] (1,(2,((3,27),((((((((((4,19),(5,23)),(((6,(((7,24,25),13),14)),((9,21),(10,(11,12)))),29)),(22,26)),20),17),28),15),16),(8,18)))));
tree B_26.54 = [&U] [&W 1/100] (1,(2,((3,27),(((((((((((4,19),(5,23)),29),((6,(((7,24,25),13),14)),((9,21),(10,(11,12))))),(22,26)),20),17),28),15),16),(8,18)))));
tree B_26.55 = [&U] [&W 1/100] (1,(2,((3,27),(((((((((((4,19),(5,23)),((6,(((7,24,25),13),14)),((9,21),(10,(11,12))))),(22,26)),20),29),17),28),15),16),(8,18)))));
tree B_26.56 = [&U] [&W 1/100] (1,(2,((3,27),((((((((((4,((5,23),19)),((6,(((7,24,25),13),14)),((9,21),(10,(11,12))))),(22,26)),29),20),17),28),15),16),(8,18)))));
tree B_26.57 = [&U] [&W 1/100] (1,(2,((3,27),(((((((((((4,(5,23)),19),((6,(((7,24,25),13),14)),((9,21),(10,(11,12))))),(22,26)),29),20),17),28),15),16),(8,18)))));
tree B_26.58 = [&U] [&W 1/100] (1,(2,((3,27),(((((((((((4,19),(5,23)),((6,(((7,24,25),13),14)),(9,((10,(11,12)),21)))),(22,26)),29),20),17),28),15),16),(8,18)))));
tree B_26.59 = [&U] [&W 1/100] (1,(2,((3,27),(((((((((((4,19),(5,23)),((6,(((7,24,25),13),14)),((9,(10,(11,12))),21))),(22,26)),29),20),17),28),15),16),(8,18)))));
tree B_26.60 = [&U] [&W 1/100] (1,(2,((3,27),(((((((((((4,19),(5,23)),((6,((7,24,25),13,14)),((9,21),(10,(11,12))))),(22,26)),29),20),17),28),15),16),(8,18)))));
tree B_26.61 = [&U] [&W 1/100] (1,(2,((3,27),(((((((((((4,19),(5,23)),((6,(((7,24,25),14),13)),((9,21),(10,(11,12))))),(22,26)),29),20),17),28),15),16),(8,18)))));
tree B_26.62 = [&U] [&W 1/100] (1,(2,((3,27),((((((((((4,19),(5,23)),((6,(((7,24,25),13),14)),((9,21),(10,(11,12))))),(22,26),29),20),17),(15,28)),16),18),8))));
tree B_26.63 = [&U] [&W 1/100] (1,(2,((3,27),((((((((((4,19),(5,23)),((6,(((7,24,25),13),14)),((9,21),(10,(11,12))))),(22,26),29),20),17),15),(16,28)),18),8))));
tree B_26.64 = [&U] [&W 1/100] (1,(2,((3,27),(((((((((((4,19),(5,23)),((6,(((7,24,25),13),14)),((9,21),(10,(11,12))))),(22,26),29),20),17),15),16),28),18),8))));
tree B_26.65 = [&U] [&W 1/100] (1,(2,((3,27),(((((((((((4,19),(5,23)),((6,(((7,24,25),13),14)),((9,21),(10,(11,12))))),(22,26),29),20),17),15),28),16),18),8))));
tree B_26.66 = [&U] [&W 1/100] (1,(2,((3,27),(((((((((((4,19),(5,23)),((6,(((7,24,25),13),14)),((9,21),(10,(11,12))))),(22,26)),20,29),17),28),15),16),18),8))));
tree B_26.67 = [&U] [&W 1/100] (1,(2,((3,27),((((((((((((4,19),(5,23)),((6,(((7,24,25),13),14)),((9,21),(10,(11,12))))),(22,26)),20),29),17),28),15),16),18),8))));
tree B_26.68 = [&U] [&W 1/100] (1,(2,((3,27),(((((((((((4,19),(5,23)),(((6,(((7,24,25),13),14)),((9,21),(10,(11,12)))),29)),(22,26)),20),17),28),15),16),18),8))));
tree B_26.69 = [&U] [&W 1/100] (1,(2,((3,27),((((((((((((4,19),(5,23)),29),((6,(((7,24,25),13),14)),((9,21),(10,(11,12))))),(22,26)),20),17),28),15),16),18),8))));
tree B_26.70 = [&U] [&W 1/100] (1,(2,((3,27),((((((((((4,((5,23),19)),((6,(((7,24,25),13),14)),((9,21),(10,(11,12))))),(22,26),29),20),17),28),15),16),18),8))));
tree B_26.71 = [&U] [&W 1/100] (1,(2,((3,27),(((((((((((4,(5,23)),19),((6,(((7,24,25),13),14)),((9,21),(10,(11,12))))),(22,26),29),20),17),28),15),16),18),8))));
tree B_26.72 = [&U] [&W 1/100] (1,(2,((3,27),(((((((((((4,19),(5,23)),((6,(((7,24,25),13),14)),(9,((10,(11,12)),21)))),(22,26),29),20),17),28),15),16),18),8))));
tree B_26.73 = [&U] [&W 1/100] (1,(2,((3,27),(((((((((((4,19),(5,23)),((6,(((7,24,25),13),14)),((9,(10,(11,12))),21))),((22,26),29)),20),17),28),15),16),18),8))));
tree B_26.74 = [&U] [&W 1/100] (1,(2,((3,27),(((((((((((4,19),(5,23)),((6,((7,24,25),13,14)),((9,21),(10,(11,12))))),(22,26),29),20),17),28),15),16),18),8))));
tree B_26.75 = [&U] [&W 1/100] (1,(2,((3,27),(((((((((((4,19),(5,23)),((6,(((7,24,25),14),13)),((9,21),(10,(11,12))))),(22,26),29),20),17),28),15),16),18),8))));
tree B_26.76 = [&U] [&W 1/100] (1,(2,((3,27),(((((((((((4,19),(5,23)),((6,(((7,24,25),13),14)),((9,21),(10,(11,12))))),29),(22,26)),20),17),15),(16,28)),8),18))));
tree B_26.77 = [&U] [&W 1/100] (1,(2,((3,27),((((((((((((4,19),(5,23)),((6,(((7,24,25),13),14)),((9,21),(10,(11,12))))),29),(22,26)),20),17),15),16),28),8),18))));
tree B_26.78 = [&U] [&W 1/100] (1,(2,((3,27),(((((((((((4,19),(5,23)),((6,(((7,24,25),13),14)),((9,21),(10,(11,12))))),(22,26)),20,29),17),28),15),16),8),18))));
tree B_26.79 = [&U] [&W 1/100] (1,(2,((3,27),((((((((((((4,19),(5,23)),((6,(((7,24,25),13),14)),((9,21),(10,(11,12))))),(22,26)),20),29),17),28),15),16),8),18))));
tree B_26.80 = [&U] [&W 1/100] (1,(2,((3,27),(((((((((((4,19),(5,23)),(((6,(((7,24,25),13),14)),((9,21),(10,(11,12)))),29)),(22,26)),20),17),28),15),16),8),18))));
tree B_26.81 = [&U] [&W 1/100] (1,(2,((3,27),((((((((((((4,19),(5,23)),29),((6,(((7,24,25),13),14)),((9,21),(10,(11,12))))),(22,26)),20),17),28),15),16),8),18))));
tree B_26.82 = [&U] [&W 1/100] (1,(2,((3,27),(((((((((((4,((5,23),19)),((6,(((7,24,25),13),14)),((9,21),(10,(11,12))))),29),(22,26)),20),17),28),15),16),8),18))));
tree B_26.83 = [&U] [&W 1/100] (1,(2,((3,27),((((((((((((4,(5,23)),19),((6,(((7,24,25),13),14)),((9,21),(10,(11,12))))),29),(22,26)),20),17),28),15),16),8),18))));
tree B_26.84 = [&U] [&W 1/100] (1,(2,((3,27),((((((((((((4,19),(5,23)),((6,(((7,24,25),13),14)),(9,((10,(11,12)),21)))),29),(22,26)),20),17),28),15),16),8),18))));
tree B_26.85 = [&U] [&W 1/100] (1,(2,((3,27),((((((((((((4,19),(5,23)),((6,(((7,24,25),13),14)),((9,(10,(11,12))),21))),29),(22,26)),20),17),28),15),16),8),18))));
tree B_26.86 = [&U] [&W 1/100] (1,(2,((3,27),((((((((((((4,19),(5,23)),((6,((7,24,25),13,14)),((9,21),(10,(11,12))))),29),(22,26)),20),17),28),15),16),8),18))));
tree B_26.87 = [&U] [&W 1/100] (1,(2,((3,27),((((((((((((4,19),(5,23)),((6,(((7,24,25),14),13)),((9,21),(10,(11,12))))),29),(22,26)),20),17),28),15),16),8),18))));
tree B_26.88 = [&U] [&W 1/100] (1,(2,((3,27),((((((((((4,19),(5,23)),((6,(((7,24,25),13),14)),((9,21),(10,(11,12))))),(22,26),29),20),17),15),16),28),(8,18)))));
tree B_26.89 = [&U] [&W 1/100] (1,(2,((3,27),(((((((((4,19),(5,23)),((6,(((7,24,25),13),14)),((9,21),(10,(11,12))))),(22,26),29),20),17),15),(16,28)),(8,18)))));
tree B_26.90 = [&U] [&W 1/100] (1,(2,((3,27),((((((((((4,19),(5,23)),((6,(((7,24,25),13),14)),((9,21),(10,(11,12))))),(22,26),29),20),17),15),(16,28)),8),18))));
tree B_26.91 = [&U] [&W 1/100] (1,(2,((3,27),(((((((((((4,19),(5,23)),((6,(((7,24,25),13),14)),((9,21),(10,(11,12))))),(22,26),29),20),17),15),16),28),8),18))));
tree B_26.92 = [&U] [&W 1/100] (1,(2,((3,27),((((((((((4,19),(5,23)),((6,(((7,24,25),13),14)),((9,21),(10,(11,12))))),(22,26),29),20),17),15),28),16),(8,18)))));
tree B_26.93 = [&U] [&W 1/100] (1,(2,((3,27),((((((((((((4,19),(5,23)),((6,(((7,24,25),13),14)),((9,21),(10,(11,12))))),(22,26)),29),20),17),15),28),16),8),18))));
tree B_26.94 = [&U] [&W 1/100] (1,(2,((3,27),(((((((((((4,19),(5,23)),((6,(((7,24,25),13),14)),((9,21),(10,(11,12))))),(22,26)),20,29),17),15),28),16),8),18))));
tree B_26.95 = [&U] [&W 1/100] (1,(2,((3,27),((((((((((((4,19),(5,23)),((6,(((7,24,25),13),14)),((9,21),(10,(11,12))))),(22,26)),20),29),17),15),28),16),8),18))));
tree B_26.96 = [&U] [&W 1/100] (1,(2,((3,27),(((((((((((4,19),(5,23)),(((6,(((7,24,25),13),14)),((9,21),(10,(11,12)))),29)),(22,26)),20),17),15),28),16),8),18))));
tree B_26.97 = [&U] [&W 1/100] (1,(2,((3,27),((((((((((((4,19),(5,23)),29),((6,(((7,24,25),13),14)),((9,21),(10,(11,12))))),(22,26)),20),17),15),28),16),8),18))));
tree B_26.98 = [&U] [&W 1/100] (1,(2,((3,27),((((((((((4,((5,23),19)),((6,(((7,24,25),13),14)),((9,21),(10,(11,12))))),(22,26),29),20),17),15),28),16),8),18))));
tree B_26.99 = [&U] [&W 1/100] (1,(2,((3,27),(((((((((((4,(5,23)),19),((6,(((7,24,25),13),14)),((9,21),(10,(11,12))))),(22,26),29),20),17),15),28),16),8),18))));
tree B_26.100 = [&U] [&W 1/100] (1,(2,((3,27),(((((((((((4,19),(5,23)),((6,(((7,24,25),13),14)),(9,((10,(11,12)),21)))),(22,26),29),20),17),15),28),16),8),18))));

[Trees found in bootstrap replicate #27 (seed=410343629)]
tree B_27.1 = [&U] [&W 1/100] (1,(2,(3,(((4,19),((5,26),23)),(((((((((6,14),13),((7,24),25)),((8,15),((10,(11,12)),22))),29),17),(((9,21),27),(16,20))),18),28)))));
tree B_27.2 = [&U] [&W 1/100] (1,(2,(3,(((4,19),((5,26),23)),((((((((6,14),13),((7,24),25)),((8,15),((10,(11,12)),22))),((((9,21),27),(16,20)),29)),17),18),28)))));
tree B_27.3 = [&U] [&W 1/100] (1,(2,(3,(((4,19),((5,26),23)),(((((((((6,14),13),((7,24),25)),((8,15),((10,(11,12)),22))),(((9,21),27),(16,20))),29),17),18),28)))));
tree B_27.4 = [&U] [&W 1/100] (1,(2,(3,(((4,19),((5,26),23)),((((((((6,14),13),((7,24),25)),((8,15),((10,(11,12)),22))),29),(((9,21),27),(16,20)),17),28),18)))));
tree B_27.5 = [&U] [&W 1/100] (1,(2,(3,(((4,19),((5,26),23)),(((((((6,14),13),((7,24),25)),((8,15),((10,(11,12)),22))),29),(((9,21),27),(16,20)),17),18,28)))));
tree B_27.6 = [&U] [&W 1/100] (1,(2,(3,(((4,19),((5,26),23)),(((((((((6,14),13),((7,24),25)),((8,15),((10,(11,12)),22))),29),(((9,21),27),(16,20))),17),28),18)))));
tree B_27.7 = [&U] [&W 1/100] (1,(2,(3,(((4,19),((5,26),23)),((((((((6,14),13),((7,24),25)),((8,15),((10,(11,12)),22))),29),(((9,21),27),(16,20))),17),18,28)))));
tree B_27.8 = [&U] [&W 1/100] (1,(2,(3,((((4,19),((5,26),23)),18),(((((((6,14),13),((7,24),25)),((8,15),((10,(11,12)),22))),29),(((9,21),27),(16,20)),17),28)))));
tree B_27.9 = [&U] [&W 1/100] (1,(2,(3,((((4,19),((5,26),23)),(((((((6,14),13),((7,24),25)),((8,15),((10,(11,12)),22))),29),(((9,21),27),(16,20)),17),28)),18))));
tree B_27.10 = [&U] [&W 1/100] (1,(2,((3,18),(((4,19),((5,26),23)),(((((((6,14),13),((7,24),25)),((8,15),((10,(11,12)),22))),29),(((9,21),27),(16,20)),17),28)))));
tree B_27.11 = [&U] [&W 1/100] (1,(2,(3,(((4,19),((5,26),23)),(((((((((6,14),13),((7,24),25)),((8,15),((10,(11,12)),22))),29),(((9,21),27),(16,20))),17),18),28)))));
tree B_27.12 = [&U] [&W 1/100] (1,(2,(3,(((4,19),((5,26),23)),(((((((((6,14),13),((7,24),25)),29),((8,15),((10,(11,12)),22))),(((9,21),27),(16,20))),17),18),28)))));
tree B_27.13 = [&U] [&W 1/100] (1,(2,(3,(((4,19),((5,26),23)),((((((((6,14),13),((7,24),25)),29),((8,15),((10,(11,12)),22))),(((9,21),27),(16,20)),17),18),28)))));
tree B_27.14 = [&U] [&W 1/100] (1,(2,(3,(((4,19),((5,26),23)),((((((((6,14),13),((7,24),25)),(((8,15),((10,(11,12)),22)),29)),(((9,21),27),(16,20))),17),18),28)))));
tree B_27.15 = [&U] [&W 1/100] (1,(2,(3,(((4,19),((5,26),23)),(((((((6,14),13),((7,24),25)),(((8,15),((10,(11,12)),22)),29)),(((9,21),27),(16,20)),17),18),28)))));
tree B_27.16 = [&U] [&W 1/100] (1,(2,(3,(((4,19),((5,26),23)),((((((((6,14),13),((7,24),25)),((8,15),((10,(11,12)),22))),29),(((9,21),27),(16,20)),17),18),28)))));
tree B_27.17 = [&U] [&W 1/100] (1,(2,(3,(((4,19),((5,26),23)),((((((((6,14),13),((7,24),25)),((8,15),((10,(11,12)),22))),29),17,28),(((9,21),27),(16,20))),18)))));
tree B_27.18 = [&U] [&W 1/100] (1,(2,(3,(((4,19),((5,26),23)),(((((((6,14),13),((7,24),25)),((8,15),((10,(11,12)),22))),29),((((9,21),27),(16,20)),28),17),18)))));
tree B_27.19 = [&U] [&W 1/100] (1,(2,(3,(((4,19),((5,26),23)),(((((((((6,14),13),((7,24),25)),((8,15),((10,(11,12)),22))),29),28),17),(((9,21),27),(16,20))),18)))));
tree B_27.20 = [&U] [&W 1/100] (1,(2,(3,(((4,19),((5,26),23)),((((((((6,14),13),((7,24),25)),((8,15),((10,(11,12)),22))),29),(17,28)),(((9,21),27),(16,20))),18)))));
tree B_27.21 = [&U] [&W 1/100] (1,(2,(3,(((4,19),((5,26),23)),(((((((6,14),13),((7,24),25)),((8,15),((10,(11,12)),22))),29),((((9,21),27),28),(16,20)),17),18)))));
tree B_27.22 = [&U] [&W 1/100] (1,(2,(3,(((4,19),((5,26),23)),(((((((6,14),13),((7,24),25)),((8,15),((10,(11,12)),22))),29),(((9,21),27),((16,20),28)),17),18)))));
tree B_27.23 = [&U] [&W 1/100] (1,(2,(3,(((4,19),((5,26),23)),((((((((6,14),13),((7,24),25)),((8,15),((10,(11,12)),22))),28,29),17),(((9,21),27),(16,20))),18)))));
tree B_27.24 = [&U] [&W 1/100] (1,(2,(3,(((4,19),((5,26),23)),(((((((((6,14),13),((7,24),25)),((8,15),((10,(11,12)),22))),28),29),17),(((9,21),27),(16,20))),18)))));
tree B_27.25 = [&U] [&W 1/100] (1,(2,(3,(((4,19),((5,26),23)),(((((((6,14),13),((7,24),25)),((8,15),((10,(11,12)),22))),29),(((9,21),(27,28)),(16,20)),17),18)))));
tree B_27.26 = [&U] [&W 1/100] (1,(2,(3,(((4,19),((5,26),23)),(((((((6,14),13),((7,24),25)),((8,15),((10,(11,12)),22))),29),((((9,21),28),27),(16,20)),17),18)))));
tree B_27.27 = [&U] [&W 1/100] (1,(2,(3,(((4,19),((5,26),23)),(((((((6,14),13),((7,24),25)),((8,15),((10,(11,12)),22))),29),(((9,21),27),(16,(20,28))),17),18)))));
tree B_27.28 = [&U] [&W 1/100] (1,(2,(3,(((4,19),((5,26),23)),(((((((6,14),13),((7,24),25)),((8,15),((10,(11,12)),22))),29),(((9,21),27),(16,20,28)),17),18)))));
tree B_27.29 = [&U] [&W 1/100] (1,(2,(3,(((4,19),((5,26),23)),((((((((6,14),13),((7,24),25)),((8,15),(((10,(11,12)),22),29))),17),(((9,21),27),(16,20))),18),28)))));
tree B_27.30 = [&U] [&W 1/100] (1,(2,(3,(((4,19),((5,26),23)),((((((((6,14),13),((7,24),25)),(((8,15),29),((10,(11,12)),22))),17),(((9,21),27),(16,20))),18),28)))));
tree B_27.31 = [&U] [&W 1/100] (1,(2,(3,(((4,19),((5,26),23)),((((((((6,14),13),((7,24),25)),(((8,15),((10,(11,12)),22)),29)),17),(((9,21),27),(16,20))),18),28)))));
tree B_27.32 = [&U] [&W 1/100] (1,(2,(3,(((4,19),((5,26),23)),(((((((((6,14),13),((7,24),25)),29),((8,15),((10,(11,12)),22))),17),(((9,21),27),(16,20))),18),28)))));
tree B_27.33 = [&U] [&W 1/100] (1,(2,(3,(((4,19),((5,26),23)),(((((((6,14),13),((7,24),25)),((8,15),((10,(11,12)),22))),29),(((9,(21,28)),27),(16,20)),17),18)))));
tree B_27.34 = [&U] [&W 1/100] (1,(2,(3,(((4,19),((5,26),23)),(((((((6,14),13),((7,24),25)),((8,15),((10,(11,12)),22))),29),((((9,28),21),27),(16,20)),17),18)))));
tree B_27.35 = [&U] [&W 1/100] (1,(2,(3,(((4,19),(5,23)),(((((((((6,14),13),((7,24),25)),((8,15),((10,(11,12)),22))),29),17),(((9,21),27),(16,(20,26)))),18),28)))));
tree B_27.36 = [&U] [&W 1/100] (1,(2,(3,(((4,19),(5,23)),(((((((((6,14),13),((7,24),(25,26))),((8,15),((10,(11,12)),22))),29),17),(((9,21),27),(16,20))),18),28)))));
tree B_27.37 = [&U] [&W 1/100] (1,(2,(3,(((4,19),(5,23)),(((((((((6,14),13),(((7,24),26),25)),((8,15),((10,(11,12)),22))),29),17),(((9,21),27),(16,20))),18),28)))));
tree B_27.38 = [&U] [&W 1/100] (1,(2,(3,(((4,19),(5,23)),(((((((((6,14),13),((7,24,26),25)),((8,15),((10,(11,12)),22))),29),17),(((9,21),27),(16,20))),18),28)))));
tree B_27.39 = [&U] [&W 1/100] (1,(2,(3,(((4,19),(5,23)),(((((((((6,14),13),(((7,26),24),25)),((8,15),((10,(11,12)),22))),29),17),(((9,21),27),(16,20))),18),28)))));
tree B_27.40 = [&U] [&W 1/100] (1,(2,(3,(((4,19),((5,26),23)),((((((((6,14),13),((7,24),25)),((8,15),(((10,(11,12)),22),29))),(((9,21),27),(16,20))),17),18),28)))));
tree B_27.41 = [&U] [&W 1/100] (1,(2,(3,(((4,19),((5,26),23)),((((((((6,14),13),((7,24),25)),(((8,15),29),((10,(11,12)),22))),(((9,21),27),(16,20))),17),18),28)))));
tree B_27.42 = [&U] [&W 1/100] (1,(2,(3,(((4,19),((5,26),23)),((((((((6,14),13),((7,24),25)),((8,15),((10,(11,12)),22))),((((9,21),27),(16,20)),29)),17),28),18)))));
tree B_27.43 = [&U] [&W 1/100] (1,(2,(3,(((4,19),((5,26),23)),(((((((6,14),13),((7,24),25)),((8,15),((10,(11,12)),22))),((((9,21),27),(16,20)),29)),17),18,28)))));
tree B_27.44 = [&U] [&W 1/100] (1,(2,(3,((((4,19),((5,26),23)),18),(((((((6,14),13),((7,24),25)),((8,15),((10,(11,12)),22))),((((9,21),27),(16,20)),29)),17),28)))));
tree B_27.45 = [&U] [&W 1/100] (1,(2,(3,((((4,19),((5,26),23)),(((((((6,14),13),((7,24),25)),((8,15),((10,(11,12)),22))),((((9,21),27),(16,20)),29)),17),28)),18))));
tree B_27.46 = [&U] [&W 1/100] (1,(2,((3,18),(((4,19),((5,26),23)),(((((((6,14),13),((7,24),25)),((8,15),((10,(11,12)),22))),((((9,21),27),(16,20)),29)),17),28)))));
tree B_27.47 = [&U] [&W 1/100] (1,(2,(3,(((4,19),((5,26),23)),(((((((6,14),13),((7,24),25)),((8,15),((10,(11,12)),22))),((((9,21),27),(16,20)),29)),(17,28)),18)))));
tree B_27.48 = [&U] [&W 1/100] (1,(2,(3,(((4,19),((5,26),23)),((((((((6,14),13),((7,24),25)),((8,15),((10,(11,12)),22))),((((9,21),27),(16,20)),29)),28),17),18)))));
tree B_27.49 = [&U] [&W 1/100] (1,(2,(3,(((4,19),((5,26),23)),(((((((6,14),13),((7,24),25)),((8,15),((10,(11,12)),22))),(((((9,21),27),(16,20)),29),28)),17),18)))));
tree B_27.50 = [&U] [&W 1/100] (1,(2,(3,(((4,19),((5,26),23)),((((((((6,14),13),((7,24),25)),((8,15),((10,(11,12)),22))),28),((((9,21),27),(16,20)),29)),17),18)))));
tree B_27.51 = [&U] [&W 1/100] (1,(2,(3,(((4,19),((5,26),23)),(((((((6,14),13),((7,24),25)),((8,15),((10,(11,12)),22))),((((9,21),27),(16,20)),28,29)),17),18)))));
tree B_27.52 = [&U] [&W 1/100] (1,(2,(3,(((4,19),((5,26),23)),(((((((6,14),13),((7,24),25)),((8,15),((10,(11,12)),22))),(((((9,21),27),(16,20)),28),29)),17),18)))));
tree B_27.53 = [&U] [&W 1/100] (1,(2,(3,(((4,19),((5,26),23)),(((((((6,14),13),((7,24),25)),((8,15),((10,(11,12)),22))),((((9,21),27),((16,20),28)),29)),17),18)))));
tree B_27.54 = [&U] [&W 1/100] (1,(2,(3,(((4,19),((5,26),23)),(((((((6,14),13),((7,24),25)),((8,15),((10,(11,12)),22))),(((((9,21),27),28),(16,20)),29)),17),18)))));
tree B_27.55 = [&U] [&W 1/100] (1,(2,(3,(((4,19),((5,26),23)),(((((((6,14),13),((7,24),25)),((8,15),((10,(11,12)),22))),((((9,21),27),(16,20,28)),29)),17),18)))));
tree B_27.56 = [&U] [&W 1/100] (1,(2,(3,(((4,19),((5,26),23)),(((((((6,14),13),((7,24),25)),((8,15),((10,(11,12)),22))),((((9,21),27),((16,28),20)),29)),17),18)))));
tree B_27.57 = [&U] [&W 1/100] (1,(2,(3,(((4,19),((5,26),23)),(((((((6,14),13),((7,24),25)),((8,15),((10,(11,12)),22))),((((9,21),(27,28)),(16,20)),29)),17),18)))));
tree B_27.58 = [&U] [&W 1/100] (1,(2,(3,(((4,19),((5,26),23)),(((((((6,14),13),((7,24),25)),((8,15),((10,(11,12)),22))),(((((9,21),28),27),(16,20)),29)),17),18)))));
tree B_27.59 = [&U] [&W 1/100] (1,(2,(3,(((4,19),((5,26),23)),(((((((6,14),13),((7,24),25)),((8,15),((10,(11,12)),22))),((((9,(21,28)),27),(16,20)),29)),17),18)))));
tree B_27.60 = [&U] [&W 1/100] (1,(2,(3,(((4,19),((5,26),23)),(((((((6,14),13),((7,24),25)),((8,15),((10,(11,12)),22))),(((((9,28),21),27),(16,20)),29)),17),18)))));
tree B_27.61 = [&U] [&W 1/100] (1,(2,(3,(((4,19),(5,23)),((((((((6,14),13),((7,24),25)),((8,15),((10,(11,12)),22))),((((9,21),27),(16,20,26)),29)),17),18),28)))));
tree B_27.62 = [&U] [&W 1/100] (1,(2,(3,(((4,19),(5,23)),((((((((6,14),13),((7,24),(25,26))),((8,15),((10,(11,12)),22))),((((9,21),27),(16,20)),29)),17),18),28)))));
tree B_27.63 = [&U] [&W 1/100] (1,(2,(3,(((4,19),(5,23)),((((((((6,14),13),(((7,24),26),25)),((8,15),((10,(11,12)),22))),((((9,21),27),(16,20)),29)),17),18),28)))));
tree B_27.64 = [&U] [&W 1/100] (1,(2,(3,(((4,19),(5,23)),((((((((6,14),13),((7,24,26),25)),((8,15),((10,(11,12)),22))),((((9,21),27),(16,20)),29)),17),18),28)))));
tree B_27.65 = [&U] [&W 1/100] (1,(2,(3,(((4,19),(5,23)),((((((((6,14),13),(((7,26),24),25)),((8,15),((10,(11,12)),22))),((((9,21),27),(16,20)),29)),17),18),28)))));
tree B_27.66 = [&U] [&W 1/100] (1,(2,(3,(((4,19),((5,26),23)),((((((((6,14),13),((7,24),25)),((8,15),((10,(11,12)),22))),((((9,21),27),(16,20)),29)),17),18),28)))));
tree B_27.67 = [&U] [&W 1/100] (1,(2,(3,(((4,19),((5,26),23)),(((((((((6,14),13),((7,24),25)),((8,15),((10,(11,12)),22))),(((9,21),27),(16,20))),29),17),28),18)))));
tree B_27.68 = [&U] [&W 1/100] (1,(2,(3,(((4,19),((5,26),23)),((((((((6,14),13),((7,24),25)),((8,15),((10,(11,12)),22))),(((9,21),27),(16,20))),29),17),18,28)))));
tree B_27.69 = [&U] [&W 1/100] (1,(2,(3,((((4,19),((5,26),23)),18),((((((((6,14),13),((7,24),25)),((8,15),((10,(11,12)),22))),(((9,21),27),(16,20))),29),17),28)))));
tree B_27.70 = [&U] [&W 1/100] (1,(2,(3,((((4,19),((5,26),23)),((((((((6,14),13),((7,24),25)),((8,15),((10,(11,12)),22))),(((9,21),27),(16,20))),29),17),28)),18))));
tree B_27.71 = [&U] [&W 1/100] (1,(2,((3,18),(((4,19),((5,26),23)),((((((((6,14),13),((7,24),25)),((8,15),((10,(11,12)),22))),(((9,21),27),(16,20))),29),17),28)))));
tree B_27.72 = [&U] [&W 1/100] (1,(2,(3,(((4,19),((5,26),23)),((((((((6,14),13),((7,24),25)),((8,15),((10,(11,12)),22))),(((9,21),27),(16,20))),29),(17,28)),18)))));
tree B_27.73 = [&U] [&W 1/100] (1,(2,(3,(((4,19),((5,26),23)),(((((((((6,14),13),((7,24),25)),((8,15),((10,(11,12)),22))),(((9,21),27),(16,20))),29),28),17),18)))));
tree B_27.74 = [&U] [&W 1/100] (1,(2,(3,(((4,19),((5,26),23)),((((((((6,14),13),((7,24),25)),((8,15),((10,(11,12)),22))),(((9,21),27),(16,20))),28,29),17),18)))));
tree B_27.75 = [&U] [&W 1/100] (1,(2,(3,(((4,19),((5,26),23)),(((((((((6,14),13),((7,24),25)),((8,15),((10,(11,12)),22))),(((9,21),27),(16,20))),28),29),17),18)))));
tree B_27.76 = [&U] [&W 1/100] (1,(2,(3,(((4,19),((5,26),23)),((((((((6,14),13),((7,24),25)),((8,15),((10,(11,12)),22))),((((9,21),27),(16,20)),28)),29),17),18)))));
tree B_27.77 = [&U] [&W 1/100] (1,(2,(3,(((4,19),((5,26),23)),(((((((((6,14),13),((7,24),25)),((8,15),((10,(11,12)),22))),28),(((9,21),27),(16,20))),29),17),18)))));
tree B_27.78 = [&U] [&W 1/100] (1,(2,(3,(((4,19),((5,26),23)),((((((((6,14),13),((7,24),25)),((8,15),((10,(11,12)),22))),(((9,21),27),((16,20),28))),29),17),18)))));
tree B_27.79 = [&U] [&W 1/100] (1,(2,(3,(((4,19),((5,26),23)),((((((((6,14),13),((7,24),25)),((8,15),((10,(11,12)),22))),((((9,21),27),28),(16,20))),29),17),18)))));
tree B_27.80 = [&U] [&W 1/100] (1,(2,(3,(((4,19),((5,26),23)),((((((((6,14),13),((7,24),25)),((8,15),((10,(11,12)),22))),(((9,21),27),(16,20,28))),29),17),18)))));
tree B_27.81 = [&U] [&W 1/100] (1,(2,(3,(((4,19),((5,26),23)),((((((((6,14),13),((7,24),25)),((8,15),((10,(11,12)),22))),(((9,21),27),((16,28),20))),29),17),18)))));
tree B_27.82 = [&U] [&W 1/100] (1,(2,(3,(((4,19),((5,26),23)),((((((((6,14),13),((7,24),25)),((8,15),((10,(11,12)),22))),(((9,21),(27,28)),(16,20))),29),17),18)))));
tree B_27.83 = [&U] [&W 1/100] (1,(2,(3,(((4,19),((5,26),23)),((((((((6,14),13),((7,24),25)),((8,15),((10,(11,12)),22))),((((9,21),28),27),(16,20))),29),17),18)))));
tree B_27.84 = [&U] [&W 1/100] (1,(2,(3,(((4,19),((5,26),23)),((((((((6,14),13),((7,24),25)),((8,15),((10,(11,12)),22))),(((9,(21,28)),27),(16,20))),29),17),18)))));
tree B_27.85 = [&U] [&W 1/100] (1,(2,(3,(((4,19),((5,26),23)),((((((((6,14),13),((7,24),25)),((8,15),((10,(11,12)),22))),((((9,28),21),27),(16,20))),29),17),18)))));
tree B_27.86 = [&U] [&W 1/100] (1,(2,(3,(((4,19),(5,23)),(((((((((6,14),13),((7,24),25)),((8,15),((10,(11,12)),22))),(((9,21),27),(16,20,26))),29),17),18),28)))));
tree B_27.87 = [&U] [&W 1/100] (1,(2,(3,(((4,19),(5,23)),(((((((((6,14),13),((7,24),(25,26))),((8,15),((10,(11,12)),22))),(((9,21),27),(16,20))),29),17),18),28)))));
tree B_27.88 = [&U] [&W 1/100] (1,(2,(3,(((4,19),(5,23)),(((((((((6,14),13),(((7,24),26),25)),((8,15),((10,(11,12)),22))),(((9,21),27),(16,20))),29),17),18),28)))));
tree B_27.89 = [&U] [&W 1/100] (1,(2,(3,(((4,19),(5,23)),(((((((((6,14),13),((7,24,26),25)),((8,15),((10,(11,12)),22))),(((9,21),27),(16,20))),29),17),18),28)))));
tree B_27.90 = [&U] [&W 1/100] (1,(2,(3,(((4,19),(5,23)),(((((((((6,14),13),(((7,26),24),25)),((8,15),((10,(11,12)),22))),(((9,21),27),(16,20))),29),17),18),28)))));
tree B_27.91 = [&U] [&W 1/100] (1,(2,(3,(((4,19),((5,26),23)),((((((((6,14),13),((7,24),25)),((8,15),((10,(11,12)),22))),29),((((9,21),27),(16,20)),28)),17),18)))));
tree B_27.92 = [&U] [&W 1/100] (1,(2,(3,(((4,19),((5,26),23)),(((((((((6,14),13),((7,24),25)),((8,15),((10,(11,12)),22))),29),28),(((9,21),27),(16,20))),17),18)))));
tree B_27.93 = [&U] [&W 1/100] (1,(2,(3,(((4,19),((5,26),23)),((((((((6,14),13),((7,24),25)),((8,15),((10,(11,12)),22))),29),(((9,21),27),((16,20),28))),17),18)))));
tree B_27.94 = [&U] [&W 1/100] (1,(2,(3,(((4,19),((5,26),23)),((((((((6,14),13),((7,24),25)),((8,15),((10,(11,12)),22))),29),((((9,21),27),28),(16,20))),17),18)))));
tree B_27.95 = [&U] [&W 1/100] (1,(2,(3,(((4,19),((5,26),23)),((((((((6,14),13),((7,24),25)),((8,15),((10,(11,12)),22))),28,29),(((9,21),27),(16,20))),17),18)))));
tree B_27.96 = [&U] [&W 1/100] (1,(2,(3,(((4,19),((5,26),23)),(((((((((6,14),13),((7,24),25)),((8,15),((10,(11,12)),22))),28),29),(((9,21),27),(16,20))),17),18)))));
tree B_27.97 = [&U] [&W 1/100] (1,(2,(3,(((4,19),((5,26),23)),((((((((6,14),13),((7,24),25)),((8,15),((10,(11,12)),22))),29),(((9,21),27),(16,(20,28)))),17),18)))));
tree B_27.98 = [&U] [&W 1/100] (1,(2,(3,(((4,19),((5,26),23)),((((((((6,14),13),((7,24),25)),((8,15),((10,(11,12)),22))),29),(((9,21),27),((16,28),20))),17),18)))));
tree B_27.99 = [&U] [&W 1/100] (1,(2,(3,(((4,19),((5,26),23)),((((((((6,14),13),((7,24),25)),((8,15),((10,(11,12)),22))),29),(((9,21),(27,28)),(16,20))),17),18)))));
tree B_27.100 = [&U] [&W 1/100] (1,(2,(3,(((4,19),((5,26),23)),((((((((6,14),13),((7,24),25)),((8,15),((10,(11,12)),22))),29),((((9,21),28),27),(16,20))),17),18)))));

[Trees found in bootstrap replicate #28 (seed=1442604728)]
tree B_28.1 = [&U] [&W 1/100] (1,(2,((3,27),((((((((((((4,7),19),13),14),6),((9,(10,(11,12))),21)),(((((5,23),22),26),24),25)),29),20),((8,(16,18)),15)),28),17))));
tree B_28.2 = [&U] [&W 1/100] (1,(2,((3,27),(((((((((((4,7),19),13),14),6),((9,(10,(11,12))),21)),(((((5,23),22),26),24),25)),20,29),((8,(16,18)),15)),28),17))));
tree B_28.3 = [&U] [&W 1/100] (1,(2,((3,27),((((((((((((4,7),19),13),14),6),((9,(10,(11,12))),21)),(((((5,23),22),26),24),25)),20),29),((8,(16,18)),15)),28),17))));
tree B_28.4 = [&U] [&W 1/100] (1,(2,((3,27),((((((((((((4,7),19),13),14),6),((9,(10,(11,12))),21)),(((((5,23),22),26),24),25)),29),20),((8,(16,18)),15)),17),28))));
tree B_28.5 = [&U] [&W 1/100] (1,(2,((3,27),(((((((((((4,7),19),13),14),6),((9,(10,(11,12))),21)),(((((5,23),22),26),24),25)),29),20),((8,(16,18)),15)),(17,28)))));
tree B_28.6 = [&U] [&W 1/100] (1,(2,((3,27),((((((((((((4,7),19),13),14),6),((9,(10,(11,12))),21)),((((5,23),(22,26)),25),24)),29),20),((8,(16,18)),15)),28),17))));
tree B_28.7 = [&U] [&W 1/100] (1,(2,((3,27),((((((((((((4,7),19),13),14),6),((9,(10,(11,12))),21)),(((5,23),(22,26)),(24,25))),29),20),((8,(16,18)),15)),28),17))));
tree B_28.8 = [&U] [&W 1/100] (1,(2,((3,27),((((((((((((4,7),19),13),14),6),((9,(10,(11,12))),21)),(((((5,23),22),26),24),25)),29),20),(8,15,(16,18))),28),17))));
tree B_28.9 = [&U] [&W 1/100] (1,(2,((3,27),((((((((((((4,7),19),13),14),6),((9,(10,(11,12))),21)),(((((5,23),22),26),24),25)),29),20),((8,15),(16,18))),28),17))));
tree B_28.10 = [&U] [&W 1/100] (1,(2,((3,27),(((((((((((((4,7),19),13),14),6),((9,(10,(11,12))),21)),(((((5,23),22),26),24),25)),29),20),((8,16),15)),28),18),17))));
tree B_28.11 = [&U] [&W 1/100] (1,(2,((3,27),((((((((((((4,7),19),13),14),6),((9,(10,(11,12))),21)),((((5,23),(22,26)),24),25)),29),20),((8,(16,18)),15)),28),17))));
tree B_28.12 = [&U] [&W 1/100] (1,(2,((3,27),((((((((((((4,7),19),13),14),6),((9,(10,(11,12))),21)),(((((5,23),26),22),24),25)),29),20),((8,(16,18)),15)),28),17))));
tree B_28.13 = [&U] [&W 1/100] (1,(2,((3,27),((((((((((((4,7),13),19),14),6),((9,(10,(11,12))),21)),(((((5,23),22),26),24),25)),29),20),((8,(16,18)),15)),28),17))));
tree B_28.14 = [&U] [&W 1/100] (1,(2,((3,27),(((((((((((4,7),13,19),14),6),((9,(10,(11,12))),21)),(((((5,23),22),26),24),25)),29),20),((8,(16,18)),15)),28),17))));
tree B_28.15 = [&U] [&W 1/100] (1,(2,((3,27),(((((((((((4,7),13),14,19),6),((9,(10,(11,12))),21)),(((((5,23),22),26),24),25)),29),20),((8,(16,18)),15)),28),17))));
tree B_28.16 = [&U] [&W 1/100] (1,(2,((3,27),((((((((((((4,7),13),14),19),6),((9,(10,(11,12))),21)),(((((5,23),22),26),24),25)),29),20),((8,(16,18)),15)),28),17))));
[truncated: 15,914,559 more chars]
