# Supplementary material for: Eobowenia gen. nov. from the Early Cretaceous of Patagonia: indication for an early divergence of Bowenia?
Source: BMC Evol Biol. 2017 Apr 7;17:97. doi: 10.1186/s12862-017-0943-x (PMC5383990; doi:10.1186/s12862-017-0943-x)
Supplement: Supplementary file 8 — Zip file containing matrices and trees. (ZIP 1603 kb) [file 12862_2017_943_MOESM8_ESM.zip › Matrices and trees/Trees/MP combined analysis bootstrap replicates.tre]

#NEXUS 

Begin trees;  [Treefile saved Tue Nov 15 18:13:58 2016]
[!>Trees found during each bootstrap replicate using data file 'C:\paup95NT\b2016_mol_martinez_paup.nex'...]
[!
>Bootstrap method with heuristic search:
>  Number of bootstrap replicates = 1000
>  Starting seed = 701319530
>  Optimality criterion = parsimony
>    Character-status summary:
>      Of 5088 total characters:
>        All characters are of type 'unord'
>        All characters have equal weight
>        3078 characters are constant
>        610 variable characters are parsimony-uninformative
>        Number of parsimony-informative characters = 1400
>    Gaps are treated as "missing"
>    Multistate taxa interpreted as uncertainty
>  Starting tree(s) obtained via stepwise addition
>  Addition sequence: random
>    Number of replicates = 10
>    Starting seed = 815599399
>  Number of trees held at each step during stepwise addition = 1
>  Branch-swapping algorithm: tree-bisection-reconnection (TBR)
>  Steepest descent option not in effect
>  Initial 'MaxTrees' setting = 100
>  Branches collapsed (creating polytomies) if maximum branch length is zero
>  'MulTrees' option in effect
>  Topological constraints not enforced
>  Trees are unrooted
]
	Translate
		1 Bowenia_serrulata,
		2 Bowenia_spectabilis,
		3 Ceratozamia_becerrae,
		4 Ceratozamia_hildae,
		5 Ceratozamia_robusta,
		6 Cycas_angulata,
		7 Cycas_bifida,
		8 Dioon_mejiae,
		9 Dioon_sonorense,
		10 Encephalartos_altensteinii,
		11 Encephalartos_macrostrobilus,
		12 Lepidozamia_hopei,
		13 Lepidozamia_peroffskyana,
		14 Macrozamia_diplomera,
		15 Macrozamia_macdonnellii,
		16 Microcycas_calocoma,
		17 Stangeria_eriopus,
		18 Zamia_chigua,
		19 Zamia_erosa,
		20 Zamia_imperialis,
		21 Lyginopteris,
		22 Carboniferous_Medullosales,
		23 Bennettitales,
		24 Crossozamia,
		25 Bjuvia,
		26 Nilanbe,
		27 Nilssoniocladus,
		28 Eobowenia,
		29 Ctenis,
		30 Dioonopsis,
		31 Kurtziana,
		32 Mesodescolea,
		33 Mesosingeria,
		34 Pseudoctenis,
		35 Sueria,
		36 Ticoa,
		37 Antarcticycas,
		38 Almargemia
		;

[Trees found in bootstrap replicate #1 (seed=701319530)]
tree B_1.1 = [&U] [&W 1/100] (1,(2,(((((3,(4,5)),((16,((18,20),19)),(((((17,32),31),35),34),33))),(((((10,11),(12,13)),(14,15)),30),36)),(((((((((6,7),24),25),27),((21,22),23)),37),26),29,38),(8,9))),28)));
tree B_1.2 = [&U] [&W 1/100] (1,(2,(((((3,(4,5)),((16,((18,20),19)),(((((17,32),31),35),34),33))),(((((10,11),(12,13)),(14,15)),30),36)),((((((((((6,7),24),25),27),((21,22),23)),26),37),38),29),(8,9))),28)));
tree B_1.3 = [&U] [&W 1/100] (1,(2,(((((3,(4,5)),((16,((18,20),19)),(((((17,32),31),35),34),33))),(((((10,11),(12,13)),(14,15)),30),36)),((((((((((6,7),24),25),27),((21,22),23)),26),37),29),38),(8,9))),28)));
tree B_1.4 = [&U] [&W 1/100] (1,(2,(((((3,(4,5)),((16,((18,20),19)),(((((17,32),31),35),34),33))),(((((10,11),(12,13)),(14,15)),30),36)),((((((((((6,7),24),25),27),((21,22),23)),37),26),38),29),(8,9))),28)));
tree B_1.5 = [&U] [&W 1/100] (1,(2,(((((3,(4,5)),((16,((18,20),19)),(((((17,32),31),35),34),33))),(((((10,11),(12,13)),(14,15)),30),36)),((((((((((6,7),24),25),27),((21,22),23)),37),26),29),38),(8,9))),28)));
tree B_1.6 = [&U] [&W 1/100] (1,(2,(((((3,(4,5)),((16,((18,20),19)),(((((17,32),31),35),34),33))),(((((10,11),(12,13)),(14,15)),30),36)),((((((((6,7),24),25),27),((21,22),23)),26),(29,37,38)),(8,9))),28)));
tree B_1.7 = [&U] [&W 1/100] (1,(2,(((((3,(4,5)),((16,((18,20),19)),(((((17,32),31),35),34),33))),(((((10,11),(12,13)),(14,15)),30),36)),(((((((((6,7),24),25),27),((21,22),23)),26),29,38),37),(8,9))),28)));
tree B_1.8 = [&U] [&W 1/100] (1,(2,(((((3,(4,5)),((16,((18,20),19)),(((((17,32),31),35),34),33))),(((((10,11),(12,13)),(14,15)),30),36)),((((((((6,7),24),25),27),((21,22),23)),26),(29,(37,38))),(8,9))),28)));
tree B_1.9 = [&U] [&W 1/100] (1,(2,(((((3,(4,5)),((16,((18,20),19)),(((((17,32),31),35),34),33))),(((((10,11),(12,13)),(14,15)),30),36)),((((((((6,7),24),25),27),((21,22),23)),26),((29,37),38)),(8,9))),28)));
tree B_1.10 = [&U] [&W 1/100] (1,(2,(((((3,(4,5)),((16,((18,20),19)),(((((17,32),31),35),34),33))),(((((10,11),(12,13)),(14,15)),30),36)),(((((((((6,7),24),25),27),((21,22),23)),26),37),29,38),(8,9))),28)));
tree B_1.11 = [&U] [&W 1/100] (1,(2,(((((3,(4,5)),((16,((18,20),19)),(((((17,32),31),35),34),33))),(((((10,11),(12,13)),(14,15)),30),36)),(((((((((6,7),24),25),((21,22),23)),27),26),37),29,38),(8,9))),28)));
tree B_1.12 = [&U] [&W 1/100] (1,(2,(((((3,(4,5)),((16,((18,20),19)),(((((17,32),31),35),34),33))),(((((10,11),(12,13)),(14,15)),30),36)),((((((((6,7),24),25),(((21,22),23),27)),26),37),29,38),(8,9))),28)));
tree B_1.13 = [&U] [&W 1/100] (1,(2,(((((3,(4,5)),((16,((18,20),19)),(((((17,32),31),35),34),33))),(((((10,11),(12,13)),(14,15)),30),36)),((((((((6,7),24),(((21,22),23),27)),25),37),26),29,38),(8,9))),28)));
tree B_1.14 = [&U] [&W 1/100] (1,(2,(((((3,(4,5)),((16,((18,20),19)),(((((17,32),31),35),34),33))),(((((10,11),(12,13)),(14,15)),30),36)),(((((((6,7),24),((((21,22),23),27),25)),37),26),29,38),(8,9))),28)));
tree B_1.15 = [&U] [&W 1/100] (1,(2,(((((3,(4,5)),((16,((18,20),19)),(((((17,32),31),35),34),33))),(((((10,11),(12,13)),(14,15)),30),36)),((((((((6,7),24),(((21,22),23),27)),25),26),37),29,38),(8,9))),28)));
tree B_1.16 = [&U] [&W 1/100] (1,(2,(((((3,(4,5)),((16,((18,20),19)),(((((17,32),31),35),34),33))),(((((10,11),(12,13)),(14,15)),30),36)),(((((((6,7),24),((((21,22),23),27),25)),26),37),29,38),(8,9))),28)));
tree B_1.17 = [&U] [&W 1/100] (1,(2,(((((3,(4,5)),((16,((18,20),19)),(((((17,32),31),35),34),33))),(((((10,11),(12,13)),(14,15)),30),36)),((((((((6,7),24),(((21,22),23),25)),27),37),26),29,38),(8,9))),28)));
tree B_1.18 = [&U] [&W 1/100] (1,(2,(((((3,(4,5)),((16,((18,20),19)),(((((17,32),31),35),34),33))),(((((10,11),(12,13)),(14,15)),30),36)),(((((((((6,7),24),((21,22),23)),25),27),37),26),29,38),(8,9))),28)));
tree B_1.19 = [&U] [&W 1/100] (1,(2,(((((3,(4,5)),((16,((18,20),19)),(((((17,32),31),35),34),33))),((((10,11),(12,13)),(14,15)),30)),(((((((((6,7),24),25),27),((21,22),23)),37),26),29,38),((8,9),36))),28)));
tree B_1.20 = [&U] [&W 1/100] (1,(2,(((((3,(4,5)),((16,((18,20),19)),((((((17,32),31),35),34),33),36))),((((10,11),(12,13)),(14,15)),30)),(((((((((6,7),24),25),27),((21,22),23)),37),26),29,38),(8,9))),28)));
tree B_1.21 = [&U] [&W 1/100] (1,(2,(((((3,(4,5)),((16,((18,20),19)),(((((17,32),31),35),34),33))),(((((10,11),(12,13)),(14,15)),30),36)),((((((((6,7),24),25),(((21,22),23),27)),37),26),29,38),(8,9))),28)));
tree B_1.22 = [&U] [&W 1/100] (1,(2,(((((3,(4,5)),((16,((18,20),19)),(((((17,32),31),35),34),33))),(((((10,11),(12,13)),(14,15)),30),36)),(((((((((6,7),24),25),((21,22),23)),27),37),26),29,38),(8,9))),28)));
tree B_1.23 = [&U] [&W 1/100] (1,(2,(((((3,(4,5)),((16,((18,20),19)),(((((17,32),31),35),34),33))),((((10,11),(12,13)),(14,15)),36)),(((((((((6,7),24),25),27),((21,22),23)),37),26),29,38),((8,9),30))),28)));
tree B_1.24 = [&U] [&W 1/100] (1,(2,(((((3,(4,5)),((16,((18,20),19)),(((((17,32),31),35),34),33))),(((((10,11),(12,13)),(14,15)),30),36)),((((((((6,7),24),25,27),((21,22),23)),37),26),29,38),(8,9))),28)));
tree B_1.25 = [&U] [&W 1/100] (1,(2,(((((3,(4,5)),((16,((18,20),19)),(((((17,32),31),35),34),33))),(((((10,11),(12,13)),(14,15)),30),36)),((((((((6,7),24),27),(((21,22),23),25)),37),26),29,38),(8,9))),28)));
tree B_1.26 = [&U] [&W 1/100] (1,(2,(((((3,(4,5)),((16,((18,20),19)),(((((17,32),31),35),34),33))),(((((10,11),(12,13)),(14,15)),30),36)),(((((((((6,7),24),27),((21,22),23)),25),37),26),29,38),(8,9))),28)));
tree B_1.27 = [&U] [&W 1/100] (1,(2,(((((3,(4,5)),((16,((18,20),19)),(((((17,32),31),35),34),33))),(((((10,11),(12,13)),(14,15)),30),36)),((((((((6,7),24),27),((21,22),23)),(25,37)),26),29,38),(8,9))),28)));
tree B_1.28 = [&U] [&W 1/100] (1,(2,(((((3,(4,5)),((16,((18,20),19)),(((((17,32),31),35),34),33))),(((((10,11),(12,13)),(14,15)),30),36)),(((((((((6,7),24),27),((21,22),23)),37),25),26),29,38),(8,9))),28)));
tree B_1.29 = [&U] [&W 1/100] (1,(2,(((((3,(4,5)),((16,((18,20),19)),(((((17,32),31),35),34),33))),(((((10,11),(12,13)),(14,15)),30),36)),((((((((6,7),24),27),((21,22),(23,25))),37),26),29,38),(8,9))),28)));
tree B_1.30 = [&U] [&W 1/100] (1,(2,(((((3,(4,5)),((16,((18,20),19)),(((((17,32),31),35),34),33))),(((((10,11),(12,13)),(14,15)),30),36)),((((((((6,7),24),27),(((21,22),25),23)),37),26),29,38),(8,9))),28)));
tree B_1.31 = [&U] [&W 1/100] (1,(2,(((((3,(4,5)),((16,((18,20),19)),(((((17,32),31),35),34),33))),(((((10,11),(12,13)),(14,15)),30),36)),(((((((((6,7),24),27),25),((21,22),23)),37),26),29,38),(8,9))),28)));
tree B_1.32 = [&U] [&W 1/100] (1,(2,(((((3,(4,5)),((16,((18,20),19)),(((((17,32),31),35),34),33))),(((((10,11),(12,13)),(14,15)),30),36)),((((((((6,7),24),((21,22),23)),25,27),37),26),29,38),(8,9))),28)));
tree B_1.33 = [&U] [&W 1/100] (1,(2,(((((3,(4,5)),((16,((18,20),19)),(((((17,32),31),35),34),33))),(((((10,11),(12,13)),(14,15)),30),36)),(((((((6,7),24),(((21,22),23),25,27)),37),26),29,38),(8,9))),28)));
tree B_1.34 = [&U] [&W 1/100] (1,(2,(((((3,(4,5)),((16,((18,20),19)),(((((17,32),31),35),33),34))),(((((10,11),(12,13)),(14,15)),30),36)),(((((((((6,7),24),25),27),((21,22),23)),37),26),29,38),(8,9))),28)));
tree B_1.35 = [&U] [&W 1/100] (1,(2,(((((3,(4,5)),((16,((18,20),19)),(((((17,32),35),31),33),34))),(((((10,11),(12,13)),(14,15)),30),36)),(((((((((6,7),24),25),27),((21,22),23)),37),26),29,38),(8,9))),28)));
tree B_1.36 = [&U] [&W 1/100] (1,(2,(((((3,(4,5)),((16,((18,20),19)),((((17,32),35),31),33,34))),(((((10,11),(12,13)),(14,15)),30),36)),(((((((((6,7),24),25),27),((21,22),23)),37),26),29,38),(8,9))),28)));
tree B_1.37 = [&U] [&W 1/100] (1,(2,(((((3,(4,5)),((16,((18,20),19)),((((17,32),31,35),33),34))),(((((10,11),(12,13)),(14,15)),30),36)),(((((((((6,7),24),25),27),((21,22),23)),37),26),29,38),(8,9))),28)));
tree B_1.38 = [&U] [&W 1/100] (1,(2,(((((3,(4,5)),((16,((18,20),19)),(((17,32),(31,35)),(33,34)))),(((((10,11),(12,13)),(14,15)),30),36)),(((((((((6,7),24),25),27),((21,22),23)),37),26),29,38),(8,9))),28)));
tree B_1.39 = [&U] [&W 1/100] (1,(2,(((((3,(4,5)),((16,((18,20),19)),((((17,32),31),35),33,34))),(((((10,11),(12,13)),(14,15)),30),36)),(((((((((6,7),24),25),27),((21,22),23)),37),26),29,38),(8,9))),28)));
tree B_1.40 = [&U] [&W 1/100] (1,(2,(((((3,(4,5)),((16,((18,20),19)),((((17,32),31,35),34),33))),(((((10,11),(12,13)),(14,15)),30),36)),(((((((((6,7),24),25),27),((21,22),23)),37),26),29,38),(8,9))),28)));
tree B_1.41 = [&U] [&W 1/100] (1,(2,(((((3,(4,5)),((16,((18,20),19)),(((((17,32),35),31),34),33))),(((((10,11),(12,13)),(14,15)),30),36)),(((((((((6,7),24),25),27),((21,22),23)),37),26),29,38),(8,9))),28)));
tree B_1.42 = [&U] [&W 1/100] (1,(2,(((((3,(4,5)),((16,((18,20),19)),(((((17,32),31),35),34),33))),((((10,11),(12,13)),(14,15)),30)),(((((((((6,7),24),25),27),((21,22),(23,36))),37),26),29,38),(8,9))),28)));
tree B_1.43 = [&U] [&W 1/100] (1,(2,(((((3,(4,5)),((16,((18,20),19)),(((((17,32),31),35),34),33))),((((10,11),(12,13)),(14,15)),36)),(((((((((6,7),24),25),27),((21,22),23)),37),26),29,38),(8,(9,30)))),28)));
tree B_1.44 = [&U] [&W 1/100] (1,(2,(((((3,(4,5)),((16,((18,20),19)),(((((17,32),31),35),34),33))),((((10,11),(12,13)),(14,15)),36)),(((((((((6,7),24),25),27),((21,22),23)),37),26),29,38),((8,30),9))),28)));
tree B_1.45 = [&U] [&W 1/100] (1,(2,(((((3,(4,5)),((16,((18,20),19)),(((((17,32),31),35),34),33))),(((((10,11),(12,13)),(14,15)),30),36)),(((((((((6,7),24),25),27),((21,22),23)),26),(37,38)),29),(8,9))),28)));
tree B_1.46 = [&U] [&W 1/100] (1,(2,(((((3,(4,5)),((16,((18,20),19)),(((((17,32),31),35),34),33))),(((((10,11),(12,13)),(14,15)),30),36)),(((((((((6,7),24),25),27),((21,22),23)),26),38),(29,37)),(8,9))),28)));
tree B_1.47 = [&U] [&W 1/100] (1,(2,(((((3,(4,5)),((16,((18,20),19)),(((((17,32),31),35),34),33))),(((((10,11),(12,13)),(14,15)),30),36)),((((((((((6,7),24),25),27),((21,22),23)),26),38),29),37),(8,9))),28)));
tree B_1.48 = [&U] [&W 1/100] (1,(2,(((((3,(4,5)),((16,((18,20),19)),(((((17,32),31),35),34),33))),(((((10,11),(12,13)),(14,15)),30),36)),((((((((((6,7),24),25),27),((21,22),23)),26),38),37),29),(8,9))),28)));
tree B_1.49 = [&U] [&W 1/100] (1,(2,(((((3,(4,5)),((16,((18,20),19)),(((((17,32),31),35),34),33))),(((((10,11),(12,13)),(14,15)),30),36)),(((((((((6,7),24),25),27),((21,22),23)),26),29),(37,38)),(8,9))),28)));
tree B_1.50 = [&U] [&W 1/100] (1,(2,(((((3,(4,5)),((16,((18,20),19)),(((((17,32),31),35),34),33))),(((((10,11),(12,13)),(14,15)),30),36)),(((((((((6,7),24),25),27),((21,22),23)),26),(29,37)),38),(8,9))),28)));
tree B_1.51 = [&U] [&W 1/100] (1,(2,(((((3,(4,5)),((16,((18,20),19)),(((((17,32),31),35),34),33))),(((((10,11),(12,13)),(14,15)),30),36)),((((((((((6,7),24),25),27),((21,22),23)),26),29),37),38),(8,9))),28)));
tree B_1.52 = [&U] [&W 1/100] (1,(2,(((((3,(4,5)),((16,((18,20),19)),(((((17,32),31),35),34),33))),(((((10,11),(12,13)),(14,15)),30),36)),((((((((((6,7),24),25),((21,22),23)),27),37),26),38),29),(8,9))),28)));
tree B_1.53 = [&U] [&W 1/100] (1,(2,(((((3,(4,5)),((16,((18,20),19)),(((((17,32),31),35),34),33))),(((((10,11),(12,13)),(14,15)),30),36)),(((((((((6,7),24),25),(((21,22),23),27)),37),26),38),29),(8,9))),28)));
tree B_1.54 = [&U] [&W 1/100] (1,(2,(((((3,(4,5)),((16,((18,20),19)),(((((17,32),31),35),34),33))),(((((10,11),(12,13)),(14,15)),30),36)),(((((((((6,7),24),(((21,22),23),27)),25),26),37),38),29),(8,9))),28)));
tree B_1.55 = [&U] [&W 1/100] (1,(2,(((((3,(4,5)),((16,((18,20),19)),(((((17,32),31),35),34),33))),(((((10,11),(12,13)),(14,15)),30),36)),((((((((6,7),24),((((21,22),23),27),25)),26),37),38),29),(8,9))),28)));
tree B_1.56 = [&U] [&W 1/100] (1,(2,(((((3,(4,5)),((16,((18,20),19)),(((((17,32),31),35),34),33))),(((((10,11),(12,13)),(14,15)),30),36)),(((((((((6,7),24),(((21,22),23),27)),25),37),26),38),29),(8,9))),28)));
tree B_1.57 = [&U] [&W 1/100] (1,(2,(((((3,(4,5)),((16,((18,20),19)),(((((17,32),31),35),34),33))),(((((10,11),(12,13)),(14,15)),30),36)),((((((((6,7),24),((((21,22),23),27),25)),37),26),38),29),(8,9))),28)));
tree B_1.58 = [&U] [&W 1/100] (1,(2,(((((3,(4,5)),((16,((18,20),19)),(((((17,32),31),35),34),33))),(((((10,11),(12,13)),(14,15)),30),36)),(((((((((6,7),24),(((21,22),23),25)),27),26),37),38),29),(8,9))),28)));
tree B_1.59 = [&U] [&W 1/100] (1,(2,(((((3,(4,5)),((16,((18,20),19)),(((((17,32),31),35),34),33))),(((((10,11),(12,13)),(14,15)),30),36)),((((((((((6,7),24),((21,22),23)),25),27),26),37),38),29),(8,9))),28)));
tree B_1.60 = [&U] [&W 1/100] (1,(2,(((((3,(4,5)),((16,((18,20),19)),(((((17,32),31),35),34),33))),(((((10,11),(12,13)),(14,15)),30),36)),(((((((((6,7),24),25),(((21,22),23),27)),26),37),38),29),(8,9))),28)));
tree B_1.61 = [&U] [&W 1/100] (1,(2,(((((3,(4,5)),((16,((18,20),19)),(((((17,32),31),35),34),33))),(((((10,11),(12,13)),(14,15)),30),36)),((((((((((6,7),24),25),((21,22),23)),27),26),37),38),29),(8,9))),28)));
tree B_1.62 = [&U] [&W 1/100] (1,(2,(((((3,(4,5)),((16,((18,20),19)),(((((17,32),31),35),34),33))),(((((10,11),(12,13)),(14,15)),30),36)),(((((((((6,7),24),25,27),((21,22),23)),26),37),38),29),(8,9))),28)));
tree B_1.63 = [&U] [&W 1/100] (1,(2,(((((3,(4,5)),((16,((18,20),19)),(((((17,32),31),35),34),33))),(((((10,11),(12,13)),(14,15)),30),36)),(((((((((6,7),24),27),(((21,22),23),25)),26),37),38),29),(8,9))),28)));
tree B_1.64 = [&U] [&W 1/100] (1,(2,(((((3,(4,5)),((16,((18,20),19)),(((((17,32),31),35),34),33))),(((((10,11),(12,13)),(14,15)),30),36)),((((((((((6,7),24),27),((21,22),23)),25),26),37),38),29),(8,9))),28)));
tree B_1.65 = [&U] [&W 1/100] (1,(2,(((((3,(4,5)),((16,((18,20),19)),(((((17,32),31),35),34),33))),(((((10,11),(12,13)),(14,15)),30),36)),(((((((((6,7),24),27),((21,22),(23,25))),26),37),38),29),(8,9))),28)));
tree B_1.66 = [&U] [&W 1/100] (1,(2,(((((3,(4,5)),((16,((18,20),19)),(((((17,32),31),35),34),33))),(((((10,11),(12,13)),(14,15)),30),36)),(((((((((6,7),24),27),(((21,22),25),23)),26),37),38),29),(8,9))),28)));
tree B_1.67 = [&U] [&W 1/100] (1,(2,(((((3,(4,5)),((16,((18,20),19)),(((((17,32),31),35),34),33))),(((((10,11),(12,13)),(14,15)),30),36)),((((((((((6,7),24),27),25),((21,22),23)),26),37),38),29),(8,9))),28)));
tree B_1.68 = [&U] [&W 1/100] (1,(2,(((((3,(4,5)),((16,((18,20),19)),(((((17,32),31),35),34),33))),(((((10,11),(12,13)),(14,15)),30),36)),(((((((((6,7),24),((21,22),23)),25,27),26),37),38),29),(8,9))),28)));
tree B_1.69 = [&U] [&W 1/100] (1,(2,(((((3,(4,5)),((16,((18,20),19)),(((((17,32),31),35),34),33))),(((((10,11),(12,13)),(14,15)),30),36)),((((((((6,7),24),(((21,22),23),25,27)),26),37),38),29),(8,9))),28)));
tree B_1.70 = [&U] [&W 1/100] (1,(2,(((((3,(4,5)),((16,((18,20),19)),(((((17,32),31),35),34),33))),((((10,11),(12,13)),(14,15)),30)),((((((((((6,7),24),25),27),((21,22),23)),26),37),38),29),((8,9),36))),28)));
tree B_1.71 = [&U] [&W 1/100] (1,(2,(((((3,(4,5)),((16,((18,20),19)),((((((17,32),31),35),34),33),36))),((((10,11),(12,13)),(14,15)),30)),((((((((((6,7),24),25),27),((21,22),23)),26),37),38),29),(8,9))),28)));
tree B_1.72 = [&U] [&W 1/100] (1,(2,(((((3,(4,5)),((16,((18,20),19)),(((((17,32),31),35),34),33))),((((10,11),(12,13)),(14,15)),36)),((((((((((6,7),24),25),27),((21,22),23)),26),37),38),29),((8,9),30))),28)));
tree B_1.73 = [&U] [&W 1/100] (1,(2,(((((3,(4,5)),((16,((18,20),19)),((((17,32),31),35),33,34))),(((((10,11),(12,13)),(14,15)),30),36)),((((((((((6,7),24),25),27),((21,22),23)),26),37),38),29),(8,9))),28)));
tree B_1.74 = [&U] [&W 1/100] (1,(2,(((((3,(4,5)),((16,((18,20),19)),(((((17,32),31),35),33),34))),(((((10,11),(12,13)),(14,15)),30),36)),((((((((((6,7),24),25),27),((21,22),23)),26),37),38),29),(8,9))),28)));
tree B_1.75 = [&U] [&W 1/100] (1,(2,(((((3,(4,5)),((16,((18,20),19)),(((((17,32),35),31),33),34))),(((((10,11),(12,13)),(14,15)),30),36)),((((((((((6,7),24),25),27),((21,22),23)),26),37),38),29),(8,9))),28)));
tree B_1.76 = [&U] [&W 1/100] (1,(2,(((((3,(4,5)),((16,((18,20),19)),((((17,32),35),31),33,34))),(((((10,11),(12,13)),(14,15)),30),36)),((((((((((6,7),24),25),27),((21,22),23)),26),37),38),29),(8,9))),28)));
tree B_1.77 = [&U] [&W 1/100] (1,(2,(((((3,(4,5)),((16,((18,20),19)),((((17,32),31,35),33),34))),(((((10,11),(12,13)),(14,15)),30),36)),((((((((((6,7),24),25),27),((21,22),23)),26),37),38),29),(8,9))),28)));
tree B_1.78 = [&U] [&W 1/100] (1,(2,(((((3,(4,5)),((16,((18,20),19)),(((17,32),(31,35)),(33,34)))),(((((10,11),(12,13)),(14,15)),30),36)),((((((((((6,7),24),25),27),((21,22),23)),26),37),38),29),(8,9))),28)));
tree B_1.79 = [&U] [&W 1/100] (1,(2,(((((3,(4,5)),((16,((18,20),19)),((((17,32),31,35),34),33))),(((((10,11),(12,13)),(14,15)),30),36)),((((((((((6,7),24),25),27),((21,22),23)),26),37),38),29),(8,9))),28)));
tree B_1.80 = [&U] [&W 1/100] (1,(2,(((((3,(4,5)),((16,((18,20),19)),(((((17,32),35),31),34),33))),(((((10,11),(12,13)),(14,15)),30),36)),((((((((((6,7),24),25),27),((21,22),23)),26),37),38),29),(8,9))),28)));
tree B_1.81 = [&U] [&W 1/100] (1,(2,(((((3,(4,5)),((16,((18,20),19)),(((((17,32),31),35),34),33))),((((10,11),(12,13)),(14,15)),30)),((((((((((6,7),24),25),27),((21,22),(23,36))),26),37),38),29),(8,9))),28)));
tree B_1.82 = [&U] [&W 1/100] (1,(2,(((((3,(4,5)),((16,((18,20),19)),(((((17,32),31),35),34),33))),((((10,11),(12,13)),(14,15)),36)),((((((((((6,7),24),25),27),((21,22),23)),26),37),38),29),(8,(9,30)))),28)));
tree B_1.83 = [&U] [&W 1/100] (1,(2,(((((3,(4,5)),((16,((18,20),19)),(((((17,32),31),35),34),33))),((((10,11),(12,13)),(14,15)),36)),((((((((((6,7),24),25),27),((21,22),23)),26),37),38),29),((8,30),9))),28)));
tree B_1.84 = [&U] [&W 1/100] (1,(2,(((((3,(4,5)),((16,((18,20),19)),(((((17,32),31),35),34),33))),(((((10,11),(12,13)),(14,15)),30),36)),((((((((((6,7),24),25),27),((21,22),23)),26),29),38),37),(8,9))),28)));
tree B_1.85 = [&U] [&W 1/100] (1,(2,(((((3,(4,5)),((16,((18,20),19)),(((((17,32),31),35),34),33))),(((((10,11),(12,13)),(14,15)),30),36)),((((((((((6,7),24),25),((21,22),23)),27),37),26),29),38),(8,9))),28)));
tree B_1.86 = [&U] [&W 1/100] (1,(2,(((((3,(4,5)),((16,((18,20),19)),(((((17,32),31),35),34),33))),(((((10,11),(12,13)),(14,15)),30),36)),(((((((((6,7),24),25),(((21,22),23),27)),37),26),29),38),(8,9))),28)));
tree B_1.87 = [&U] [&W 1/100] (1,(2,(((((3,(4,5)),((16,((18,20),19)),(((((17,32),31),35),34),33))),(((((10,11),(12,13)),(14,15)),30),36)),(((((((((6,7),24),(((21,22),23),27)),25),26),37),29),38),(8,9))),28)));
tree B_1.88 = [&U] [&W 1/100] (1,(2,(((((3,(4,5)),((16,((18,20),19)),(((((17,32),31),35),34),33))),(((((10,11),(12,13)),(14,15)),30),36)),((((((((6,7),24),((((21,22),23),27),25)),26),37),29),38),(8,9))),28)));
tree B_1.89 = [&U] [&W 1/100] (1,(2,(((((3,(4,5)),((16,((18,20),19)),(((((17,32),31),35),34),33))),(((((10,11),(12,13)),(14,15)),30),36)),(((((((((6,7),24),(((21,22),23),27)),25),37),26),29),38),(8,9))),28)));
tree B_1.90 = [&U] [&W 1/100] (1,(2,(((((3,(4,5)),((16,((18,20),19)),(((((17,32),31),35),34),33))),(((((10,11),(12,13)),(14,15)),30),36)),((((((((6,7),24),((((21,22),23),27),25)),37),26),29),38),(8,9))),28)));
tree B_1.91 = [&U] [&W 1/100] (1,(2,(((((3,(4,5)),((16,((18,20),19)),(((((17,32),31),35),34),33))),(((((10,11),(12,13)),(14,15)),30),36)),(((((((((6,7),24),(((21,22),23),25)),27),26),37),29),38),(8,9))),28)));
tree B_1.92 = [&U] [&W 1/100] (1,(2,(((((3,(4,5)),((16,((18,20),19)),(((((17,32),31),35),34),33))),(((((10,11),(12,13)),(14,15)),30),36)),((((((((((6,7),24),((21,22),23)),25),27),26),37),29),38),(8,9))),28)));
tree B_1.93 = [&U] [&W 1/100] (1,(2,(((((3,(4,5)),((16,((18,20),19)),(((((17,32),31),35),34),33))),(((((10,11),(12,13)),(14,15)),30),36)),(((((((((6,7),24),25),(((21,22),23),27)),26),37),29),38),(8,9))),28)));
tree B_1.94 = [&U] [&W 1/100] (1,(2,(((((3,(4,5)),((16,((18,20),19)),(((((17,32),31),35),34),33))),(((((10,11),(12,13)),(14,15)),30),36)),((((((((((6,7),24),25),((21,22),23)),27),26),37),29),38),(8,9))),28)));
tree B_1.95 = [&U] [&W 1/100] (1,(2,(((((3,(4,5)),((16,((18,20),19)),(((((17,32),31),35),34),33))),(((((10,11),(12,13)),(14,15)),30),36)),(((((((((6,7),24),25,27),((21,22),23)),26),37),29),38),(8,9))),28)));
tree B_1.96 = [&U] [&W 1/100] (1,(2,(((((3,(4,5)),((16,((18,20),19)),(((((17,32),31),35),34),33))),(((((10,11),(12,13)),(14,15)),30),36)),(((((((((6,7),24),27),(((21,22),23),25)),26),37),29),38),(8,9))),28)));
tree B_1.97 = [&U] [&W 1/100] (1,(2,(((((3,(4,5)),((16,((18,20),19)),(((((17,32),31),35),34),33))),(((((10,11),(12,13)),(14,15)),30),36)),((((((((((6,7),24),27),((21,22),23)),25),26),37),29),38),(8,9))),28)));
tree B_1.98 = [&U] [&W 1/100] (1,(2,(((((3,(4,5)),((16,((18,20),19)),(((((17,32),31),35),34),33))),(((((10,11),(12,13)),(14,15)),30),36)),(((((((((6,7),24),27),((21,22),(23,25))),26),37),29),38),(8,9))),28)));
tree B_1.99 = [&U] [&W 1/100] (1,(2,(((((3,(4,5)),((16,((18,20),19)),(((((17,32),31),35),34),33))),(((((10,11),(12,13)),(14,15)),30),36)),(((((((((6,7),24),27),(((21,22),25),23)),26),37),29),38),(8,9))),28)));
tree B_1.100 = [&U] [&W 1/100] (1,(2,(((((3,(4,5)),((16,((18,20),19)),(((((17,32),31),35),34),33))),(((((10,11),(12,13)),(14,15)),30),36)),((((((((((6,7),24),27),25),((21,22),23)),26),37),29),38),(8,9))),28)));

[Trees found in bootstrap replicate #2 (seed=1277365305)]
tree B_2.1 = [&U] [&W 1/100] (1,(2,(((3,(4,5)),((16,((18,20),19)),((((17,32),(31,35)),26),36))),(((((((((6,7),24),(((((21,22),(23,28)),37),(25,27)),29)),38),(8,9)),(((10,11),(12,13)),(14,15))),33),30),34))));
tree B_2.2 = [&U] [&W 1/100] (1,(2,(((3,(4,5)),((16,((18,20),19)),((((17,32),(31,35)),26),36))),(((((((((6,7),24),((((21,22),(23,28)),37),(25,27),29)),38),(8,9)),(((10,11),(12,13)),(14,15))),33),30),34))));
tree B_2.3 = [&U] [&W 1/100] (1,(2,(((3,(4,5)),((16,((18,20),19)),((((17,32),(31,35)),26),36))),(((((((((6,7),24),(((((21,22),(23,28)),37),29),(25,27))),38),(8,9)),(((10,11),(12,13)),(14,15))),33),30),34))));
tree B_2.4 = [&U] [&W 1/100] (1,(2,(((3,(4,5)),((16,((18,20),19)),((((17,32),(31,35)),26),36))),((((((((((6,7),24),((((21,22),(23,28)),37),(25,27))),29),38),(8,9)),(((10,11),(12,13)),(14,15))),33),30),34))));
tree B_2.5 = [&U] [&W 1/100] (1,(2,(((3,(4,5)),((16,((18,20),19)),((((17,32),(31,35)),26),36))),((((((((((6,7),24),((((21,22),(23,28)),(25,27)),37)),29),38),(8,9)),(((10,11),(12,13)),(14,15))),33),30),34))));
tree B_2.6 = [&U] [&W 1/100] (1,(2,(((3,(4,5)),((16,((18,20),19)),((((17,32),(31,35)),26),36))),((((((((((6,7),24),29),((((21,22),(23,28)),(25,27)),37)),38),(8,9)),(((10,11),(12,13)),(14,15))),33),30),34))));
tree B_2.7 = [&U] [&W 1/100] (1,(2,(((3,(4,5)),((16,((18,20),19)),((((17,32),(31,35)),26),36))),((((((((((6,7),24),(((21,22),(23,28)),(25,27),37)),29),38),(8,9)),(((10,11),(12,13)),(14,15))),33),30),34))));
tree B_2.8 = [&U] [&W 1/100] (1,(2,(((3,(4,5)),((16,((18,20),19)),((((17,32),(31,35)),26),36))),((((((((((6,7),24),29),(((21,22),(23,28)),(25,27),37)),38),(8,9)),(((10,11),(12,13)),(14,15))),33),30),34))));
tree B_2.9 = [&U] [&W 1/100] (1,(2,(((3,(4,5)),((16,((18,20),19)),((((17,32),(31,35)),26),36))),((((((((((6,7),24),29),((((21,22),(23,28)),37),(25,27))),38),(8,9)),(((10,11),(12,13)),(14,15))),33),30),34))));
tree B_2.10 = [&U] [&W 1/100] (1,(2,(((3,(4,5)),((16,((18,20),19)),((((17,32),(31,35)),26),36))),(((((((((6,7),24),((((21,22),(23,28)),(29,37)),(25,27))),38),(8,9)),(((10,11),(12,13)),(14,15))),33),30),34))));
tree B_2.11 = [&U] [&W 1/100] (1,(2,(((3,(4,5)),((16,((18,20),19)),((((17,32),(31,35)),26),36))),(((((((((6,7),24),(((((21,22),(23,28)),29),37),(25,27))),38),(8,9)),(((10,11),(12,13)),(14,15))),33),30),34))));
tree B_2.12 = [&U] [&W 1/100] (1,(2,(((3,(4,5)),((16,((18,20),19)),((((17,32),(31,35)),26),36))),(((((((((6,7),24),((((21,22),(23,28)),(25,27),29),37)),38),(8,9)),(((10,11),(12,13)),(14,15))),33),30),34))));
tree B_2.13 = [&U] [&W 1/100] (1,(2,(((3,(4,5)),((16,((18,20),19)),((((17,32),(31,35)),26),36))),(((((((((6,7),24),(((21,22),(23,28)),(25,27),29,37)),38),(8,9)),(((10,11),(12,13)),(14,15))),33),30),34))));
tree B_2.14 = [&U] [&W 1/100] (1,(2,(((3,(4,5)),((16,((18,20),19)),((((17,32),(31,35)),26),36))),(((((((((6,7),24),((((21,22),(23,28)),(25,27),37),29)),38),(8,9)),(((10,11),(12,13)),(14,15))),33),30),34))));
tree B_2.15 = [&U] [&W 1/100] (1,(2,(((3,(4,5)),((16,((18,20),19)),((((17,32),(31,35)),26),36))),(((((((((6,7),24),((((21,22),(23,28)),(25,27)),(29,37))),38),(8,9)),(((10,11),(12,13)),(14,15))),33),30),34))));
tree B_2.16 = [&U] [&W 1/100] (1,(2,(((3,(4,5)),((16,((18,20),19)),((((17,32),(31,35)),26),36))),(((((((((6,7),24),(((((21,22),(23,28)),(25,27)),29),37)),38),(8,9)),(((10,11),(12,13)),(14,15))),33),30),34))));
tree B_2.17 = [&U] [&W 1/100] (1,(2,(((3,(4,5)),((16,((18,20),19)),((((17,32),(31,35)),26),36))),(((((((((6,7),24),(((((21,22),(23,28)),(25,27)),37),29)),38),(8,9)),(((10,11),(12,13)),(14,15))),33),30),34))));
tree B_2.18 = [&U] [&W 1/100] (1,(2,(((3,(4,5)),((16,((18,20),19)),((((17,32),(31,35)),26),36))),(((((((((6,7),24),((((21,22),(23,28)),29),(25,27),37)),38),(8,9)),(((10,11),(12,13)),(14,15))),33),30),34))));
tree B_2.19 = [&U] [&W 1/100] (1,(2,(((3,(4,5)),((16,((18,20),19)),((((17,32),(31,35)),26),36))),((((((((((6,24),7),((((21,22),(23,28)),37),(25,27))),29),38),(8,9)),(((10,11),(12,13)),(14,15))),33),30),34))));
tree B_2.20 = [&U] [&W 1/100] (1,(2,(((3,(4,5)),((16,((18,20),19)),((((17,32),(31,35)),26),36))),((((((((((6,24),7),29),((((21,22),(23,28)),37),(25,27))),38),(8,9)),(((10,11),(12,13)),(14,15))),33),30),34))));
tree B_2.21 = [&U] [&W 1/100] (1,(2,(((3,(4,5)),((16,((18,20),19)),((((17,32),(31,35)),26),36))),(((((((((6,(7,24)),((((21,22),(23,28)),37),(25,27))),29),38),(8,9)),(((10,11),(12,13)),(14,15))),33),30),34))));
tree B_2.22 = [&U] [&W 1/100] (1,(2,(((3,(4,5)),((16,((18,20),19)),((((17,32),(31,35)),26),36))),(((((((((6,(7,24)),29),((((21,22),(23,28)),37),(25,27))),38),(8,9)),(((10,11),(12,13)),(14,15))),33),30),34))));
tree B_2.23 = [&U] [&W 1/100] (1,(2,(((3,(4,5)),((16,((18,20),19)),((((17,32),(31,35)),26),36))),(((((((((6,7),24),(((((21,22),(23,28)),37),(25,27)),29)),38),(8,9)),33),(((10,11),(12,13)),(14,15))),30),34))));
tree B_2.24 = [&U] [&W 1/100] (1,(2,(((3,(4,5)),((16,((18,20),19)),((((17,32),(31,35)),26),36))),((((((((6,7),24),(((((21,22),(23,28)),37),(25,27)),29)),38),(8,9)),30),((((10,11),(12,13)),(14,15)),33)),34))));
tree B_2.25 = [&U] [&W 1/100] (1,(2,(((3,(4,5)),((16,((18,20),19)),((((17,32),(31,35)),26),36))),(((((((6,7),24),(((((21,22),(23,28)),37),(25,27)),29)),38),(8,9)),(((((10,11),(12,13)),(14,15)),33),30)),34))));
tree B_2.26 = [&U] [&W 1/100] (1,(2,(((3,(4,5)),((16,((18,20),19)),((((17,32),(31,35)),26),36))),(((((((6,7),24),(((((21,22),(23,28)),37),(25,27)),29)),38),(8,9)),34),(((((10,11),(12,13)),(14,15)),33),30)))));
tree B_2.27 = [&U] [&W 1/100] (1,(2,(((3,(4,5)),((16,((18,20),19)),((((17,32),(31,35)),26),36))),((((((6,7),24),(((((21,22),(23,28)),37),(25,27)),29)),38),(8,9)),((((((10,11),(12,13)),(14,15)),33),30),34)))));
tree B_2.28 = [&U] [&W 1/100] (1,(2,(((3,(4,5)),((16,((18,20),19)),((((17,32),(31,35)),26),36))),((((((((6,(7,24)),(((((21,22),(23,28)),37),(25,27)),29)),38),(8,9)),(((10,11),(12,13)),(14,15))),33),30),34))));
tree B_2.29 = [&U] [&W 1/100] (1,(2,(((3,(4,5)),((16,((18,20),19)),((((17,32),(31,35)),26),36))),(((((((((6,24),7),(((((21,22),(23,28)),37),(25,27)),29)),38),(8,9)),(((10,11),(12,13)),(14,15))),33),30),34))));
tree B_2.30 = [&U] [&W 1/100] (1,(2,(((3,(4,5)),((16,((18,20),19)),((((17,32),(31,35)),26),36))),((((((((6,7),24),(((((21,22),(23,28)),37),(25,27)),29)),38),(8,9)),((((10,11),(12,13)),(14,15)),33)),30),34))));
tree B_2.31 = [&U] [&W 1/100] (1,(2,(((3,(4,5)),((16,((18,20),19)),((((17,32),(31,35)),26),36))),((((((((6,7),24),(((((21,22),(23,28)),37),(25,27)),29)),38),(8,9)),33),((((10,11),(12,13)),(14,15)),30)),34))));
tree B_2.32 = [&U] [&W 1/100] (1,(2,(((3,(4,5)),((16,((18,20),19)),((((17,32),(31,35)),26),36))),(((((((((6,7),24),(((((21,22),(23,28)),37),(25,27)),29)),38),(8,9)),33),30),(((10,11),(12,13)),(14,15))),34))));
tree B_2.33 = [&U] [&W 1/100] (1,(2,(((3,(4,5)),((16,((18,20),19)),((((17,32),(31,35)),26),36))),(((((((((6,7),24),(((((21,22),(23,28)),37),(25,27)),29)),38),(8,9)),(((10,11),(12,13)),(14,15))),30),33),34))));
tree B_2.34 = [&U] [&W 1/100] (1,(2,(((3,(4,5)),((16,((18,20),19)),((((17,32),(31,35)),26),36))),((((((((6,7),24),(((((21,22),(23,28)),37),(25,27)),29)),38),(8,9)),(((10,11),(12,13)),(14,15))),30,33),34))));
tree B_2.35 = [&U] [&W 1/100] (1,(2,(((3,(4,5)),((16,((18,20),19)),((((17,32),(31,35)),26),36))),((((((((6,7),24),(((((21,22),(23,28)),37),(25,27)),29)),38),((8,9),33)),(((10,11),(12,13)),(14,15))),30),34))));
tree B_2.36 = [&U] [&W 1/100] (1,(2,(((3,(4,5)),((16,((18,20),19)),((((17,32),(31,35)),26),36))),(((((((((6,7),24),(((((21,22),(23,28)),37),(25,27)),29)),38),33),(8,9)),(((10,11),(12,13)),(14,15))),30),34))));
tree B_2.37 = [&U] [&W 1/100] (1,(2,(((3,(4,5)),((16,((18,20),19)),((((17,32),(31,35)),26),36))),((((((((6,7),24),(((((21,22),(23,28)),37),(25,27)),29)),38),(8,9)),((((10,11),(12,13)),(14,15)),30)),33),34))));
tree B_2.38 = [&U] [&W 1/100] (1,(2,(((3,(4,5)),((16,((18,20),19)),((((17,32),(31,35)),26),36))),(((((((((6,7),24),(((((21,22),(23,28)),37),(25,27)),29)),38),(8,9)),30),(((10,11),(12,13)),(14,15))),33),34))));
tree B_2.39 = [&U] [&W 1/100] (1,(2,(((3,(4,5)),((16,((18,20),19)),((((17,32),(31,35)),26),36))),((((((((6,7),24),(((((21,22),(23,28)),37),(25,27)),29)),38),((8,9),30)),(((10,11),(12,13)),(14,15))),33),34))));
tree B_2.40 = [&U] [&W 1/100] (1,(2,(((3,(4,5)),((16,((18,20),19)),((((17,32),(31,35)),26),36))),(((((((((6,7),24),(((((21,22),(23,28)),37),(25,27)),29)),38),30),(8,9)),(((10,11),(12,13)),(14,15))),33),34))));
tree B_2.41 = [&U] [&W 1/100] (1,(2,(((3,(4,5)),((16,((18,20),19)),((((17,32),(31,35)),26),36))),((((((((6,7),24),(((((21,22),(23,28)),37),(25,27)),29)),38),(8,9)),30,33),(((10,11),(12,13)),(14,15))),34))));
tree B_2.42 = [&U] [&W 1/100] (1,(2,(((3,(4,5)),((16,((18,20),19)),((((17,32),(31,35)),26),36))),(((((((6,7),24),(((((21,22),(23,28)),37),(25,27)),29)),38),(8,9)),((((10,11),(12,13)),(14,15)),30,33)),34))));
tree B_2.43 = [&U] [&W 1/100] (1,(2,(((3,(4,5)),((16,((18,20),19)),((((17,32),(31,35)),26),36))),(((((((((6,7),24),(((((21,22),(23,28)),37),(25,27)),29)),38),34),(8,9)),(((10,11),(12,13)),(14,15))),33),30))));
tree B_2.44 = [&U] [&W 1/100] (1,(2,(((3,(4,5)),((16,((18,20),19)),(((((17,32),26),31),35),36))),(((((((((6,7),24),(((((21,22),(23,28)),37),(25,27)),29)),38),(8,9)),(((10,11),(12,13)),(14,15))),33),30),34))));
tree B_2.45 = [&U] [&W 1/100] (1,(2,(((3,(4,5)),((16,((18,20),19)),(((((17,32),26),35),31),36))),(((((((((6,7),24),(((((21,22),(23,28)),37),(25,27)),29)),38),(8,9)),(((10,11),(12,13)),(14,15))),33),30),34))));
tree B_2.46 = [&U] [&W 1/100] (1,(2,(((3,(4,5)),((16,((18,20),19)),(((17,32),((26,35),31)),36))),(((((((((6,7),24),(((((21,22),(23,28)),37),(25,27)),29)),38),(8,9)),(((10,11),(12,13)),(14,15))),33),30),34))));
tree B_2.47 = [&U] [&W 1/100] (1,(2,(((3,(4,5)),((16,((18,20),19)),(((17,32),(26,(31,35))),36))),(((((((((6,7),24),(((((21,22),(23,28)),37),(25,27)),29)),38),(8,9)),(((10,11),(12,13)),(14,15))),33),30),34))));
tree B_2.48 = [&U] [&W 1/100] (1,(2,(((3,(4,5)),((16,((18,20),19)),((((17,32),26),(31,35)),36))),(((((((((6,7),24),(((((21,22),(23,28)),37),(25,27)),29)),38),(8,9)),(((10,11),(12,13)),(14,15))),33),30),34))));
tree B_2.49 = [&U] [&W 1/100] (1,(2,(((3,(4,5)),((16,((18,20),19)),((((17,32),31),(26,35)),36))),(((((((((6,7),24),(((((21,22),(23,28)),37),(25,27)),29)),38),(8,9)),(((10,11),(12,13)),(14,15))),33),30),34))));
tree B_2.50 = [&U] [&W 1/100] (1,(2,((((3,(4,5)),((16,((18,20),19)),((((17,32),(31,35)),26),36))),(((((((((6,7),24),(((((21,22),23),37),(25,27)),29)),38),(8,9)),(((10,11),(12,13)),(14,15))),33),30),34)),28)));
tree B_2.51 = [&U] [&W 1/100] (1,(2,(((3,(4,5)),((16,((18,20),19)),((((17,32),31),26),36))),(((((((((6,7),24),(((((21,22),(23,28)),37),(25,27,35)),29)),38),(8,9)),(((10,11),(12,13)),(14,15))),33),30),34))));
tree B_2.52 = [&U] [&W 1/100] (1,(2,(((3,(4,5)),((16,((18,20),19)),(((17,(31,35)),26),36))),(((((((((6,7),24),((((((21,22),32),(23,28)),37),(25,27)),29)),38),(8,9)),(((10,11),(12,13)),(14,15))),33),30),34))));
tree B_2.53 = [&U] [&W 1/100] (1,(2,(((3,(4,5)),((16,((18,20),19)),((((17,32),(31,35)),26),36))),(((((((((6,7),24),(((((21,22),(23,28)),29),(25,27)),37)),38),(8,9)),(((10,11),(12,13)),(14,15))),33),30),34))));
tree B_2.54 = [&U] [&W 1/100] (1,(2,(((3,(4,5)),((16,((18,20),19)),((((17,32),(31,35)),26),36))),(((((((((6,7),24),(((21,22),(23,28)),(25,27),(29,37))),38),(8,9)),(((10,11),(12,13)),(14,15))),33),30),34))));
tree B_2.55 = [&U] [&W 1/100] (1,(2,(((3,(4,5)),((16,((18,20),19)),((((17,32),(31,35)),26),36))),(((((((((6,7),24),(((((21,22),(23,28)),37),29),(25,27))),38),(8,9)),33),(((10,11),(12,13)),(14,15))),30),34))));
tree B_2.56 = [&U] [&W 1/100] (1,(2,(((3,(4,5)),((16,((18,20),19)),((((17,32),(31,35)),26),36))),((((((((6,7),24),(((((21,22),(23,28)),37),29),(25,27))),38),(8,9)),30),((((10,11),(12,13)),(14,15)),33)),34))));
tree B_2.57 = [&U] [&W 1/100] (1,(2,(((3,(4,5)),((16,((18,20),19)),((((17,32),(31,35)),26),36))),(((((((6,7),24),(((((21,22),(23,28)),37),29),(25,27))),38),(8,9)),(((((10,11),(12,13)),(14,15)),33),30)),34))));
tree B_2.58 = [&U] [&W 1/100] (1,(2,(((3,(4,5)),((16,((18,20),19)),((((17,32),(31,35)),26),36))),(((((((6,7),24),(((((21,22),(23,28)),37),29),(25,27))),38),(8,9)),34),(((((10,11),(12,13)),(14,15)),33),30)))));
tree B_2.59 = [&U] [&W 1/100] (1,(2,(((3,(4,5)),((16,((18,20),19)),((((17,32),(31,35)),26),36))),((((((6,7),24),(((((21,22),(23,28)),37),29),(25,27))),38),(8,9)),((((((10,11),(12,13)),(14,15)),33),30),34)))));
tree B_2.60 = [&U] [&W 1/100] (1,(2,(((3,(4,5)),((16,((18,20),19)),((((17,32),(31,35)),26),36))),((((((((6,(7,24)),(((((21,22),(23,28)),37),29),(25,27))),38),(8,9)),(((10,11),(12,13)),(14,15))),33),30),34))));
tree B_2.61 = [&U] [&W 1/100] (1,(2,(((3,(4,5)),((16,((18,20),19)),((((17,32),(31,35)),26),36))),(((((((((6,24),7),(((((21,22),(23,28)),37),29),(25,27))),38),(8,9)),(((10,11),(12,13)),(14,15))),33),30),34))));
tree B_2.62 = [&U] [&W 1/100] (1,(2,(((3,(4,5)),((16,((18,20),19)),((((17,32),(31,35)),26),36))),((((((((6,7),24),(((((21,22),(23,28)),37),29),(25,27))),38),(8,9)),((((10,11),(12,13)),(14,15)),33)),30),34))));
tree B_2.63 = [&U] [&W 1/100] (1,(2,(((3,(4,5)),((16,((18,20),19)),((((17,32),(31,35)),26),36))),((((((((6,7),24),(((((21,22),(23,28)),37),29),(25,27))),38),(8,9)),33),((((10,11),(12,13)),(14,15)),30)),34))));
tree B_2.64 = [&U] [&W 1/100] (1,(2,(((3,(4,5)),((16,((18,20),19)),((((17,32),(31,35)),26),36))),(((((((((6,7),24),(((((21,22),(23,28)),37),29),(25,27))),38),(8,9)),33),30),(((10,11),(12,13)),(14,15))),34))));
tree B_2.65 = [&U] [&W 1/100] (1,(2,(((3,(4,5)),((16,((18,20),19)),((((17,32),(31,35)),26),36))),(((((((((6,7),24),(((((21,22),(23,28)),37),29),(25,27))),38),(8,9)),(((10,11),(12,13)),(14,15))),30),33),34))));
tree B_2.66 = [&U] [&W 1/100] (1,(2,(((3,(4,5)),((16,((18,20),19)),((((17,32),(31,35)),26),36))),((((((((6,7),24),(((((21,22),(23,28)),37),29),(25,27))),38),(8,9)),(((10,11),(12,13)),(14,15))),30,33),34))));
tree B_2.67 = [&U] [&W 1/100] (1,(2,(((3,(4,5)),((16,((18,20),19)),((((17,32),(31,35)),26),36))),((((((((6,7),24),(((((21,22),(23,28)),37),29),(25,27))),38),((8,9),33)),(((10,11),(12,13)),(14,15))),30),34))));
tree B_2.68 = [&U] [&W 1/100] (1,(2,(((3,(4,5)),((16,((18,20),19)),((((17,32),(31,35)),26),36))),(((((((((6,7),24),(((((21,22),(23,28)),37),29),(25,27))),38),33),(8,9)),(((10,11),(12,13)),(14,15))),30),34))));
tree B_2.69 = [&U] [&W 1/100] (1,(2,(((3,(4,5)),((16,((18,20),19)),((((17,32),(31,35)),26),36))),((((((((6,7),24),(((((21,22),(23,28)),37),29),(25,27))),38),(8,9)),((((10,11),(12,13)),(14,15)),30)),33),34))));
tree B_2.70 = [&U] [&W 1/100] (1,(2,(((3,(4,5)),((16,((18,20),19)),((((17,32),(31,35)),26),36))),(((((((((6,7),24),(((((21,22),(23,28)),37),29),(25,27))),38),(8,9)),30),(((10,11),(12,13)),(14,15))),33),34))));
tree B_2.71 = [&U] [&W 1/100] (1,(2,(((3,(4,5)),((16,((18,20),19)),((((17,32),(31,35)),26),36))),((((((((6,7),24),(((((21,22),(23,28)),37),29),(25,27))),38),((8,9),30)),(((10,11),(12,13)),(14,15))),33),34))));
tree B_2.72 = [&U] [&W 1/100] (1,(2,(((3,(4,5)),((16,((18,20),19)),((((17,32),(31,35)),26),36))),(((((((((6,7),24),(((((21,22),(23,28)),37),29),(25,27))),38),30),(8,9)),(((10,11),(12,13)),(14,15))),33),34))));
tree B_2.73 = [&U] [&W 1/100] (1,(2,(((3,(4,5)),((16,((18,20),19)),((((17,32),(31,35)),26),36))),((((((((6,7),24),(((((21,22),(23,28)),37),29),(25,27))),38),(8,9)),30,33),(((10,11),(12,13)),(14,15))),34))));
tree B_2.74 = [&U] [&W 1/100] (1,(2,(((3,(4,5)),((16,((18,20),19)),((((17,32),(31,35)),26),36))),(((((((6,7),24),(((((21,22),(23,28)),37),29),(25,27))),38),(8,9)),((((10,11),(12,13)),(14,15)),30,33)),34))));
tree B_2.75 = [&U] [&W 1/100] (1,(2,(((3,(4,5)),((16,((18,20),19)),((((17,32),(31,35)),26),36))),(((((((((6,7),24),(((((21,22),(23,28)),37),29),(25,27))),38),34),(8,9)),(((10,11),(12,13)),(14,15))),33),30))));
tree B_2.76 = [&U] [&W 1/100] (1,(2,(((3,(4,5)),((16,((18,20),19)),(((((17,32),26),31),35),36))),(((((((((6,7),24),(((((21,22),(23,28)),37),29),(25,27))),38),(8,9)),(((10,11),(12,13)),(14,15))),33),30),34))));
tree B_2.77 = [&U] [&W 1/100] (1,(2,(((3,(4,5)),((16,((18,20),19)),(((((17,32),26),35),31),36))),(((((((((6,7),24),(((((21,22),(23,28)),37),29),(25,27))),38),(8,9)),(((10,11),(12,13)),(14,15))),33),30),34))));
tree B_2.78 = [&U] [&W 1/100] (1,(2,(((3,(4,5)),((16,((18,20),19)),(((17,32),((26,35),31)),36))),(((((((((6,7),24),(((((21,22),(23,28)),37),29),(25,27))),38),(8,9)),(((10,11),(12,13)),(14,15))),33),30),34))));
tree B_2.79 = [&U] [&W 1/100] (1,(2,(((3,(4,5)),((16,((18,20),19)),(((17,32),(26,(31,35))),36))),(((((((((6,7),24),(((((21,22),(23,28)),37),29),(25,27))),38),(8,9)),(((10,11),(12,13)),(14,15))),33),30),34))));
tree B_2.80 = [&U] [&W 1/100] (1,(2,(((3,(4,5)),((16,((18,20),19)),((((17,32),26),(31,35)),36))),(((((((((6,7),24),(((((21,22),(23,28)),37),29),(25,27))),38),(8,9)),(((10,11),(12,13)),(14,15))),33),30),34))));
tree B_2.81 = [&U] [&W 1/100] (1,(2,(((3,(4,5)),((16,((18,20),19)),((((17,32),31),(26,35)),36))),(((((((((6,7),24),(((((21,22),(23,28)),37),29),(25,27))),38),(8,9)),(((10,11),(12,13)),(14,15))),33),30),34))));
tree B_2.82 = [&U] [&W 1/100] (1,(2,((((3,(4,5)),((16,((18,20),19)),((((17,32),(31,35)),26),36))),(((((((((6,7),24),(((((21,22),23),37),29),(25,27))),38),(8,9)),(((10,11),(12,13)),(14,15))),33),30),34)),28)));
tree B_2.83 = [&U] [&W 1/100] (1,(2,(((3,(4,5)),((16,((18,20),19)),((((17,32),31),26),36))),(((((((((6,7),24),(((((21,22),(23,28)),37),29),(25,27,35))),38),(8,9)),(((10,11),(12,13)),(14,15))),33),30),34))));
tree B_2.84 = [&U] [&W 1/100] (1,(2,(((3,(4,5)),((16,((18,20),19)),(((17,(31,35)),26),36))),(((((((((6,7),24),((((((21,22),32),(23,28)),37),29),(25,27))),38),(8,9)),(((10,11),(12,13)),(14,15))),33),30),34))));
tree B_2.85 = [&U] [&W 1/100] (1,(2,(((3,(4,5)),((16,((18,20),19)),((((17,32),(31,35)),26),36))),((((((((((6,7),24),((((21,22),(23,28)),37),(25,27))),29),38),(8,9)),33),(((10,11),(12,13)),(14,15))),30),34))));
tree B_2.86 = [&U] [&W 1/100] (1,(2,(((3,(4,5)),((16,((18,20),19)),((((17,32),(31,35)),26),36))),(((((((((6,7),24),((((21,22),(23,28)),37),(25,27))),29),38),(8,9)),30),((((10,11),(12,13)),(14,15)),33)),34))));
tree B_2.87 = [&U] [&W 1/100] (1,(2,(((3,(4,5)),((16,((18,20),19)),((((17,32),(31,35)),26),36))),((((((((6,7),24),((((21,22),(23,28)),37),(25,27))),29),38),(8,9)),(((((10,11),(12,13)),(14,15)),33),30)),34))));
tree B_2.88 = [&U] [&W 1/100] (1,(2,(((3,(4,5)),((16,((18,20),19)),((((17,32),(31,35)),26),36))),((((((((6,7),24),((((21,22),(23,28)),37),(25,27))),29),38),(8,9)),34),(((((10,11),(12,13)),(14,15)),33),30)))));
tree B_2.89 = [&U] [&W 1/100] (1,(2,(((3,(4,5)),((16,((18,20),19)),((((17,32),(31,35)),26),36))),(((((((6,7),24),((((21,22),(23,28)),37),(25,27))),29),38),(8,9)),((((((10,11),(12,13)),(14,15)),33),30),34)))));
tree B_2.90 = [&U] [&W 1/100] (1,(2,(((3,(4,5)),((16,((18,20),19)),((((17,32),(31,35)),26),36))),(((((((((6,7),24),((((21,22),(23,28)),37),(25,27))),29),38),(8,9)),((((10,11),(12,13)),(14,15)),33)),30),34))));
tree B_2.91 = [&U] [&W 1/100] (1,(2,(((3,(4,5)),((16,((18,20),19)),((((17,32),(31,35)),26),36))),(((((((((6,7),24),((((21,22),(23,28)),37),(25,27))),29),38),(8,9)),33),((((10,11),(12,13)),(14,15)),30)),34))));
tree B_2.92 = [&U] [&W 1/100] (1,(2,(((3,(4,5)),((16,((18,20),19)),((((17,32),(31,35)),26),36))),((((((((((6,7),24),((((21,22),(23,28)),37),(25,27))),29),38),(8,9)),33),30),(((10,11),(12,13)),(14,15))),34))));
tree B_2.93 = [&U] [&W 1/100] (1,(2,(((3,(4,5)),((16,((18,20),19)),((((17,32),(31,35)),26),36))),((((((((((6,7),24),((((21,22),(23,28)),37),(25,27))),29),38),(8,9)),(((10,11),(12,13)),(14,15))),30),33),34))));
tree B_2.94 = [&U] [&W 1/100] (1,(2,(((3,(4,5)),((16,((18,20),19)),((((17,32),(31,35)),26),36))),(((((((((6,7),24),((((21,22),(23,28)),37),(25,27))),29),38),(8,9)),(((10,11),(12,13)),(14,15))),30,33),34))));
tree B_2.95 = [&U] [&W 1/100] (1,(2,(((3,(4,5)),((16,((18,20),19)),((((17,32),(31,35)),26),36))),(((((((((6,7),24),((((21,22),(23,28)),37),(25,27))),29),38),((8,9),33)),(((10,11),(12,13)),(14,15))),30),34))));
tree B_2.96 = [&U] [&W 1/100] (1,(2,(((3,(4,5)),((16,((18,20),19)),((((17,32),(31,35)),26),36))),((((((((((6,7),24),((((21,22),(23,28)),37),(25,27))),29),38),33),(8,9)),(((10,11),(12,13)),(14,15))),30),34))));
tree B_2.97 = [&U] [&W 1/100] (1,(2,(((3,(4,5)),((16,((18,20),19)),((((17,32),(31,35)),26),36))),(((((((((6,7),24),((((21,22),(23,28)),37),(25,27))),29),38),(8,9)),((((10,11),(12,13)),(14,15)),30)),33),34))));
tree B_2.98 = [&U] [&W 1/100] (1,(2,(((3,(4,5)),((16,((18,20),19)),((((17,32),(31,35)),26),36))),((((((((((6,7),24),((((21,22),(23,28)),37),(25,27))),29),38),(8,9)),30),(((10,11),(12,13)),(14,15))),33),34))));
tree B_2.99 = [&U] [&W 1/100] (1,(2,(((3,(4,5)),((16,((18,20),19)),((((17,32),(31,35)),26),36))),(((((((((6,7),24),((((21,22),(23,28)),37),(25,27))),29),38),((8,9),30)),(((10,11),(12,13)),(14,15))),33),34))));
tree B_2.100 = [&U] [&W 1/100] (1,(2,(((3,(4,5)),((16,((18,20),19)),((((17,32),(31,35)),26),36))),((((((((((6,7),24),((((21,22),(23,28)),37),(25,27))),29),38),30),(8,9)),(((10,11),(12,13)),(14,15))),33),34))));

[Trees found in bootstrap replicate #3 (seed=195760051)]
tree B_3.1 = [&U] [&W 1/100] (1,(2,((((3,(4,5)),((16,((18,20),19)),((((17,32),(31,35)),37),29))),((((((((6,7),24),((((21,22),(23,36)),27),25)),26),34),(30,33)),(8,9)),(((10,11),((12,13),(14,15))),38))),28)));
tree B_3.2 = [&U] [&W 1/100] (1,(2,((((3,(4,5)),((16,((18,20),19)),((((17,32),(31,35)),37),29))),((((((((((6,7),24),27),((21,22),(23,36))),25),26),34),(30,33)),(8,9)),(((10,11),((12,13),(14,15))),38))),28)));
tree B_3.3 = [&U] [&W 1/100] (1,(2,((((3,(4,5)),((16,((18,20),19)),((((17,32),(31,35)),37),29))),((((((((((6,7),24),((21,22),(23,36))),27),25),26),34),(30,33)),(8,9)),(((10,11),((12,13),(14,15))),38))),28)));
tree B_3.4 = [&U] [&W 1/100] (1,(2,((((3,(4,5)),((16,((18,20),19)),((((17,32),(31,35)),37),29))),(((((((((6,7),24),25),(((21,22),(23,36)),27)),26),34),(30,33)),(8,9)),(((10,11),((12,13),(14,15))),38))),28)));
tree B_3.5 = [&U] [&W 1/100] (1,(2,((((3,(4,5)),((16,((18,20),19)),((((17,32),(31,35)),37),29))),(((((((((6,7),24),(((21,22),(23,36)),27)),25),26),34),(30,33)),(8,9)),(((10,11),((12,13),(14,15))),38))),28)));
tree B_3.6 = [&U] [&W 1/100] (1,(2,((((3,(4,5)),((16,((18,20),19)),((((17,32),(31,35)),37),29))),(((((((((6,7),24),((((21,22),(23,36)),27),25)),26),34),(30,33)),(8,9)),38),((10,11),((12,13),(14,15))))),28)));
tree B_3.7 = [&U] [&W 1/100] (1,(2,((((3,(4,5)),((16,((18,20),19)),((((17,32),(31,35)),37),29))),((((((((6,7),24),((((21,22),(23,36)),27),25)),26),34),(30,33)),((8,9),38)),((10,11),((12,13),(14,15))))),28)));
tree B_3.8 = [&U] [&W 1/100] (1,(2,((((3,(4,5)),((16,((18,20),19)),((((17,32),(31,35)),37),29))),(((((((((6,7),24),((((21,22),(23,36)),27),25)),26),34),(30,33)),38),(8,9)),((10,11),((12,13),(14,15))))),28)));
tree B_3.9 = [&U] [&W 1/100] (1,(2,((((3,(4,5)),((16,((18,20),19)),((((17,32),(31,35)),37),29))),((((((((6,7),24),((((21,22),(23,36)),27),25)),26),34),(30,33),38),(8,9)),((10,11),((12,13),(14,15))))),28)));
tree B_3.10 = [&U] [&W 1/100] (1,(2,((((3,(4,5)),((16,((18,20),19)),((((17,32),(31,35)),37),29))),(((((((((6,7),24),((((21,22),(23,36)),27),25)),26),34),38),(30,33)),(8,9)),((10,11),((12,13),(14,15))))),28)));
tree B_3.11 = [&U] [&W 1/100] (1,(2,((((3,(4,5)),((16,((18,20),19)),((((17,32),(31,35)),37),29))),(((((((((6,7),24),((((21,22),(23,36)),27),25)),26),34),(30,33)),(8,9)),((10,11),((12,13),(14,15)))),38)),28)));
tree B_3.12 = [&U] [&W 1/100] (1,(2,((((3,(4,5)),(((16,((18,20),19)),29),(((17,32),(31,35)),37))),((((((((6,7),24),((((21,22),(23,36)),27),25)),26),34),(30,33)),(8,9)),(((10,11),((12,13),(14,15))),38))),28)));
tree B_3.13 = [&U] [&W 1/100] (1,(2,(((((3,(4,5)),29),((16,((18,20),19)),(((17,32),(31,35)),37))),((((((((6,7),24),((((21,22),(23,36)),27),25)),26),34),(30,33)),(8,9)),(((10,11),((12,13),(14,15))),38))),28)));
tree B_3.14 = [&U] [&W 1/100] (1,(2,(((((3,(4,5)),((16,((18,20),19)),(((17,32),(31,35)),37))),29),((((((((6,7),24),((((21,22),(23,36)),27),25)),26),34),(30,33)),(8,9)),(((10,11),((12,13),(14,15))),38))),28)));
tree B_3.15 = [&U] [&W 1/100] (1,(2,((((3,(4,5)),((16,(((18,20),19),29)),(((17,32),(31,35)),37))),((((((((6,7),24),((((21,22),(23,36)),27),25)),26),34),(30,33)),(8,9)),(((10,11),((12,13),(14,15))),38))),28)));
tree B_3.16 = [&U] [&W 1/100] (1,(2,((((3,(4,5)),(((16,29),((18,20),19)),(((17,32),(31,35)),37))),((((((((6,7),24),((((21,22),(23,36)),27),25)),26),34),(30,33)),(8,9)),(((10,11),((12,13),(14,15))),38))),28)));
tree B_3.17 = [&U] [&W 1/100] (1,(2,((((3,(4,5)),((16,((18,20),19)),(((17,32),(31,35)),37))),(((((((((6,7),24),((((21,22),(23,36)),27),25)),26),34),(30,33)),(8,9)),(((10,11),((12,13),(14,15))),38)),29)),28)));
tree B_3.18 = [&U] [&W 1/100] (1,(2,(((((3,(4,5)),((16,((18,20),19)),(((17,32),(31,35)),37))),((((((((6,7),24),((((21,22),(23,36)),27),25)),26),34),(30,33)),(8,9)),(((10,11),((12,13),(14,15))),38))),29),28)));
tree B_3.19 = [&U] [&W 1/100] (1,(2,((((3,((4,5),29)),((16,((18,20),19)),(((17,32),(31,35)),37))),((((((((6,7),24),((((21,22),(23,36)),27),25)),26),34),(30,33)),(8,9)),(((10,11),((12,13),(14,15))),38))),28)));
tree B_3.20 = [&U] [&W 1/100] (1,(2,(((((3,29),(4,5)),((16,((18,20),19)),(((17,32),(31,35)),37))),((((((((6,7),24),((((21,22),(23,36)),27),25)),26),34),(30,33)),(8,9)),(((10,11),((12,13),(14,15))),38))),28)));
tree B_3.21 = [&U] [&W 1/100] (1,(2,((((3,(4,5)),((16,((18,20),(19,29))),(((17,32),(31,35)),37))),((((((((6,7),24),((((21,22),(23,36)),27),25)),26),34),(30,33)),(8,9)),(((10,11),((12,13),(14,15))),38))),28)));
tree B_3.22 = [&U] [&W 1/100] (1,(2,((((3,(4,5)),((16,(((18,20),29),19)),(((17,32),(31,35)),37))),((((((((6,7),24),((((21,22),(23,36)),27),25)),26),34),(30,33)),(8,9)),(((10,11),((12,13),(14,15))),38))),28)));
tree B_3.23 = [&U] [&W 1/100] (1,(2,((((3,(4,(5,29))),((16,((18,20),19)),(((17,32),(31,35)),37))),((((((((6,7),24),((((21,22),(23,36)),27),25)),26),34),(30,33)),(8,9)),(((10,11),((12,13),(14,15))),38))),28)));
tree B_3.24 = [&U] [&W 1/100] (1,(2,((((3,((4,29),5)),((16,((18,20),19)),(((17,32),(31,35)),37))),((((((((6,7),24),((((21,22),(23,36)),27),25)),26),34),(30,33)),(8,9)),(((10,11),((12,13),(14,15))),38))),28)));
tree B_3.25 = [&U] [&W 1/100] (1,(2,((((3,(4,5)),((16,((18,(20,29)),19)),(((17,32),(31,35)),37))),((((((((6,7),24),((((21,22),(23,36)),27),25)),26),34),(30,33)),(8,9)),(((10,11),((12,13),(14,15))),38))),28)));
tree B_3.26 = [&U] [&W 1/100] (1,(2,((((3,(4,5)),((16,(((18,29),20),19)),(((17,32),(31,35)),37))),((((((((6,7),24),((((21,22),(23,36)),27),25)),26),34),(30,33)),(8,9)),(((10,11),((12,13),(14,15))),38))),28)));
tree B_3.27 = [&U] [&W 1/100] (1,(2,((((3,(4,5)),(((16,((18,20),19)),(((17,32),(31,35)),37)),29)),((((((((6,7),24),((((21,22),(23,36)),27),25)),26),34),(30,33)),(8,9)),(((10,11),((12,13),(14,15))),38))),28)));
tree B_3.28 = [&U] [&W 1/100] (1,(2,((((3,(4,5)),((16,((18,20),19)),(((17,32),(31,35)),(29,37)))),((((((((6,7),24),((((21,22),(23,36)),27),25)),26),34),(30,33)),(8,9)),(((10,11),((12,13),(14,15))),38))),28)));
tree B_3.29 = [&U] [&W 1/100] (1,(2,((((3,(4,5)),((16,((18,20),19)),((((17,32),(31,35)),29),37))),((((((((6,7),24),((((21,22),(23,36)),27),25)),26),34),(30,33)),(8,9)),(((10,11),((12,13),(14,15))),38))),28)));
tree B_3.30 = [&U] [&W 1/100] (1,(2,((((3,(4,5)),((16,((18,20),19)),(((17,32),37),29))),((((((((6,7),24),((((21,22),(23,36)),27),25)),26),34),(30,((31,35),33))),(8,9)),(((10,11),((12,13),(14,15))),38))),28)));
tree B_3.31 = [&U] [&W 1/100] (1,(2,((((3,(4,5)),((16,((18,20),19)),((((17,32),31),37),29))),((((((((6,7),24),((((21,22),(23,36)),27),25)),26),34),(30,(33,35))),(8,9)),(((10,11),((12,13),(14,15))),38))),28)));
tree B_3.32 = [&U] [&W 1/100] (1,(2,((((3,(4,5)),((16,((18,20),19)),((((17,32),(31,35)),37),29))),(((((((((6,7),24),(((21,22),(23,36)),27)),25),26),34),(30,33)),(8,9)),(((10,11),((12,13),(14,15))),38))),28)));
tree B_3.33 = [&U] [&W 1/100] (1,(2,((((3,(4,5)),((16,((18,20),19)),((((17,32),(31,35)),37),29))),(((((((((((6,7),24),27),((21,22),(23,36))),25),26),34),(30,33)),(8,9)),38),((10,11),((12,13),(14,15))))),28)));
tree B_3.34 = [&U] [&W 1/100] (1,(2,((((3,(4,5)),((16,((18,20),19)),((((17,32),(31,35)),37),29))),((((((((((6,7),24),27),((21,22),(23,36))),25),26),34),(30,33)),((8,9),38)),((10,11),((12,13),(14,15))))),28)));
tree B_3.35 = [&U] [&W 1/100] (1,(2,((((3,(4,5)),((16,((18,20),19)),((((17,32),(31,35)),37),29))),(((((((((((6,7),24),27),((21,22),(23,36))),25),26),34),(30,33)),38),(8,9)),((10,11),((12,13),(14,15))))),28)));
tree B_3.36 = [&U] [&W 1/100] (1,(2,((((3,(4,5)),((16,((18,20),19)),((((17,32),(31,35)),37),29))),((((((((((6,7),24),27),((21,22),(23,36))),25),26),34),(30,33),38),(8,9)),((10,11),((12,13),(14,15))))),28)));
tree B_3.37 = [&U] [&W 1/100] (1,(2,((((3,(4,5)),((16,((18,20),19)),((((17,32),(31,35)),37),29))),(((((((((((6,7),24),27),((21,22),(23,36))),25),26),34),38),(30,33)),(8,9)),((10,11),((12,13),(14,15))))),28)));
tree B_3.38 = [&U] [&W 1/100] (1,(2,((((3,(4,5)),((16,((18,20),19)),((((17,32),(31,35)),37),29))),(((((((((((6,7),24),27),((21,22),(23,36))),25),26),34),(30,33)),(8,9)),((10,11),((12,13),(14,15)))),38)),28)));
tree B_3.39 = [&U] [&W 1/100] (1,(2,((((3,(4,5)),(((16,((18,20),19)),29),(((17,32),(31,35)),37))),((((((((((6,7),24),27),((21,22),(23,36))),25),26),34),(30,33)),(8,9)),(((10,11),((12,13),(14,15))),38))),28)));
tree B_3.40 = [&U] [&W 1/100] (1,(2,(((((3,(4,5)),29),((16,((18,20),19)),(((17,32),(31,35)),37))),((((((((((6,7),24),27),((21,22),(23,36))),25),26),34),(30,33)),(8,9)),(((10,11),((12,13),(14,15))),38))),28)));
tree B_3.41 = [&U] [&W 1/100] (1,(2,(((((3,(4,5)),((16,((18,20),19)),(((17,32),(31,35)),37))),29),((((((((((6,7),24),27),((21,22),(23,36))),25),26),34),(30,33)),(8,9)),(((10,11),((12,13),(14,15))),38))),28)));
tree B_3.42 = [&U] [&W 1/100] (1,(2,((((3,(4,5)),((16,(((18,20),19),29)),(((17,32),(31,35)),37))),((((((((((6,7),24),27),((21,22),(23,36))),25),26),34),(30,33)),(8,9)),(((10,11),((12,13),(14,15))),38))),28)));
tree B_3.43 = [&U] [&W 1/100] (1,(2,((((3,(4,5)),(((16,29),((18,20),19)),(((17,32),(31,35)),37))),((((((((((6,7),24),27),((21,22),(23,36))),25),26),34),(30,33)),(8,9)),(((10,11),((12,13),(14,15))),38))),28)));
tree B_3.44 = [&U] [&W 1/100] (1,(2,((((3,(4,5)),((16,((18,20),19)),(((17,32),(31,35)),37))),(((((((((((6,7),24),27),((21,22),(23,36))),25),26),34),(30,33)),(8,9)),(((10,11),((12,13),(14,15))),38)),29)),28)));
tree B_3.45 = [&U] [&W 1/100] (1,(2,(((((3,(4,5)),((16,((18,20),19)),(((17,32),(31,35)),37))),((((((((((6,7),24),27),((21,22),(23,36))),25),26),34),(30,33)),(8,9)),(((10,11),((12,13),(14,15))),38))),29),28)));
tree B_3.46 = [&U] [&W 1/100] (1,(2,((((3,((4,5),29)),((16,((18,20),19)),(((17,32),(31,35)),37))),((((((((((6,7),24),27),((21,22),(23,36))),25),26),34),(30,33)),(8,9)),(((10,11),((12,13),(14,15))),38))),28)));
tree B_3.47 = [&U] [&W 1/100] (1,(2,(((((3,29),(4,5)),((16,((18,20),19)),(((17,32),(31,35)),37))),((((((((((6,7),24),27),((21,22),(23,36))),25),26),34),(30,33)),(8,9)),(((10,11),((12,13),(14,15))),38))),28)));
tree B_3.48 = [&U] [&W 1/100] (1,(2,((((3,(4,5)),((16,((18,20),(19,29))),(((17,32),(31,35)),37))),((((((((((6,7),24),27),((21,22),(23,36))),25),26),34),(30,33)),(8,9)),(((10,11),((12,13),(14,15))),38))),28)));
tree B_3.49 = [&U] [&W 1/100] (1,(2,((((3,(4,5)),((16,(((18,20),29),19)),(((17,32),(31,35)),37))),((((((((((6,7),24),27),((21,22),(23,36))),25),26),34),(30,33)),(8,9)),(((10,11),((12,13),(14,15))),38))),28)));
tree B_3.50 = [&U] [&W 1/100] (1,(2,((((3,(4,(5,29))),((16,((18,20),19)),(((17,32),(31,35)),37))),((((((((((6,7),24),27),((21,22),(23,36))),25),26),34),(30,33)),(8,9)),(((10,11),((12,13),(14,15))),38))),28)));
tree B_3.51 = [&U] [&W 1/100] (1,(2,((((3,((4,29),5)),((16,((18,20),19)),(((17,32),(31,35)),37))),((((((((((6,7),24),27),((21,22),(23,36))),25),26),34),(30,33)),(8,9)),(((10,11),((12,13),(14,15))),38))),28)));
tree B_3.52 = [&U] [&W 1/100] (1,(2,((((3,(4,5)),((16,((18,(20,29)),19)),(((17,32),(31,35)),37))),((((((((((6,7),24),27),((21,22),(23,36))),25),26),34),(30,33)),(8,9)),(((10,11),((12,13),(14,15))),38))),28)));
tree B_3.53 = [&U] [&W 1/100] (1,(2,((((3,(4,5)),((16,(((18,29),20),19)),(((17,32),(31,35)),37))),((((((((((6,7),24),27),((21,22),(23,36))),25),26),34),(30,33)),(8,9)),(((10,11),((12,13),(14,15))),38))),28)));
tree B_3.54 = [&U] [&W 1/100] (1,(2,((((3,(4,5)),(((16,((18,20),19)),(((17,32),(31,35)),37)),29)),((((((((((6,7),24),27),((21,22),(23,36))),25),26),34),(30,33)),(8,9)),(((10,11),((12,13),(14,15))),38))),28)));
tree B_3.55 = [&U] [&W 1/100] (1,(2,((((3,(4,5)),((16,((18,20),19)),(((17,32),(31,35)),(29,37)))),((((((((((6,7),24),27),((21,22),(23,36))),25),26),34),(30,33)),(8,9)),(((10,11),((12,13),(14,15))),38))),28)));
tree B_3.56 = [&U] [&W 1/100] (1,(2,((((3,(4,5)),((16,((18,20),19)),((((17,32),(31,35)),29),37))),((((((((((6,7),24),27),((21,22),(23,36))),25),26),34),(30,33)),(8,9)),(((10,11),((12,13),(14,15))),38))),28)));
tree B_3.57 = [&U] [&W 1/100] (1,(2,((((3,(4,5)),((16,((18,20),19)),(((17,32),37),29))),((((((((((6,7),24),27),((21,22),(23,36))),25),26),34),(30,((31,35),33))),(8,9)),(((10,11),((12,13),(14,15))),38))),28)));
tree B_3.58 = [&U] [&W 1/100] (1,(2,((((3,(4,5)),((16,((18,20),19)),((((17,32),31),37),29))),((((((((((6,7),24),27),((21,22),(23,36))),25),26),34),(30,(33,35))),(8,9)),(((10,11),((12,13),(14,15))),38))),28)));
tree B_3.59 = [&U] [&W 1/100] (1,(2,((((3,(4,5)),((16,((18,20),19)),((((17,32),(31,35)),37),29))),((((((((6,7),24),((((21,22),(23,36)),27),25)),26),34),(30,33)),(8,9)),(((10,11),((12,13),(14,15))),38))),28)));
tree B_3.60 = [&U] [&W 1/100] (1,(2,((((3,(4,5)),((16,((18,20),19)),((((17,32),(31,35)),37),29))),(((((((((((6,7),24),((21,22),(23,36))),27),25),26),34),(30,33)),(8,9)),38),((10,11),((12,13),(14,15))))),28)));
tree B_3.61 = [&U] [&W 1/100] (1,(2,((((3,(4,5)),((16,((18,20),19)),((((17,32),(31,35)),37),29))),((((((((((6,7),24),((21,22),(23,36))),27),25),26),34),(30,33)),((8,9),38)),((10,11),((12,13),(14,15))))),28)));
tree B_3.62 = [&U] [&W 1/100] (1,(2,((((3,(4,5)),((16,((18,20),19)),((((17,32),(31,35)),37),29))),(((((((((((6,7),24),((21,22),(23,36))),27),25),26),34),(30,33)),38),(8,9)),((10,11),((12,13),(14,15))))),28)));
tree B_3.63 = [&U] [&W 1/100] (1,(2,((((3,(4,5)),((16,((18,20),19)),((((17,32),(31,35)),37),29))),((((((((((6,7),24),((21,22),(23,36))),27),25),26),34),(30,33),38),(8,9)),((10,11),((12,13),(14,15))))),28)));
tree B_3.64 = [&U] [&W 1/100] (1,(2,((((3,(4,5)),((16,((18,20),19)),((((17,32),(31,35)),37),29))),(((((((((((6,7),24),((21,22),(23,36))),27),25),26),34),38),(30,33)),(8,9)),((10,11),((12,13),(14,15))))),28)));
tree B_3.65 = [&U] [&W 1/100] (1,(2,((((3,(4,5)),((16,((18,20),19)),((((17,32),(31,35)),37),29))),(((((((((((6,7),24),((21,22),(23,36))),27),25),26),34),(30,33)),(8,9)),((10,11),((12,13),(14,15)))),38)),28)));
tree B_3.66 = [&U] [&W 1/100] (1,(2,((((3,(4,5)),(((16,((18,20),19)),29),(((17,32),(31,35)),37))),((((((((((6,7),24),((21,22),(23,36))),27),25),26),34),(30,33)),(8,9)),(((10,11),((12,13),(14,15))),38))),28)));
tree B_3.67 = [&U] [&W 1/100] (1,(2,(((((3,(4,5)),29),((16,((18,20),19)),(((17,32),(31,35)),37))),((((((((((6,7),24),((21,22),(23,36))),27),25),26),34),(30,33)),(8,9)),(((10,11),((12,13),(14,15))),38))),28)));
tree B_3.68 = [&U] [&W 1/100] (1,(2,(((((3,(4,5)),((16,((18,20),19)),(((17,32),(31,35)),37))),29),((((((((((6,7),24),((21,22),(23,36))),27),25),26),34),(30,33)),(8,9)),(((10,11),((12,13),(14,15))),38))),28)));
tree B_3.69 = [&U] [&W 1/100] (1,(2,((((3,(4,5)),((16,(((18,20),19),29)),(((17,32),(31,35)),37))),((((((((((6,7),24),((21,22),(23,36))),27),25),26),34),(30,33)),(8,9)),(((10,11),((12,13),(14,15))),38))),28)));
tree B_3.70 = [&U] [&W 1/100] (1,(2,((((3,(4,5)),(((16,29),((18,20),19)),(((17,32),(31,35)),37))),((((((((((6,7),24),((21,22),(23,36))),27),25),26),34),(30,33)),(8,9)),(((10,11),((12,13),(14,15))),38))),28)));
tree B_3.71 = [&U] [&W 1/100] (1,(2,((((3,(4,5)),((16,((18,20),19)),(((17,32),(31,35)),37))),(((((((((((6,7),24),((21,22),(23,36))),27),25),26),34),(30,33)),(8,9)),(((10,11),((12,13),(14,15))),38)),29)),28)));
tree B_3.72 = [&U] [&W 1/100] (1,(2,(((((3,(4,5)),((16,((18,20),19)),(((17,32),(31,35)),37))),((((((((((6,7),24),((21,22),(23,36))),27),25),26),34),(30,33)),(8,9)),(((10,11),((12,13),(14,15))),38))),29),28)));
tree B_3.73 = [&U] [&W 1/100] (1,(2,((((3,((4,5),29)),((16,((18,20),19)),(((17,32),(31,35)),37))),((((((((((6,7),24),((21,22),(23,36))),27),25),26),34),(30,33)),(8,9)),(((10,11),((12,13),(14,15))),38))),28)));
tree B_3.74 = [&U] [&W 1/100] (1,(2,(((((3,29),(4,5)),((16,((18,20),19)),(((17,32),(31,35)),37))),((((((((((6,7),24),((21,22),(23,36))),27),25),26),34),(30,33)),(8,9)),(((10,11),((12,13),(14,15))),38))),28)));
tree B_3.75 = [&U] [&W 1/100] (1,(2,((((3,(4,5)),((16,((18,20),(19,29))),(((17,32),(31,35)),37))),((((((((((6,7),24),((21,22),(23,36))),27),25),26),34),(30,33)),(8,9)),(((10,11),((12,13),(14,15))),38))),28)));
tree B_3.76 = [&U] [&W 1/100] (1,(2,((((3,(4,5)),((16,(((18,20),29),19)),(((17,32),(31,35)),37))),((((((((((6,7),24),((21,22),(23,36))),27),25),26),34),(30,33)),(8,9)),(((10,11),((12,13),(14,15))),38))),28)));
tree B_3.77 = [&U] [&W 1/100] (1,(2,((((3,(4,(5,29))),((16,((18,20),19)),(((17,32),(31,35)),37))),((((((((((6,7),24),((21,22),(23,36))),27),25),26),34),(30,33)),(8,9)),(((10,11),((12,13),(14,15))),38))),28)));
tree B_3.78 = [&U] [&W 1/100] (1,(2,((((3,((4,29),5)),((16,((18,20),19)),(((17,32),(31,35)),37))),((((((((((6,7),24),((21,22),(23,36))),27),25),26),34),(30,33)),(8,9)),(((10,11),((12,13),(14,15))),38))),28)));
tree B_3.79 = [&U] [&W 1/100] (1,(2,((((3,(4,5)),((16,((18,(20,29)),19)),(((17,32),(31,35)),37))),((((((((((6,7),24),((21,22),(23,36))),27),25),26),34),(30,33)),(8,9)),(((10,11),((12,13),(14,15))),38))),28)));
tree B_3.80 = [&U] [&W 1/100] (1,(2,((((3,(4,5)),((16,(((18,29),20),19)),(((17,32),(31,35)),37))),((((((((((6,7),24),((21,22),(23,36))),27),25),26),34),(30,33)),(8,9)),(((10,11),((12,13),(14,15))),38))),28)));
tree B_3.81 = [&U] [&W 1/100] (1,(2,((((3,(4,5)),(((16,((18,20),19)),(((17,32),(31,35)),37)),29)),((((((((((6,7),24),((21,22),(23,36))),27),25),26),34),(30,33)),(8,9)),(((10,11),((12,13),(14,15))),38))),28)));
tree B_3.82 = [&U] [&W 1/100] (1,(2,((((3,(4,5)),((16,((18,20),19)),(((17,32),(31,35)),(29,37)))),((((((((((6,7),24),((21,22),(23,36))),27),25),26),34),(30,33)),(8,9)),(((10,11),((12,13),(14,15))),38))),28)));
tree B_3.83 = [&U] [&W 1/100] (1,(2,((((3,(4,5)),((16,((18,20),19)),((((17,32),(31,35)),29),37))),((((((((((6,7),24),((21,22),(23,36))),27),25),26),34),(30,33)),(8,9)),(((10,11),((12,13),(14,15))),38))),28)));
tree B_3.84 = [&U] [&W 1/100] (1,(2,((((3,(4,5)),((16,((18,20),19)),(((17,32),37),29))),((((((((((6,7),24),((21,22),(23,36))),27),25),26),34),(30,((31,35),33))),(8,9)),(((10,11),((12,13),(14,15))),38))),28)));
tree B_3.85 = [&U] [&W 1/100] (1,(2,((((3,(4,5)),((16,((18,20),19)),((((17,32),31),37),29))),((((((((((6,7),24),((21,22),(23,36))),27),25),26),34),(30,(33,35))),(8,9)),(((10,11),((12,13),(14,15))),38))),28)));
tree B_3.86 = [&U] [&W 1/100] (1,(2,((((3,(4,5)),((16,((18,20),19)),((((17,32),(31,35)),37),29))),((((((((((6,7),24),25),(((21,22),(23,36)),27)),26),34),(30,33)),(8,9)),38),((10,11),((12,13),(14,15))))),28)));
tree B_3.87 = [&U] [&W 1/100] (1,(2,((((3,(4,5)),((16,((18,20),19)),((((17,32),(31,35)),37),29))),(((((((((6,7),24),25),(((21,22),(23,36)),27)),26),34),(30,33)),((8,9),38)),((10,11),((12,13),(14,15))))),28)));
tree B_3.88 = [&U] [&W 1/100] (1,(2,((((3,(4,5)),((16,((18,20),19)),((((17,32),(31,35)),37),29))),((((((((((6,7),24),25),(((21,22),(23,36)),27)),26),34),(30,33)),38),(8,9)),((10,11),((12,13),(14,15))))),28)));
tree B_3.89 = [&U] [&W 1/100] (1,(2,((((3,(4,5)),((16,((18,20),19)),((((17,32),(31,35)),37),29))),(((((((((6,7),24),25),(((21,22),(23,36)),27)),26),34),(30,33),38),(8,9)),((10,11),((12,13),(14,15))))),28)));
tree B_3.90 = [&U] [&W 1/100] (1,(2,((((3,(4,5)),((16,((18,20),19)),((((17,32),(31,35)),37),29))),((((((((((6,7),24),25),(((21,22),(23,36)),27)),26),34),38),(30,33)),(8,9)),((10,11),((12,13),(14,15))))),28)));
tree B_3.91 = [&U] [&W 1/100] (1,(2,((((3,(4,5)),((16,((18,20),19)),((((17,32),(31,35)),37),29))),((((((((((6,7),24),25),(((21,22),(23,36)),27)),26),34),(30,33)),(8,9)),((10,11),((12,13),(14,15)))),38)),28)));
tree B_3.92 = [&U] [&W 1/100] (1,(2,((((3,(4,5)),(((16,((18,20),19)),29),(((17,32),(31,35)),37))),(((((((((6,7),24),25),(((21,22),(23,36)),27)),26),34),(30,33)),(8,9)),(((10,11),((12,13),(14,15))),38))),28)));
tree B_3.93 = [&U] [&W 1/100] (1,(2,(((((3,(4,5)),29),((16,((18,20),19)),(((17,32),(31,35)),37))),(((((((((6,7),24),25),(((21,22),(23,36)),27)),26),34),(30,33)),(8,9)),(((10,11),((12,13),(14,15))),38))),28)));
tree B_3.94 = [&U] [&W 1/100] (1,(2,(((((3,(4,5)),((16,((18,20),19)),(((17,32),(31,35)),37))),29),(((((((((6,7),24),25),(((21,22),(23,36)),27)),26),34),(30,33)),(8,9)),(((10,11),((12,13),(14,15))),38))),28)));
tree B_3.95 = [&U] [&W 1/100] (1,(2,((((3,(4,5)),((16,(((18,20),19),29)),(((17,32),(31,35)),37))),(((((((((6,7),24),25),(((21,22),(23,36)),27)),26),34),(30,33)),(8,9)),(((10,11),((12,13),(14,15))),38))),28)));
tree B_3.96 = [&U] [&W 1/100] (1,(2,((((3,(4,5)),(((16,29),((18,20),19)),(((17,32),(31,35)),37))),(((((((((6,7),24),25),(((21,22),(23,36)),27)),26),34),(30,33)),(8,9)),(((10,11),((12,13),(14,15))),38))),28)));
tree B_3.97 = [&U] [&W 1/100] (1,(2,((((3,(4,5)),((16,((18,20),19)),(((17,32),(31,35)),37))),((((((((((6,7),24),25),(((21,22),(23,36)),27)),26),34),(30,33)),(8,9)),(((10,11),((12,13),(14,15))),38)),29)),28)));
tree B_3.98 = [&U] [&W 1/100] (1,(2,(((((3,(4,5)),((16,((18,20),19)),(((17,32),(31,35)),37))),(((((((((6,7),24),25),(((21,22),(23,36)),27)),26),34),(30,33)),(8,9)),(((10,11),((12,13),(14,15))),38))),29),28)));
tree B_3.99 = [&U] [&W 1/100] (1,(2,((((3,((4,5),29)),((16,((18,20),19)),(((17,32),(31,35)),37))),(((((((((6,7),24),25),(((21,22),(23,36)),27)),26),34),(30,33)),(8,9)),(((10,11),((12,13),(14,15))),38))),28)));
tree B_3.100 = [&U] [&W 1/100] (1,(2,(((((3,29),(4,5)),((16,((18,20),19)),(((17,32),(31,35)),37))),(((((((((6,7),24),25),(((21,22),(23,36)),27)),26),34),(30,33)),(8,9)),(((10,11),((12,13),(14,15))),38))),28)));

[Trees found in bootstrap replicate #4 (seed=730496377)]
tree B_4.1 = [&U] [&W 1/100] (1,(2,((((((((3,(4,5)),36),30),33),((16,((18,20),19)),((17,31),38))),(((10,11),(12,13)),(14,15))),(((((((((6,7),24),29),(25,35)),((21,23),(22,32))),(26,27)),37),34),(8,9))),28)));
tree B_4.2 = [&U] [&W 1/100] (1,(2,((((((((3,(4,5)),36),30),33),((16,((18,20),19)),((17,31),38))),(((10,11),(12,13)),(14,15))),(((((((((6,7),24),29),(25,35)),((21,23),(22,32))),(26,27)),34),37),(8,9))),28)));
tree B_4.3 = [&U] [&W 1/100] (1,(2,((((((((3,(4,5)),36),30),33),((16,((18,20),19)),((17,31),38))),(((10,11),(12,13)),(14,15))),((((((((((6,7),24),29),(25,35)),((21,23),(22,32))),26),27),34),37),(8,9))),28)));
tree B_4.4 = [&U] [&W 1/100] (1,(2,((((((((3,(4,5)),36),30),33),((16,((18,20),19)),((17,31),38))),(((10,11),(12,13)),(14,15))),(((((((((6,7),24),29),(25,35)),((21,23),(22,32))),26),27),(34,37)),(8,9))),28)));
tree B_4.5 = [&U] [&W 1/100] (1,(2,((((((((3,(4,5)),36),30),33),((16,((18,20),19)),((17,31),38))),(((10,11),(12,13)),(14,15))),((((((((((6,7),24),29),(25,35)),((21,23),(22,32))),27),26),34),37),(8,9))),28)));
tree B_4.6 = [&U] [&W 1/100] (1,(2,((((((((3,(4,5)),36),30),33),((16,((18,20),19)),((17,31),38))),(((10,11),(12,13)),(14,15))),(((((((((6,7),24),29),(25,35)),((21,23),(22,32))),27),26),(34,37)),(8,9))),28)));
tree B_4.7 = [&U] [&W 1/100] (1,(2,((((((((3,(4,5)),36),30),33),((16,((18,20),19)),((17,31),38))),(((10,11),(12,13)),(14,15))),((((((((6,7),24),29),(25,35)),((21,23),(22,32))),(26,27)),(34,37)),(8,9))),28)));
tree B_4.8 = [&U] [&W 1/100] (1,(2,((((((((3,(4,5)),36),30),33),((16,((18,20),19)),((17,31),38))),(((10,11),(12,13)),(14,15))),((((((((((6,7),24),29),(25,35)),((21,23),(22,32))),27),26),37),34),(8,9))),28)));
tree B_4.9 = [&U] [&W 1/100] (1,(2,((((((((3,(4,5)),36),30),33),((16,((18,20),19)),((17,31),38))),(((10,11),(12,13)),(14,15))),((((((((((6,7),24),29),(25,35)),27),((21,23),(22,32))),26),37),34),(8,9))),28)));
tree B_4.10 = [&U] [&W 1/100] (1,(2,((((((((3,(4,5)),36),30),33),((16,((18,20),19)),((17,31),38))),(((10,11),(12,13)),(14,15))),(((((((((6,7),24),29),(25,35)),(((21,23),(22,32)),27)),26),37),34),(8,9))),28)));
tree B_4.11 = [&U] [&W 1/100] (1,(2,((((((((3,(4,5)),36),30),33),((16,((18,20),19)),((17,31),38))),(((10,11),(12,13)),(14,15))),((((((((((6,7),24),29),(25,35)),((21,23),(22,32))),26),27),37),34),(8,9))),28)));
tree B_4.12 = [&U] [&W 1/100] (1,(2,((((((((3,(4,5)),36),30),33),((16,((18,20),19)),((17,31),38))),(((10,11),(12,13)),(14,15))),((((((((((6,7),24),29),35),25),((21,23),(22,32))),(26,27)),37),34),(8,9))),28)));
tree B_4.13 = [&U] [&W 1/100] (1,(2,((((((((3,(4,5)),36),30),33),((16,((18,20),19)),((17,31),38))),(((10,11),(12,13)),(14,15))),(((((((((6,7),24),(29,35)),25),((21,23),(22,32))),(26,27)),37),34),(8,9))),28)));
tree B_4.14 = [&U] [&W 1/100] (1,(2,((((((((3,(4,5)),36),30),33),((16,((18,20),19)),((17,31),38))),(((10,11),(12,13)),(14,15))),((((((((((6,7),24),29),25),35),((21,23),(22,32))),(26,27)),37),34),(8,9))),28)));
tree B_4.15 = [&U] [&W 1/100] (1,(2,((((((((3,(4,5)),36),30),33),((16,((18,20),19)),((17,31),38))),(((10,11),(12,13)),(14,15))),(((((((((6,7),24),(25,35)),29),((21,23),(22,32))),(26,27)),37),34),(8,9))),28)));
tree B_4.16 = [&U] [&W 1/100] (1,(2,((((((((3,(4,5)),36),30),33),((16,((18,20),19)),((17,31),38))),(((10,11),(12,13)),(14,15))),((((((((6,7),24),((21,23),(22,32))),((25,35),29)),(26,27)),37),34),(8,9))),28)));
tree B_4.17 = [&U] [&W 1/100] (1,(2,((((((((3,(4,5)),36),30),33),((16,((18,20),19)),((17,31),38))),(((10,11),(12,13)),(14,15))),(((((((6,7),24),(((21,23),(22,32)),((25,35),29))),(26,27)),37),34),(8,9))),28)));
tree B_4.18 = [&U] [&W 1/100] (1,(2,((((((((3,(4,5)),36),30),33),((16,((18,20),19)),((17,31),38))),(((10,11),(12,13)),(14,15))),((((((((6,7),24),((25,35),29)),((21,23),(22,32))),(26,27)),37),34),(8,9))),28)));
tree B_4.19 = [&U] [&W 1/100] (1,(2,((((((((3,(4,5)),36),30),33),((16,((18,20),19)),((17,31),38))),(((10,11),(12,13)),(14,15))),((((((((6,7),24),(25,(29,35))),((21,23),(22,32))),(26,27)),37),34),(8,9))),28)));
tree B_4.20 = [&U] [&W 1/100] (1,(2,((((((((3,(4,5)),36),30),33),(((((((((6,7),24),29),(25,35)),((21,23),(22,32))),(26,27)),37),34),(8,9))),((16,((18,20),19)),((17,31),38))),(((10,11),(12,13)),(14,15))),28)));
tree B_4.21 = [&U] [&W 1/100] (1,(2,((((((((3,(4,5)),36),30),33),((16,((18,20),19)),((17,31),38))),(((((((((6,7),24),29),(25,35)),((21,23),(22,32))),(26,27)),37),34),(8,9))),(((10,11),(12,13)),(14,15))),28)));
tree B_4.22 = [&U] [&W 1/100] (1,(2,(((((((3,(4,5)),36),30,33),((16,((18,20),19)),((17,31),38))),(((10,11),(12,13)),(14,15))),(((((((((6,7),24),29),(25,35)),((21,23),(22,32))),(26,27)),37),34),(8,9))),28)));
tree B_4.23 = [&U] [&W 1/100] (1,(2,((((((((3,(4,5)),36),33),30),((16,((18,20),19)),((17,31),38))),(((10,11),(12,13)),(14,15))),(((((((((6,7),24),29),(25,35)),((21,23),(22,32))),(26,27)),37),34),(8,9))),28)));
tree B_4.24 = [&U] [&W 1/100] (1,(2,((((((((3,36),(4,5)),33),30),((16,((18,20),19)),((17,31),38))),(((10,11),(12,13)),(14,15))),(((((((((6,7),24),29),(25,35)),((21,23),(22,32))),(26,27)),37),34),(8,9))),28)));
tree B_4.25 = [&U] [&W 1/100] (1,(2,(((((((3,36),(4,5)),30,33),((16,((18,20),19)),((17,31),38))),(((10,11),(12,13)),(14,15))),(((((((((6,7),24),29),(25,35)),((21,23),(22,32))),(26,27)),37),34),(8,9))),28)));
tree B_4.26 = [&U] [&W 1/100] (1,(2,(((((((3,((4,5),36)),33),30),((16,((18,20),19)),((17,31),38))),(((10,11),(12,13)),(14,15))),(((((((((6,7),24),29),(25,35)),((21,23),(22,32))),(26,27)),37),34),(8,9))),28)));
tree B_4.27 = [&U] [&W 1/100] (1,(2,((((((3,((4,5),36)),30,33),((16,((18,20),19)),((17,31),38))),(((10,11),(12,13)),(14,15))),(((((((((6,7),24),29),(25,35)),((21,23),(22,32))),(26,27)),37),34),(8,9))),28)));
tree B_4.28 = [&U] [&W 1/100] (1,(2,(((((((3,(4,(5,36))),30),33),((16,((18,20),19)),((17,31),38))),(((10,11),(12,13)),(14,15))),(((((((((6,7),24),29),(25,35)),((21,23),(22,32))),(26,27)),37),34),(8,9))),28)));
tree B_4.29 = [&U] [&W 1/100] (1,(2,(((((((3,((4,36),5)),30),33),((16,((18,20),19)),((17,31),38))),(((10,11),(12,13)),(14,15))),(((((((((6,7),24),29),(25,35)),((21,23),(22,32))),(26,27)),37),34),(8,9))),28)));
tree B_4.30 = [&U] [&W 1/100] (1,(2,(((((((3,((4,5),36)),30),33),((16,((18,20),19)),((17,31),38))),(((10,11),(12,13)),(14,15))),(((((((((6,7),24),29),(25,35)),((21,23),(22,32))),(26,27)),37),34),(8,9))),28)));
tree B_4.31 = [&U] [&W 1/100] (1,(2,((((((((3,36),(4,5)),30),33),((16,((18,20),19)),((17,31),38))),(((10,11),(12,13)),(14,15))),(((((((((6,7),24),29),(25,35)),((21,23),(22,32))),(26,27)),37),34),(8,9))),28)));
tree B_4.32 = [&U] [&W 1/100] (1,(2,((((((((3,(4,5)),36),30),33),((16,((18,20),19)),(((17,32),31),38))),(((10,11),(12,13)),(14,15))),(((((((((6,7),24),29),(25,35)),((21,23),22)),(26,27)),37),34),(8,9))),28)));
tree B_4.33 = [&U] [&W 1/100] (1,(2,((((((((3,(4,5)),36),30),33),((16,((18,20),19)),(((17,31),38),29))),(((10,11),(12,13)),(14,15))),((((((((6,7),24),(25,35)),((21,23),(22,32))),(26,27)),37),34),(8,9))),28)));
tree B_4.34 = [&U] [&W 1/100] (1,(2,((((((((3,(4,5)),36),30),33),((16,((18,20),19)),((17,31),29,38))),(((10,11),(12,13)),(14,15))),((((((((6,7),24),(25,35)),((21,23),(22,32))),(26,27)),37),34),(8,9))),28)));
tree B_4.35 = [&U] [&W 1/100] (1,(2,((((((((3,(4,5)),36),30),33),((16,((18,20),19)),(((17,31),29),38))),(((10,11),(12,13)),(14,15))),((((((((6,7),24),(25,35)),((21,23),(22,32))),(26,27)),37),34),(8,9))),28)));
tree B_4.36 = [&U] [&W 1/100] (1,(2,((((((((3,(4,5)),36),30),33),((16,((18,20),19)),(((17,29),31),38))),(((10,11),(12,13)),(14,15))),((((((((6,7),24),(25,35)),((21,23),(22,32))),(26,27)),37),34),(8,9))),28)));
tree B_4.37 = [&U] [&W 1/100] (1,(2,((((((((3,(4,5)),36),30),33),((16,((18,20),19)),((17,31),38))),(((10,11),(12,13)),(14,15))),(((((((((6,7),24),29),(25,35)),(((21,23),(22,32)),27)),26),34),37),(8,9))),28)));
tree B_4.38 = [&U] [&W 1/100] (1,(2,((((((((3,(4,5)),36),30),33),((16,((18,20),19)),((17,31),38))),(((10,11),(12,13)),(14,15))),((((((((((6,7),24),29),(25,35)),27),((21,23),(22,32))),26),34),37),(8,9))),28)));
tree B_4.39 = [&U] [&W 1/100] (1,(2,((((((((3,(4,5)),36),30),33),(((((((((6,7),24),29),(25,35)),((21,23),(22,32))),(26,27)),34),37),(8,9))),((16,((18,20),19)),((17,31),38))),(((10,11),(12,13)),(14,15))),28)));
tree B_4.40 = [&U] [&W 1/100] (1,(2,((((((((3,(4,5)),36),30),33),((16,((18,20),19)),((17,31),38))),(((10,11),(12,13)),(14,15))),((((((((((6,7),24),29),35),25),((21,23),(22,32))),(26,27)),34),37),(8,9))),28)));
tree B_4.41 = [&U] [&W 1/100] (1,(2,((((((((3,(4,5)),36),30),33),((16,((18,20),19)),((17,31),38))),(((10,11),(12,13)),(14,15))),(((((((((6,7),24),(29,35)),25),((21,23),(22,32))),(26,27)),34),37),(8,9))),28)));
tree B_4.42 = [&U] [&W 1/100] (1,(2,((((((((3,(4,5)),36),30),33),((16,((18,20),19)),((17,31),38))),(((10,11),(12,13)),(14,15))),((((((((((6,7),24),29),25),35),((21,23),(22,32))),(26,27)),34),37),(8,9))),28)));
tree B_4.43 = [&U] [&W 1/100] (1,(2,((((((((3,(4,5)),36),30),33),((16,((18,20),19)),((17,31),38))),(((10,11),(12,13)),(14,15))),((((((((6,7),24),((25,35),29)),((21,23),(22,32))),(26,27)),34),37),(8,9))),28)));
tree B_4.44 = [&U] [&W 1/100] (1,(2,((((((((3,(4,5)),36),30),33),((16,((18,20),19)),((17,31),38))),(((10,11),(12,13)),(14,15))),((((((((6,7),24),(25,(29,35))),((21,23),(22,32))),(26,27)),34),37),(8,9))),28)));
tree B_4.45 = [&U] [&W 1/100] (1,(2,((((((((3,(4,5)),36),30),33),((16,((18,20),19)),((17,31),38))),(((10,11),(12,13)),(14,15))),(((((((((6,7),24),(25,35)),29),((21,23),(22,32))),(26,27)),34),37),(8,9))),28)));
tree B_4.46 = [&U] [&W 1/100] (1,(2,((((((((3,(4,5)),36),30),33),((16,((18,20),19)),((17,31),38))),(((10,11),(12,13)),(14,15))),((((((((6,7),24),((21,23),(22,32))),((25,35),29)),(26,27)),34),37),(8,9))),28)));
tree B_4.47 = [&U] [&W 1/100] (1,(2,((((((((3,(4,5)),36),30),33),((16,((18,20),19)),((17,31),38))),(((10,11),(12,13)),(14,15))),(((((((6,7),24),(((21,23),(22,32)),((25,35),29))),(26,27)),34),37),(8,9))),28)));
tree B_4.48 = [&U] [&W 1/100] (1,(2,((((((((3,(4,5)),36),30),33),((16,((18,20),19)),((17,31),38))),(((((((((6,7),24),29),(25,35)),((21,23),(22,32))),(26,27)),34),37),(8,9))),(((10,11),(12,13)),(14,15))),28)));
tree B_4.49 = [&U] [&W 1/100] (1,(2,(((((((3,(4,5)),36),30,33),((16,((18,20),19)),((17,31),38))),(((10,11),(12,13)),(14,15))),(((((((((6,7),24),29),(25,35)),((21,23),(22,32))),(26,27)),34),37),(8,9))),28)));
tree B_4.50 = [&U] [&W 1/100] (1,(2,((((((((3,(4,5)),36),33),30),((16,((18,20),19)),((17,31),38))),(((10,11),(12,13)),(14,15))),(((((((((6,7),24),29),(25,35)),((21,23),(22,32))),(26,27)),34),37),(8,9))),28)));
tree B_4.51 = [&U] [&W 1/100] (1,(2,((((((((3,36),(4,5)),33),30),((16,((18,20),19)),((17,31),38))),(((10,11),(12,13)),(14,15))),(((((((((6,7),24),29),(25,35)),((21,23),(22,32))),(26,27)),34),37),(8,9))),28)));
tree B_4.52 = [&U] [&W 1/100] (1,(2,(((((((3,36),(4,5)),30,33),((16,((18,20),19)),((17,31),38))),(((10,11),(12,13)),(14,15))),(((((((((6,7),24),29),(25,35)),((21,23),(22,32))),(26,27)),34),37),(8,9))),28)));
tree B_4.53 = [&U] [&W 1/100] (1,(2,(((((((3,((4,5),36)),33),30),((16,((18,20),19)),((17,31),38))),(((10,11),(12,13)),(14,15))),(((((((((6,7),24),29),(25,35)),((21,23),(22,32))),(26,27)),34),37),(8,9))),28)));
tree B_4.54 = [&U] [&W 1/100] (1,(2,((((((3,((4,5),36)),30,33),((16,((18,20),19)),((17,31),38))),(((10,11),(12,13)),(14,15))),(((((((((6,7),24),29),(25,35)),((21,23),(22,32))),(26,27)),34),37),(8,9))),28)));
tree B_4.55 = [&U] [&W 1/100] (1,(2,(((((((3,(4,(5,36))),30),33),((16,((18,20),19)),((17,31),38))),(((10,11),(12,13)),(14,15))),(((((((((6,7),24),29),(25,35)),((21,23),(22,32))),(26,27)),34),37),(8,9))),28)));
tree B_4.56 = [&U] [&W 1/100] (1,(2,(((((((3,((4,36),5)),30),33),((16,((18,20),19)),((17,31),38))),(((10,11),(12,13)),(14,15))),(((((((((6,7),24),29),(25,35)),((21,23),(22,32))),(26,27)),34),37),(8,9))),28)));
tree B_4.57 = [&U] [&W 1/100] (1,(2,(((((((3,((4,5),36)),30),33),((16,((18,20),19)),((17,31),38))),(((10,11),(12,13)),(14,15))),(((((((((6,7),24),29),(25,35)),((21,23),(22,32))),(26,27)),34),37),(8,9))),28)));
tree B_4.58 = [&U] [&W 1/100] (1,(2,((((((((3,36),(4,5)),30),33),((16,((18,20),19)),((17,31),38))),(((10,11),(12,13)),(14,15))),(((((((((6,7),24),29),(25,35)),((21,23),(22,32))),(26,27)),34),37),(8,9))),28)));
tree B_4.59 = [&U] [&W 1/100] (1,(2,((((((((3,(4,5)),36),30),33),((16,((18,20),19)),(((17,32),31),38))),(((10,11),(12,13)),(14,15))),(((((((((6,7),24),29),(25,35)),((21,23),22)),(26,27)),34),37),(8,9))),28)));
tree B_4.60 = [&U] [&W 1/100] (1,(2,((((((((3,(4,5)),36),30),33),((16,((18,20),19)),(((17,31),38),29))),(((10,11),(12,13)),(14,15))),((((((((6,7),24),(25,35)),((21,23),(22,32))),(26,27)),34),37),(8,9))),28)));
tree B_4.61 = [&U] [&W 1/100] (1,(2,((((((((3,(4,5)),36),30),33),((16,((18,20),19)),((17,31),29,38))),(((10,11),(12,13)),(14,15))),((((((((6,7),24),(25,35)),((21,23),(22,32))),(26,27)),34),37),(8,9))),28)));
tree B_4.62 = [&U] [&W 1/100] (1,(2,((((((((3,(4,5)),36),30),33),((16,((18,20),19)),(((17,31),29),38))),(((10,11),(12,13)),(14,15))),((((((((6,7),24),(25,35)),((21,23),(22,32))),(26,27)),34),37),(8,9))),28)));
tree B_4.63 = [&U] [&W 1/100] (1,(2,((((((((3,(4,5)),36),30),33),((16,((18,20),19)),(((17,29),31),38))),(((10,11),(12,13)),(14,15))),((((((((6,7),24),(25,35)),((21,23),(22,32))),(26,27)),34),37),(8,9))),28)));
tree B_4.64 = [&U] [&W 1/100] (1,(2,((((((((3,(4,5)),36),30),33),((((((((((6,7),24),29),(25,35)),((21,23),(22,32))),26),27),34),37),(8,9))),((16,((18,20),19)),((17,31),38))),(((10,11),(12,13)),(14,15))),28)));
tree B_4.65 = [&U] [&W 1/100] (1,(2,((((((((3,(4,5)),36),30),33),((16,((18,20),19)),((17,31),38))),((((((((((6,7),24),29),(25,35)),((21,23),(22,32))),26),27),34),37),(8,9))),(((10,11),(12,13)),(14,15))),28)));
tree B_4.66 = [&U] [&W 1/100] (1,(2,((((((((3,(4,5)),36),30),33),((16,((18,20),19)),((17,31),38))),(((10,11),(12,13)),(14,15))),(((((((((((6,7),24),29),35),25),((21,23),(22,32))),26),27),34),37),(8,9))),28)));
tree B_4.67 = [&U] [&W 1/100] (1,(2,((((((((3,(4,5)),36),30),33),((16,((18,20),19)),((17,31),38))),(((10,11),(12,13)),(14,15))),((((((((((6,7),24),(29,35)),25),((21,23),(22,32))),26),27),34),37),(8,9))),28)));
tree B_4.68 = [&U] [&W 1/100] (1,(2,((((((((3,(4,5)),36),30),33),((16,((18,20),19)),((17,31),38))),(((10,11),(12,13)),(14,15))),(((((((((((6,7),24),29),25),35),((21,23),(22,32))),26),27),34),37),(8,9))),28)));
tree B_4.69 = [&U] [&W 1/100] (1,(2,((((((((3,(4,5)),36),30),33),((16,((18,20),19)),((17,31),38))),(((10,11),(12,13)),(14,15))),(((((((((6,7),24),(25,(29,35))),((21,23),(22,32))),26),27),34),37),(8,9))),28)));
tree B_4.70 = [&U] [&W 1/100] (1,(2,(((((((3,(4,5)),36),30,33),((16,((18,20),19)),((17,31),38))),(((10,11),(12,13)),(14,15))),((((((((((6,7),24),29),(25,35)),((21,23),(22,32))),26),27),34),37),(8,9))),28)));
tree B_4.71 = [&U] [&W 1/100] (1,(2,((((((((3,(4,5)),36),33),30),((16,((18,20),19)),((17,31),38))),(((10,11),(12,13)),(14,15))),((((((((((6,7),24),29),(25,35)),((21,23),(22,32))),26),27),34),37),(8,9))),28)));
tree B_4.72 = [&U] [&W 1/100] (1,(2,((((((((3,36),(4,5)),33),30),((16,((18,20),19)),((17,31),38))),(((10,11),(12,13)),(14,15))),((((((((((6,7),24),29),(25,35)),((21,23),(22,32))),26),27),34),37),(8,9))),28)));
tree B_4.73 = [&U] [&W 1/100] (1,(2,(((((((3,36),(4,5)),30,33),((16,((18,20),19)),((17,31),38))),(((10,11),(12,13)),(14,15))),((((((((((6,7),24),29),(25,35)),((21,23),(22,32))),26),27),34),37),(8,9))),28)));
tree B_4.74 = [&U] [&W 1/100] (1,(2,(((((((3,((4,5),36)),33),30),((16,((18,20),19)),((17,31),38))),(((10,11),(12,13)),(14,15))),((((((((((6,7),24),29),(25,35)),((21,23),(22,32))),26),27),34),37),(8,9))),28)));
tree B_4.75 = [&U] [&W 1/100] (1,(2,((((((3,((4,5),36)),30,33),((16,((18,20),19)),((17,31),38))),(((10,11),(12,13)),(14,15))),((((((((((6,7),24),29),(25,35)),((21,23),(22,32))),26),27),34),37),(8,9))),28)));
tree B_4.76 = [&U] [&W 1/100] (1,(2,(((((((3,(4,(5,36))),30),33),((16,((18,20),19)),((17,31),38))),(((10,11),(12,13)),(14,15))),((((((((((6,7),24),29),(25,35)),((21,23),(22,32))),26),27),34),37),(8,9))),28)));
tree B_4.77 = [&U] [&W 1/100] (1,(2,(((((((3,((4,36),5)),30),33),((16,((18,20),19)),((17,31),38))),(((10,11),(12,13)),(14,15))),((((((((((6,7),24),29),(25,35)),((21,23),(22,32))),26),27),34),37),(8,9))),28)));
tree B_4.78 = [&U] [&W 1/100] (1,(2,(((((((3,((4,5),36)),30),33),((16,((18,20),19)),((17,31),38))),(((10,11),(12,13)),(14,15))),((((((((((6,7),24),29),(25,35)),((21,23),(22,32))),26),27),34),37),(8,9))),28)));
tree B_4.79 = [&U] [&W 1/100] (1,(2,((((((((3,36),(4,5)),30),33),((16,((18,20),19)),((17,31),38))),(((10,11),(12,13)),(14,15))),((((((((((6,7),24),29),(25,35)),((21,23),(22,32))),26),27),34),37),(8,9))),28)));
tree B_4.80 = [&U] [&W 1/100] (1,(2,((((((((3,(4,5)),36),30),33),((16,((18,20),19)),(((17,32),31),38))),(((10,11),(12,13)),(14,15))),((((((((((6,7),24),29),(25,35)),((21,23),22)),26),27),34),37),(8,9))),28)));
tree B_4.81 = [&U] [&W 1/100] (1,(2,((((((((3,(4,5)),36),30),33),((16,((18,20),19)),(((17,31),38),29))),(((10,11),(12,13)),(14,15))),(((((((((6,7),24),(25,35)),((21,23),(22,32))),26),27),34),37),(8,9))),28)));
tree B_4.82 = [&U] [&W 1/100] (1,(2,((((((((3,(4,5)),36),30),33),((16,((18,20),19)),((17,31),29,38))),(((10,11),(12,13)),(14,15))),(((((((((6,7),24),(25,35)),((21,23),(22,32))),26),27),34),37),(8,9))),28)));
tree B_4.83 = [&U] [&W 1/100] (1,(2,((((((((3,(4,5)),36),30),33),((16,((18,20),19)),(((17,31),29),38))),(((10,11),(12,13)),(14,15))),(((((((((6,7),24),(25,35)),((21,23),(22,32))),26),27),34),37),(8,9))),28)));
tree B_4.84 = [&U] [&W 1/100] (1,(2,((((((((3,(4,5)),36),30),33),((16,((18,20),19)),(((17,29),31),38))),(((10,11),(12,13)),(14,15))),(((((((((6,7),24),(25,35)),((21,23),(22,32))),26),27),34),37),(8,9))),28)));
tree B_4.85 = [&U] [&W 1/100] (1,(2,((((((((3,(4,5)),36),30),33),((16,((18,20),19)),((17,31),38))),(((10,11),(12,13)),(14,15))),((((((((6,7),24),29),(25,35)),(((21,23),(22,32)),27)),26),(34,37)),(8,9))),28)));
tree B_4.86 = [&U] [&W 1/100] (1,(2,((((((((3,(4,5)),36),30),33),((16,((18,20),19)),((17,31),38))),(((10,11),(12,13)),(14,15))),(((((((((6,7),24),29),(25,35)),27),((21,23),(22,32))),26),(34,37)),(8,9))),28)));
tree B_4.87 = [&U] [&W 1/100] (1,(2,((((((((3,(4,5)),36),30),33),(((((((((6,7),24),29),(25,35)),((21,23),(22,32))),26),27),(34,37)),(8,9))),((16,((18,20),19)),((17,31),38))),(((10,11),(12,13)),(14,15))),28)));
tree B_4.88 = [&U] [&W 1/100] (1,(2,((((((((3,(4,5)),36),30),33),((16,((18,20),19)),((17,31),38))),(((((((((6,7),24),29),(25,35)),((21,23),(22,32))),26),27),(34,37)),(8,9))),(((10,11),(12,13)),(14,15))),28)));
tree B_4.89 = [&U] [&W 1/100] (1,(2,((((((((3,(4,5)),36),30),33),((16,((18,20),19)),((17,31),38))),(((10,11),(12,13)),(14,15))),((((((((((6,7),24),29),35),25),((21,23),(22,32))),26),27),(34,37)),(8,9))),28)));
tree B_4.90 = [&U] [&W 1/100] (1,(2,((((((((3,(4,5)),36),30),33),((16,((18,20),19)),((17,31),38))),(((10,11),(12,13)),(14,15))),(((((((((6,7),24),(29,35)),25),((21,23),(22,32))),26),27),(34,37)),(8,9))),28)));
tree B_4.91 = [&U] [&W 1/100] (1,(2,((((((((3,(4,5)),36),30),33),((16,((18,20),19)),((17,31),38))),(((10,11),(12,13)),(14,15))),((((((((((6,7),24),29),25),35),((21,23),(22,32))),26),27),(34,37)),(8,9))),28)));
tree B_4.92 = [&U] [&W 1/100] (1,(2,((((((((3,(4,5)),36),30),33),((16,((18,20),19)),((17,31),38))),(((10,11),(12,13)),(14,15))),((((((((6,7),24),(25,(29,35))),((21,23),(22,32))),26),27),(34,37)),(8,9))),28)));
tree B_4.93 = [&U] [&W 1/100] (1,(2,(((((((3,(4,5)),36),30,33),((16,((18,20),19)),((17,31),38))),(((10,11),(12,13)),(14,15))),(((((((((6,7),24),29),(25,35)),((21,23),(22,32))),26),27),(34,37)),(8,9))),28)));
tree B_4.94 = [&U] [&W 1/100] (1,(2,((((((((3,(4,5)),36),33),30),((16,((18,20),19)),((17,31),38))),(((10,11),(12,13)),(14,15))),(((((((((6,7),24),29),(25,35)),((21,23),(22,32))),26),27),(34,37)),(8,9))),28)));
tree B_4.95 = [&U] [&W 1/100] (1,(2,((((((((3,36),(4,5)),33),30),((16,((18,20),19)),((17,31),38))),(((10,11),(12,13)),(14,15))),(((((((((6,7),24),29),(25,35)),((21,23),(22,32))),26),27),(34,37)),(8,9))),28)));
tree B_4.96 = [&U] [&W 1/100] (1,(2,(((((((3,36),(4,5)),30,33),((16,((18,20),19)),((17,31),38))),(((10,11),(12,13)),(14,15))),(((((((((6,7),24),29),(25,35)),((21,23),(22,32))),26),27),(34,37)),(8,9))),28)));
tree B_4.97 = [&U] [&W 1/100] (1,(2,(((((((3,((4,5),36)),33),30),((16,((18,20),19)),((17,31),38))),(((10,11),(12,13)),(14,15))),(((((((((6,7),24),29),(25,35)),((21,23),(22,32))),26),27),(34,37)),(8,9))),28)));
tree B_4.98 = [&U] [&W 1/100] (1,(2,((((((3,((4,5),36)),30,33),((16,((18,20),19)),((17,31),38))),(((10,11),(12,13)),(14,15))),(((((((((6,7),24),29),(25,35)),((21,23),(22,32))),26),27),(34,37)),(8,9))),28)));
tree B_4.99 = [&U] [&W 1/100] (1,(2,(((((((3,(4,(5,36))),30),33),((16,((18,20),19)),((17,31),38))),(((10,11),(12,13)),(14,15))),(((((((((6,7),24),29),(25,35)),((21,23),(22,32))),26),27),(34,37)),(8,9))),28)));
tree B_4.100 = [&U] [&W 1/100] (1,(2,(((((((3,((4,36),5)),30),33),((16,((18,20),19)),((17,31),38))),(((10,11),(12,13)),(14,15))),(((((((((6,7),24),29),(25,35)),((21,23),(22,32))),26),27),(34,37)),(8,9))),28)));

[Trees found in bootstrap replicate #5 (seed=770778450)]
tree B_5.1 = [&U] [&W 1/100] (1,(2,((((3,(4,5)),((16,((18,20),19)),(((17,32),(31,35)),34))),((((((((6,7),24),25),((((21,22),(23,36)),37),(26,27))),29,38),(30,33)),(8,9)),(((10,11),(12,13)),(14,15)))),28)));
tree B_5.2 = [&U] [&W 1/100] (1,(2,((((3,(4,5)),((16,((18,20),19)),(((17,32),(31,35)),34))),(((((((((6,7),24),25),((((21,22),(23,36)),37),(26,27))),38),29),(30,33)),(8,9)),(((10,11),(12,13)),(14,15)))),28)));
tree B_5.3 = [&U] [&W 1/100] (1,(2,((((3,(4,5)),((16,((18,20),19)),(((17,32),(31,35)),34))),(((((((((6,7),24),25),((((21,22),(23,36)),37),(26,27))),29),38),(30,33)),(8,9)),(((10,11),(12,13)),(14,15)))),28)));
tree B_5.4 = [&U] [&W 1/100] (1,(2,((((3,(4,5)),((16,((18,20),19)),(((17,32),(31,35)),34))),((((((((6,7),24),(25,27)),((((21,22),(23,36)),37),26)),29,38),(30,33)),(8,9)),(((10,11),(12,13)),(14,15)))),28)));
tree B_5.5 = [&U] [&W 1/100] (1,(2,((((3,(4,5)),((16,((18,20),19)),(((17,32),(31,35)),34))),(((((((6,7),(24,25)),((((21,22),(23,36)),37),(26,27))),29,38),(30,33)),(8,9)),(((10,11),(12,13)),(14,15)))),28)));
tree B_5.6 = [&U] [&W 1/100] (1,(2,((((3,(4,5)),((16,((18,20),19)),(((17,32),(31,35)),34))),((((((((6,7),25),24),((((21,22),(23,36)),37),(26,27))),29,38),(30,33)),(8,9)),(((10,11),(12,13)),(14,15)))),28)));
tree B_5.7 = [&U] [&W 1/100] (1,(2,((((3,(4,5)),((16,((18,20),19)),((((17,32),(31,35)),34),33))),((((((((6,7),24),25),((((21,22),(23,36)),37),(26,27))),29,38),30),(8,9)),(((10,11),(12,13)),(14,15)))),28)));
tree B_5.8 = [&U] [&W 1/100] (1,(2,((((3,(4,5)),((16,((18,20),19)),(((17,32),(31,35)),33,34))),((((((((6,7),24),25),((((21,22),(23,36)),37),(26,27))),29,38),30),(8,9)),(((10,11),(12,13)),(14,15)))),28)));
tree B_5.9 = [&U] [&W 1/100] (1,(2,((((3,(4,5)),((16,((18,20),19)),((((17,32),(31,35)),33),34))),((((((((6,7),24),25),((((21,22),(23,36)),37),(26,27))),29,38),30),(8,9)),(((10,11),(12,13)),(14,15)))),28)));
tree B_5.10 = [&U] [&W 1/100] (1,(2,((((3,(4,5)),((16,((18,20),19)),(((17,32),(31,35)),34))),(((((((((6,7),24),(25,27)),((((21,22),(23,36)),37),26)),38),29),(30,33)),(8,9)),(((10,11),(12,13)),(14,15)))),28)));
tree B_5.11 = [&U] [&W 1/100] (1,(2,((((3,(4,5)),((16,((18,20),19)),(((17,32),(31,35)),34))),((((((((6,7),(24,25)),((((21,22),(23,36)),37),(26,27))),38),29),(30,33)),(8,9)),(((10,11),(12,13)),(14,15)))),28)));
tree B_5.12 = [&U] [&W 1/100] (1,(2,((((3,(4,5)),((16,((18,20),19)),(((17,32),(31,35)),34))),(((((((((6,7),25),24),((((21,22),(23,36)),37),(26,27))),38),29),(30,33)),(8,9)),(((10,11),(12,13)),(14,15)))),28)));
tree B_5.13 = [&U] [&W 1/100] (1,(2,((((3,(4,5)),((16,((18,20),19)),((((17,32),(31,35)),34),33))),(((((((((6,7),24),25),((((21,22),(23,36)),37),(26,27))),38),29),30),(8,9)),(((10,11),(12,13)),(14,15)))),28)));
tree B_5.14 = [&U] [&W 1/100] (1,(2,((((3,(4,5)),((16,((18,20),19)),(((17,32),(31,35)),33,34))),(((((((((6,7),24),25),((((21,22),(23,36)),37),(26,27))),38),29),30),(8,9)),(((10,11),(12,13)),(14,15)))),28)));
tree B_5.15 = [&U] [&W 1/100] (1,(2,((((3,(4,5)),((16,((18,20),19)),((((17,32),(31,35)),33),34))),(((((((((6,7),24),25),((((21,22),(23,36)),37),(26,27))),38),29),30),(8,9)),(((10,11),(12,13)),(14,15)))),28)));
tree B_5.16 = [&U] [&W 1/100] (1,(2,((((3,(4,5)),((16,((18,20),19)),(((17,32),(31,35)),34))),(((((((((6,7),24),(25,27)),((((21,22),(23,36)),37),26)),29),38),(30,33)),(8,9)),(((10,11),(12,13)),(14,15)))),28)));
tree B_5.17 = [&U] [&W 1/100] (1,(2,((((3,(4,5)),((16,((18,20),19)),(((17,32),(31,35)),34))),((((((((6,7),(24,25)),((((21,22),(23,36)),37),(26,27))),29),38),(30,33)),(8,9)),(((10,11),(12,13)),(14,15)))),28)));
tree B_5.18 = [&U] [&W 1/100] (1,(2,((((3,(4,5)),((16,((18,20),19)),(((17,32),(31,35)),34))),(((((((((6,7),25),24),((((21,22),(23,36)),37),(26,27))),29),38),(30,33)),(8,9)),(((10,11),(12,13)),(14,15)))),28)));
tree B_5.19 = [&U] [&W 1/100] (1,(2,((((3,(4,5)),((16,((18,20),19)),((((17,32),(31,35)),34),33))),(((((((((6,7),24),25),((((21,22),(23,36)),37),(26,27))),29),38),30),(8,9)),(((10,11),(12,13)),(14,15)))),28)));
tree B_5.20 = [&U] [&W 1/100] (1,(2,((((3,(4,5)),((16,((18,20),19)),(((17,32),(31,35)),33,34))),(((((((((6,7),24),25),((((21,22),(23,36)),37),(26,27))),29),38),30),(8,9)),(((10,11),(12,13)),(14,15)))),28)));
tree B_5.21 = [&U] [&W 1/100] (1,(2,((((3,(4,5)),((16,((18,20),19)),((((17,32),(31,35)),33),34))),(((((((((6,7),24),25),((((21,22),(23,36)),37),(26,27))),29),38),30),(8,9)),(((10,11),(12,13)),(14,15)))),28)));
tree B_5.22 = [&U] [&W 1/100] (1,(2,((((3,(4,5)),((16,((18,20),19)),(((17,32),(31,35)),34))),((((((((6,7),24,(25,27)),((((21,22),(23,36)),37),26)),38),29),(30,33)),(8,9)),(((10,11),(12,13)),(14,15)))),28)));
tree B_5.23 = [&U] [&W 1/100] (1,(2,((((3,(4,5)),((16,((18,20),19)),(((17,32),(31,35)),34))),(((((((((6,7),(25,27)),24),((((21,22),(23,36)),37),26)),38),29),(30,33)),(8,9)),(((10,11),(12,13)),(14,15)))),28)));
tree B_5.24 = [&U] [&W 1/100] (1,(2,((((3,(4,5)),((16,((18,20),19)),((((17,32),(31,35)),34),33))),(((((((((6,7),24),(25,27)),((((21,22),(23,36)),37),26)),38),29),30),(8,9)),(((10,11),(12,13)),(14,15)))),28)));
tree B_5.25 = [&U] [&W 1/100] (1,(2,((((3,(4,5)),((16,((18,20),19)),(((17,32),(31,35)),33,34))),(((((((((6,7),24),(25,27)),((((21,22),(23,36)),37),26)),38),29),30),(8,9)),(((10,11),(12,13)),(14,15)))),28)));
tree B_5.26 = [&U] [&W 1/100] (1,(2,((((3,(4,5)),((16,((18,20),19)),((((17,32),(31,35)),33),34))),(((((((((6,7),24),(25,27)),((((21,22),(23,36)),37),26)),38),29),30),(8,9)),(((10,11),(12,13)),(14,15)))),28)));
tree B_5.27 = [&U] [&W 1/100] (1,(2,((((3,(4,5)),((16,((18,20),19)),((((17,32),(31,35)),34),33))),((((((((6,7),(24,25)),((((21,22),(23,36)),37),(26,27))),38),29),30),(8,9)),(((10,11),(12,13)),(14,15)))),28)));
tree B_5.28 = [&U] [&W 1/100] (1,(2,((((3,(4,5)),((16,((18,20),19)),(((17,32),(31,35)),33,34))),((((((((6,7),(24,25)),((((21,22),(23,36)),37),(26,27))),38),29),30),(8,9)),(((10,11),(12,13)),(14,15)))),28)));
tree B_5.29 = [&U] [&W 1/100] (1,(2,((((3,(4,5)),((16,((18,20),19)),((((17,32),(31,35)),33),34))),((((((((6,7),(24,25)),((((21,22),(23,36)),37),(26,27))),38),29),30),(8,9)),(((10,11),(12,13)),(14,15)))),28)));
tree B_5.30 = [&U] [&W 1/100] (1,(2,((((3,(4,5)),((16,((18,20),19)),(((17,32),(31,35)),34))),(((((((((6,7),(25,27)),24),((((21,22),(23,36)),37),26)),29),38),(30,33)),(8,9)),(((10,11),(12,13)),(14,15)))),28)));
tree B_5.31 = [&U] [&W 1/100] (1,(2,((((3,(4,5)),((16,((18,20),19)),((((17,32),(31,35)),34),33))),(((((((((6,7),25),24),((((21,22),(23,36)),37),(26,27))),29),38),30),(8,9)),(((10,11),(12,13)),(14,15)))),28)));
tree B_5.32 = [&U] [&W 1/100] (1,(2,((((3,(4,5)),((16,((18,20),19)),(((17,32),(31,35)),33,34))),(((((((((6,7),25),24),((((21,22),(23,36)),37),(26,27))),29),38),30),(8,9)),(((10,11),(12,13)),(14,15)))),28)));
tree B_5.33 = [&U] [&W 1/100] (1,(2,((((3,(4,5)),((16,((18,20),19)),((((17,32),(31,35)),33),34))),(((((((((6,7),25),24),((((21,22),(23,36)),37),(26,27))),29),38),30),(8,9)),(((10,11),(12,13)),(14,15)))),28)));
tree B_5.34 = [&U] [&W 1/100] (1,(2,((((3,(4,5)),((16,((18,20),19)),(((((17,32),31),35),33),34))),((((((((6,7),24),25),((((21,22),(23,36)),37),(26,27))),29,38),30),(8,9)),(((10,11),(12,13)),(14,15)))),28)));
tree B_5.35 = [&U] [&W 1/100] (1,(2,((((3,(4,5)),((16,((18,20),19)),(((((17,32),35),31),33),34))),((((((((6,7),24),25),((((21,22),(23,36)),37),(26,27))),29,38),30),(8,9)),(((10,11),(12,13)),(14,15)))),28)));
tree B_5.36 = [&U] [&W 1/100] (1,(2,((((3,(4,5)),((16,((18,20),19)),((((17,32),(31,35)),34),33))),((((((((6,7),24),(25,27)),((((21,22),(23,36)),37),26)),29,38),30),(8,9)),(((10,11),(12,13)),(14,15)))),28)));
tree B_5.37 = [&U] [&W 1/100] (1,(2,((((3,(4,5)),((16,((18,20),19)),((((17,32),(31,35)),34),33))),(((((((6,7),(24,25)),((((21,22),(23,36)),37),(26,27))),29,38),30),(8,9)),(((10,11),(12,13)),(14,15)))),28)));
tree B_5.38 = [&U] [&W 1/100] (1,(2,((((3,(4,5)),((16,((18,20),19)),((((17,32),(31,35)),34),33))),((((((((6,7),25),24),((((21,22),(23,36)),37),(26,27))),29,38),30),(8,9)),(((10,11),(12,13)),(14,15)))),28)));
tree B_5.39 = [&U] [&W 1/100] (1,(2,((((3,(4,5)),((16,((18,20),19)),(((((17,32),31),35),33),34))),(((((((((6,7),24),25),((((21,22),(23,36)),37),(26,27))),38),29),30),(8,9)),(((10,11),(12,13)),(14,15)))),28)));
tree B_5.40 = [&U] [&W 1/100] (1,(2,((((3,(4,5)),((16,((18,20),19)),(((((17,32),35),31),33),34))),(((((((((6,7),24),25),((((21,22),(23,36)),37),(26,27))),38),29),30),(8,9)),(((10,11),(12,13)),(14,15)))),28)));
tree B_5.41 = [&U] [&W 1/100] (1,(2,((((3,(4,5)),((16,((18,20),19)),((((17,32),(31,35)),34),33))),(((((((((6,7),25),24),((((21,22),(23,36)),37),(26,27))),38),29),30),(8,9)),(((10,11),(12,13)),(14,15)))),28)));
tree B_5.42 = [&U] [&W 1/100] (1,(2,((((3,(4,5)),((16,((18,20),19)),((((17,32),(31,35)),33),34))),(((((((((6,7),25),24),((((21,22),(23,36)),37),(26,27))),38),29),30),(8,9)),(((10,11),(12,13)),(14,15)))),28)));
tree B_5.43 = [&U] [&W 1/100] (1,(2,((((3,(4,5)),((16,((18,20),19)),(((17,32),(31,35)),33,34))),(((((((((6,7),25),24),((((21,22),(23,36)),37),(26,27))),38),29),30),(8,9)),(((10,11),(12,13)),(14,15)))),28)));
tree B_5.44 = [&U] [&W 1/100] (1,(2,((((3,(4,5)),((16,((18,20),19)),(((17,32),(31,35)),34))),((((((((6,7),24,(25,27)),((((21,22),(23,36)),37),26)),29),38),(30,33)),(8,9)),(((10,11),(12,13)),(14,15)))),28)));
tree B_5.45 = [&U] [&W 1/100] (1,(2,((((3,(4,5)),((16,((18,20),19)),((((17,32),(31,35)),34),33))),(((((((((6,7),24),(25,27)),((((21,22),(23,36)),37),26)),29),38),30),(8,9)),(((10,11),(12,13)),(14,15)))),28)));
tree B_5.46 = [&U] [&W 1/100] (1,(2,((((3,(4,5)),((16,((18,20),19)),(((17,32),(31,35)),33,34))),(((((((((6,7),24),(25,27)),((((21,22),(23,36)),37),26)),29),38),30),(8,9)),(((10,11),(12,13)),(14,15)))),28)));
tree B_5.47 = [&U] [&W 1/100] (1,(2,((((3,(4,5)),((16,((18,20),19)),((((17,32),(31,35)),33),34))),(((((((((6,7),24),(25,27)),((((21,22),(23,36)),37),26)),29),38),30),(8,9)),(((10,11),(12,13)),(14,15)))),28)));
tree B_5.48 = [&U] [&W 1/100] (1,(2,((((3,(4,5)),((16,((18,20),19)),((((17,32),(31,35)),34),33))),((((((((6,7),(24,25)),((((21,22),(23,36)),37),(26,27))),29),38),30),(8,9)),(((10,11),(12,13)),(14,15)))),28)));
tree B_5.49 = [&U] [&W 1/100] (1,(2,((((3,(4,5)),((16,((18,20),19)),(((17,32),(31,35)),33,34))),((((((((6,7),(24,25)),((((21,22),(23,36)),37),(26,27))),29),38),30),(8,9)),(((10,11),(12,13)),(14,15)))),28)));
tree B_5.50 = [&U] [&W 1/100] (1,(2,((((3,(4,5)),((16,((18,20),19)),((((17,32),(31,35)),33),34))),((((((((6,7),(24,25)),((((21,22),(23,36)),37),(26,27))),29),38),30),(8,9)),(((10,11),(12,13)),(14,15)))),28)));
tree B_5.51 = [&U] [&W 1/100] (1,(2,((((3,(4,5)),((16,((18,20),19)),(((((17,32),31),35),33),34))),(((((((((6,7),24),25),((((21,22),(23,36)),37),(26,27))),29),38),30),(8,9)),(((10,11),(12,13)),(14,15)))),28)));
tree B_5.52 = [&U] [&W 1/100] (1,(2,((((3,(4,5)),((16,((18,20),19)),(((((17,32),35),31),33),34))),(((((((((6,7),24),25),((((21,22),(23,36)),37),(26,27))),29),38),30),(8,9)),(((10,11),(12,13)),(14,15)))),28)));
tree B_5.53 = [&U] [&W 1/100] (1,(2,((((3,(4,5)),((16,((18,20),19)),((((17,32),(31,35)),34),33))),(((((((((6,7),24),(25,27)),((((21,22),(23,36)),37),26)),29),38),30),(8,9)),(((10,11),(12,13)),(14,15)))),28)));
tree B_5.54 = [&U] [&W 1/100] (1,(2,((((3,(4,5)),((16,((18,20),19)),((((17,32),(31,35)),33),34))),(((((((((6,7),24),25),((((21,22),(23,36)),37),(26,27))),38),29),30),(8,9)),(((10,11),(12,13)),(14,15)))),28)));
tree B_5.55 = [&U] [&W 1/100] (1,(2,((((3,(4,5)),((16,((18,20),19)),((((17,32),(31,35)),33),34))),(((((((((6,7),24),(25,27)),((((21,22),(23,36)),37),26)),29),38),30),(8,9)),(((10,11),(12,13)),(14,15)))),28)));
tree B_5.56 = [&U] [&W 1/100] (1,(2,((((3,(4,5)),((16,((18,20),19)),(((17,32),(31,35)),34))),(((((((6,7),24,(25,27)),((((21,22),(23,36)),37),26)),29,38),(30,33)),(8,9)),(((10,11),(12,13)),(14,15)))),28)));
tree B_5.57 = [&U] [&W 1/100] (1,(2,((((3,(4,5)),((16,((18,20),19)),((((17,32),(31,35)),34),33))),((((((((6,7),24,(25,27)),((((21,22),(23,36)),37),26)),38),29),30),(8,9)),(((10,11),(12,13)),(14,15)))),28)));
tree B_5.58 = [&U] [&W 1/100] (1,(2,((((3,(4,5)),((16,((18,20),19)),(((17,32),(31,35)),33,34))),((((((((6,7),24,(25,27)),((((21,22),(23,36)),37),26)),38),29),30),(8,9)),(((10,11),(12,13)),(14,15)))),28)));
tree B_5.59 = [&U] [&W 1/100] (1,(2,((((3,(4,5)),((16,((18,20),19)),((((17,32),(31,35)),33),34))),((((((((6,7),24,(25,27)),((((21,22),(23,36)),37),26)),38),29),30),(8,9)),(((10,11),(12,13)),(14,15)))),28)));
tree B_5.60 = [&U] [&W 1/100] (1,(2,((((3,(4,5)),((16,((18,20),19)),(((17,32),(31,35)),34))),((((((((6,7),(25,27)),24),((((21,22),(23,36)),37),26)),29,38),(30,33)),(8,9)),(((10,11),(12,13)),(14,15)))),28)));
tree B_5.61 = [&U] [&W 1/100] (1,(2,((((3,(4,5)),((16,((18,20),19)),((((17,32),(31,35)),34),33))),(((((((((6,7),(25,27)),24),((((21,22),(23,36)),37),26)),38),29),30),(8,9)),(((10,11),(12,13)),(14,15)))),28)));
tree B_5.62 = [&U] [&W 1/100] (1,(2,((((3,(4,5)),((16,((18,20),19)),(((17,32),(31,35)),33,34))),(((((((((6,7),(25,27)),24),((((21,22),(23,36)),37),26)),38),29),30),(8,9)),(((10,11),(12,13)),(14,15)))),28)));
tree B_5.63 = [&U] [&W 1/100] (1,(2,((((3,(4,5)),((16,((18,20),19)),((((17,32),(31,35)),33),34))),(((((((((6,7),(25,27)),24),((((21,22),(23,36)),37),26)),38),29),30),(8,9)),(((10,11),(12,13)),(14,15)))),28)));
tree B_5.64 = [&U] [&W 1/100] (1,(2,((((3,(4,5)),((16,((18,20),19)),(((((17,32),31),35),33),34))),(((((((((6,7),24),(25,27)),((((21,22),(23,36)),37),26)),38),29),30),(8,9)),(((10,11),(12,13)),(14,15)))),28)));
tree B_5.65 = [&U] [&W 1/100] (1,(2,((((3,(4,5)),((16,((18,20),19)),(((((17,32),35),31),33),34))),(((((((((6,7),24),(25,27)),((((21,22),(23,36)),37),26)),38),29),30),(8,9)),(((10,11),(12,13)),(14,15)))),28)));
tree B_5.66 = [&U] [&W 1/100] (1,(2,((((3,(4,5)),((16,((18,20),19)),((((17,32),(31,35)),34),33))),(((((((((6,7),24),25),((((21,22),(23,36)),37),(26,27))),38),29),30),(8,9)),(((10,11),(12,13)),(14,15)))),28)));
tree B_5.67 = [&U] [&W 1/100] (1,(2,((((3,(4,5)),((16,((18,20),19)),(((17,32),(31,35)),33,34))),((((((((6,7),24),(25,27)),((((21,22),(23,36)),37),26)),29,38),30),(8,9)),(((10,11),(12,13)),(14,15)))),28)));
tree B_5.68 = [&U] [&W 1/100] (1,(2,((((3,(4,5)),((16,((18,20),19)),((((17,32),(31,35)),33),34))),((((((((6,7),24),(25,27)),((((21,22),(23,36)),37),26)),29,38),30),(8,9)),(((10,11),(12,13)),(14,15)))),28)));
tree B_5.69 = [&U] [&W 1/100] (1,(2,((((3,(4,5)),((16,((18,20),19)),(((((17,32),31),35),33),34))),((((((((6,7),(24,25)),((((21,22),(23,36)),37),(26,27))),38),29),30),(8,9)),(((10,11),(12,13)),(14,15)))),28)));
tree B_5.70 = [&U] [&W 1/100] (1,(2,((((3,(4,5)),((16,((18,20),19)),(((((17,32),35),31),33),34))),((((((((6,7),(24,25)),((((21,22),(23,36)),37),(26,27))),38),29),30),(8,9)),(((10,11),(12,13)),(14,15)))),28)));
tree B_5.71 = [&U] [&W 1/100] (1,(2,((((3,(4,5)),((16,((18,20),19)),((((17,32),(31,35)),33),34))),(((((((6,7),(24,25)),((((21,22),(23,36)),37),(26,27))),29,38),30),(8,9)),(((10,11),(12,13)),(14,15)))),28)));
tree B_5.72 = [&U] [&W 1/100] (1,(2,((((3,(4,5)),((16,((18,20),19)),((((17,32),(31,35)),34),33))),(((((((((6,7),(25,27)),24),((((21,22),(23,36)),37),26)),29),38),30),(8,9)),(((10,11),(12,13)),(14,15)))),28)));
tree B_5.73 = [&U] [&W 1/100] (1,(2,((((3,(4,5)),((16,((18,20),19)),(((17,32),(31,35)),33,34))),(((((((((6,7),(25,27)),24),((((21,22),(23,36)),37),26)),29),38),30),(8,9)),(((10,11),(12,13)),(14,15)))),28)));
tree B_5.74 = [&U] [&W 1/100] (1,(2,((((3,(4,5)),((16,((18,20),19)),((((17,32),(31,35)),33),34))),(((((((((6,7),(25,27)),24),((((21,22),(23,36)),37),26)),29),38),30),(8,9)),(((10,11),(12,13)),(14,15)))),28)));
tree B_5.75 = [&U] [&W 1/100] (1,(2,((((3,(4,5)),((16,((18,20),19)),(((((17,32),31),35),33),34))),(((((((((6,7),25),24),((((21,22),(23,36)),37),(26,27))),29),38),30),(8,9)),(((10,11),(12,13)),(14,15)))),28)));
tree B_5.76 = [&U] [&W 1/100] (1,(2,((((3,(4,5)),((16,((18,20),19)),(((((17,32),35),31),33),34))),(((((((((6,7),25),24),((((21,22),(23,36)),37),(26,27))),29),38),30),(8,9)),(((10,11),(12,13)),(14,15)))),28)));
tree B_5.77 = [&U] [&W 1/100] (1,(2,((((3,(4,5)),((16,((18,20),19)),((((17,32),(31,35)),33),34))),((((((((6,7),25),24),((((21,22),(23,36)),37),(26,27))),29,38),30),(8,9)),(((10,11),(12,13)),(14,15)))),28)));
tree B_5.78 = [&U] [&W 1/100] (1,(2,((((3,(4,5)),((16,((18,20),19)),((((17,32),(31,35)),33),34))),(((((((((6,7),24),25),((((21,22),(23,36)),37),(26,27))),29),38),30),(8,9)),(((10,11),(12,13)),(14,15)))),28)));
tree B_5.79 = [&U] [&W 1/100] (1,(2,((((3,(4,5)),((16,((18,20),19)),(((((17,32),31),35),33),34))),(((((((((6,7),24),(25,27)),((((21,22),(23,36)),37),26)),29),38),30),(8,9)),(((10,11),(12,13)),(14,15)))),28)));
tree B_5.80 = [&U] [&W 1/100] (1,(2,((((3,(4,5)),((16,((18,20),19)),(((((17,32),31),35),33),34))),((((((((6,7),(24,25)),((((21,22),(23,36)),37),(26,27))),29),38),30),(8,9)),(((10,11),(12,13)),(14,15)))),28)));
tree B_5.81 = [&U] [&W 1/100] (1,(2,((((3,(4,5)),((16,((18,20),19)),(((((17,32),31),35),33),34))),(((((((((6,7),24),25),((((21,22),(23,36)),37),(26,27))),29),38),30),(8,9)),(((10,11),(12,13)),(14,15)))),28)));
tree B_5.82 = [&U] [&W 1/100] (1,(2,((((3,(4,5)),((16,((18,20),19)),(((((17,32),35),31),33),34))),(((((((((6,7),24),(25,27)),((((21,22),(23,36)),37),26)),29),38),30),(8,9)),(((10,11),(12,13)),(14,15)))),28)));
tree B_5.83 = [&U] [&W 1/100] (1,(2,((((3,(4,5)),((16,((18,20),19)),(((((17,32),35),31),33),34))),((((((((6,7),(24,25)),((((21,22),(23,36)),37),(26,27))),29),38),30),(8,9)),(((10,11),(12,13)),(14,15)))),28)));
tree B_5.84 = [&U] [&W 1/100] (1,(2,((((3,(4,5)),((16,((18,20),19)),((((17,32),(31,35)),34),33))),((((((((6,7),24,(25,27)),((((21,22),(23,36)),37),26)),29),38),30),(8,9)),(((10,11),(12,13)),(14,15)))),28)));
tree B_5.85 = [&U] [&W 1/100] (1,(2,((((3,(4,5)),((16,((18,20),19)),(((17,32),(31,35)),33,34))),((((((((6,7),(24,25)),((((21,22),(23,36)),37),(26,27))),29),38),30),(8,9)),(((10,11),(12,13)),(14,15)))),28)));
tree B_5.86 = [&U] [&W 1/100] (1,(2,((((3,(4,5)),((16,((18,20),19)),((((17,32),(31,35)),34),33))),((((((((6,7),(25,27)),24),((((21,22),(23,36)),37),26)),29,38),30),(8,9)),(((10,11),(12,13)),(14,15)))),28)));
tree B_5.87 = [&U] [&W 1/100] (1,(2,((((3,(4,5)),((16,((18,20),19)),(((17,32),(31,35)),33,34))),((((((((6,7),25),24),((((21,22),(23,36)),37),(26,27))),29,38),30),(8,9)),(((10,11),(12,13)),(14,15)))),28)));
tree B_5.88 = [&U] [&W 1/100] (1,(2,((((3,(4,5)),((16,((18,20),19)),(((((17,32),31),35),33),34))),((((((((6,7),25),24),((((21,22),(23,36)),37),(26,27))),29,38),30),(8,9)),(((10,11),(12,13)),(14,15)))),28)));
tree B_5.89 = [&U] [&W 1/100] (1,(2,((((3,(4,5)),((16,((18,20),19)),(((((17,32),35),31),33),34))),((((((((6,7),25),24),((((21,22),(23,36)),37),(26,27))),29,38),30),(8,9)),(((10,11),(12,13)),(14,15)))),28)));
tree B_5.90 = [&U] [&W 1/100] (1,(2,((((3,(4,5)),((16,((18,20),19)),(((((17,32),31),35),33),34))),(((((((((6,7),25),24),((((21,22),(23,36)),37),(26,27))),38),29),30),(8,9)),(((10,11),(12,13)),(14,15)))),28)));
tree B_5.91 = [&U] [&W 1/100] (1,(2,((((3,(4,5)),((16,((18,20),19)),(((((17,32),35),31),33),34))),(((((((((6,7),25),24),((((21,22),(23,36)),37),(26,27))),38),29),30),(8,9)),(((10,11),(12,13)),(14,15)))),28)));
tree B_5.92 = [&U] [&W 1/100] (1,(2,((((3,(4,5)),((16,((18,20),19)),(((17,32),(31,35)),33,34))),(((((((((6,7),25),24),((((21,22),(23,36)),37),(26,27))),38),29),30),(8,9)),(((10,11),(12,13)),(14,15)))),28)));
tree B_5.93 = [&U] [&W 1/100] (1,(2,((((3,(4,5)),((16,((18,20),19)),(((17,32),(31,35)),33,34))),((((((((6,7),24,(25,27)),((((21,22),(23,36)),37),26)),29),38),30),(8,9)),(((10,11),(12,13)),(14,15)))),28)));
tree B_5.94 = [&U] [&W 1/100] (1,(2,((((3,(4,5)),((16,((18,20),19)),((((17,32),(31,35)),33),34))),((((((((6,7),24,(25,27)),((((21,22),(23,36)),37),26)),29),38),30),(8,9)),(((10,11),(12,13)),(14,15)))),28)));
tree B_5.95 = [&U] [&W 1/100] (1,(2,((((3,(4,5)),((16,((18,20),19)),((((17,32),(31,35)),33),34))),(((((((((6,7),(25,27)),24),((((21,22),(23,36)),37),26)),29),38),30),(8,9)),(((10,11),(12,13)),(14,15)))),28)));
tree B_5.96 = [&U] [&W 1/100] (1,(2,((((3,(4,5)),((16,((18,20),19)),(((((17,32),35),31),33),34))),(((((((((6,7),24),25),((((21,22),(23,36)),37),(26,27))),29),38),30),(8,9)),(((10,11),(12,13)),(14,15)))),28)));
tree B_5.97 = [&U] [&W 1/100] (1,(2,((((3,(4,5)),((16,((18,20),19)),(((((17,32),31),35),33),34))),(((((((((6,7),25),24),((((21,22),(23,36)),37),(26,27))),29),38),30),(8,9)),(((10,11),(12,13)),(14,15)))),28)));
tree B_5.98 = [&U] [&W 1/100] (1,(2,((((3,(4,5)),((16,((18,20),19)),(((((17,32),31),35),33),34))),((((((((6,7),24,(25,27)),((((21,22),(23,36)),37),26)),38),29),30),(8,9)),(((10,11),(12,13)),(14,15)))),28)));
tree B_5.99 = [&U] [&W 1/100] (1,(2,((((3,(4,5)),((16,((18,20),19)),(((((17,32),35),31),33),34))),((((((((6,7),24,(25,27)),((((21,22),(23,36)),37),26)),38),29),30),(8,9)),(((10,11),(12,13)),(14,15)))),28)));
tree B_5.100 = [&U] [&W 1/100] (1,(2,((((3,(4,5)),((16,((18,20),19)),((((17,32),(31,35)),34),33))),(((((((6,7),24,(25,27)),((((21,22),(23,36)),37),26)),29,38),30),(8,9)),(((10,11),(12,13)),(14,15)))),28)));

[Trees found in bootstrap replicate #6 (seed=1229475258)]
tree B_6.1 = [&U] [&W 1/100] (1,(2,(((((3,(4,5)),((16,((18,20),19)),(((((17,32),35),31),33),34))),(((((((((6,7),36),24),25),(((21,22),23),27)),26),38),(29,37)),((8,9),30))),28),(((10,11),(12,13)),(14,15)))));
tree B_6.2 = [&U] [&W 1/100] (1,(2,(((((3,(4,5)),((16,((18,20),19)),(((((17,32),35),31),33),34))),(((((((((6,7),36),24),25),(((21,22),23),27)),26),38),(29,37)),((8,9),30))),(((10,11),(12,13)),(14,15))),28)));
tree B_6.3 = [&U] [&W 1/100] (1,(2,((((3,(4,5)),((16,((18,20),19)),(((((17,32),35),31),33),34))),(((((((((6,7),36),24),25),(((21,22),23),27)),26),38),(29,37)),((8,9),30))),((((10,11),(12,13)),(14,15)),28))));
tree B_6.4 = [&U] [&W 1/100] (1,(2,(((((3,(4,5)),((16,((18,20),19)),(((((17,32),35),31),33),34))),((((((((((6,7),36),24),25),(((21,22),23),27)),26),38),37),29),((8,9),30))),28),(((10,11),(12,13)),(14,15)))));
tree B_6.5 = [&U] [&W 1/100] (1,(2,(((((3,(4,5)),((16,((18,20),19)),(((((17,32),35),31),33),34))),(((((((((6,7),36),24),25),(((21,22),23),27)),26),37,38),29),((8,9),30))),28),(((10,11),(12,13)),(14,15)))));
tree B_6.6 = [&U] [&W 1/100] (1,(2,(((((3,(4,5)),((16,((18,20),19)),(((((17,32),35),31),33),34))),((((((((((6,7),36),24),25),(((21,22),23),27)),26),37),38),29),((8,9),30))),28),(((10,11),(12,13)),(14,15)))));
tree B_6.7 = [&U] [&W 1/100] (1,(2,(((((3,(4,5)),((16,((18,20),19)),(((((17,32),35),31),33),34))),((((((((((6,7),36),24),25),(((21,22),23),27)),26),38),29),37),((8,9),30))),28),(((10,11),(12,13)),(14,15)))));
tree B_6.8 = [&U] [&W 1/100] (1,(2,(((((3,(4,5)),((16,((18,20),19)),(((((17,32),35),31),33),34))),(((((((((6,7),36),24),25),(((21,22),23),27)),26),29,38),37),((8,9),30))),28),(((10,11),(12,13)),(14,15)))));
tree B_6.9 = [&U] [&W 1/100] (1,(2,(((((3,(4,5)),((16,((18,20),19)),(((((17,32),35),31),33),34))),((((((((((6,7),36),24),25),(((21,22),23),27)),26),29),38),37),((8,9),30))),28),(((10,11),(12,13)),(14,15)))));
tree B_6.10 = [&U] [&W 1/100] (1,(2,(((((3,(4,5)),((16,((18,20),19)),(((((17,32),35),31),33),34))),((((((((6,7),36),24),25),(((21,22),23),27)),26),(29,37),38),((8,9),30))),28),(((10,11),(12,13)),(14,15)))));
tree B_6.11 = [&U] [&W 1/100] (1,(2,(((((3,(4,5)),((16,((18,20),19)),(((((17,32),35),31),33),34))),((((((((6,7),36),24),25),(((21,22),23),27)),26),29,37,38),((8,9),30))),28),(((10,11),(12,13)),(14,15)))));
tree B_6.12 = [&U] [&W 1/100] (1,(2,(((((3,(4,5)),((16,((18,20),19)),(((((17,32),35),31),33),34))),(((((((((6,7),36),24),25),(((21,22),23),27)),26),(29,37)),38),((8,9),30))),28),(((10,11),(12,13)),(14,15)))));
tree B_6.13 = [&U] [&W 1/100] (1,(2,(((((3,(4,5)),((16,((18,20),19)),(((((17,32),35),31),33),34))),((((((((((6,7),36),24),25),(((21,22),23),27)),26),37),29),38),((8,9),30))),28),(((10,11),(12,13)),(14,15)))));
tree B_6.14 = [&U] [&W 1/100] (1,(2,(((((3,(4,5)),((16,((18,20),19)),(((((17,32),35),31),33),34))),((((((((((6,7),36),24),25),(((21,22),23),27)),26),29),37),38),((8,9),30))),28),(((10,11),(12,13)),(14,15)))));
tree B_6.15 = [&U] [&W 1/100] (1,(2,(((((3,(4,5)),((16,((18,20),19)),((((17,32),(31,35)),34),33))),(((((((((6,7),36),24),25),(((21,22),23),27)),26),38),(29,37)),((8,9),30))),28),(((10,11),(12,13)),(14,15)))));
tree B_6.16 = [&U] [&W 1/100] (1,(2,(((((3,(4,5)),((16,((18,20),19)),(((((17,32),35),31),33),34))),((((((((6,7),24),25),(((21,22),(23,36)),27)),26),38),(29,37)),((8,9),30))),28),(((10,11),(12,13)),(14,15)))));
tree B_6.17 = [&U] [&W 1/100] (1,(2,(((((3,(4,5)),((16,((18,20),19)),(((((17,32),35),31),33),34))),((((((((((6,7),36),24),25),(((21,22),23),27)),26),38),37),29),((8,9),30))),(((10,11),(12,13)),(14,15))),28)));
tree B_6.18 = [&U] [&W 1/100] (1,(2,(((((3,(4,5)),((16,((18,20),19)),(((((17,32),35),31),33),34))),(((((((((6,7),36),24),25),(((21,22),23),27)),26),37,38),29),((8,9),30))),(((10,11),(12,13)),(14,15))),28)));
tree B_6.19 = [&U] [&W 1/100] (1,(2,(((((3,(4,5)),((16,((18,20),19)),(((((17,32),35),31),33),34))),((((((((((6,7),36),24),25),(((21,22),23),27)),26),37),38),29),((8,9),30))),(((10,11),(12,13)),(14,15))),28)));
tree B_6.20 = [&U] [&W 1/100] (1,(2,(((((3,(4,5)),((16,((18,20),19)),(((((17,32),35),31),33),34))),((((((((((6,7),36),24),25),(((21,22),23),27)),26),38),29),37),((8,9),30))),(((10,11),(12,13)),(14,15))),28)));
tree B_6.21 = [&U] [&W 1/100] (1,(2,(((((3,(4,5)),((16,((18,20),19)),(((((17,32),35),31),33),34))),(((((((((6,7),36),24),25),(((21,22),23),27)),26),29,38),37),((8,9),30))),(((10,11),(12,13)),(14,15))),28)));
tree B_6.22 = [&U] [&W 1/100] (1,(2,(((((3,(4,5)),((16,((18,20),19)),(((((17,32),35),31),33),34))),((((((((((6,7),36),24),25),(((21,22),23),27)),26),29),38),37),((8,9),30))),(((10,11),(12,13)),(14,15))),28)));
tree B_6.23 = [&U] [&W 1/100] (1,(2,(((((3,(4,5)),((16,((18,20),19)),(((((17,32),35),31),33),34))),((((((((6,7),36),24),25),(((21,22),23),27)),26),(29,37),38),((8,9),30))),(((10,11),(12,13)),(14,15))),28)));
tree B_6.24 = [&U] [&W 1/100] (1,(2,(((((3,(4,5)),((16,((18,20),19)),(((((17,32),35),31),33),34))),((((((((6,7),36),24),25),(((21,22),23),27)),26),29,37,38),((8,9),30))),(((10,11),(12,13)),(14,15))),28)));
tree B_6.25 = [&U] [&W 1/100] (1,(2,(((((3,(4,5)),((16,((18,20),19)),(((((17,32),35),31),33),34))),(((((((((6,7),36),24),25),(((21,22),23),27)),26),(29,37)),38),((8,9),30))),(((10,11),(12,13)),(14,15))),28)));
tree B_6.26 = [&U] [&W 1/100] (1,(2,(((((3,(4,5)),((16,((18,20),19)),(((((17,32),35),31),33),34))),((((((((((6,7),36),24),25),(((21,22),23),27)),26),37),29),38),((8,9),30))),(((10,11),(12,13)),(14,15))),28)));
tree B_6.27 = [&U] [&W 1/100] (1,(2,(((((3,(4,5)),((16,((18,20),19)),(((((17,32),35),31),33),34))),((((((((((6,7),36),24),25),(((21,22),23),27)),26),29),37),38),((8,9),30))),(((10,11),(12,13)),(14,15))),28)));
tree B_6.28 = [&U] [&W 1/100] (1,(2,(((((3,(4,5)),((16,((18,20),19)),((((17,32),(31,35)),34),33))),(((((((((6,7),36),24),25),(((21,22),23),27)),26),38),(29,37)),((8,9),30))),(((10,11),(12,13)),(14,15))),28)));
tree B_6.29 = [&U] [&W 1/100] (1,(2,(((((3,(4,5)),((16,((18,20),19)),(((((17,32),35),31),33),34))),((((((((6,7),24),25),(((21,22),(23,36)),27)),26),38),(29,37)),((8,9),30))),(((10,11),(12,13)),(14,15))),28)));
tree B_6.30 = [&U] [&W 1/100] (1,(2,((((3,(4,5)),((16,((18,20),19)),(((((17,32),35),31),33),34))),((((((((((6,7),36),24),25),(((21,22),23),27)),26),38),37),29),((8,9),30))),((((10,11),(12,13)),(14,15)),28))));
tree B_6.31 = [&U] [&W 1/100] (1,(2,((((3,(4,5)),((16,((18,20),19)),(((((17,32),35),31),33),34))),(((((((((6,7),36),24),25),(((21,22),23),27)),26),37,38),29),((8,9),30))),((((10,11),(12,13)),(14,15)),28))));
tree B_6.32 = [&U] [&W 1/100] (1,(2,((((3,(4,5)),((16,((18,20),19)),(((((17,32),35),31),33),34))),((((((((((6,7),36),24),25),(((21,22),23),27)),26),37),38),29),((8,9),30))),((((10,11),(12,13)),(14,15)),28))));
tree B_6.33 = [&U] [&W 1/100] (1,(2,((((3,(4,5)),((16,((18,20),19)),(((((17,32),35),31),33),34))),((((((((((6,7),36),24),25),(((21,22),23),27)),26),38),29),37),((8,9),30))),((((10,11),(12,13)),(14,15)),28))));
tree B_6.34 = [&U] [&W 1/100] (1,(2,((((3,(4,5)),((16,((18,20),19)),(((((17,32),35),31),33),34))),(((((((((6,7),36),24),25),(((21,22),23),27)),26),29,38),37),((8,9),30))),((((10,11),(12,13)),(14,15)),28))));
tree B_6.35 = [&U] [&W 1/100] (1,(2,((((3,(4,5)),((16,((18,20),19)),(((((17,32),35),31),33),34))),((((((((((6,7),36),24),25),(((21,22),23),27)),26),29),38),37),((8,9),30))),((((10,11),(12,13)),(14,15)),28))));
tree B_6.36 = [&U] [&W 1/100] (1,(2,((((3,(4,5)),((16,((18,20),19)),(((((17,32),35),31),33),34))),((((((((6,7),36),24),25),(((21,22),23),27)),26),(29,37),38),((8,9),30))),((((10,11),(12,13)),(14,15)),28))));
tree B_6.37 = [&U] [&W 1/100] (1,(2,((((3,(4,5)),((16,((18,20),19)),(((((17,32),35),31),33),34))),((((((((6,7),36),24),25),(((21,22),23),27)),26),29,37,38),((8,9),30))),((((10,11),(12,13)),(14,15)),28))));
tree B_6.38 = [&U] [&W 1/100] (1,(2,((((3,(4,5)),((16,((18,20),19)),(((((17,32),35),31),33),34))),(((((((((6,7),36),24),25),(((21,22),23),27)),26),(29,37)),38),((8,9),30))),((((10,11),(12,13)),(14,15)),28))));
tree B_6.39 = [&U] [&W 1/100] (1,(2,((((3,(4,5)),((16,((18,20),19)),(((((17,32),35),31),33),34))),((((((((((6,7),36),24),25),(((21,22),23),27)),26),37),29),38),((8,9),30))),((((10,11),(12,13)),(14,15)),28))));
tree B_6.40 = [&U] [&W 1/100] (1,(2,((((3,(4,5)),((16,((18,20),19)),(((((17,32),35),31),33),34))),((((((((((6,7),36),24),25),(((21,22),23),27)),26),29),37),38),((8,9),30))),((((10,11),(12,13)),(14,15)),28))));
tree B_6.41 = [&U] [&W 1/100] (1,(2,((((3,(4,5)),((16,((18,20),19)),((((17,32),(31,35)),34),33))),(((((((((6,7),36),24),25),(((21,22),23),27)),26),38),(29,37)),((8,9),30))),((((10,11),(12,13)),(14,15)),28))));
tree B_6.42 = [&U] [&W 1/100] (1,(2,((((3,(4,5)),((16,((18,20),19)),(((((17,32),35),31),33),34))),((((((((6,7),24),25),(((21,22),(23,36)),27)),26),38),(29,37)),((8,9),30))),((((10,11),(12,13)),(14,15)),28))));
tree B_6.43 = [&U] [&W 1/100] (1,(2,(((((3,(4,5)),((16,((18,20),19)),(((((17,32),35),31),33),34))),(((((((((6,7),36),24),25),(((21,22),23),27)),26),37),29,38),((8,9),30))),28),(((10,11),(12,13)),(14,15)))));
tree B_6.44 = [&U] [&W 1/100] (1,(2,(((((3,(4,5)),((16,((18,20),19)),(((((17,32),35),31),33),34))),(((((((((6,7),36),24),25),(((21,22),23),27)),26),29),37,38),((8,9),30))),28),(((10,11),(12,13)),(14,15)))));
tree B_6.45 = [&U] [&W 1/100] (1,(2,(((((3,(4,5)),((16,((18,20),19)),((((17,32),(31,35)),34),33))),((((((((((6,7),36),24),25),(((21,22),23),27)),26),38),37),29),((8,9),30))),28),(((10,11),(12,13)),(14,15)))));
tree B_6.46 = [&U] [&W 1/100] (1,(2,(((((3,(4,5)),((16,((18,20),19)),(((((17,32),35),31),33),34))),(((((((((6,7),24),25),(((21,22),(23,36)),27)),26),38),37),29),((8,9),30))),28),(((10,11),(12,13)),(14,15)))));
tree B_6.47 = [&U] [&W 1/100] (1,(2,(((((3,(4,5)),((16,((18,20),19)),((((17,32),(31,35)),34),33))),((((((((((6,7),36),24),25),(((21,22),23),27)),26),37),38),29),((8,9),30))),28),(((10,11),(12,13)),(14,15)))));
tree B_6.48 = [&U] [&W 1/100] (1,(2,(((((3,(4,5)),((16,((18,20),19)),(((((17,32),35),31),33),34))),(((((((((6,7),24),25),(((21,22),(23,36)),27)),26),37),38),29),((8,9),30))),28),(((10,11),(12,13)),(14,15)))));
tree B_6.49 = [&U] [&W 1/100] (1,(2,(((((3,(4,5)),((16,((18,20),19)),((((17,32),(31,35)),34),33))),((((((((((6,7),36),24),25),(((21,22),23),27)),26),38),29),37),((8,9),30))),28),(((10,11),(12,13)),(14,15)))));
tree B_6.50 = [&U] [&W 1/100] (1,(2,(((((3,(4,5)),((16,((18,20),19)),(((((17,32),35),31),33),34))),(((((((((6,7),24),25),(((21,22),(23,36)),27)),26),38),29),37),((8,9),30))),28),(((10,11),(12,13)),(14,15)))));
tree B_6.51 = [&U] [&W 1/100] (1,(2,(((((3,(4,5)),((16,((18,20),19)),((((17,32),(31,35)),34),33))),((((((((((6,7),36),24),25),(((21,22),23),27)),26),29),38),37),((8,9),30))),28),(((10,11),(12,13)),(14,15)))));
tree B_6.52 = [&U] [&W 1/100] (1,(2,(((((3,(4,5)),((16,((18,20),19)),(((((17,32),35),31),33),34))),(((((((((6,7),24),25),(((21,22),(23,36)),27)),26),29),38),37),((8,9),30))),28),(((10,11),(12,13)),(14,15)))));
tree B_6.53 = [&U] [&W 1/100] (1,(2,(((((3,(4,5)),((16,((18,20),19)),((((17,32),(31,35)),34),33))),((((((((6,7),36),24),25),(((21,22),23),27)),26),(29,37),38),((8,9),30))),28),(((10,11),(12,13)),(14,15)))));
tree B_6.54 = [&U] [&W 1/100] (1,(2,(((((3,(4,5)),((16,((18,20),19)),(((((17,32),35),31),33),34))),(((((((6,7),24),25),(((21,22),(23,36)),27)),26),(29,37),38),((8,9),30))),28),(((10,11),(12,13)),(14,15)))));
tree B_6.55 = [&U] [&W 1/100] (1,(2,(((((3,(4,5)),((16,((18,20),19)),((((17,32),(31,35)),34),33))),(((((((((6,7),36),24),25),(((21,22),23),27)),26),29,38),37),((8,9),30))),28),(((10,11),(12,13)),(14,15)))));
tree B_6.56 = [&U] [&W 1/100] (1,(2,(((((3,(4,5)),((16,((18,20),19)),(((((17,32),35),31),33),34))),((((((((6,7),24),25),(((21,22),(23,36)),27)),26),29,38),37),((8,9),30))),28),(((10,11),(12,13)),(14,15)))));
tree B_6.57 = [&U] [&W 1/100] (1,(2,(((((3,(4,5)),((16,((18,20),19)),((((17,32),(31,35)),34),33))),(((((((((6,7),36),24),25),(((21,22),23),27)),26),(29,37)),38),((8,9),30))),28),(((10,11),(12,13)),(14,15)))));
tree B_6.58 = [&U] [&W 1/100] (1,(2,(((((3,(4,5)),((16,((18,20),19)),(((((17,32),35),31),33),34))),((((((((6,7),24),25),(((21,22),(23,36)),27)),26),(29,37)),38),((8,9),30))),28),(((10,11),(12,13)),(14,15)))));
tree B_6.59 = [&U] [&W 1/100] (1,(2,(((((3,(4,5)),((16,((18,20),19)),((((17,32),(31,35)),34),33))),((((((((((6,7),36),24),25),(((21,22),23),27)),26),37),29),38),((8,9),30))),28),(((10,11),(12,13)),(14,15)))));
tree B_6.60 = [&U] [&W 1/100] (1,(2,(((((3,(4,5)),((16,((18,20),19)),(((((17,32),35),31),33),34))),(((((((((6,7),24),25),(((21,22),(23,36)),27)),26),37),29),38),((8,9),30))),28),(((10,11),(12,13)),(14,15)))));
tree B_6.61 = [&U] [&W 1/100] (1,(2,(((((3,(4,5)),((16,((18,20),19)),((((17,32),(31,35)),34),33))),((((((((((6,7),36),24),25),(((21,22),23),27)),26),29),37),38),((8,9),30))),28),(((10,11),(12,13)),(14,15)))));
tree B_6.62 = [&U] [&W 1/100] (1,(2,(((((3,(4,5)),((16,((18,20),19)),(((((17,32),35),31),33),34))),(((((((((6,7),24),25),(((21,22),(23,36)),27)),26),29),37),38),((8,9),30))),28),(((10,11),(12,13)),(14,15)))));
tree B_6.63 = [&U] [&W 1/100] (1,(2,(((((3,(4,5)),((16,((18,20),19)),((((17,32),(31,35)),34),33))),(((((((((6,7),36),24),25),(((21,22),23),27)),26),37,38),29),((8,9),30))),28),(((10,11),(12,13)),(14,15)))));
tree B_6.64 = [&U] [&W 1/100] (1,(2,(((((3,(4,5)),((16,((18,20),19)),((((17,32),(31,35)),34),33))),((((((((6,7),36),24),25),(((21,22),23),27)),26),29,37,38),((8,9),30))),28),(((10,11),(12,13)),(14,15)))));
tree B_6.65 = [&U] [&W 1/100] (1,(2,(((((3,(4,5)),((16,((18,20),19)),((((17,32),(31,35)),34),33))),((((((((6,7),24),25),(((21,22),(23,36)),27)),26),38),(29,37)),((8,9),30))),28),(((10,11),(12,13)),(14,15)))));
tree B_6.66 = [&U] [&W 1/100] (1,(2,(((((3,(4,5)),((16,((18,20),19)),(((((17,32),35),31),33),34))),(((((((6,7),24),((((21,22),(23,36)),27),25)),26),38),(29,37)),((8,9),30))),28),(((10,11),(12,13)),(14,15)))));
tree B_6.67 = [&U] [&W 1/100] (1,(2,(((((3,(4,5)),((16,((18,20),19)),(((((17,32),35),31),33),34))),((((((((6,7),24),(((21,22),(23,36)),27)),25),26),38),(29,37)),((8,9),30))),28),(((10,11),(12,13)),(14,15)))));
tree B_6.68 = [&U] [&W 1/100] (1,(2,(((((3,(4,5)),((16,((18,20),19)),(((((17,32),35),31),33),34))),(((((((((6,7),24),27),((21,22),(23,36))),25),26),38),(29,37)),((8,9),30))),28),(((10,11),(12,13)),(14,15)))));
tree B_6.69 = [&U] [&W 1/100] (1,(2,(((((3,(4,5)),((16,((18,20),19)),(((((17,32),35),31),33),34))),(((((((((6,7),24),((21,22),(23,36))),27),25),26),38),(29,37)),((8,9),30))),28),(((10,11),(12,13)),(14,15)))));
tree B_6.70 = [&U] [&W 1/100] (1,(2,(((((3,(4,5)),((16,((18,20),19)),(((((17,32),35),31),33),34))),(((((((6,7),24),25),(((21,22),(23,36)),27)),26),29,37,38),((8,9),30))),28),(((10,11),(12,13)),(14,15)))));
tree B_6.71 = [&U] [&W 1/100] (1,(2,(((((3,(4,5)),((16,((18,20),19)),(((((17,32),35),31),33),34))),((((((((6,7),24),25),(((21,22),(23,36)),27)),26),37,38),29),((8,9),30))),28),(((10,11),(12,13)),(14,15)))));
tree B_6.72 = [&U] [&W 1/100] (1,(2,(((((3,(4,5)),((16,((18,20),19)),(((((17,32),35),31),33),34))),(((((((((6,7),36),24),25),(((21,22),23),27)),26),37),29,38),((8,9),30))),(((10,11),(12,13)),(14,15))),28)));
tree B_6.73 = [&U] [&W 1/100] (1,(2,(((((3,(4,5)),((16,((18,20),19)),(((((17,32),35),31),33),34))),(((((((((6,7),36),24),25),(((21,22),23),27)),26),29),37,38),((8,9),30))),(((10,11),(12,13)),(14,15))),28)));
tree B_6.74 = [&U] [&W 1/100] (1,(2,(((((3,(4,5)),((16,((18,20),19)),((((17,32),(31,35)),34),33))),((((((((((6,7),36),24),25),(((21,22),23),27)),26),38),37),29),((8,9),30))),(((10,11),(12,13)),(14,15))),28)));
tree B_6.75 = [&U] [&W 1/100] (1,(2,(((((3,(4,5)),((16,((18,20),19)),(((((17,32),35),31),33),34))),(((((((((6,7),24),25),(((21,22),(23,36)),27)),26),38),37),29),((8,9),30))),(((10,11),(12,13)),(14,15))),28)));
tree B_6.76 = [&U] [&W 1/100] (1,(2,(((((3,(4,5)),((16,((18,20),19)),((((17,32),(31,35)),34),33))),((((((((((6,7),36),24),25),(((21,22),23),27)),26),37),38),29),((8,9),30))),(((10,11),(12,13)),(14,15))),28)));
tree B_6.77 = [&U] [&W 1/100] (1,(2,(((((3,(4,5)),((16,((18,20),19)),(((((17,32),35),31),33),34))),(((((((((6,7),24),25),(((21,22),(23,36)),27)),26),37),38),29),((8,9),30))),(((10,11),(12,13)),(14,15))),28)));
tree B_6.78 = [&U] [&W 1/100] (1,(2,(((((3,(4,5)),((16,((18,20),19)),((((17,32),(31,35)),34),33))),((((((((((6,7),36),24),25),(((21,22),23),27)),26),38),29),37),((8,9),30))),(((10,11),(12,13)),(14,15))),28)));
tree B_6.79 = [&U] [&W 1/100] (1,(2,(((((3,(4,5)),((16,((18,20),19)),(((((17,32),35),31),33),34))),(((((((((6,7),24),25),(((21,22),(23,36)),27)),26),38),29),37),((8,9),30))),(((10,11),(12,13)),(14,15))),28)));
tree B_6.80 = [&U] [&W 1/100] (1,(2,(((((3,(4,5)),((16,((18,20),19)),((((17,32),(31,35)),34),33))),((((((((((6,7),36),24),25),(((21,22),23),27)),26),29),38),37),((8,9),30))),(((10,11),(12,13)),(14,15))),28)));
tree B_6.81 = [&U] [&W 1/100] (1,(2,(((((3,(4,5)),((16,((18,20),19)),(((((17,32),35),31),33),34))),(((((((((6,7),24),25),(((21,22),(23,36)),27)),26),29),38),37),((8,9),30))),(((10,11),(12,13)),(14,15))),28)));
tree B_6.82 = [&U] [&W 1/100] (1,(2,(((((3,(4,5)),((16,((18,20),19)),((((17,32),(31,35)),34),33))),(((((((((6,7),36),24),25),(((21,22),23),27)),26),29,38),37),((8,9),30))),(((10,11),(12,13)),(14,15))),28)));
tree B_6.83 = [&U] [&W 1/100] (1,(2,(((((3,(4,5)),((16,((18,20),19)),(((((17,32),35),31),33),34))),((((((((6,7),24),25),(((21,22),(23,36)),27)),26),29,38),37),((8,9),30))),(((10,11),(12,13)),(14,15))),28)));
tree B_6.84 = [&U] [&W 1/100] (1,(2,(((((3,(4,5)),((16,((18,20),19)),((((17,32),(31,35)),34),33))),(((((((((6,7),36),24),25),(((21,22),23),27)),26),(29,37)),38),((8,9),30))),(((10,11),(12,13)),(14,15))),28)));
tree B_6.85 = [&U] [&W 1/100] (1,(2,(((((3,(4,5)),((16,((18,20),19)),(((((17,32),35),31),33),34))),((((((((6,7),24),25),(((21,22),(23,36)),27)),26),(29,37)),38),((8,9),30))),(((10,11),(12,13)),(14,15))),28)));
tree B_6.86 = [&U] [&W 1/100] (1,(2,(((((3,(4,5)),((16,((18,20),19)),((((17,32),(31,35)),34),33))),((((((((((6,7),36),24),25),(((21,22),23),27)),26),37),29),38),((8,9),30))),(((10,11),(12,13)),(14,15))),28)));
tree B_6.87 = [&U] [&W 1/100] (1,(2,(((((3,(4,5)),((16,((18,20),19)),(((((17,32),35),31),33),34))),(((((((((6,7),24),25),(((21,22),(23,36)),27)),26),37),29),38),((8,9),30))),(((10,11),(12,13)),(14,15))),28)));
tree B_6.88 = [&U] [&W 1/100] (1,(2,(((((3,(4,5)),((16,((18,20),19)),((((17,32),(31,35)),34),33))),((((((((((6,7),36),24),25),(((21,22),23),27)),26),29),37),38),((8,9),30))),(((10,11),(12,13)),(14,15))),28)));
tree B_6.89 = [&U] [&W 1/100] (1,(2,(((((3,(4,5)),((16,((18,20),19)),(((((17,32),35),31),33),34))),(((((((((6,7),24),25),(((21,22),(23,36)),27)),26),29),37),38),((8,9),30))),(((10,11),(12,13)),(14,15))),28)));
tree B_6.90 = [&U] [&W 1/100] (1,(2,(((((3,(4,5)),((16,((18,20),19)),((((17,32),(31,35)),34),33))),(((((((((6,7),36),24),25),(((21,22),23),27)),26),37,38),29),((8,9),30))),(((10,11),(12,13)),(14,15))),28)));
tree B_6.91 = [&U] [&W 1/100] (1,(2,(((((3,(4,5)),((16,((18,20),19)),((((17,32),(31,35)),34),33))),((((((((6,7),36),24),25),(((21,22),23),27)),26),(29,37),38),((8,9),30))),(((10,11),(12,13)),(14,15))),28)));
tree B_6.92 = [&U] [&W 1/100] (1,(2,(((((3,(4,5)),((16,((18,20),19)),((((17,32),(31,35)),34),33))),((((((((6,7),36),24),25),(((21,22),23),27)),26),29,37,38),((8,9),30))),(((10,11),(12,13)),(14,15))),28)));
tree B_6.93 = [&U] [&W 1/100] (1,(2,(((((3,(4,5)),((16,((18,20),19)),((((17,32),(31,35)),34),33))),((((((((6,7),24),25),(((21,22),(23,36)),27)),26),38),(29,37)),((8,9),30))),(((10,11),(12,13)),(14,15))),28)));
tree B_6.94 = [&U] [&W 1/100] (1,(2,(((((3,(4,5)),((16,((18,20),19)),(((((17,32),35),31),33),34))),(((((((6,7),24),((((21,22),(23,36)),27),25)),26),38),(29,37)),((8,9),30))),(((10,11),(12,13)),(14,15))),28)));
tree B_6.95 = [&U] [&W 1/100] (1,(2,(((((3,(4,5)),((16,((18,20),19)),(((((17,32),35),31),33),34))),((((((((6,7),24),(((21,22),(23,36)),27)),25),26),38),(29,37)),((8,9),30))),(((10,11),(12,13)),(14,15))),28)));
tree B_6.96 = [&U] [&W 1/100] (1,(2,(((((3,(4,5)),((16,((18,20),19)),(((((17,32),35),31),33),34))),(((((((((6,7),24),27),((21,22),(23,36))),25),26),38),(29,37)),((8,9),30))),(((10,11),(12,13)),(14,15))),28)));
tree B_6.97 = [&U] [&W 1/100] (1,(2,(((((3,(4,5)),((16,((18,20),19)),(((((17,32),35),31),33),34))),(((((((((6,7),24),((21,22),(23,36))),27),25),26),38),(29,37)),((8,9),30))),(((10,11),(12,13)),(14,15))),28)));
tree B_6.98 = [&U] [&W 1/100] (1,(2,(((((3,(4,5)),((16,((18,20),19)),(((((17,32),35),31),33),34))),(((((((6,7),24),25),(((21,22),(23,36)),27)),26),(29,37),38),((8,9),30))),(((10,11),(12,13)),(14,15))),28)));
tree B_6.99 = [&U] [&W 1/100] (1,(2,(((((3,(4,5)),((16,((18,20),19)),(((((17,32),35),31),33),34))),(((((((6,7),24),25),(((21,22),(23,36)),27)),26),29,37,38),((8,9),30))),(((10,11),(12,13)),(14,15))),28)));
tree B_6.100 = [&U] [&W 1/100] (1,(2,(((((3,(4,5)),((16,((18,20),19)),(((((17,32),35),31),33),34))),((((((((6,7),24),25),(((21,22),(23,36)),27)),26),37,38),29),((8,9),30))),(((10,11),(12,13)),(14,15))),28)));

[Trees found in bootstrap replicate #7 (seed=1037755135)]
tree B_7.1 = [&U] [&W 1/100] (1,(2,(((((3,(4,5)),((16,((18,20),19)),((((((((17,32),31),35),38),(((21,22),23),26)),37),29),36))),((((((10,11),(12,13)),(14,15)),30),33),34)),((((6,7),24),(25,27)),(8,9))),28)));
tree B_7.2 = [&U] [&W 1/100] (1,(2,(((((3,(4,5)),((16,((18,20),19)),((((((((17,32),31),35),38),(((21,22),23),26)),37),29),36))),((((((10,11),(12,13)),(14,15)),30),33),34)),(((6,(7,(25,27))),24),(8,9))),28)));
tree B_7.3 = [&U] [&W 1/100] (1,(2,(((((3,(4,5)),((16,((18,20),19)),((((((((17,32),31),35),38),(((21,22),23),26)),37),29),36))),((((((10,11),(12,13)),(14,15)),30),33),34)),((((6,(25,27)),7),24),(8,9))),28)));
tree B_7.4 = [&U] [&W 1/100] (1,(2,(((((3,(4,5)),((16,((18,20),19)),((((((((17,32),31),35),38),(((21,22),23),26)),37),29),36))),((((((10,11),(12,13)),(14,15)),30),33),34)),(((6,(24,(25,27))),7),(8,9))),28)));
tree B_7.5 = [&U] [&W 1/100] (1,(2,(((((3,(4,5)),((16,((18,20),19)),((((((((17,32),31),35),38),(((21,22),23),26)),37),29),36))),((((((10,11),(12,13)),(14,15)),30),33),34)),((6,(7,(24,(25,27)))),(8,9))),28)));
tree B_7.6 = [&U] [&W 1/100] (1,(2,(((((3,(4,5)),((16,((18,20),19)),((((((((17,32),31),35),38),(((21,22),23),26)),37),29),36))),((((((10,11),(12,13)),(14,15)),30),33),34)),(((6,7),(24,(25,27))),(8,9))),28)));
tree B_7.7 = [&U] [&W 1/100] (1,(2,(((((3,(4,5)),((16,((18,20),19)),((((((((17,32),31),35),38),(((21,22),23),26)),37),29),36))),((((((10,11),(12,13)),(14,15)),30),33),34)),((((6,7),(25,27)),24),(8,9))),28)));
tree B_7.8 = [&U] [&W 1/100] (1,(2,(((((3,(4,5)),((16,((18,20),19)),((((((((17,32),31),35),38),(((21,22),23),26)),37),29),36))),((((((10,11),(12,13)),(14,15)),30),33),34)),(((6,(7,24)),(25,27)),(8,9))),28)));
tree B_7.9 = [&U] [&W 1/100] (1,(2,(((((3,(4,5)),((16,((18,20),19)),((((((((17,32),31),35),38),(((21,22),23),26)),37),29),36))),((((((10,11),(12,13)),(14,15)),30),33),34)),(((6,24),(7,(25,27))),(8,9))),28)));
tree B_7.10 = [&U] [&W 1/100] (1,(2,(((((3,(4,5)),((16,((18,20),19)),((((((((17,32),31),35),38),(((21,22),23),26)),37),29),36))),((((((10,11),(12,13)),(14,15)),30),33),34)),((((6,24),(25,27)),7),(8,9))),28)));
tree B_7.11 = [&U] [&W 1/100] (1,(2,(((((3,(4,5)),((16,((18,20),19)),((((((((17,32),31),35),38),(((21,22),23),26)),37),29),36))),((((((10,11),(12,13)),(14,15)),30),33),34)),((((6,24),7),(25,27)),(8,9))),28)));
tree B_7.12 = [&U] [&W 1/100] (1,(2,(((((3,(4,5)),((16,((18,20),19)),((((((((17,32),31),35),38),(((21,22),23),26)),37),29),36))),((((((10,11),(12,13)),(14,15)),30),33),34)),(((6,(25,27)),(7,24)),(8,9))),28)));
tree B_7.13 = [&U] [&W 1/100] (1,(2,(((((3,(4,5)),((16,((18,20),19)),((((((((17,32),31),35),38),(((21,22),23),26)),37),29),36))),((((((10,11),(12,13)),(14,15)),30),33),34)),((6,((7,24),(25,27))),(8,9))),28)));
tree B_7.14 = [&U] [&W 1/100] (1,(2,(((((3,(4,5)),((16,((18,20),19)),((((((((17,32),31),35),38),(((21,22),23),26)),37),29),36))),(((((10,11),(12,13)),(14,15)),30),33)),((((6,7),24),(25,27)),((8,9),34))),28)));
tree B_7.15 = [&U] [&W 1/100] (1,(2,(((((3,(4,5)),((16,((18,20),19)),((((((((17,32),31),35),38),(((21,22),23),26)),37),29),36))),(((((10,11),(12,13)),(14,15)),30),33)),(((((6,7),24),(25,27)),34),(8,9))),28)));
tree B_7.16 = [&U] [&W 1/100] (1,(2,(((((3,(4,5)),((16,((18,20),19)),((((((((17,32),31),35),38),(((21,22),23),26)),37),29),36))),(((((10,11),(12,13)),(14,15)),30),34)),((((6,7),24),(25,27)),((8,9),33))),28)));
tree B_7.17 = [&U] [&W 1/100] (1,(2,(((((3,(4,5)),((16,((18,20),19)),(((((((17,32),31),35),38),((((21,22),23),26),29)),37),36))),((((((10,11),(12,13)),(14,15)),30),33),34)),((((6,7),24),(25,27)),(8,9))),28)));
tree B_7.18 = [&U] [&W 1/100] (1,(2,(((((3,(4,5)),((16,((18,20),19)),((((((((17,32),31),35),38),29),(((21,22),23),26)),37),36))),((((((10,11),(12,13)),(14,15)),30),33),34)),((((6,7),24),(25,27)),(8,9))),28)));
tree B_7.19 = [&U] [&W 1/100] (1,(2,(((((3,(4,5)),((16,((18,20),19)),(((((((17,32),31),35),38),(((21,22),23),26)),(29,37)),36))),((((((10,11),(12,13)),(14,15)),30),33),34)),((((6,7),24),(25,27)),(8,9))),28)));
tree B_7.20 = [&U] [&W 1/100] (1,(2,(((((3,(4,5)),((16,((18,20),19)),(((((((17,32),31),35),38),(((21,22),23),26)),29),(36,37)))),((((((10,11),(12,13)),(14,15)),30),33),34)),((((6,7),24),(25,27)),(8,9))),28)));
tree B_7.21 = [&U] [&W 1/100] (1,(2,(((((3,(4,5)),((16,((18,20),19)),((((((((17,32),31),35),38),(((21,22),23),26)),29),36),37))),((((((10,11),(12,13)),(14,15)),30),33),34)),((((6,7),24),(25,27)),(8,9))),28)));
tree B_7.22 = [&U] [&W 1/100] (1,(2,(((((3,(4,5)),((16,((18,20),19)),((((((((17,32),31),35),38),(((21,22),23),26)),29),37),36))),((((((10,11),(12,13)),(14,15)),30),33),34)),((((6,7),24),(25,27)),(8,9))),28)));
tree B_7.23 = [&U] [&W 1/100] (1,(2,(((((3,(4,5)),((16,((18,20),19)),((((((17,32),(31,(35,38))),(((21,22),23),26)),37),29),36))),((((((10,11),(12,13)),(14,15)),30),33),34)),((((6,7),24),(25,27)),(8,9))),28)));
tree B_7.24 = [&U] [&W 1/100] (1,(2,(((((3,(4,5)),((16,((18,20),19)),(((((((17,32),(31,35)),(((21,22),23),26)),38),37),29),36))),((((((10,11),(12,13)),(14,15)),30),33),34)),((((6,7),24),(25,27)),(8,9))),28)));
tree B_7.25 = [&U] [&W 1/100] (1,(2,(((((3,(4,5)),((16,((18,20),19)),((((((17,32),(31,35)),((((21,22),23),26),38)),37),29),36))),((((((10,11),(12,13)),(14,15)),30),33),34)),((((6,7),24),(25,27)),(8,9))),28)));
tree B_7.26 = [&U] [&W 1/100] (1,(2,(((((3,(4,5)),((16,((18,20),19)),(((((((17,32),31),(35,38)),(((21,22),23),26)),37),29),36))),((((((10,11),(12,13)),(14,15)),30),33),34)),((((6,7),24),(25,27)),(8,9))),28)));
tree B_7.27 = [&U] [&W 1/100] (1,(2,(((((3,(4,5)),((16,((18,20),19)),(((((((17,32),31),38),(((21,22),(23,35)),26)),37),29),36))),((((((10,11),(12,13)),(14,15)),30),33),34)),((((6,7),24),(25,27)),(8,9))),28)));
tree B_7.28 = [&U] [&W 1/100] (1,(2,(((((3,(4,5)),((16,((18,20),19)),((((((((17,32),31),38),35),(((21,22),23),26)),37),29),36))),((((((10,11),(12,13)),(14,15)),30),33),34)),((((6,7),24),(25,27)),(8,9))),28)));
tree B_7.29 = [&U] [&W 1/100] (1,(2,(((((3,(4,5)),((16,((18,20),19)),(((((((17,32),(31,35)),38),(((21,22),23),26)),37),29),36))),((((((10,11),(12,13)),(14,15)),30),33),34)),((((6,7),24),(25,27)),(8,9))),28)));
tree B_7.30 = [&U] [&W 1/100] (1,(2,(((((3,(4,5)),((16,((18,20),19)),((((((((17,32),35),31),38),(((21,22),23),26)),37),29),36))),((((((10,11),(12,13)),(14,15)),30),33),34)),((((6,7),24),(25,27)),(8,9))),28)));
tree B_7.31 = [&U] [&W 1/100] (1,(2,(((((3,(4,5)),((16,((18,20),19)),((((((17,32),((31,35),38)),(((21,22),23),26)),37),29),36))),((((((10,11),(12,13)),(14,15)),30),33),34)),((((6,7),24),(25,27)),(8,9))),28)));
tree B_7.32 = [&U] [&W 1/100] (1,(2,(((((3,(4,5)),((16,((18,20),19)),((((((((17,32),31),35),38),(((21,22),23),26)),37),29),36))),(((((10,11),(12,13)),(14,15)),33),34)),((((6,7),24),(25,27)),((8,9),30))),28)));
tree B_7.33 = [&U] [&W 1/100] (1,(2,(((((3,(4,5)),((16,((18,20),19)),((((((((17,32),31),35),38),(((21,22),23),26)),37),29),36))),((((((10,11),(12,13)),(14,15)),30),33),34)),((((6,7),24),(25,27)),(8,9))),28)));
tree B_7.34 = [&U] [&W 1/100] (1,(2,(((((3,(4,5)),((16,((18,20),19)),((((((((17,32),31),35),38),(((21,22),23),26)),37),29),36))),((((((10,11),(12,13)),(14,15)),30),33),34)),((((6,(25,27)),24),7),(8,9))),28)));
tree B_7.35 = [&U] [&W 1/100] (1,(2,(((((3,(4,5)),((16,((18,20),19)),((((((((17,32),31),35),38),(((21,22),23),26)),37),29),36))),((((((10,11),(12,13)),(14,15)),30),33),34)),((6,((7,(25,27)),24)),(8,9))),28)));
tree B_7.36 = [&U] [&W 1/100] (1,(2,(((((3,(4,5)),((16,((18,20),19)),((((((((17,32),31),35),38),(((21,22),23),26)),37),29),36))),(((((10,11),(12,13)),(14,15)),30),33)),(((6,(7,(25,27))),24),((8,9),34))),28)));
tree B_7.37 = [&U] [&W 1/100] (1,(2,(((((3,(4,5)),((16,((18,20),19)),((((((((17,32),31),35),38),(((21,22),23),26)),37),29),36))),(((((10,11),(12,13)),(14,15)),30),33)),((((6,(7,(25,27))),24),34),(8,9))),28)));
tree B_7.38 = [&U] [&W 1/100] (1,(2,(((((3,(4,5)),((16,((18,20),19)),((((((((17,32),31),35),38),(((21,22),23),26)),37),29),36))),(((((10,11),(12,13)),(14,15)),30),34)),(((6,(7,(25,27))),24),((8,9),33))),28)));
tree B_7.39 = [&U] [&W 1/100] (1,(2,(((((3,(4,5)),((16,((18,20),19)),(((((((17,32),31),35),38),((((21,22),23),26),29)),37),36))),((((((10,11),(12,13)),(14,15)),30),33),34)),(((6,(7,(25,27))),24),(8,9))),28)));
tree B_7.40 = [&U] [&W 1/100] (1,(2,(((((3,(4,5)),((16,((18,20),19)),((((((((17,32),31),35),38),29),(((21,22),23),26)),37),36))),((((((10,11),(12,13)),(14,15)),30),33),34)),(((6,(7,(25,27))),24),(8,9))),28)));
tree B_7.41 = [&U] [&W 1/100] (1,(2,(((((3,(4,5)),((16,((18,20),19)),(((((((17,32),31),35),38),(((21,22),23),26)),(29,37)),36))),((((((10,11),(12,13)),(14,15)),30),33),34)),(((6,(7,(25,27))),24),(8,9))),28)));
tree B_7.42 = [&U] [&W 1/100] (1,(2,(((((3,(4,5)),((16,((18,20),19)),(((((((17,32),31),35),38),(((21,22),23),26)),29),(36,37)))),((((((10,11),(12,13)),(14,15)),30),33),34)),(((6,(7,(25,27))),24),(8,9))),28)));
tree B_7.43 = [&U] [&W 1/100] (1,(2,(((((3,(4,5)),((16,((18,20),19)),((((((((17,32),31),35),38),(((21,22),23),26)),29),36),37))),((((((10,11),(12,13)),(14,15)),30),33),34)),(((6,(7,(25,27))),24),(8,9))),28)));
tree B_7.44 = [&U] [&W 1/100] (1,(2,(((((3,(4,5)),((16,((18,20),19)),((((((((17,32),31),35),38),(((21,22),23),26)),29),37),36))),((((((10,11),(12,13)),(14,15)),30),33),34)),(((6,(7,(25,27))),24),(8,9))),28)));
tree B_7.45 = [&U] [&W 1/100] (1,(2,(((((3,(4,5)),((16,((18,20),19)),((((((17,32),(31,(35,38))),(((21,22),23),26)),37),29),36))),((((((10,11),(12,13)),(14,15)),30),33),34)),(((6,(7,(25,27))),24),(8,9))),28)));
tree B_7.46 = [&U] [&W 1/100] (1,(2,(((((3,(4,5)),((16,((18,20),19)),(((((((17,32),(31,35)),(((21,22),23),26)),38),37),29),36))),((((((10,11),(12,13)),(14,15)),30),33),34)),(((6,(7,(25,27))),24),(8,9))),28)));
tree B_7.47 = [&U] [&W 1/100] (1,(2,(((((3,(4,5)),((16,((18,20),19)),((((((17,32),(31,35)),((((21,22),23),26),38)),37),29),36))),((((((10,11),(12,13)),(14,15)),30),33),34)),(((6,(7,(25,27))),24),(8,9))),28)));
tree B_7.48 = [&U] [&W 1/100] (1,(2,(((((3,(4,5)),((16,((18,20),19)),(((((((17,32),31),(35,38)),(((21,22),23),26)),37),29),36))),((((((10,11),(12,13)),(14,15)),30),33),34)),(((6,(7,(25,27))),24),(8,9))),28)));
tree B_7.49 = [&U] [&W 1/100] (1,(2,(((((3,(4,5)),((16,((18,20),19)),(((((((17,32),31),38),(((21,22),(23,35)),26)),37),29),36))),((((((10,11),(12,13)),(14,15)),30),33),34)),(((6,(7,(25,27))),24),(8,9))),28)));
tree B_7.50 = [&U] [&W 1/100] (1,(2,(((((3,(4,5)),((16,((18,20),19)),((((((((17,32),31),38),35),(((21,22),23),26)),37),29),36))),((((((10,11),(12,13)),(14,15)),30),33),34)),(((6,(7,(25,27))),24),(8,9))),28)));
tree B_7.51 = [&U] [&W 1/100] (1,(2,(((((3,(4,5)),((16,((18,20),19)),(((((((17,32),(31,35)),38),(((21,22),23),26)),37),29),36))),((((((10,11),(12,13)),(14,15)),30),33),34)),(((6,(7,(25,27))),24),(8,9))),28)));
tree B_7.52 = [&U] [&W 1/100] (1,(2,(((((3,(4,5)),((16,((18,20),19)),((((((((17,32),35),31),38),(((21,22),23),26)),37),29),36))),((((((10,11),(12,13)),(14,15)),30),33),34)),(((6,(7,(25,27))),24),(8,9))),28)));
tree B_7.53 = [&U] [&W 1/100] (1,(2,(((((3,(4,5)),((16,((18,20),19)),((((((17,32),((31,35),38)),(((21,22),23),26)),37),29),36))),((((((10,11),(12,13)),(14,15)),30),33),34)),(((6,(7,(25,27))),24),(8,9))),28)));
tree B_7.54 = [&U] [&W 1/100] (1,(2,(((((3,(4,5)),((16,((18,20),19)),((((((((17,32),31),35),38),(((21,22),23),26)),37),29),36))),(((((10,11),(12,13)),(14,15)),33),34)),(((6,(7,(25,27))),24),((8,9),30))),28)));
tree B_7.55 = [&U] [&W 1/100] (1,(2,(((((3,(4,5)),((16,((18,20),19)),((((((((17,32),31),35),38),(((21,22),23),26)),37),29),36))),(((((10,11),(12,13)),(14,15)),30),33)),((((6,(25,27)),7),24),((8,9),34))),28)));
tree B_7.56 = [&U] [&W 1/100] (1,(2,(((((3,(4,5)),((16,((18,20),19)),((((((((17,32),31),35),38),(((21,22),23),26)),37),29),36))),(((((10,11),(12,13)),(14,15)),30),33)),(((((6,(25,27)),7),24),34),(8,9))),28)));
tree B_7.57 = [&U] [&W 1/100] (1,(2,(((((3,(4,5)),((16,((18,20),19)),((((((((17,32),31),35),38),(((21,22),23),26)),37),29),36))),(((((10,11),(12,13)),(14,15)),30),34)),((((6,(25,27)),7),24),((8,9),33))),28)));
tree B_7.58 = [&U] [&W 1/100] (1,(2,(((((3,(4,5)),((16,((18,20),19)),(((((((17,32),31),35),38),((((21,22),23),26),29)),37),36))),((((((10,11),(12,13)),(14,15)),30),33),34)),((((6,(25,27)),7),24),(8,9))),28)));
tree B_7.59 = [&U] [&W 1/100] (1,(2,(((((3,(4,5)),((16,((18,20),19)),((((((((17,32),31),35),38),29),(((21,22),23),26)),37),36))),((((((10,11),(12,13)),(14,15)),30),33),34)),((((6,(25,27)),7),24),(8,9))),28)));
tree B_7.60 = [&U] [&W 1/100] (1,(2,(((((3,(4,5)),((16,((18,20),19)),(((((((17,32),31),35),38),(((21,22),23),26)),(29,37)),36))),((((((10,11),(12,13)),(14,15)),30),33),34)),((((6,(25,27)),7),24),(8,9))),28)));
tree B_7.61 = [&U] [&W 1/100] (1,(2,(((((3,(4,5)),((16,((18,20),19)),(((((((17,32),31),35),38),(((21,22),23),26)),29),(36,37)))),((((((10,11),(12,13)),(14,15)),30),33),34)),((((6,(25,27)),7),24),(8,9))),28)));
tree B_7.62 = [&U] [&W 1/100] (1,(2,(((((3,(4,5)),((16,((18,20),19)),((((((((17,32),31),35),38),(((21,22),23),26)),29),36),37))),((((((10,11),(12,13)),(14,15)),30),33),34)),((((6,(25,27)),7),24),(8,9))),28)));
tree B_7.63 = [&U] [&W 1/100] (1,(2,(((((3,(4,5)),((16,((18,20),19)),((((((((17,32),31),35),38),(((21,22),23),26)),29),37),36))),((((((10,11),(12,13)),(14,15)),30),33),34)),((((6,(25,27)),7),24),(8,9))),28)));
tree B_7.64 = [&U] [&W 1/100] (1,(2,(((((3,(4,5)),((16,((18,20),19)),((((((17,32),(31,(35,38))),(((21,22),23),26)),37),29),36))),((((((10,11),(12,13)),(14,15)),30),33),34)),((((6,(25,27)),7),24),(8,9))),28)));
tree B_7.65 = [&U] [&W 1/100] (1,(2,(((((3,(4,5)),((16,((18,20),19)),(((((((17,32),(31,35)),(((21,22),23),26)),38),37),29),36))),((((((10,11),(12,13)),(14,15)),30),33),34)),((((6,(25,27)),7),24),(8,9))),28)));
tree B_7.66 = [&U] [&W 1/100] (1,(2,(((((3,(4,5)),((16,((18,20),19)),((((((17,32),(31,35)),((((21,22),23),26),38)),37),29),36))),((((((10,11),(12,13)),(14,15)),30),33),34)),((((6,(25,27)),7),24),(8,9))),28)));
tree B_7.67 = [&U] [&W 1/100] (1,(2,(((((3,(4,5)),((16,((18,20),19)),(((((((17,32),31),(35,38)),(((21,22),23),26)),37),29),36))),((((((10,11),(12,13)),(14,15)),30),33),34)),((((6,(25,27)),7),24),(8,9))),28)));
tree B_7.68 = [&U] [&W 1/100] (1,(2,(((((3,(4,5)),((16,((18,20),19)),(((((((17,32),31),38),(((21,22),(23,35)),26)),37),29),36))),((((((10,11),(12,13)),(14,15)),30),33),34)),((((6,(25,27)),7),24),(8,9))),28)));
tree B_7.69 = [&U] [&W 1/100] (1,(2,(((((3,(4,5)),((16,((18,20),19)),((((((((17,32),31),38),35),(((21,22),23),26)),37),29),36))),((((((10,11),(12,13)),(14,15)),30),33),34)),((((6,(25,27)),7),24),(8,9))),28)));
tree B_7.70 = [&U] [&W 1/100] (1,(2,(((((3,(4,5)),((16,((18,20),19)),(((((((17,32),(31,35)),38),(((21,22),23),26)),37),29),36))),((((((10,11),(12,13)),(14,15)),30),33),34)),((((6,(25,27)),7),24),(8,9))),28)));
tree B_7.71 = [&U] [&W 1/100] (1,(2,(((((3,(4,5)),((16,((18,20),19)),((((((((17,32),35),31),38),(((21,22),23),26)),37),29),36))),((((((10,11),(12,13)),(14,15)),30),33),34)),((((6,(25,27)),7),24),(8,9))),28)));
tree B_7.72 = [&U] [&W 1/100] (1,(2,(((((3,(4,5)),((16,((18,20),19)),((((((17,32),((31,35),38)),(((21,22),23),26)),37),29),36))),((((((10,11),(12,13)),(14,15)),30),33),34)),((((6,(25,27)),7),24),(8,9))),28)));
tree B_7.73 = [&U] [&W 1/100] (1,(2,(((((3,(4,5)),((16,((18,20),19)),((((((((17,32),31),35),38),(((21,22),23),26)),37),29),36))),(((((10,11),(12,13)),(14,15)),33),34)),((((6,(25,27)),7),24),((8,9),30))),28)));
tree B_7.74 = [&U] [&W 1/100] (1,(2,(((((3,(4,5)),((16,((18,20),19)),(((((((17,32),31),35),38),((((21,22),23),26),29)),37),36))),((((((10,11),(12,13)),(14,15)),30),33),34)),(((6,(24,(25,27))),7),(8,9))),28)));
tree B_7.75 = [&U] [&W 1/100] (1,(2,(((((3,(4,5)),((16,((18,20),19)),((((((((17,32),31),35),38),29),(((21,22),23),26)),37),36))),((((((10,11),(12,13)),(14,15)),30),33),34)),(((6,(24,(25,27))),7),(8,9))),28)));
tree B_7.76 = [&U] [&W 1/100] (1,(2,(((((3,(4,5)),((16,((18,20),19)),(((((((17,32),31),35),38),(((21,22),23),26)),(29,37)),36))),((((((10,11),(12,13)),(14,15)),30),33),34)),(((6,(24,(25,27))),7),(8,9))),28)));
tree B_7.77 = [&U] [&W 1/100] (1,(2,(((((3,(4,5)),((16,((18,20),19)),(((((((17,32),31),35),38),(((21,22),23),26)),29),(36,37)))),((((((10,11),(12,13)),(14,15)),30),33),34)),(((6,(24,(25,27))),7),(8,9))),28)));
tree B_7.78 = [&U] [&W 1/100] (1,(2,(((((3,(4,5)),((16,((18,20),19)),((((((((17,32),31),35),38),(((21,22),23),26)),29),36),37))),((((((10,11),(12,13)),(14,15)),30),33),34)),(((6,(24,(25,27))),7),(8,9))),28)));
tree B_7.79 = [&U] [&W 1/100] (1,(2,(((((3,(4,5)),((16,((18,20),19)),((((((((17,32),31),35),38),(((21,22),23),26)),29),37),36))),((((((10,11),(12,13)),(14,15)),30),33),34)),(((6,(24,(25,27))),7),(8,9))),28)));
tree B_7.80 = [&U] [&W 1/100] (1,(2,(((((3,(4,5)),((16,((18,20),19)),((((((17,32),(31,(35,38))),(((21,22),23),26)),37),29),36))),((((((10,11),(12,13)),(14,15)),30),33),34)),(((6,(24,(25,27))),7),(8,9))),28)));
tree B_7.81 = [&U] [&W 1/100] (1,(2,(((((3,(4,5)),((16,((18,20),19)),(((((((17,32),(31,35)),(((21,22),23),26)),38),37),29),36))),((((((10,11),(12,13)),(14,15)),30),33),34)),(((6,(24,(25,27))),7),(8,9))),28)));
tree B_7.82 = [&U] [&W 1/100] (1,(2,(((((3,(4,5)),((16,((18,20),19)),((((((17,32),(31,35)),((((21,22),23),26),38)),37),29),36))),((((((10,11),(12,13)),(14,15)),30),33),34)),(((6,(24,(25,27))),7),(8,9))),28)));
tree B_7.83 = [&U] [&W 1/100] (1,(2,(((((3,(4,5)),((16,((18,20),19)),(((((((17,32),31),(35,38)),(((21,22),23),26)),37),29),36))),((((((10,11),(12,13)),(14,15)),30),33),34)),(((6,(24,(25,27))),7),(8,9))),28)));
tree B_7.84 = [&U] [&W 1/100] (1,(2,(((((3,(4,5)),((16,((18,20),19)),(((((((17,32),31),38),(((21,22),(23,35)),26)),37),29),36))),((((((10,11),(12,13)),(14,15)),30),33),34)),(((6,(24,(25,27))),7),(8,9))),28)));
tree B_7.85 = [&U] [&W 1/100] (1,(2,(((((3,(4,5)),((16,((18,20),19)),((((((((17,32),31),38),35),(((21,22),23),26)),37),29),36))),((((((10,11),(12,13)),(14,15)),30),33),34)),(((6,(24,(25,27))),7),(8,9))),28)));
tree B_7.86 = [&U] [&W 1/100] (1,(2,(((((3,(4,5)),((16,((18,20),19)),(((((((17,32),(31,35)),38),(((21,22),23),26)),37),29),36))),((((((10,11),(12,13)),(14,15)),30),33),34)),(((6,(24,(25,27))),7),(8,9))),28)));
tree B_7.87 = [&U] [&W 1/100] (1,(2,(((((3,(4,5)),((16,((18,20),19)),((((((((17,32),35),31),38),(((21,22),23),26)),37),29),36))),((((((10,11),(12,13)),(14,15)),30),33),34)),(((6,(24,(25,27))),7),(8,9))),28)));
tree B_7.88 = [&U] [&W 1/100] (1,(2,(((((3,(4,5)),((16,((18,20),19)),((((((17,32),((31,35),38)),(((21,22),23),26)),37),29),36))),((((((10,11),(12,13)),(14,15)),30),33),34)),(((6,(24,(25,27))),7),(8,9))),28)));
tree B_7.89 = [&U] [&W 1/100] (1,(2,(((((3,(4,5)),((16,((18,20),19)),(((((((17,32),31),35),38),((((21,22),23),26),29)),37),36))),((((((10,11),(12,13)),(14,15)),30),33),34)),((6,(7,(24,(25,27)))),(8,9))),28)));
tree B_7.90 = [&U] [&W 1/100] (1,(2,(((((3,(4,5)),((16,((18,20),19)),((((((((17,32),31),35),38),29),(((21,22),23),26)),37),36))),((((((10,11),(12,13)),(14,15)),30),33),34)),((6,(7,(24,(25,27)))),(8,9))),28)));
tree B_7.91 = [&U] [&W 1/100] (1,(2,(((((3,(4,5)),((16,((18,20),19)),(((((((17,32),31),35),38),(((21,22),23),26)),(29,37)),36))),((((((10,11),(12,13)),(14,15)),30),33),34)),((6,(7,(24,(25,27)))),(8,9))),28)));
tree B_7.92 = [&U] [&W 1/100] (1,(2,(((((3,(4,5)),((16,((18,20),19)),(((((((17,32),31),35),38),(((21,22),23),26)),29),(36,37)))),((((((10,11),(12,13)),(14,15)),30),33),34)),((6,(7,(24,(25,27)))),(8,9))),28)));
tree B_7.93 = [&U] [&W 1/100] (1,(2,(((((3,(4,5)),((16,((18,20),19)),((((((((17,32),31),35),38),(((21,22),23),26)),29),36),37))),((((((10,11),(12,13)),(14,15)),30),33),34)),((6,(7,(24,(25,27)))),(8,9))),28)));
tree B_7.94 = [&U] [&W 1/100] (1,(2,(((((3,(4,5)),((16,((18,20),19)),((((((((17,32),31),35),38),(((21,22),23),26)),29),37),36))),((((((10,11),(12,13)),(14,15)),30),33),34)),((6,(7,(24,(25,27)))),(8,9))),28)));
tree B_7.95 = [&U] [&W 1/100] (1,(2,(((((3,(4,5)),((16,((18,20),19)),((((((17,32),(31,(35,38))),(((21,22),23),26)),37),29),36))),((((((10,11),(12,13)),(14,15)),30),33),34)),((6,(7,(24,(25,27)))),(8,9))),28)));
tree B_7.96 = [&U] [&W 1/100] (1,(2,(((((3,(4,5)),((16,((18,20),19)),(((((((17,32),(31,35)),(((21,22),23),26)),38),37),29),36))),((((((10,11),(12,13)),(14,15)),30),33),34)),((6,(7,(24,(25,27)))),(8,9))),28)));
tree B_7.97 = [&U] [&W 1/100] (1,(2,(((((3,(4,5)),((16,((18,20),19)),((((((17,32),(31,35)),((((21,22),23),26),38)),37),29),36))),((((((10,11),(12,13)),(14,15)),30),33),34)),((6,(7,(24,(25,27)))),(8,9))),28)));
tree B_7.98 = [&U] [&W 1/100] (1,(2,(((((3,(4,5)),((16,((18,20),19)),(((((((17,32),31),(35,38)),(((21,22),23),26)),37),29),36))),((((((10,11),(12,13)),(14,15)),30),33),34)),((6,(7,(24,(25,27)))),(8,9))),28)));
tree B_7.99 = [&U] [&W 1/100] (1,(2,(((((3,(4,5)),((16,((18,20),19)),(((((((17,32),31),38),(((21,22),(23,35)),26)),37),29),36))),((((((10,11),(12,13)),(14,15)),30),33),34)),((6,(7,(24,(25,27)))),(8,9))),28)));
tree B_7.100 = [&U] [&W 1/100] (1,(2,(((((3,(4,5)),((16,((18,20),19)),((((((((17,32),31),38),35),(((21,22),23),26)),37),29),36))),((((((10,11),(12,13)),(14,15)),30),33),34)),((6,(7,(24,(25,27)))),(8,9))),28)));

[Trees found in bootstrap replicate #8 (seed=13905192)]
tree B_8.1 = [&U] [&W 1/100] (1,(2,(((((3,(4,5)),(((((((6,7),24),25),29),(((21,22),(23,27)),37)),26),(((8,9),30),((33,35),34)))),((16,((18,20),19)),((17,32),(31,36)))),((((10,11),(12,13)),(14,15)),38)),28)));
tree B_8.2 = [&U] [&W 1/100] (1,(2,(((((3,(4,5)),(((((((6,7),24),(25,29)),37),((21,22),(23,27))),26),(((8,9),30),((33,35),34)))),((16,((18,20),19)),((17,32),(31,36)))),((((10,11),(12,13)),(14,15)),38)),28)));
tree B_8.3 = [&U] [&W 1/100] (1,(2,(((((3,(4,5)),(((((((6,7),24),(25,29)),((21,22),(23,27))),37),26),(((8,9),30),((33,35),34)))),((16,((18,20),19)),((17,32),(31,36)))),((((10,11),(12,13)),(14,15)),38)),28)));
tree B_8.4 = [&U] [&W 1/100] (1,(2,(((((3,(4,5)),((((((((6,7),24),29),25),37),((21,22),(23,27))),26),(((8,9),30),((33,35),34)))),((16,((18,20),19)),((17,32),(31,36)))),((((10,11),(12,13)),(14,15)),38)),28)));
tree B_8.5 = [&U] [&W 1/100] (1,(2,(((((3,(4,5)),((((((((6,7),24),29),25),((21,22),(23,27))),37),26),(((8,9),30),((33,35),34)))),((16,((18,20),19)),((17,32),(31,36)))),((((10,11),(12,13)),(14,15)),38)),28)));
tree B_8.6 = [&U] [&W 1/100] (1,(2,(((((3,(4,5)),(((((((6,7),24),29),25),(((21,22),(23,27)),37)),26),(((8,9),30),((33,35),34)))),((16,((18,20),19)),((17,32),(31,36)))),((((10,11),(12,13)),(14,15)),38)),28)));
tree B_8.7 = [&U] [&W 1/100] (1,(2,(((((3,(4,5)),((((((6,7),24),(((21,22),(23,27)),37)),(25,29)),26),(((8,9),30),((33,35),34)))),((16,((18,20),19)),((17,32),(31,36)))),((((10,11),(12,13)),(14,15)),38)),28)));
tree B_8.8 = [&U] [&W 1/100] (1,(2,(((((3,(4,5)),(((((6,7),24),((((21,22),(23,27)),37),(25,29))),26),(((8,9),30),((33,35),34)))),((16,((18,20),19)),((17,32),(31,36)))),((((10,11),(12,13)),(14,15)),38)),28)));
tree B_8.9 = [&U] [&W 1/100] (1,(2,(((((3,(4,5)),(((((((6,7),24),37),((21,22),(23,27))),(25,29)),26),(((8,9),30),((33,35),34)))),((16,((18,20),19)),((17,32),(31,36)))),((((10,11),(12,13)),(14,15)),38)),28)));
tree B_8.10 = [&U] [&W 1/100] (1,(2,(((((3,(4,5)),(((((((6,7),24),((21,22),(23,27))),37),(25,29)),26),(((8,9),30),((33,35),34)))),((16,((18,20),19)),((17,32),(31,36)))),((((10,11),(12,13)),(14,15)),38)),28)));
tree B_8.11 = [&U] [&W 1/100] (1,(2,(((((3,(4,5)),((((((6,7),24),(25,29)),(((21,22),(23,27)),37)),26),(((8,9),30),((33,35),34)))),((16,((18,20),19)),((17,32),(31,36)))),((((10,11),(12,13)),(14,15)),38)),28)));
tree B_8.12 = [&U] [&W 1/100] (1,(2,(((((3,(4,5)),((((((((6,7),24),25),29),37),((21,22),(23,27))),26),(((8,9),30),((33,35),34)))),((16,((18,20),19)),((17,32),(31,36)))),((((10,11),(12,13)),(14,15)),38)),28)));
tree B_8.13 = [&U] [&W 1/100] (1,(2,(((((3,(4,5)),((((((((6,7),24),25),29),((21,22),(23,27))),26),37),(((8,9),30),((33,35),34)))),((16,((18,20),19)),((17,32),(31,36)))),((((10,11),(12,13)),(14,15)),38)),28)));
tree B_8.14 = [&U] [&W 1/100] (1,(2,(((((3,(4,5)),(((((((6,7),24),25),(29,37)),((21,22),(23,27))),26),(((8,9),30),((33,35),34)))),((16,((18,20),19)),((17,32),(31,36)))),((((10,11),(12,13)),(14,15)),38)),28)));
tree B_8.15 = [&U] [&W 1/100] (1,(2,(((((3,(4,5)),((((((((6,7),24),25),37),29),((21,22),(23,27))),26),(((8,9),30),((33,35),34)))),((16,((18,20),19)),((17,32),(31,36)))),((((10,11),(12,13)),(14,15)),38)),28)));
tree B_8.16 = [&U] [&W 1/100] (1,(2,(((((3,(4,5)),((((((((6,7),24),37),25),29),((21,22),(23,27))),26),(((8,9),30),((33,35),34)))),((16,((18,20),19)),((17,32),(31,36)))),((((10,11),(12,13)),(14,15)),38)),28)));
tree B_8.17 = [&U] [&W 1/100] (1,(2,(((((3,(4,5)),(((((((6,7),24),(25,37)),29),((21,22),(23,27))),26),(((8,9),30),((33,35),34)))),((16,((18,20),19)),((17,32),(31,36)))),((((10,11),(12,13)),(14,15)),38)),28)));
tree B_8.18 = [&U] [&W 1/100] (1,(2,(((((3,(4,5)),((((((((6,7),24),25),29),((21,22),(23,27))),37),26),(((8,9),30),((33,35),34)))),((16,((18,20),19)),((17,32),(31,36)))),((((10,11),(12,13)),(14,15)),38)),28)));
tree B_8.19 = [&U] [&W 1/100] (1,(2,(((((3,(4,5)),((((((((6,7),24),25),29),(((21,22),23),27)),37),26),(((8,9),30),((33,35),34)))),((16,((18,20),19)),((17,32),(31,36)))),((((10,11),(12,13)),(14,15)),38)),28)));
tree B_8.20 = [&U] [&W 1/100] (1,(2,(((((3,(4,5)),((((((((6,7),24),25),29),(((21,22),27),23)),37),26),(((8,9),30),((33,35),34)))),((16,((18,20),19)),((17,32),(31,36)))),((((10,11),(12,13)),(14,15)),38)),28)));
tree B_8.21 = [&U] [&W 1/100] (1,(2,(((((3,(4,5)),(((((((6,7),24),25),29),(((21,22),(23,27)),37)),26),(((8,9),30),(33,(34,35))))),((16,((18,20),19)),((17,32),(31,36)))),((((10,11),(12,13)),(14,15)),38)),28)));
tree B_8.22 = [&U] [&W 1/100] (1,(2,(((((3,(4,5)),(((((((6,7),24),25),29),(((21,22),(23,27)),37)),26),((((8,9),30),((33,35),34)),38))),((16,((18,20),19)),((17,32),(31,36)))),(((10,11),(12,13)),(14,15))),28)));
tree B_8.23 = [&U] [&W 1/100] (1,(2,(((((3,(4,5)),(((((((6,7),24),25),29),(((21,22),(23,27)),37)),26),(((8,9),30),(33,34)))),((16,((18,20),19)),((17,32),((31,36),35)))),((((10,11),(12,13)),(14,15)),38)),28)));
tree B_8.24 = [&U] [&W 1/100] (1,(2,(((((3,(4,5)),(((((((6,7),24),25),29),(((21,22),(23,27)),37)),26),(((8,9),30),(33,34)))),((16,((18,20),19)),((17,32),(31,(35,36))))),((((10,11),(12,13)),(14,15)),38)),28)));
tree B_8.25 = [&U] [&W 1/100] (1,(2,(((((3,(4,5)),(((((((6,7),24),25),29),(((21,22),(23,27)),37)),26),(((8,9),30),(33,34)))),((16,((18,20),19)),((17,32),((31,35),36)))),((((10,11),(12,13)),(14,15)),38)),28)));
tree B_8.26 = [&U] [&W 1/100] (1,(2,(((((3,(4,5)),(((((((6,7),24),25),29),(((21,22),(23,27)),37)),26),(((8,9),30),((33,35),34),38))),((16,((18,20),19)),((17,32),(31,36)))),(((10,11),(12,13)),(14,15))),28)));
tree B_8.27 = [&U] [&W 1/100] (1,(2,(((((3,(4,5)),(((((((6,7),24),25),29),(((21,22),(23,27)),37)),26),((((8,9),30),38),((33,35),34)))),((16,((18,20),19)),((17,32),(31,36)))),(((10,11),(12,13)),(14,15))),28)));
tree B_8.28 = [&U] [&W 1/100] (1,(2,(((((3,(4,5)),(((((((6,7),24),(25,29)),((21,22),(23,27))),26),37),(((8,9),30),((33,35),34)))),((16,((18,20),19)),((17,32),(31,36)))),((((10,11),(12,13)),(14,15)),38)),28)));
tree B_8.29 = [&U] [&W 1/100] (1,(2,(((((3,(4,5)),((((((6,7),24),(25,(29,37))),((21,22),(23,27))),26),(((8,9),30),((33,35),34)))),((16,((18,20),19)),((17,32),(31,36)))),((((10,11),(12,13)),(14,15)),38)),28)));
tree B_8.30 = [&U] [&W 1/100] (1,(2,(((((3,(4,5)),((((((6,7),24),((25,37),29)),((21,22),(23,27))),26),(((8,9),30),((33,35),34)))),((16,((18,20),19)),((17,32),(31,36)))),((((10,11),(12,13)),(14,15)),38)),28)));
tree B_8.31 = [&U] [&W 1/100] (1,(2,(((((3,(4,5)),((((((((6,7),24),37),29),25),((21,22),(23,27))),26),(((8,9),30),((33,35),34)))),((16,((18,20),19)),((17,32),(31,36)))),((((10,11),(12,13)),(14,15)),38)),28)));
tree B_8.32 = [&U] [&W 1/100] (1,(2,(((((3,(4,5)),((((((6,7),24),((25,29),37)),((21,22),(23,27))),26),(((8,9),30),((33,35),34)))),((16,((18,20),19)),((17,32),(31,36)))),((((10,11),(12,13)),(14,15)),38)),28)));
tree B_8.33 = [&U] [&W 1/100] (1,(2,(((((3,(4,5)),((((((6,7),24),37),(((21,22),(23,27)),(25,29))),26),(((8,9),30),((33,35),34)))),((16,((18,20),19)),((17,32),(31,36)))),((((10,11),(12,13)),(14,15)),38)),28)));
tree B_8.34 = [&U] [&W 1/100] (1,(2,(((((3,(4,5)),(((((((6,7),24),37),(25,29)),((21,22),(23,27))),26),(((8,9),30),((33,35),34)))),((16,((18,20),19)),((17,32),(31,36)))),((((10,11),(12,13)),(14,15)),38)),28)));
tree B_8.35 = [&U] [&W 1/100] (1,(2,(((((3,(4,5)),((((((6,7),24),((21,22),(23,27))),((25,29),37)),26),(((8,9),30),((33,35),34)))),((16,((18,20),19)),((17,32),(31,36)))),((((10,11),(12,13)),(14,15)),38)),28)));
tree B_8.36 = [&U] [&W 1/100] (1,(2,(((((3,(4,5)),(((((6,7),24),(((21,22),(23,27)),((25,29),37))),26),(((8,9),30),((33,35),34)))),((16,((18,20),19)),((17,32),(31,36)))),((((10,11),(12,13)),(14,15)),38)),28)));
tree B_8.37 = [&U] [&W 1/100] (1,(2,(((((3,(4,5)),((((((6,7),24),(((21,22),(23,27)),(25,29))),37),26),(((8,9),30),((33,35),34)))),((16,((18,20),19)),((17,32),(31,36)))),((((10,11),(12,13)),(14,15)),38)),28)));
tree B_8.38 = [&U] [&W 1/100] (1,(2,(((((3,(4,5)),(((((((6,7),24),((21,22),(23,27))),(25,29)),37),26),(((8,9),30),((33,35),34)))),((16,((18,20),19)),((17,32),(31,36)))),((((10,11),(12,13)),(14,15)),38)),28)));
tree B_8.39 = [&U] [&W 1/100] (1,(2,(((((3,(4,5)),(((((((6,7),24),(25,29)),(((21,22),23),27)),37),26),(((8,9),30),((33,35),34)))),((16,((18,20),19)),((17,32),(31,36)))),((((10,11),(12,13)),(14,15)),38)),28)));
tree B_8.40 = [&U] [&W 1/100] (1,(2,(((((3,(4,5)),(((((((6,7),24),(25,29)),(((21,22),27),23)),37),26),(((8,9),30),((33,35),34)))),((16,((18,20),19)),((17,32),(31,36)))),((((10,11),(12,13)),(14,15)),38)),28)));
tree B_8.41 = [&U] [&W 1/100] (1,(2,(((((3,(4,5)),((((((6,7),24),((((21,22),23),27),(25,29))),37),26),(((8,9),30),((33,35),34)))),((16,((18,20),19)),((17,32),(31,36)))),((((10,11),(12,13)),(14,15)),38)),28)));
tree B_8.42 = [&U] [&W 1/100] (1,(2,(((((3,(4,5)),(((((((6,7),24),(((21,22),23),27)),(25,29)),37),26),(((8,9),30),((33,35),34)))),((16,((18,20),19)),((17,32),(31,36)))),((((10,11),(12,13)),(14,15)),38)),28)));
tree B_8.43 = [&U] [&W 1/100] (1,(2,(((((3,(4,5)),((((((6,7),24),((((21,22),27),23),(25,29))),37),26),(((8,9),30),((33,35),34)))),((16,((18,20),19)),((17,32),(31,36)))),((((10,11),(12,13)),(14,15)),38)),28)));
tree B_8.44 = [&U] [&W 1/100] (1,(2,(((((3,(4,5)),(((((((6,7),24),(((21,22),27),23)),(25,29)),37),26),(((8,9),30),((33,35),34)))),((16,((18,20),19)),((17,32),(31,36)))),((((10,11),(12,13)),(14,15)),38)),28)));
tree B_8.45 = [&U] [&W 1/100] (1,(2,(((((3,(4,5)),(((((((6,7),24),29),(25,37)),((21,22),(23,27))),26),(((8,9),30),((33,35),34)))),((16,((18,20),19)),((17,32),(31,36)))),((((10,11),(12,13)),(14,15)),38)),28)));
tree B_8.46 = [&U] [&W 1/100] (1,(2,(((((3,(4,5)),((((((((6,7),24),29),37),25),((21,22),(23,27))),26),(((8,9),30),((33,35),34)))),((16,((18,20),19)),((17,32),(31,36)))),((((10,11),(12,13)),(14,15)),38)),28)));
tree B_8.47 = [&U] [&W 1/100] (1,(2,(((((3,(4,5)),(((((((6,7),24),(25,29)),37),((21,22),(23,27))),26),(((8,9),30),(33,(34,35))))),((16,((18,20),19)),((17,32),(31,36)))),((((10,11),(12,13)),(14,15)),38)),28)));
tree B_8.48 = [&U] [&W 1/100] (1,(2,(((((3,(4,5)),(((((((6,7),24),(25,29)),37),((21,22),(23,27))),26),((((8,9),30),((33,35),34)),38))),((16,((18,20),19)),((17,32),(31,36)))),(((10,11),(12,13)),(14,15))),28)));
tree B_8.49 = [&U] [&W 1/100] (1,(2,(((((3,(4,5)),(((((((6,7),24),(25,29)),37),((21,22),(23,27))),26),(((8,9),30),(33,34)))),((16,((18,20),19)),((17,32),((31,36),35)))),((((10,11),(12,13)),(14,15)),38)),28)));
tree B_8.50 = [&U] [&W 1/100] (1,(2,(((((3,(4,5)),(((((((6,7),24),(25,29)),37),((21,22),(23,27))),26),(((8,9),30),(33,34)))),((16,((18,20),19)),((17,32),(31,(35,36))))),((((10,11),(12,13)),(14,15)),38)),28)));
tree B_8.51 = [&U] [&W 1/100] (1,(2,(((((3,(4,5)),(((((((6,7),24),(25,29)),37),((21,22),(23,27))),26),(((8,9),30),(33,34)))),((16,((18,20),19)),((17,32),((31,35),36)))),((((10,11),(12,13)),(14,15)),38)),28)));
tree B_8.52 = [&U] [&W 1/100] (1,(2,(((((3,(4,5)),(((((((6,7),24),(25,29)),37),((21,22),(23,27))),26),(((8,9),30),((33,35),34),38))),((16,((18,20),19)),((17,32),(31,36)))),(((10,11),(12,13)),(14,15))),28)));
tree B_8.53 = [&U] [&W 1/100] (1,(2,(((((3,(4,5)),(((((((6,7),24),(25,29)),37),((21,22),(23,27))),26),((((8,9),30),38),((33,35),34)))),((16,((18,20),19)),((17,32),(31,36)))),(((10,11),(12,13)),(14,15))),28)));
tree B_8.54 = [&U] [&W 1/100] (1,(2,(((((3,(4,5)),((((((((6,7),(31,36)),24),(25,29)),37),((21,22),(23,27))),26),(((8,9),30),((33,35),34)))),((16,((18,20),19)),(17,32))),((((10,11),(12,13)),(14,15)),38)),28)));
tree B_8.55 = [&U] [&W 1/100] (1,(2,(((((3,(4,5)),(((((((6,7),24),((21,22),(23,27))),(25,29)),26),37),(((8,9),30),((33,35),34)))),((16,((18,20),19)),((17,32),(31,36)))),((((10,11),(12,13)),(14,15)),38)),28)));
tree B_8.56 = [&U] [&W 1/100] (1,(2,(((((3,(4,5)),((((((6,7),24),(((21,22),(23,27)),(25,29))),26),37),(((8,9),30),((33,35),34)))),((16,((18,20),19)),((17,32),(31,36)))),((((10,11),(12,13)),(14,15)),38)),28)));
tree B_8.57 = [&U] [&W 1/100] (1,(2,(((((3,(4,5)),(((((6,7),24),((((21,22),(23,27)),(25,29)),37)),26),(((8,9),30),((33,35),34)))),((16,((18,20),19)),((17,32),(31,36)))),((((10,11),(12,13)),(14,15)),38)),28)));
tree B_8.58 = [&U] [&W 1/100] (1,(2,(((((3,(4,5)),(((((((6,7),24),(25,29)),((21,22),(23,27))),37),26),(((8,9),30),(33,(34,35))))),((16,((18,20),19)),((17,32),(31,36)))),((((10,11),(12,13)),(14,15)),38)),28)));
tree B_8.59 = [&U] [&W 1/100] (1,(2,(((((3,(4,5)),(((((((6,7),24),(25,29)),((21,22),(23,27))),37),26),((((8,9),30),((33,35),34)),38))),((16,((18,20),19)),((17,32),(31,36)))),(((10,11),(12,13)),(14,15))),28)));
tree B_8.60 = [&U] [&W 1/100] (1,(2,(((((3,(4,5)),(((((((6,7),24),(25,29)),((21,22),(23,27))),37),26),(((8,9),30),(33,34)))),((16,((18,20),19)),((17,32),((31,36),35)))),((((10,11),(12,13)),(14,15)),38)),28)));
tree B_8.61 = [&U] [&W 1/100] (1,(2,(((((3,(4,5)),(((((((6,7),24),(25,29)),((21,22),(23,27))),37),26),(((8,9),30),(33,34)))),((16,((18,20),19)),((17,32),(31,(35,36))))),((((10,11),(12,13)),(14,15)),38)),28)));
tree B_8.62 = [&U] [&W 1/100] (1,(2,(((((3,(4,5)),(((((((6,7),24),(25,29)),((21,22),(23,27))),37),26),(((8,9),30),(33,34)))),((16,((18,20),19)),((17,32),((31,35),36)))),((((10,11),(12,13)),(14,15)),38)),28)));
tree B_8.63 = [&U] [&W 1/100] (1,(2,(((((3,(4,5)),(((((((6,7),24),(25,29)),((21,22),(23,27))),37),26),(((8,9),30),((33,35),34),38))),((16,((18,20),19)),((17,32),(31,36)))),(((10,11),(12,13)),(14,15))),28)));
tree B_8.64 = [&U] [&W 1/100] (1,(2,(((((3,(4,5)),(((((((6,7),24),(25,29)),((21,22),(23,27))),37),26),((((8,9),30),38),((33,35),34)))),((16,((18,20),19)),((17,32),(31,36)))),(((10,11),(12,13)),(14,15))),28)));
tree B_8.65 = [&U] [&W 1/100] (1,(2,(((((3,(4,5)),((((((((6,7),(31,36)),24),(25,29)),((21,22),(23,27))),37),26),(((8,9),30),((33,35),34)))),((16,((18,20),19)),(17,32))),((((10,11),(12,13)),(14,15)),38)),28)));
tree B_8.66 = [&U] [&W 1/100] (1,(2,(((((3,(4,5)),((((((((6,7),24),29),25),((21,22),(23,27))),26),37),(((8,9),30),((33,35),34)))),((16,((18,20),19)),((17,32),(31,36)))),((((10,11),(12,13)),(14,15)),38)),28)));
tree B_8.67 = [&U] [&W 1/100] (1,(2,(((((3,(4,5)),(((((((6,7),24),(29,37)),25),((21,22),(23,27))),26),(((8,9),30),((33,35),34)))),((16,((18,20),19)),((17,32),(31,36)))),((((10,11),(12,13)),(14,15)),38)),28)));
tree B_8.68 = [&U] [&W 1/100] (1,(2,(((((3,(4,5)),((((((((6,7),24),29),25),(((21,22),23),27)),37),26),(((8,9),30),((33,35),34)))),((16,((18,20),19)),((17,32),(31,36)))),((((10,11),(12,13)),(14,15)),38)),28)));
tree B_8.69 = [&U] [&W 1/100] (1,(2,(((((3,(4,5)),((((((((6,7),24),29),25),(((21,22),27),23)),37),26),(((8,9),30),((33,35),34)))),((16,((18,20),19)),((17,32),(31,36)))),((((10,11),(12,13)),(14,15)),38)),28)));
tree B_8.70 = [&U] [&W 1/100] (1,(2,(((((3,(4,5)),((((((((6,7),24),29),25),37),((21,22),(23,27))),26),(((8,9),30),(33,(34,35))))),((16,((18,20),19)),((17,32),(31,36)))),((((10,11),(12,13)),(14,15)),38)),28)));
tree B_8.71 = [&U] [&W 1/100] (1,(2,(((((3,(4,5)),((((((((6,7),24),29),25),37),((21,22),(23,27))),26),((((8,9),30),((33,35),34)),38))),((16,((18,20),19)),((17,32),(31,36)))),(((10,11),(12,13)),(14,15))),28)));
tree B_8.72 = [&U] [&W 1/100] (1,(2,(((((3,(4,5)),((((((((6,7),24),29),25),37),((21,22),(23,27))),26),(((8,9),30),(33,34)))),((16,((18,20),19)),((17,32),((31,36),35)))),((((10,11),(12,13)),(14,15)),38)),28)));
tree B_8.73 = [&U] [&W 1/100] (1,(2,(((((3,(4,5)),((((((((6,7),24),29),25),37),((21,22),(23,27))),26),(((8,9),30),(33,34)))),((16,((18,20),19)),((17,32),(31,(35,36))))),((((10,11),(12,13)),(14,15)),38)),28)));
tree B_8.74 = [&U] [&W 1/100] (1,(2,(((((3,(4,5)),((((((((6,7),24),29),25),37),((21,22),(23,27))),26),(((8,9),30),(33,34)))),((16,((18,20),19)),((17,32),((31,35),36)))),((((10,11),(12,13)),(14,15)),38)),28)));
tree B_8.75 = [&U] [&W 1/100] (1,(2,(((((3,(4,5)),((((((((6,7),24),29),25),37),((21,22),(23,27))),26),(((8,9),30),((33,35),34),38))),((16,((18,20),19)),((17,32),(31,36)))),(((10,11),(12,13)),(14,15))),28)));
tree B_8.76 = [&U] [&W 1/100] (1,(2,(((((3,(4,5)),((((((((6,7),24),29),25),37),((21,22),(23,27))),26),((((8,9),30),38),((33,35),34)))),((16,((18,20),19)),((17,32),(31,36)))),(((10,11),(12,13)),(14,15))),28)));
tree B_8.77 = [&U] [&W 1/100] (1,(2,(((((3,(4,5)),((((((((6,7),24),29),25),((21,22),(23,27))),37),26),(((8,9),30),(33,(34,35))))),((16,((18,20),19)),((17,32),(31,36)))),((((10,11),(12,13)),(14,15)),38)),28)));
tree B_8.78 = [&U] [&W 1/100] (1,(2,(((((3,(4,5)),((((((((6,7),24),29),25),((21,22),(23,27))),37),26),((((8,9),30),((33,35),34)),38))),((16,((18,20),19)),((17,32),(31,36)))),(((10,11),(12,13)),(14,15))),28)));
tree B_8.79 = [&U] [&W 1/100] (1,(2,(((((3,(4,5)),((((((((6,7),24),29),25),((21,22),(23,27))),37),26),(((8,9),30),(33,34)))),((16,((18,20),19)),((17,32),((31,36),35)))),((((10,11),(12,13)),(14,15)),38)),28)));
tree B_8.80 = [&U] [&W 1/100] (1,(2,(((((3,(4,5)),((((((((6,7),24),29),25),((21,22),(23,27))),37),26),(((8,9),30),(33,34)))),((16,((18,20),19)),((17,32),(31,(35,36))))),((((10,11),(12,13)),(14,15)),38)),28)));
tree B_8.81 = [&U] [&W 1/100] (1,(2,(((((3,(4,5)),((((((((6,7),24),29),25),((21,22),(23,27))),37),26),(((8,9),30),(33,34)))),((16,((18,20),19)),((17,32),((31,35),36)))),((((10,11),(12,13)),(14,15)),38)),28)));
tree B_8.82 = [&U] [&W 1/100] (1,(2,(((((3,(4,5)),((((((((6,7),24),29),25),((21,22),(23,27))),37),26),(((8,9),30),((33,35),34),38))),((16,((18,20),19)),((17,32),(31,36)))),(((10,11),(12,13)),(14,15))),28)));
tree B_8.83 = [&U] [&W 1/100] (1,(2,(((((3,(4,5)),((((((((6,7),24),29),25),((21,22),(23,27))),37),26),((((8,9),30),38),((33,35),34)))),((16,((18,20),19)),((17,32),(31,36)))),(((10,11),(12,13)),(14,15))),28)));
tree B_8.84 = [&U] [&W 1/100] (1,(2,(((((3,(4,5)),(((((((6,7),24),29),25),(((21,22),(23,27)),37)),26),(((8,9),30),(33,(34,35))))),((16,((18,20),19)),((17,32),(31,36)))),((((10,11),(12,13)),(14,15)),38)),28)));
tree B_8.85 = [&U] [&W 1/100] (1,(2,(((((3,(4,5)),(((((((6,7),24),29),25),(((21,22),(23,27)),37)),26),((((8,9),30),((33,35),34)),38))),((16,((18,20),19)),((17,32),(31,36)))),(((10,11),(12,13)),(14,15))),28)));
tree B_8.86 = [&U] [&W 1/100] (1,(2,(((((3,(4,5)),(((((((6,7),24),29),25),(((21,22),(23,27)),37)),26),(((8,9),30),(33,34)))),((16,((18,20),19)),((17,32),((31,36),35)))),((((10,11),(12,13)),(14,15)),38)),28)));
tree B_8.87 = [&U] [&W 1/100] (1,(2,(((((3,(4,5)),(((((((6,7),24),29),25),(((21,22),(23,27)),37)),26),(((8,9),30),(33,34)))),((16,((18,20),19)),((17,32),(31,(35,36))))),((((10,11),(12,13)),(14,15)),38)),28)));
tree B_8.88 = [&U] [&W 1/100] (1,(2,(((((3,(4,5)),(((((((6,7),24),29),25),(((21,22),(23,27)),37)),26),(((8,9),30),(33,34)))),((16,((18,20),19)),((17,32),((31,35),36)))),((((10,11),(12,13)),(14,15)),38)),28)));
tree B_8.89 = [&U] [&W 1/100] (1,(2,(((((3,(4,5)),(((((((6,7),24),29),25),(((21,22),(23,27)),37)),26),(((8,9),30),((33,35),34),38))),((16,((18,20),19)),((17,32),(31,36)))),(((10,11),(12,13)),(14,15))),28)));
tree B_8.90 = [&U] [&W 1/100] (1,(2,(((((3,(4,5)),(((((((6,7),24),29),25),(((21,22),(23,27)),37)),26),((((8,9),30),38),((33,35),34)))),((16,((18,20),19)),((17,32),(31,36)))),(((10,11),(12,13)),(14,15))),28)));
tree B_8.91 = [&U] [&W 1/100] (1,(2,(((((3,(4,5)),((((((6,7),24),((21,22),(23,27))),(25,(29,37))),26),(((8,9),30),((33,35),34)))),((16,((18,20),19)),((17,32),(31,36)))),((((10,11),(12,13)),(14,15)),38)),28)));
tree B_8.92 = [&U] [&W 1/100] (1,(2,(((((3,(4,5)),((((((6,7),24),((21,22),(23,27))),((25,37),29)),26),(((8,9),30),((33,35),34)))),((16,((18,20),19)),((17,32),(31,36)))),((((10,11),(12,13)),(14,15)),38)),28)));
tree B_8.93 = [&U] [&W 1/100] (1,(2,(((((3,(4,5)),(((((((6,7),24),(((21,22),23),27)),37),(25,29)),26),(((8,9),30),((33,35),34)))),((16,((18,20),19)),((17,32),(31,36)))),((((10,11),(12,13)),(14,15)),38)),28)));
tree B_8.94 = [&U] [&W 1/100] (1,(2,(((((3,(4,5)),(((((((6,7),24),(((21,22),27),23)),37),(25,29)),26),(((8,9),30),((33,35),34)))),((16,((18,20),19)),((17,32),(31,36)))),((((10,11),(12,13)),(14,15)),38)),28)));
tree B_8.95 = [&U] [&W 1/100] (1,(2,(((((3,(4,5)),(((((((6,7),24),27),(((21,22),23),37)),(25,29)),26),(((8,9),30),((33,35),34)))),((16,((18,20),19)),((17,32),(31,36)))),((((10,11),(12,13)),(14,15)),38)),28)));
tree B_8.96 = [&U] [&W 1/100] (1,(2,(((((3,(4,5)),((((((6,7),24),(((21,22),(23,27)),37)),(25,29)),26),(((8,9),30),(33,(34,35))))),((16,((18,20),19)),((17,32),(31,36)))),((((10,11),(12,13)),(14,15)),38)),28)));
tree B_8.97 = [&U] [&W 1/100] (1,(2,(((((3,(4,5)),((((((6,7),24),(((21,22),(23,27)),37)),(25,29)),26),((((8,9),30),((33,35),34)),38))),((16,((18,20),19)),((17,32),(31,36)))),(((10,11),(12,13)),(14,15))),28)));
tree B_8.98 = [&U] [&W 1/100] (1,(2,(((((3,(4,5)),((((((6,7),24),(((21,22),(23,27)),37)),(25,29)),26),(((8,9),30),(33,34)))),((16,((18,20),19)),((17,32),((31,36),35)))),((((10,11),(12,13)),(14,15)),38)),28)));
tree B_8.99 = [&U] [&W 1/100] (1,(2,(((((3,(4,5)),((((((6,7),24),(((21,22),(23,27)),37)),(25,29)),26),(((8,9),30),(33,34)))),((16,((18,20),19)),((17,32),(31,(35,36))))),((((10,11),(12,13)),(14,15)),38)),28)));
tree B_8.100 = [&U] [&W 1/100] (1,(2,(((((3,(4,5)),((((((6,7),24),(((21,22),(23,27)),37)),(25,29)),26),(((8,9),30),(33,34)))),((16,((18,20),19)),((17,32),((31,35),36)))),((((10,11),(12,13)),(14,15)),38)),28)));

[Trees found in bootstrap replicate #9 (seed=1963106933)]
tree B_9.1 = [&U] [&W 1/100] (1,(2,((((3,(4,5)),((16,((18,20),19)),(((((17,32),35),31),38),29))),(((((((6,7),24),((((21,22),23),37),((25,26),27))),36),(8,9)),((((10,11),(12,13)),(14,15)),30)),(33,34))),28)));
tree B_9.2 = [&U] [&W 1/100] (1,(2,((((3,(4,5)),((16,((18,20),19)),(((((17,32),35),31),38),29))),((((((((6,7),24),((((21,22),23),37),((25,26),27))),36),(8,9)),30),(((10,11),(12,13)),(14,15))),(33,34))),28)));
tree B_9.3 = [&U] [&W 1/100] (1,(2,((((3,(4,5)),((16,((18,20),19)),(((((17,32),35),31),38),29))),((((((((6,7),24),((((21,22),23),37),((25,26),27))),36),30),(8,9)),(((10,11),(12,13)),(14,15))),(33,34))),28)));
tree B_9.4 = [&U] [&W 1/100] (1,(2,((((3,(4,5)),((16,((18,20),19)),(((((17,32),35),31),38),29))),(((((((6,7),24),((((21,22),23),37),((25,26),27))),36),((8,9),30)),(((10,11),(12,13)),(14,15))),(33,34))),28)));
tree B_9.5 = [&U] [&W 1/100] (1,(2,((((3,(4,5)),((16,((18,20),19)),(((((17,32),35),31),38),29))),(((((((6,7),24),((((21,22),23),37),((25,26),27))),36),(8,(9,30))),(((10,11),(12,13)),(14,15))),(33,34))),28)));
tree B_9.6 = [&U] [&W 1/100] (1,(2,((((3,(4,5)),((16,((18,20),19)),(((((17,32),35),31),38),29))),(((((((6,7),24),((((21,22),23),37),((25,26),27))),36),((8,30),9)),(((10,11),(12,13)),(14,15))),(33,34))),28)));
tree B_9.7 = [&U] [&W 1/100] (1,(2,((((3,(4,5)),((16,((18,20),19)),(((((17,32),35),31),38),29))),((((((((6,7),24),((((21,22),23),37),((25,26),27))),36),(8,9)),(((10,11),(12,13)),(14,15))),30),(33,34))),28)));
tree B_9.8 = [&U] [&W 1/100] (1,(2,((((3,(4,5)),((16,((18,20),19)),(((((17,32),35),31),38),29))),((((((6,7),(((((21,22),23),37),((25,26),27)),24)),36),(8,9)),((((10,11),(12,13)),(14,15)),30)),(33,34))),28)));
tree B_9.9 = [&U] [&W 1/100] (1,(2,((((3,(4,5)),((16,((18,20),19)),(((((17,32),35),31),38),29))),((((((6,7),((((21,22),23),37),((25,26),27))),(24,36)),(8,9)),((((10,11),(12,13)),(14,15)),30)),(33,34))),28)));
tree B_9.10 = [&U] [&W 1/100] (1,(2,((((3,(4,5)),((16,((18,20),19)),(((((17,32),35),31),38),29))),(((((((6,7),((((21,22),23),37),((25,26),27))),36),24),(8,9)),((((10,11),(12,13)),(14,15)),30)),(33,34))),28)));
tree B_9.11 = [&U] [&W 1/100] (1,(2,((((3,(4,5)),((16,((18,20),19)),(((((17,32),35),31),38),29))),(((((((6,7),((((21,22),23),37),((25,26),27))),24),36),(8,9)),((((10,11),(12,13)),(14,15)),30)),(33,34))),28)));
tree B_9.12 = [&U] [&W 1/100] (1,(2,((((3,(4,5)),((16,((18,20),19)),((((17,32),(31,35)),29),38))),(((((((6,7),24),((((21,22),23),37),((25,26),27))),36),(8,9)),((((10,11),(12,13)),(14,15)),30)),(33,34))),28)));
tree B_9.13 = [&U] [&W 1/100] (1,(2,((((3,(4,5)),((16,((18,20),19)),((((17,32),35),31),38))),(((((((6,7),24),((((21,22),23),37),(((25,29),26),27))),36),(8,9)),((((10,11),(12,13)),(14,15)),30)),(33,34))),28)));
tree B_9.14 = [&U] [&W 1/100] (1,(2,((((3,(4,5)),((16,((18,20),19)),(((((17,32),35),31),38),29))),(((((((6,7),(((((21,22),23),37),((25,26),27)),24)),36),(8,9)),30),(((10,11),(12,13)),(14,15))),(33,34))),28)));
tree B_9.15 = [&U] [&W 1/100] (1,(2,((((3,(4,5)),((16,((18,20),19)),(((((17,32),35),31),38),29))),(((((((6,7),((((21,22),23),37),((25,26),27))),(24,36)),(8,9)),30),(((10,11),(12,13)),(14,15))),(33,34))),28)));
tree B_9.16 = [&U] [&W 1/100] (1,(2,((((3,(4,5)),((16,((18,20),19)),(((((17,32),35),31),38),29))),((((((((6,7),((((21,22),23),37),((25,26),27))),36),24),(8,9)),30),(((10,11),(12,13)),(14,15))),(33,34))),28)));
tree B_9.17 = [&U] [&W 1/100] (1,(2,((((3,(4,5)),((16,((18,20),19)),(((((17,32),35),31),38),29))),((((((((6,7),((((21,22),23),37),((25,26),27))),24),36),(8,9)),30),(((10,11),(12,13)),(14,15))),(33,34))),28)));
tree B_9.18 = [&U] [&W 1/100] (1,(2,((((3,(4,5)),((16,((18,20),19)),((((17,32),(31,35)),29),38))),((((((((6,7),24),((((21,22),23),37),((25,26),27))),36),(8,9)),30),(((10,11),(12,13)),(14,15))),(33,34))),28)));
tree B_9.19 = [&U] [&W 1/100] (1,(2,((((3,(4,5)),((16,((18,20),19)),((((17,32),35),31),38))),((((((((6,7),24),((((21,22),23),37),(((25,29),26),27))),36),(8,9)),30),(((10,11),(12,13)),(14,15))),(33,34))),28)));
tree B_9.20 = [&U] [&W 1/100] (1,(2,((((3,(4,5)),((16,((18,20),19)),(((((17,32),35),31),38),29))),(((((((6,7),(((((21,22),23),37),((25,26),27)),24)),36),30),(8,9)),(((10,11),(12,13)),(14,15))),(33,34))),28)));
tree B_9.21 = [&U] [&W 1/100] (1,(2,((((3,(4,5)),((16,((18,20),19)),(((((17,32),35),31),38),29))),(((((((6,7),((((21,22),23),37),((25,26),27))),(24,36)),30),(8,9)),(((10,11),(12,13)),(14,15))),(33,34))),28)));
tree B_9.22 = [&U] [&W 1/100] (1,(2,((((3,(4,5)),((16,((18,20),19)),(((((17,32),35),31),38),29))),((((((((6,7),((((21,22),23),37),((25,26),27))),36),24),30),(8,9)),(((10,11),(12,13)),(14,15))),(33,34))),28)));
tree B_9.23 = [&U] [&W 1/100] (1,(2,((((3,(4,5)),((16,((18,20),19)),(((((17,32),35),31),38),29))),((((((((6,7),((((21,22),23),37),((25,26),27))),24),36),30),(8,9)),(((10,11),(12,13)),(14,15))),(33,34))),28)));
tree B_9.24 = [&U] [&W 1/100] (1,(2,((((3,(4,5)),((16,((18,20),19)),((((17,32),(31,35)),29),38))),((((((((6,7),24),((((21,22),23),37),((25,26),27))),36),30),(8,9)),(((10,11),(12,13)),(14,15))),(33,34))),28)));
tree B_9.25 = [&U] [&W 1/100] (1,(2,((((3,(4,5)),((16,((18,20),19)),((((17,32),35),31),38))),((((((((6,7),24),((((21,22),23),37),(((25,29),26),27))),36),30),(8,9)),(((10,11),(12,13)),(14,15))),(33,34))),28)));
tree B_9.26 = [&U] [&W 1/100] (1,(2,((((3,(4,5)),((16,((18,20),19)),(((((17,32),35),31),38),29))),((((((6,7),(((((21,22),23),37),((25,26),27)),24)),36),((8,9),30)),(((10,11),(12,13)),(14,15))),(33,34))),28)));
tree B_9.27 = [&U] [&W 1/100] (1,(2,((((3,(4,5)),((16,((18,20),19)),(((((17,32),35),31),38),29))),((((((6,7),((((21,22),23),37),((25,26),27))),(24,36)),((8,9),30)),(((10,11),(12,13)),(14,15))),(33,34))),28)));
tree B_9.28 = [&U] [&W 1/100] (1,(2,((((3,(4,5)),((16,((18,20),19)),(((((17,32),35),31),38),29))),(((((((6,7),((((21,22),23),37),((25,26),27))),36),24),((8,9),30)),(((10,11),(12,13)),(14,15))),(33,34))),28)));
tree B_9.29 = [&U] [&W 1/100] (1,(2,((((3,(4,5)),((16,((18,20),19)),(((((17,32),35),31),38),29))),(((((((6,7),((((21,22),23),37),((25,26),27))),24),36),((8,9),30)),(((10,11),(12,13)),(14,15))),(33,34))),28)));
tree B_9.30 = [&U] [&W 1/100] (1,(2,((((3,(4,5)),((16,((18,20),19)),((((17,32),(31,35)),29),38))),(((((((6,7),24),((((21,22),23),37),((25,26),27))),36),((8,9),30)),(((10,11),(12,13)),(14,15))),(33,34))),28)));
tree B_9.31 = [&U] [&W 1/100] (1,(2,((((3,(4,5)),((16,((18,20),19)),((((17,32),35),31),38))),(((((((6,7),24),((((21,22),23),37),(((25,29),26),27))),36),((8,9),30)),(((10,11),(12,13)),(14,15))),(33,34))),28)));
tree B_9.32 = [&U] [&W 1/100] (1,(2,((((3,(4,5)),((16,((18,20),19)),(((((17,32),35),31),38),29))),((((((6,7),(((((21,22),23),37),((25,26),27)),24)),36),(8,(9,30))),(((10,11),(12,13)),(14,15))),(33,34))),28)));
tree B_9.33 = [&U] [&W 1/100] (1,(2,((((3,(4,5)),((16,((18,20),19)),(((((17,32),35),31),38),29))),((((((6,7),((((21,22),23),37),((25,26),27))),(24,36)),(8,(9,30))),(((10,11),(12,13)),(14,15))),(33,34))),28)));
tree B_9.34 = [&U] [&W 1/100] (1,(2,((((3,(4,5)),((16,((18,20),19)),(((((17,32),35),31),38),29))),(((((((6,7),((((21,22),23),37),((25,26),27))),36),24),(8,(9,30))),(((10,11),(12,13)),(14,15))),(33,34))),28)));
tree B_9.35 = [&U] [&W 1/100] (1,(2,((((3,(4,5)),((16,((18,20),19)),(((((17,32),35),31),38),29))),(((((((6,7),((((21,22),23),37),((25,26),27))),24),36),(8,(9,30))),(((10,11),(12,13)),(14,15))),(33,34))),28)));
tree B_9.36 = [&U] [&W 1/100] (1,(2,((((3,(4,5)),((16,((18,20),19)),((((17,32),(31,35)),29),38))),(((((((6,7),24),((((21,22),23),37),((25,26),27))),36),(8,(9,30))),(((10,11),(12,13)),(14,15))),(33,34))),28)));
tree B_9.37 = [&U] [&W 1/100] (1,(2,((((3,(4,5)),((16,((18,20),19)),((((17,32),35),31),38))),(((((((6,7),24),((((21,22),23),37),(((25,29),26),27))),36),(8,(9,30))),(((10,11),(12,13)),(14,15))),(33,34))),28)));
tree B_9.38 = [&U] [&W 1/100] (1,(2,((((3,(4,5)),((16,((18,20),19)),(((((17,32),35),31),38),29))),((((((6,7),(((((21,22),23),37),((25,26),27)),24)),36),((8,30),9)),(((10,11),(12,13)),(14,15))),(33,34))),28)));
tree B_9.39 = [&U] [&W 1/100] (1,(2,((((3,(4,5)),((16,((18,20),19)),(((((17,32),35),31),38),29))),((((((6,7),((((21,22),23),37),((25,26),27))),(24,36)),((8,30),9)),(((10,11),(12,13)),(14,15))),(33,34))),28)));
tree B_9.40 = [&U] [&W 1/100] (1,(2,((((3,(4,5)),((16,((18,20),19)),(((((17,32),35),31),38),29))),(((((((6,7),((((21,22),23),37),((25,26),27))),36),24),((8,30),9)),(((10,11),(12,13)),(14,15))),(33,34))),28)));
tree B_9.41 = [&U] [&W 1/100] (1,(2,((((3,(4,5)),((16,((18,20),19)),(((((17,32),35),31),38),29))),(((((((6,7),((((21,22),23),37),((25,26),27))),24),36),((8,30),9)),(((10,11),(12,13)),(14,15))),(33,34))),28)));
tree B_9.42 = [&U] [&W 1/100] (1,(2,((((3,(4,5)),((16,((18,20),19)),((((17,32),(31,35)),29),38))),(((((((6,7),24),((((21,22),23),37),((25,26),27))),36),((8,30),9)),(((10,11),(12,13)),(14,15))),(33,34))),28)));
tree B_9.43 = [&U] [&W 1/100] (1,(2,((((3,(4,5)),((16,((18,20),19)),((((17,32),35),31),38))),(((((((6,7),24),((((21,22),23),37),(((25,29),26),27))),36),((8,30),9)),(((10,11),(12,13)),(14,15))),(33,34))),28)));
tree B_9.44 = [&U] [&W 1/100] (1,(2,((((3,(4,5)),((16,((18,20),19)),(((((17,32),35),31),38),29))),(((((((6,7),(((((21,22),23),37),((25,26),27)),24)),36),(8,9)),(((10,11),(12,13)),(14,15))),30),(33,34))),28)));
tree B_9.45 = [&U] [&W 1/100] (1,(2,((((3,(4,5)),((16,((18,20),19)),(((((17,32),35),31),38),29))),(((((((6,7),((((21,22),23),37),((25,26),27))),(24,36)),(8,9)),(((10,11),(12,13)),(14,15))),30),(33,34))),28)));
tree B_9.46 = [&U] [&W 1/100] (1,(2,((((3,(4,5)),((16,((18,20),19)),(((((17,32),35),31),38),29))),((((((((6,7),((((21,22),23),37),((25,26),27))),36),24),(8,9)),(((10,11),(12,13)),(14,15))),30),(33,34))),28)));
tree B_9.47 = [&U] [&W 1/100] (1,(2,((((3,(4,5)),((16,((18,20),19)),(((((17,32),35),31),38),29))),((((((((6,7),((((21,22),23),37),((25,26),27))),24),36),(8,9)),(((10,11),(12,13)),(14,15))),30),(33,34))),28)));
tree B_9.48 = [&U] [&W 1/100] (1,(2,((((3,(4,5)),((16,((18,20),19)),((((17,32),(31,35)),29),38))),((((((((6,7),24),((((21,22),23),37),((25,26),27))),36),(8,9)),(((10,11),(12,13)),(14,15))),30),(33,34))),28)));
tree B_9.49 = [&U] [&W 1/100] (1,(2,((((3,(4,5)),((16,((18,20),19)),((((17,32),35),31),38))),((((((((6,7),24),((((21,22),23),37),(((25,29),26),27))),36),(8,9)),(((10,11),(12,13)),(14,15))),30),(33,34))),28)));
tree B_9.50 = [&U] [&W 1/100] (1,(2,((((3,(4,5)),((16,((18,20),19)),((((17,32),(31,35)),29),38))),((((((6,7),(((((21,22),23),37),((25,26),27)),24)),36),(8,9)),((((10,11),(12,13)),(14,15)),30)),(33,34))),28)));
tree B_9.51 = [&U] [&W 1/100] (1,(2,((((3,(4,5)),((16,((18,20),19)),((((17,32),35),31),38))),((((((6,7),(((((21,22),23),37),(((25,29),26),27)),24)),36),(8,9)),((((10,11),(12,13)),(14,15)),30)),(33,34))),28)));
tree B_9.52 = [&U] [&W 1/100] (1,(2,((((3,(4,5)),((16,((18,20),19)),((((17,32),(31,35)),29),38))),((((((6,7),((((21,22),23),37),((25,26),27))),(24,36)),(8,9)),((((10,11),(12,13)),(14,15)),30)),(33,34))),28)));
tree B_9.53 = [&U] [&W 1/100] (1,(2,((((3,(4,5)),((16,((18,20),19)),((((17,32),35),31),38))),((((((6,7),((((21,22),23),37),(((25,29),26),27))),(24,36)),(8,9)),((((10,11),(12,13)),(14,15)),30)),(33,34))),28)));
tree B_9.54 = [&U] [&W 1/100] (1,(2,((((3,(4,5)),((16,((18,20),19)),((((17,32),(31,35)),29),38))),(((((((6,7),((((21,22),23),37),((25,26),27))),36),24),(8,9)),((((10,11),(12,13)),(14,15)),30)),(33,34))),28)));
tree B_9.55 = [&U] [&W 1/100] (1,(2,((((3,(4,5)),((16,((18,20),19)),((((17,32),35),31),38))),(((((((6,7),((((21,22),23),37),(((25,29),26),27))),36),24),(8,9)),((((10,11),(12,13)),(14,15)),30)),(33,34))),28)));
tree B_9.56 = [&U] [&W 1/100] (1,(2,((((3,(4,5)),((16,((18,20),19)),((((17,32),(31,35)),29),38))),(((((((6,7),((((21,22),23),37),((25,26),27))),24),36),(8,9)),((((10,11),(12,13)),(14,15)),30)),(33,34))),28)));
tree B_9.57 = [&U] [&W 1/100] (1,(2,((((3,(4,5)),((16,((18,20),19)),((((17,32),35),31),38))),(((((((6,7),((((21,22),23),37),(((25,29),26),27))),24),36),(8,9)),((((10,11),(12,13)),(14,15)),30)),(33,34))),28)));
tree B_9.58 = [&U] [&W 1/100] (1,(2,((((3,(4,5)),((16,((18,20),19)),(((((17,32),35),31),38),(33,34)))),((((((6,7),24),((((21,22),23),37),(((25,29),26),27))),36),(8,9)),((((10,11),(12,13)),(14,15)),30))),28)));
tree B_9.59 = [&U] [&W 1/100] (1,(2,((((3,(4,5)),((16,((18,20),19)),((((17,32),(31,35)),29),38))),(((((((6,7),(((((21,22),23),37),((25,26),27)),24)),36),(8,9)),30),(((10,11),(12,13)),(14,15))),(33,34))),28)));
tree B_9.60 = [&U] [&W 1/100] (1,(2,((((3,(4,5)),((16,((18,20),19)),((((17,32),35),31),38))),(((((((6,7),(((((21,22),23),37),(((25,29),26),27)),24)),36),(8,9)),30),(((10,11),(12,13)),(14,15))),(33,34))),28)));
tree B_9.61 = [&U] [&W 1/100] (1,(2,((((3,(4,5)),((16,((18,20),19)),((((17,32),(31,35)),29),38))),(((((((6,7),((((21,22),23),37),((25,26),27))),(24,36)),(8,9)),30),(((10,11),(12,13)),(14,15))),(33,34))),28)));
tree B_9.62 = [&U] [&W 1/100] (1,(2,((((3,(4,5)),((16,((18,20),19)),((((17,32),35),31),38))),(((((((6,7),((((21,22),23),37),(((25,29),26),27))),(24,36)),(8,9)),30),(((10,11),(12,13)),(14,15))),(33,34))),28)));
tree B_9.63 = [&U] [&W 1/100] (1,(2,((((3,(4,5)),((16,((18,20),19)),((((17,32),(31,35)),29),38))),((((((((6,7),((((21,22),23),37),((25,26),27))),36),24),(8,9)),30),(((10,11),(12,13)),(14,15))),(33,34))),28)));
tree B_9.64 = [&U] [&W 1/100] (1,(2,((((3,(4,5)),((16,((18,20),19)),((((17,32),35),31),38))),((((((((6,7),((((21,22),23),37),(((25,29),26),27))),36),24),(8,9)),30),(((10,11),(12,13)),(14,15))),(33,34))),28)));
tree B_9.65 = [&U] [&W 1/100] (1,(2,((((3,(4,5)),((16,((18,20),19)),((((17,32),(31,35)),29),38))),((((((((6,7),((((21,22),23),37),((25,26),27))),24),36),(8,9)),30),(((10,11),(12,13)),(14,15))),(33,34))),28)));
tree B_9.66 = [&U] [&W 1/100] (1,(2,((((3,(4,5)),((16,((18,20),19)),((((17,32),35),31),38))),((((((((6,7),((((21,22),23),37),(((25,29),26),27))),24),36),(8,9)),30),(((10,11),(12,13)),(14,15))),(33,34))),28)));
tree B_9.67 = [&U] [&W 1/100] (1,(2,((((3,(4,5)),((16,((18,20),19)),(((((17,32),35),31),38),(33,34)))),(((((((6,7),24),((((21,22),23),37),(((25,29),26),27))),36),(8,9)),30),(((10,11),(12,13)),(14,15)))),28)));
tree B_9.68 = [&U] [&W 1/100] (1,(2,((((3,(4,5)),((16,((18,20),19)),((((17,32),(31,35)),29),38))),(((((((6,7),(((((21,22),23),37),((25,26),27)),24)),36),30),(8,9)),(((10,11),(12,13)),(14,15))),(33,34))),28)));
tree B_9.69 = [&U] [&W 1/100] (1,(2,((((3,(4,5)),((16,((18,20),19)),((((17,32),35),31),38))),(((((((6,7),(((((21,22),23),37),(((25,29),26),27)),24)),36),30),(8,9)),(((10,11),(12,13)),(14,15))),(33,34))),28)));
tree B_9.70 = [&U] [&W 1/100] (1,(2,((((3,(4,5)),((16,((18,20),19)),((((17,32),(31,35)),29),38))),(((((((6,7),((((21,22),23),37),((25,26),27))),(24,36)),30),(8,9)),(((10,11),(12,13)),(14,15))),(33,34))),28)));
tree B_9.71 = [&U] [&W 1/100] (1,(2,((((3,(4,5)),((16,((18,20),19)),((((17,32),35),31),38))),(((((((6,7),((((21,22),23),37),(((25,29),26),27))),(24,36)),30),(8,9)),(((10,11),(12,13)),(14,15))),(33,34))),28)));
tree B_9.72 = [&U] [&W 1/100] (1,(2,((((3,(4,5)),((16,((18,20),19)),((((17,32),(31,35)),29),38))),((((((((6,7),((((21,22),23),37),((25,26),27))),36),24),30),(8,9)),(((10,11),(12,13)),(14,15))),(33,34))),28)));
tree B_9.73 = [&U] [&W 1/100] (1,(2,((((3,(4,5)),((16,((18,20),19)),((((17,32),35),31),38))),((((((((6,7),((((21,22),23),37),(((25,29),26),27))),36),24),30),(8,9)),(((10,11),(12,13)),(14,15))),(33,34))),28)));
tree B_9.74 = [&U] [&W 1/100] (1,(2,((((3,(4,5)),((16,((18,20),19)),((((17,32),(31,35)),29),38))),((((((((6,7),((((21,22),23),37),((25,26),27))),24),36),30),(8,9)),(((10,11),(12,13)),(14,15))),(33,34))),28)));
tree B_9.75 = [&U] [&W 1/100] (1,(2,((((3,(4,5)),((16,((18,20),19)),((((17,32),35),31),38))),((((((((6,7),((((21,22),23),37),(((25,29),26),27))),24),36),30),(8,9)),(((10,11),(12,13)),(14,15))),(33,34))),28)));
tree B_9.76 = [&U] [&W 1/100] (1,(2,((((3,(4,5)),((16,((18,20),19)),(((((17,32),35),31),38),(33,34)))),(((((((6,7),24),((((21,22),23),37),(((25,29),26),27))),36),30),(8,9)),(((10,11),(12,13)),(14,15)))),28)));
tree B_9.77 = [&U] [&W 1/100] (1,(2,((((3,(4,5)),((16,((18,20),19)),((((17,32),(31,35)),29),38))),((((((6,7),(((((21,22),23),37),((25,26),27)),24)),36),((8,9),30)),(((10,11),(12,13)),(14,15))),(33,34))),28)));
tree B_9.78 = [&U] [&W 1/100] (1,(2,((((3,(4,5)),((16,((18,20),19)),((((17,32),35),31),38))),((((((6,7),(((((21,22),23),37),(((25,29),26),27)),24)),36),((8,9),30)),(((10,11),(12,13)),(14,15))),(33,34))),28)));
tree B_9.79 = [&U] [&W 1/100] (1,(2,((((3,(4,5)),((16,((18,20),19)),((((17,32),(31,35)),29),38))),((((((6,7),((((21,22),23),37),((25,26),27))),(24,36)),((8,9),30)),(((10,11),(12,13)),(14,15))),(33,34))),28)));
tree B_9.80 = [&U] [&W 1/100] (1,(2,((((3,(4,5)),((16,((18,20),19)),((((17,32),35),31),38))),((((((6,7),((((21,22),23),37),(((25,29),26),27))),(24,36)),((8,9),30)),(((10,11),(12,13)),(14,15))),(33,34))),28)));
tree B_9.81 = [&U] [&W 1/100] (1,(2,((((3,(4,5)),((16,((18,20),19)),((((17,32),(31,35)),29),38))),(((((((6,7),((((21,22),23),37),((25,26),27))),36),24),((8,9),30)),(((10,11),(12,13)),(14,15))),(33,34))),28)));
tree B_9.82 = [&U] [&W 1/100] (1,(2,((((3,(4,5)),((16,((18,20),19)),((((17,32),35),31),38))),(((((((6,7),((((21,22),23),37),(((25,29),26),27))),36),24),((8,9),30)),(((10,11),(12,13)),(14,15))),(33,34))),28)));
tree B_9.83 = [&U] [&W 1/100] (1,(2,((((3,(4,5)),((16,((18,20),19)),((((17,32),(31,35)),29),38))),(((((((6,7),((((21,22),23),37),((25,26),27))),24),36),((8,9),30)),(((10,11),(12,13)),(14,15))),(33,34))),28)));
tree B_9.84 = [&U] [&W 1/100] (1,(2,((((3,(4,5)),((16,((18,20),19)),((((17,32),35),31),38))),(((((((6,7),((((21,22),23),37),(((25,29),26),27))),24),36),((8,9),30)),(((10,11),(12,13)),(14,15))),(33,34))),28)));
tree B_9.85 = [&U] [&W 1/100] (1,(2,((((3,(4,5)),((16,((18,20),19)),(((((17,32),35),31),38),(33,34)))),((((((6,7),24),((((21,22),23),37),(((25,29),26),27))),36),((8,9),30)),(((10,11),(12,13)),(14,15)))),28)));
tree B_9.86 = [&U] [&W 1/100] (1,(2,((((3,(4,5)),((16,((18,20),19)),((((17,32),(31,35)),29),38))),((((((6,7),(((((21,22),23),37),((25,26),27)),24)),36),(8,(9,30))),(((10,11),(12,13)),(14,15))),(33,34))),28)));
tree B_9.87 = [&U] [&W 1/100] (1,(2,((((3,(4,5)),((16,((18,20),19)),((((17,32),35),31),38))),((((((6,7),(((((21,22),23),37),(((25,29),26),27)),24)),36),(8,(9,30))),(((10,11),(12,13)),(14,15))),(33,34))),28)));
tree B_9.88 = [&U] [&W 1/100] (1,(2,((((3,(4,5)),((16,((18,20),19)),((((17,32),(31,35)),29),38))),((((((6,7),((((21,22),23),37),((25,26),27))),(24,36)),(8,(9,30))),(((10,11),(12,13)),(14,15))),(33,34))),28)));
tree B_9.89 = [&U] [&W 1/100] (1,(2,((((3,(4,5)),((16,((18,20),19)),((((17,32),35),31),38))),((((((6,7),((((21,22),23),37),(((25,29),26),27))),(24,36)),(8,(9,30))),(((10,11),(12,13)),(14,15))),(33,34))),28)));
tree B_9.90 = [&U] [&W 1/100] (1,(2,((((3,(4,5)),((16,((18,20),19)),((((17,32),(31,35)),29),38))),(((((((6,7),((((21,22),23),37),((25,26),27))),36),24),(8,(9,30))),(((10,11),(12,13)),(14,15))),(33,34))),28)));
tree B_9.91 = [&U] [&W 1/100] (1,(2,((((3,(4,5)),((16,((18,20),19)),((((17,32),35),31),38))),(((((((6,7),((((21,22),23),37),(((25,29),26),27))),36),24),(8,(9,30))),(((10,11),(12,13)),(14,15))),(33,34))),28)));
tree B_9.92 = [&U] [&W 1/100] (1,(2,((((3,(4,5)),((16,((18,20),19)),((((17,32),(31,35)),29),38))),(((((((6,7),((((21,22),23),37),((25,26),27))),24),36),(8,(9,30))),(((10,11),(12,13)),(14,15))),(33,34))),28)));
tree B_9.93 = [&U] [&W 1/100] (1,(2,((((3,(4,5)),((16,((18,20),19)),((((17,32),35),31),38))),(((((((6,7),((((21,22),23),37),(((25,29),26),27))),24),36),(8,(9,30))),(((10,11),(12,13)),(14,15))),(33,34))),28)));
tree B_9.94 = [&U] [&W 1/100] (1,(2,((((3,(4,5)),((16,((18,20),19)),(((((17,32),35),31),38),(33,34)))),((((((6,7),24),((((21,22),23),37),(((25,29),26),27))),36),(8,(9,30))),(((10,11),(12,13)),(14,15)))),28)));
tree B_9.95 = [&U] [&W 1/100] (1,(2,((((3,(4,5)),((16,((18,20),19)),((((17,32),(31,35)),29),38))),((((((6,7),(((((21,22),23),37),((25,26),27)),24)),36),((8,30),9)),(((10,11),(12,13)),(14,15))),(33,34))),28)));
tree B_9.96 = [&U] [&W 1/100] (1,(2,((((3,(4,5)),((16,((18,20),19)),((((17,32),35),31),38))),((((((6,7),(((((21,22),23),37),(((25,29),26),27)),24)),36),((8,30),9)),(((10,11),(12,13)),(14,15))),(33,34))),28)));
tree B_9.97 = [&U] [&W 1/100] (1,(2,((((3,(4,5)),((16,((18,20),19)),((((17,32),(31,35)),29),38))),((((((6,7),((((21,22),23),37),((25,26),27))),(24,36)),((8,30),9)),(((10,11),(12,13)),(14,15))),(33,34))),28)));
tree B_9.98 = [&U] [&W 1/100] (1,(2,((((3,(4,5)),((16,((18,20),19)),((((17,32),35),31),38))),((((((6,7),((((21,22),23),37),(((25,29),26),27))),(24,36)),((8,30),9)),(((10,11),(12,13)),(14,15))),(33,34))),28)));
tree B_9.99 = [&U] [&W 1/100] (1,(2,((((3,(4,5)),((16,((18,20),19)),((((17,32),(31,35)),29),38))),(((((((6,7),((((21,22),23),37),((25,26),27))),36),24),((8,30),9)),(((10,11),(12,13)),(14,15))),(33,34))),28)));
tree B_9.100 = [&U] [&W 1/100] (1,(2,((((3,(4,5)),((16,((18,20),19)),((((17,32),35),31),38))),(((((((6,7),((((21,22),23),37),(((25,29),26),27))),36),24),((8,30),9)),(((10,11),(12,13)),(14,15))),(33,34))),28)));

[Trees found in bootstrap replicate #10 (seed=935410514)]
tree B_10.1 = [&U] [&W 1/100] (1,(2,(((((3,(4,5)),((16,((18,20),19)),((17,35),((((21,(22,32)),(23,27)),37),26)))),38),((((((((6,7),36),24),(25,34)),(29,30)),33),(8,9)),((((10,11),(12,13)),(14,15)),31))),28)));
tree B_10.2 = [&U] [&W 1/100] (1,(2,(((((3,(4,5)),((16,((18,20),19)),((17,35),((((21,(22,32)),(23,27)),37),26)))),38),((((((((6,7),36),24),(25,34)),33),(29,30)),(8,9)),((((10,11),(12,13)),(14,15)),31))),28)));
tree B_10.3 = [&U] [&W 1/100] (1,(2,(((((3,(4,5)),((16,((18,20),19)),((17,35),((((21,(22,32)),(23,27)),37),26)))),38),((((((((((6,7),36),24),34),25),29),30),33),(8,9)),((((10,11),(12,13)),(14,15)),31))),28)));
tree B_10.4 = [&U] [&W 1/100] (1,(2,(((((3,(4,5)),((16,((18,20),19)),((17,35),((((21,(22,32)),(23,27)),37),26)))),38),((((((((((6,7),36),24),34),25),30),29),33),(8,9)),((((10,11),(12,13)),(14,15)),31))),28)));
tree B_10.5 = [&U] [&W 1/100] (1,(2,(((((3,(4,5)),((16,((18,20),19)),((17,35),((((21,(22,32)),(23,27)),37),26)))),38),((((((((((6,7),36),24),25),34),29),30),33),(8,9)),((((10,11),(12,13)),(14,15)),31))),28)));
tree B_10.6 = [&U] [&W 1/100] (1,(2,(((((3,(4,5)),((16,((18,20),19)),((17,35),((((21,(22,32)),(23,27)),37),26)))),38),((((((((((6,7),36),24),25),34),30),29),33),(8,9)),((((10,11),(12,13)),(14,15)),31))),28)));
tree B_10.7 = [&U] [&W 1/100] (1,(2,(((((3,(4,5)),((16,((18,20),19)),((17,35),((((21,(22,32)),(23,27)),37),26)))),38),(((((((6,7),36),(24,(25,34))),33),(29,30)),(8,9)),((((10,11),(12,13)),(14,15)),31))),28)));
tree B_10.8 = [&U] [&W 1/100] (1,(2,(((((3,(4,5)),((16,((18,20),19)),((17,35),((((21,(22,32)),(23,27)),37),26)))),38),((((((6,7),36),(24,(25,34))),(29,30),33),(8,9)),((((10,11),(12,13)),(14,15)),31))),28)));
tree B_10.9 = [&U] [&W 1/100] (1,(2,(((((3,(4,5)),((16,((18,20),19)),((17,35),((((21,(22,32)),(23,27)),37),26)))),38),((((((((6,7),36),24,(25,34)),29),30),33),(8,9)),((((10,11),(12,13)),(14,15)),31))),28)));
tree B_10.10 = [&U] [&W 1/100] (1,(2,(((((3,(4,5)),((16,((18,20),19)),((17,35),((((21,(22,32)),(23,27)),37),26)))),38),((((((((6,7),36),24,(25,34)),30),29),33),(8,9)),((((10,11),(12,13)),(14,15)),31))),28)));
tree B_10.11 = [&U] [&W 1/100] (1,(2,(((((3,(4,5)),((16,((18,20),19)),((17,35),((((21,(22,32)),(23,27)),37),26)))),38),((((((((6,7),36),(25,34)),24),33),(29,30)),(8,9)),((((10,11),(12,13)),(14,15)),31))),28)));
tree B_10.12 = [&U] [&W 1/100] (1,(2,(((((3,(4,5)),((16,((18,20),19)),((17,35),((((21,(22,32)),(23,27)),37),26)))),38),(((((((6,7),36),(25,34)),24),(29,30),33),(8,9)),((((10,11),(12,13)),(14,15)),31))),28)));
tree B_10.13 = [&U] [&W 1/100] (1,(2,(((((3,(4,5)),((16,((18,20),19)),((17,35),((((21,(22,32)),(23,27)),37),26)))),38),(((((((((6,7),36),(25,34)),24),29),30),33),(8,9)),((((10,11),(12,13)),(14,15)),31))),28)));
tree B_10.14 = [&U] [&W 1/100] (1,(2,(((((3,(4,5)),((16,((18,20),19)),((17,35),((((21,(22,32)),(23,27)),37),26)))),38),(((((((((6,7),36),(25,34)),24),30),29),33),(8,9)),((((10,11),(12,13)),(14,15)),31))),28)));
tree B_10.15 = [&U] [&W 1/100] (1,(2,(((((3,(4,5)),((16,((18,20),19)),((17,35),((((21,(22,32)),(23,27)),37),26)))),38),(((((((((6,7),36),24),25),34),29,30),33),(8,9)),((((10,11),(12,13)),(14,15)),31))),28)));
tree B_10.16 = [&U] [&W 1/100] (1,(2,(((((3,(4,5)),((16,((18,20),19)),((17,35),((((21,(22,32)),(23,27)),37),26)))),38),(((((((((6,7),36),25),24),34),29,30),33),(8,9)),((((10,11),(12,13)),(14,15)),31))),28)));
tree B_10.17 = [&U] [&W 1/100] (1,(2,(((((3,(4,5)),((16,((18,20),19)),((17,35),((((21,(22,32)),(23,27)),37),26)))),38),((((((((6,7),36),24,25),34),29,30),33),(8,9)),((((10,11),(12,13)),(14,15)),31))),28)));
tree B_10.18 = [&U] [&W 1/100] (1,(2,(((((3,(4,5)),((16,((18,20),19)),((17,35),((((21,(22,32)),(23,27)),37),26)))),38),(((((((((6,7),25),36),24),34),29,30),33),(8,9)),((((10,11),(12,13)),(14,15)),31))),28)));
tree B_10.19 = [&U] [&W 1/100] (1,(2,(((((3,(4,5)),((16,((18,20),19)),((17,35),((((21,(22,32)),(23,27)),37),26)))),38),((((((((6,7),(25,36)),24),34),29,30),33),(8,9)),((((10,11),(12,13)),(14,15)),31))),28)));
tree B_10.20 = [&U] [&W 1/100] (1,(2,(((((3,(4,5)),((16,((18,20),19)),((17,35),((((21,(22,32)),(23,27)),37),26)))),38),((((((((6,(7,25)),36),24),34),29,30),33),(8,9)),((((10,11),(12,13)),(14,15)),31))),28)));
tree B_10.21 = [&U] [&W 1/100] (1,(2,(((((3,(4,5)),((16,((18,20),19)),((17,35),((((21,(22,32)),(23,27)),37),26)))),38),(((((((((6,25),7),36),24),34),29,30),33),(8,9)),((((10,11),(12,13)),(14,15)),31))),28)));
tree B_10.22 = [&U] [&W 1/100] (1,(2,(((((3,(4,5)),((16,((18,20),19)),((17,35),((((21,(22,32)),(23,27)),37),26)))),38),(((((((((6,7),36),24),34),25),29,30),33),(8,9)),((((10,11),(12,13)),(14,15)),31))),28)));
tree B_10.23 = [&U] [&W 1/100] (1,(2,(((((3,(4,5)),((16,((18,20),19)),((17,35),((((21,(22,32)),(23,27)),37),26)))),38),(((((((((6,7),36),34),24),25),29,30),33),(8,9)),((((10,11),(12,13)),(14,15)),31))),28)));
tree B_10.24 = [&U] [&W 1/100] (1,(2,(((((3,(4,5)),((16,((18,20),19)),((17,35),((((21,(22,32)),(23,27)),37),26)))),38),((((((((6,7),36),(24,34)),25),29,30),33),(8,9)),((((10,11),(12,13)),(14,15)),31))),28)));
tree B_10.25 = [&U] [&W 1/100] (1,(2,(((((3,(4,5)),((16,((18,20),19)),((17,35),((((21,(22,32)),(23,27)),37),26)))),38),(((((((6,7),36),24),(25,34)),(29,30),33),(8,9)),((((10,11),(12,13)),(14,15)),31))),28)));
tree B_10.26 = [&U] [&W 1/100] (1,(2,(((((3,(4,5)),((16,((18,20),19)),((17,35),((((21,(22,32)),(23,27)),37),26)))),38),((((((((6,7),36),(25,34)),24),(29,30)),33),(8,9)),((((10,11),(12,13)),(14,15)),31))),28)));
tree B_10.27 = [&U] [&W 1/100] (1,(2,(((((3,(4,5)),((16,((18,20),19)),((17,35),((((21,(22,32)),(23,27)),37),26)))),38),(((((((((6,7),36),25),34),24),29,30),33),(8,9)),((((10,11),(12,13)),(14,15)),31))),28)));
tree B_10.28 = [&U] [&W 1/100] (1,(2,(((((3,(4,5)),((16,((18,20),19)),((17,35),((((21,(22,32)),(23,27)),37),26)))),38),(((((((((6,7),36),34),25),24),29,30),33),(8,9)),((((10,11),(12,13)),(14,15)),31))),28)));
tree B_10.29 = [&U] [&W 1/100] (1,(2,(((((3,(4,5)),((16,((18,20),19)),((17,35),((((21,(22,32)),(23,27)),37),26)))),38),(((((((6,7),36),(24,(25,34))),(29,30)),33),(8,9)),((((10,11),(12,13)),(14,15)),31))),28)));
tree B_10.30 = [&U] [&W 1/100] (1,(2,(((((3,(4,5)),((16,((18,20),19)),((17,35),((((21,(22,32)),(23,27)),37),26)))),38),(((((((6,7),36),(25,34)),(24,(29,30))),33),(8,9)),((((10,11),(12,13)),(14,15)),31))),28)));
tree B_10.31 = [&U] [&W 1/100] (1,(2,(((((3,(4,5)),((16,((18,20),19)),((17,35),((((21,(22,32)),(23,27)),37),26)))),38),((((((((6,7),36),(25,34)),(29,30)),24),33),(8,9)),((((10,11),(12,13)),(14,15)),31))),28)));
tree B_10.32 = [&U] [&W 1/100] (1,(2,(((((3,(4,5)),((16,((18,20),19)),((17,35),((((21,(22,32)),(23,27)),37),26)))),38),(((((((6,7),36),(24,25,34)),(29,30)),33),(8,9)),((((10,11),(12,13)),(14,15)),31))),28)));
tree B_10.33 = [&U] [&W 1/100] (1,(2,(((((3,(4,5)),((16,((18,20),19)),((17,35),((((21,(22,32)),(23,27)),37),26)))),38),(((((((6,7),36),((24,34),25)),(29,30)),33),(8,9)),((((10,11),(12,13)),(14,15)),31))),28)));
tree B_10.34 = [&U] [&W 1/100] (1,(2,(((((3,(4,5)),((16,((18,20),19)),((17,35),((((21,(22,32)),(23,27)),37),26)))),38),(((((((6,7),36),(25,34)),(29,30)),(24,33)),(8,9)),((((10,11),(12,13)),(14,15)),31))),28)));
tree B_10.35 = [&U] [&W 1/100] (1,(2,(((((3,(4,5)),((16,((18,20),19)),((17,35),((((21,(22,32)),(23,27)),37),26)))),38),((((((((6,7),36),(25,34)),(29,30)),33),24),(8,9)),((((10,11),(12,13)),(14,15)),31))),28)));
tree B_10.36 = [&U] [&W 1/100] (1,(2,(((((3,(4,5)),((16,((18,20),19)),((17,35),((((21,(22,32)),(23,27)),37),26)))),38),(((((((6,7),36),(25,34)),(24,29,30)),33),(8,9)),((((10,11),(12,13)),(14,15)),31))),28)));
tree B_10.37 = [&U] [&W 1/100] (1,(2,(((((3,(4,5)),((16,((18,20),19)),((17,35),((((21,(22,32)),(23,27)),37),26)))),38),(((((((6,7),36),(25,34)),((24,30),29)),33),(8,9)),((((10,11),(12,13)),(14,15)),31))),28)));
tree B_10.38 = [&U] [&W 1/100] (1,(2,(((((3,(4,5)),((16,((18,20),19)),((17,35),((((21,(22,32)),(23,27)),37),26)))),38),(((((((((6,7),36),24),(25,34)),29),30),33),(8,9)),((((10,11),(12,13)),(14,15)),31))),28)));
tree B_10.39 = [&U] [&W 1/100] (1,(2,(((((3,(4,5)),((16,((18,20),19)),((17,35),((((21,(22,32)),(23,27)),37),26)))),38),(((((((((6,7),36),24),(25,34)),30),29),33),(8,9)),((((10,11),(12,13)),(14,15)),31))),28)));
tree B_10.40 = [&U] [&W 1/100] (1,((2,((((3,(4,5)),((16,((18,20),19)),((17,35),((((21,(22,32)),(23,27)),37),26)))),38),((((((((6,7),36),24),(25,34)),(29,30)),33),(8,9)),((((10,11),(12,13)),(14,15)),31)))),28));
tree B_10.41 = [&U] [&W 1/100] (1,((2,((((3,(4,5)),((16,((18,20),19)),((17,35),((((21,(22,32)),(23,27)),37),26)))),((((((((6,7),36),24),(25,34)),(29,30)),33),(8,9)),((((10,11),(12,13)),(14,15)),31))),38)),28));
tree B_10.42 = [&U] [&W 1/100] (1,((2,28),((((3,(4,5)),((16,((18,20),19)),((17,35),((((21,(22,32)),(23,27)),37),26)))),((((((((6,7),36),24),(25,34)),(29,30)),33),(8,9)),((((10,11),(12,13)),(14,15)),31))),38)));
tree B_10.43 = [&U] [&W 1/100] (1,((2,(((3,(4,5)),((16,((18,20),19)),((17,35),((((21,(22,32)),(23,27)),37),26)))),(((((((((6,7),36),24),(25,34)),(29,30)),33),(8,9)),((((10,11),(12,13)),(14,15)),31)),38))),28));
tree B_10.44 = [&U] [&W 1/100] (1,((2,28),(((3,(4,5)),((16,((18,20),19)),((17,35),((((21,(22,32)),(23,27)),37),26)))),(((((((((6,7),36),24),(25,34)),(29,30)),33),(8,9)),((((10,11),(12,13)),(14,15)),31)),38))));
tree B_10.45 = [&U] [&W 1/100] (1,(2,(((((3,(4,5)),((16,((18,20),19)),((17,35),((((21,(22,32)),(23,27)),37),26)))),38),((((((((6,7),36),24),(25,34)),(29,30)),33),(8,9)),(((10,11),((12,13),31)),(14,15)))),28)));
tree B_10.46 = [&U] [&W 1/100] (1,(2,(((((3,(4,5)),((16,((18,20),19)),((17,35),((((21,(22,32)),(23,27)),37),26)))),38),((((((((6,7),36),24),(25,34)),(29,30)),33),(8,9)),((((10,11),31),(12,13)),(14,15)))),28)));
tree B_10.47 = [&U] [&W 1/100] (1,(2,(((((3,(4,5)),((16,((18,20),19)),((17,35),((((21,(22,32)),(23,27)),37),26)))),38),((((((((6,7),36),24),(25,34)),(29,30)),(31,33)),(8,9)),(((10,11),(12,13)),(14,15)))),28)));
tree B_10.48 = [&U] [&W 1/100] (1,(2,(((((3,(4,5)),((16,((18,20),19)),((17,35),((((21,(22,32)),(23,27)),37),26)))),38),((((((((6,7),36),24),(25,34)),(29,30)),33),(8,9)),(((10,11),(12,(13,31))),(14,15)))),28)));
tree B_10.49 = [&U] [&W 1/100] (1,(2,(((((3,(4,5)),((16,((18,20),19)),((17,35),((((21,(22,32)),(23,27)),37),26)))),38),((((((((6,7),36),24),(25,34)),(29,30)),33),(8,9)),(((10,11),((12,31),13)),(14,15)))),28)));
tree B_10.50 = [&U] [&W 1/100] (1,(2,(((((3,(4,5)),((16,((18,20),19)),((17,35),((((21,(22,32)),(23,27)),37),26)))),38),((((((((6,7),36),24),(25,34)),(29,30)),33),(8,9)),(((10,(11,31)),(12,13)),(14,15)))),28)));
tree B_10.51 = [&U] [&W 1/100] (1,(2,(((((3,(4,5)),((16,((18,20),19)),((17,35),((((21,(22,32)),(23,27)),37),26)))),38),((((((((6,7),36),24),(25,34)),(29,30)),33),(8,9)),((((10,31),11),(12,13)),(14,15)))),28)));
tree B_10.52 = [&U] [&W 1/100] (1,((2,28),((((3,(4,5)),((16,((18,20),19)),((17,35),((((21,(22,32)),(23,27)),37),26)))),38),((((((((6,7),36),24),(25,34)),(29,30)),33),(8,9)),((((10,11),(12,13)),(14,15)),31)))));
tree B_10.53 = [&U] [&W 1/100] (1,(2,((((3,(4,5)),((16,((18,20),19)),((17,35),((((21,(22,32)),(23,27)),37),26)))),(((((((((6,7),36),24),(25,34)),(29,30)),33),(8,9)),((((10,11),(12,13)),(14,15)),31)),38)),28)));
tree B_10.54 = [&U] [&W 1/100] (1,(2,((((3,(4,5)),((16,((18,20),19)),((17,35),((((21,(22,32)),(23,27)),37),26)))),((((((((6,7),36),24),(25,34)),(29,30)),33),(8,9)),(((((10,11),(12,13)),(14,15)),31),38))),28)));
tree B_10.55 = [&U] [&W 1/100] (1,(2,((((3,(4,5)),((16,((18,20),19)),((17,35),((((21,(22,32)),(23,27)),37),26)))),(((((((((6,7),36),24),(25,34)),(29,30)),33),(8,9)),38),((((10,11),(12,13)),(14,15)),31))),28)));
tree B_10.56 = [&U] [&W 1/100] (1,(2,((((3,(4,5)),(((16,((18,20),19)),38),((17,35),((((21,(22,32)),(23,27)),37),26)))),((((((((6,7),36),24),(25,34)),(29,30)),33),(8,9)),((((10,11),(12,13)),(14,15)),31))),28)));
tree B_10.57 = [&U] [&W 1/100] (1,(2,((((3,(4,5)),((16,((18,20),19)),(((17,35),((((21,(22,32)),(23,27)),37),26)),38))),((((((((6,7),36),24),(25,34)),(29,30)),33),(8,9)),((((10,11),(12,13)),(14,15)),31))),28)));
tree B_10.58 = [&U] [&W 1/100] (1,(2,((((3,(4,5)),((16,((18,20),19)),((17,35),((((21,(22,32)),(23,27)),37),26)))),((((((((6,7),36),24),(25,34)),(29,30)),33),((8,9),38)),((((10,11),(12,13)),(14,15)),31))),28)));
tree B_10.59 = [&U] [&W 1/100] (1,(2,((((3,(4,5)),((16,((18,20),19)),((17,35),((((21,(22,32)),(23,27)),37),26)))),(((((((((6,7),36),24),(25,34)),(29,30)),33),38),(8,9)),((((10,11),(12,13)),(14,15)),31))),28)));
tree B_10.60 = [&U] [&W 1/100] (1,(2,((((3,(4,5)),((16,((18,20),19)),((17,35),(((((21,(22,32)),(23,27)),37),26),38)))),((((((((6,7),36),24),(25,34)),(29,30)),33),(8,9)),((((10,11),(12,13)),(14,15)),31))),28)));
tree B_10.61 = [&U] [&W 1/100] (1,(2,((((3,(4,5)),((16,((18,20),19)),(((17,35),38),((((21,(22,32)),(23,27)),37),26)))),((((((((6,7),36),24),(25,34)),(29,30)),33),(8,9)),((((10,11),(12,13)),(14,15)),31))),28)));
tree B_10.62 = [&U] [&W 1/100] (1,(2,(((((3,(4,5)),((16,((18,20),19)),((17,35),((((21,(22,32)),(23,27)),37),26)))),((((((((6,7),36),24),(25,34)),(29,30)),33),(8,9)),((((10,11),(12,13)),(14,15)),31))),38),28)));
tree B_10.63 = [&U] [&W 1/100] (1,(2,(((((3,(4,5)),((16,((18,20),19)),((17,35),((((21,(22,32)),(23,27)),37),26)))),38),((((((((6,7),36),24),(25,34)),(29,30)),33),(8,9)),(((10,11),(12,13)),((14,15),31)))),28)));
tree B_10.64 = [&U] [&W 1/100] (1,(2,(((((3,(4,5)),((16,((18,20),19)),((17,35),((((21,(22,32)),(23,27)),37),26)))),38),((((((((6,7),36),24),(25,34)),(29,30)),33),(8,9)),((((10,11),(12,13)),31),(14,15)))),28)));
tree B_10.65 = [&U] [&W 1/100] (1,(2,((((3,(4,5)),(((16,((18,20),19)),((17,35),((((21,(22,32)),(23,27)),37),26))),38)),((((((((6,7),36),24),(25,34)),(29,30)),33),(8,9)),((((10,11),(12,13)),(14,15)),31))),28)));
tree B_10.66 = [&U] [&W 1/100] (1,(2,(((((3,(4,5)),38),((16,((18,20),19)),((17,35),((((21,(22,32)),(23,27)),37),26)))),((((((((6,7),36),24),(25,34)),(29,30)),33),(8,9)),((((10,11),(12,13)),(14,15)),31))),28)));
tree B_10.67 = [&U] [&W 1/100] (1,(2,(((((3,(4,5)),((16,((18,20),19)),((17,35),((((21,(22,32)),(23,27)),26),37)))),38),((((((((6,7),36),24),(25,34)),(29,30)),33),(8,9)),((((10,11),(12,13)),(14,15)),31))),28)));
tree B_10.68 = [&U] [&W 1/100] (1,(2,(((((3,(4,5)),((16,((18,20),19)),((17,35),(((21,(22,32)),(23,27)),(26,37))))),38),((((((((6,7),36),24),(25,34)),(29,30)),33),(8,9)),((((10,11),(12,13)),(14,15)),31))),28)));
tree B_10.69 = [&U] [&W 1/100] (1,(2,(((((3,(4,5)),((16,((18,20),19)),(((17,35),(((21,(22,32)),(23,27)),26)),37))),38),((((((((6,7),36),24),(25,34)),(29,30)),33),(8,9)),((((10,11),(12,13)),(14,15)),31))),28)));
tree B_10.70 = [&U] [&W 1/100] (1,(2,(((((3,(4,5)),((16,((18,20),19)),((17,35),(((((21,32),22),(23,27)),37),26)))),38),((((((((6,7),36),24),(25,34)),(29,30)),33),(8,9)),((((10,11),(12,13)),(14,15)),31))),28)));
tree B_10.71 = [&U] [&W 1/100] (1,(2,(((((3,(4,5)),((16,((18,20),19)),((17,35),(((((21,22),32),(23,27)),37),26)))),38),((((((((6,7),36),24),(25,34)),(29,30)),33),(8,9)),((((10,11),(12,13)),(14,15)),31))),28)));
tree B_10.72 = [&U] [&W 1/100] (1,(2,(((((3,(4,5)),((16,((18,20),19)),((17,35),(((((21,(22,32)),(23,27)),37),26),34)))),38),((((((((6,7),36),24),25),(29,30)),33),(8,9)),((((10,11),(12,13)),(14,15)),31))),28)));
tree B_10.73 = [&U] [&W 1/100] (1,(2,(((((3,(4,5)),((16,((18,20),19)),(((17,35),34),((((21,(22,32)),(23,27)),37),26)))),38),((((((((6,7),36),24),25),(29,30)),33),(8,9)),((((10,11),(12,13)),(14,15)),31))),28)));
tree B_10.74 = [&U] [&W 1/100] (1,(2,(((((3,(4,5)),((16,((18,20),19)),((17,35),((((21,(22,32)),(23,27)),37),(26,34))))),38),((((((((6,7),36),24),25),(29,30)),33),(8,9)),((((10,11),(12,13)),(14,15)),31))),28)));
tree B_10.75 = [&U] [&W 1/100] (1,(2,(((((3,(4,5)),((16,((18,20),19)),((17,35),(((((21,(22,32)),(23,27)),37),34),26)))),38),((((((((6,7),36),24),25),(29,30)),33),(8,9)),((((10,11),(12,13)),(14,15)),31))),28)));
tree B_10.76 = [&U] [&W 1/100] (1,(2,(((((3,(4,5)),((16,((18,20),19)),((17,34,35),((((21,(22,32)),(23,27)),37),26)))),38),((((((((6,7),36),24),25),(29,30)),33),(8,9)),((((10,11),(12,13)),(14,15)),31))),28)));
tree B_10.77 = [&U] [&W 1/100] (1,(2,(((((3,(4,5)),((16,((18,20),19)),(((17,34),35),((((21,(22,32)),(23,27)),37),26)))),38),((((((((6,7),36),24),25),(29,30)),33),(8,9)),((((10,11),(12,13)),(14,15)),31))),28)));
tree B_10.78 = [&U] [&W 1/100] (1,(2,(((((3,(4,5)),((16,((18,20),19)),((17,35),(((((21,(22,32)),(23,27)),34),37),26)))),38),((((((((6,7),36),24),25),(29,30)),33),(8,9)),((((10,11),(12,13)),(14,15)),31))),28)));
tree B_10.79 = [&U] [&W 1/100] (1,(2,(((((3,(4,5)),((16,((18,20),19)),((17,35),((((21,(22,32)),(23,27)),(34,37)),26)))),38),((((((((6,7),36),24),25),(29,30)),33),(8,9)),((((10,11),(12,13)),(14,15)),31))),28)));
tree B_10.80 = [&U] [&W 1/100] (1,(2,(((((3,(4,5)),((16,((18,20),19)),(((17,35),(29,30)),((((21,(22,32)),(23,27)),37),26)))),38),(((((((6,7),36),24),(25,34)),33),(8,9)),((((10,11),(12,13)),(14,15)),31))),28)));
tree B_10.81 = [&U] [&W 1/100] (1,(2,(((((3,(4,5)),((16,((18,20),19)),((17,((29,30),35)),((((21,(22,32)),(23,27)),37),26)))),38),(((((((6,7),36),24),(25,34)),33),(8,9)),((((10,11),(12,13)),(14,15)),31))),28)));
tree B_10.82 = [&U] [&W 1/100] (1,(2,(((((3,(4,5)),((16,((18,20),19)),(((17,35),33),((((21,(22,32)),(23,27)),37),26)))),38),(((((((6,7),36),24),(25,34)),(29,30)),(8,9)),((((10,11),(12,13)),(14,15)),31))),28)));
tree B_10.83 = [&U] [&W 1/100] (1,(2,(((((3,(4,5)),((16,((18,20),19)),((17,(33,35)),((((21,(22,32)),(23,27)),37),26)))),38),(((((((6,7),36),24),(25,34)),(29,30)),(8,9)),((((10,11),(12,13)),(14,15)),31))),28)));
tree B_10.84 = [&U] [&W 1/100] (1,(2,(((((3,(4,5)),((16,((18,20),19)),(((17,35),29),((((21,(22,32)),(23,27)),37),26)))),38),((((((((6,7),36),24),(25,34)),30),33),(8,9)),((((10,11),(12,13)),(14,15)),31))),28)));
tree B_10.85 = [&U] [&W 1/100] (1,(2,(((((3,(4,5)),((16,((18,20),19)),((17,35),((((21,(22,32)),((23,27),36)),37),26)))),38),(((((((6,7),24),(25,34)),29,30),33),(8,9)),((((10,11),(12,13)),(14,15)),31))),28)));
tree B_10.86 = [&U] [&W 1/100] (1,(2,(((((3,(4,5)),((16,((18,20),19)),((17,35),((((21,(22,32)),((23,36),27)),37),26)))),38),(((((((6,7),24),(25,34)),29,30),33),(8,9)),((((10,11),(12,13)),(14,15)),31))),28)));
tree B_10.87 = [&U] [&W 1/100] (1,(2,(((((3,(4,5)),((16,((18,20),19)),((17,35),((((21,(22,32)),(23,(27,36))),37),26)))),38),(((((((6,7),24),(25,34)),29,30),33),(8,9)),((((10,11),(12,13)),(14,15)),31))),28)));
tree B_10.88 = [&U] [&W 1/100] (1,(2,(((((3,(4,5)),((16,((18,20),19)),((17,35),((((21,(22,32)),(23,27)),37),26)))),38),(((((((6,7),36),(25,34)),(24,33)),(29,30)),(8,9)),((((10,11),(12,13)),(14,15)),31))),28)));
tree B_10.89 = [&U] [&W 1/100] (1,(2,(((((3,(4,5)),((16,((18,20),19)),((17,35),((((21,(22,32)),(23,27)),37),26)))),38),((((((((6,7),36),(25,34)),33),24),(29,30)),(8,9)),((((10,11),(12,13)),(14,15)),31))),28)));
tree B_10.90 = [&U] [&W 1/100] (1,(2,(((((3,(4,5)),((16,((18,20),19)),((17,35),((((21,(22,32)),(23,27)),37),26)))),38),(((((((6,7),36),((24,34),25)),33),(29,30)),(8,9)),((((10,11),(12,13)),(14,15)),31))),28)));
tree B_10.91 = [&U] [&W 1/100] (1,(2,(((((3,(4,5)),((16,((18,20),19)),((17,35),((((21,(22,32)),(23,27)),37),26)))),38),(((((((6,7),36),(24,25,34)),33),(29,30)),(8,9)),((((10,11),(12,13)),(14,15)),31))),28)));
tree B_10.92 = [&U] [&W 1/100] (1,(2,(((((3,(4,5)),((16,((18,20),19)),((17,35),((((21,(22,32)),(23,27)),37),26)))),38),(((((((6,7),36),(25,34)),33),(24,(29,30))),(8,9)),((((10,11),(12,13)),(14,15)),31))),28)));
tree B_10.93 = [&U] [&W 1/100] (1,(2,(((((3,(4,5)),((16,((18,20),19)),((17,35),((((21,(22,32)),(23,27)),37),26)))),38),((((((((6,7),36),(25,34)),33),(29,30)),24),(8,9)),((((10,11),(12,13)),(14,15)),31))),28)));
tree B_10.94 = [&U] [&W 1/100] (1,(2,(((((3,(4,5)),((16,((18,20),19)),((17,35),((((21,(22,32)),(23,27)),37),26)))),38),(((((((6,7),36),(25,34)),33),((24,30),29)),(8,9)),((((10,11),(12,13)),(14,15)),31))),28)));
tree B_10.95 = [&U] [&W 1/100] (1,(2,(((((3,(4,5)),((16,((18,20),19)),((17,35),((((21,(22,32)),(23,27)),37),26)))),38),(((((((6,7),36),(25,34)),33),(24,29,30)),(8,9)),((((10,11),(12,13)),(14,15)),31))),28)));
tree B_10.96 = [&U] [&W 1/100] (1,((2,((((3,(4,5)),((16,((18,20),19)),((17,35),((((21,(22,32)),(23,27)),37),26)))),38),((((((((6,7),36),24),(25,34)),33),(29,30)),(8,9)),((((10,11),(12,13)),(14,15)),31)))),28));
tree B_10.97 = [&U] [&W 1/100] (1,((2,((((3,(4,5)),((16,((18,20),19)),((17,35),((((21,(22,32)),(23,27)),37),26)))),((((((((6,7),36),24),(25,34)),33),(29,30)),(8,9)),((((10,11),(12,13)),(14,15)),31))),38)),28));
tree B_10.98 = [&U] [&W 1/100] (1,((2,28),((((3,(4,5)),((16,((18,20),19)),((17,35),((((21,(22,32)),(23,27)),37),26)))),((((((((6,7),36),24),(25,34)),33),(29,30)),(8,9)),((((10,11),(12,13)),(14,15)),31))),38)));
tree B_10.99 = [&U] [&W 1/100] (1,((2,(((3,(4,5)),((16,((18,20),19)),((17,35),((((21,(22,32)),(23,27)),37),26)))),(((((((((6,7),36),24),(25,34)),33),(29,30)),(8,9)),((((10,11),(12,13)),(14,15)),31)),38))),28));
tree B_10.100 = [&U] [&W 1/100] (1,((2,28),(((3,(4,5)),((16,((18,20),19)),((17,35),((((21,(22,32)),(23,27)),37),26)))),(((((((((6,7),36),24),(25,34)),33),(29,30)),(8,9)),((((10,11),(12,13)),(14,15)),31)),38))));

[Trees found in bootstrap replicate #11 (seed=1804907176)]
tree B_11.1 = [&U] [&W 1/100] (1,(2,((((3,(4,5)),((16,((18,20),19)),((17,32),29))),((((((((6,7),24),(((21,(23,35)),22),(25,27))),26),38),37),(((8,(30,((31,36),33))),34),9)),(((10,11),(12,13)),(14,15)))),28)));
tree B_11.2 = [&U] [&W 1/100] (1,(2,((((3,(4,5)),((16,((18,20),19)),((17,32),29))),((((((((6,7),24),((21,22),((23,35),(25,27)))),26),38),37),(((8,(30,((31,36),33))),34),9)),(((10,11),(12,13)),(14,15)))),28)));
tree B_11.3 = [&U] [&W 1/100] (1,(2,((((3,(4,5)),((16,((18,20),19)),((17,32),29))),((((((((6,7),24),(((21,22),(25,27)),(23,35))),26),38),37),(((8,(30,((31,36),33))),34),9)),(((10,11),(12,13)),(14,15)))),28)));
tree B_11.4 = [&U] [&W 1/100] (1,(2,((((3,(4,5)),((16,((18,20),19)),((17,32),29))),((((((((6,7),24),((21,22),(((23,35),27),25))),26),38),37),(((8,(30,((31,36),33))),34),9)),(((10,11),(12,13)),(14,15)))),28)));
tree B_11.5 = [&U] [&W 1/100] (1,(2,((((3,(4,5)),((16,((18,20),19)),((17,32),29))),((((((((6,7),24),((21,22),(((23,35),25),27))),26),38),37),(((8,(30,((31,36),33))),34),9)),(((10,11),(12,13)),(14,15)))),28)));
tree B_11.6 = [&U] [&W 1/100] (1,(2,((((3,(4,5)),((16,((18,20),19)),((17,32),29))),((((((((6,7),24),(((21,22),(23,35)),(25,27))),26),38),37),(((8,(30,((31,36),33))),34),9)),(((10,11),(12,13)),(14,15)))),28)));
tree B_11.7 = [&U] [&W 1/100] (1,(2,((((3,(4,5)),((16,((18,20),19)),((17,32),29))),(((((((((6,7),24),((21,(23,35)),22)),(25,27)),26),38),37),(((8,(30,((31,36),33))),34),9)),(((10,11),(12,13)),(14,15)))),28)));
tree B_11.8 = [&U] [&W 1/100] (1,(2,((((3,(4,5)),((16,((18,20),19)),((17,32),29))),(((((((((6,7),24),((21,22),(23,35))),(25,27)),26),38),37),(((8,(30,((31,36),33))),34),9)),(((10,11),(12,13)),(14,15)))),28)));
tree B_11.9 = [&U] [&W 1/100] (1,(2,((((3,(4,5)),((16,((18,20),19)),((17,32),29))),(((((((((6,7),24),(25,27)),((21,22),(23,35))),26),38),37),(((8,(30,((31,36),33))),34),9)),(((10,11),(12,13)),(14,15)))),28)));
tree B_11.10 = [&U] [&W 1/100] (1,(2,((((3,(4,5)),((16,((18,20),19)),((17,32),29))),((((((((6,7),24),((((21,22),(23,35)),27),25)),26),38),37),(((8,(30,((31,36),33))),34),9)),(((10,11),(12,13)),(14,15)))),28)));
tree B_11.11 = [&U] [&W 1/100] (1,(2,((((3,(4,5)),((16,((18,20),19)),((17,32),29))),((((((((6,7),24),((((21,22),(23,35)),25),27)),26),38),37),(((8,(30,((31,36),33))),34),9)),(((10,11),(12,13)),(14,15)))),28)));
tree B_11.12 = [&U] [&W 1/100] (1,(2,((((3,(4,5)),((16,((18,20),19)),((17,32),29))),(((((((((6,7),24),(25,27)),((21,(23,35)),22)),26),38),37),(((8,(30,((31,36),33))),34),9)),(((10,11),(12,13)),(14,15)))),28)));
tree B_11.13 = [&U] [&W 1/100] (1,(2,((((3,(4,5)),((16,((18,20),19)),((17,32),29))),((((((((((6,7),24),27),25),((21,(23,35)),22)),26),38),37),(((8,(30,((31,36),33))),34),9)),(((10,11),(12,13)),(14,15)))),28)));
tree B_11.14 = [&U] [&W 1/100] (1,(2,((((3,(4,5)),((16,((18,20),19)),((17,32),29))),((((((((((6,7),24),25),27),((21,(23,35)),22)),26),38),37),(((8,(30,((31,36),33))),34),9)),(((10,11),(12,13)),(14,15)))),28)));
tree B_11.15 = [&U] [&W 1/100] (1,(2,((((3,(4,5)),((16,((18,20),19)),((17,32),29))),((((((((((6,7),24),((21,(23,35)),22)),25),27),26),38),37),(((8,(30,((31,36),33))),34),9)),(((10,11),(12,13)),(14,15)))),28)));
tree B_11.16 = [&U] [&W 1/100] (1,(2,((((3,(4,5)),((16,((18,20),19)),((17,32),29))),((((((((((6,7),24),((21,(23,35)),22)),27),25),26),38),37),(((8,(30,((31,36),33))),34),9)),(((10,11),(12,13)),(14,15)))),28)));
tree B_11.17 = [&U] [&W 1/100] (1,(2,((((3,(4,5)),((16,((18,20),19)),((17,32),29))),((((((((6,7),24),((((21,(23,35)),22),27),25)),26),38),37),(((8,(30,((31,36),33))),34),9)),(((10,11),(12,13)),(14,15)))),28)));
tree B_11.18 = [&U] [&W 1/100] (1,(2,((((3,(4,5)),((16,((18,20),19)),((17,32),29))),(((((((((6,7),24),27),(((21,(23,35)),22),25)),26),38),37),(((8,(30,((31,36),33))),34),9)),(((10,11),(12,13)),(14,15)))),28)));
tree B_11.19 = [&U] [&W 1/100] (1,(2,((((3,(4,5)),((16,((18,20),19)),((17,32),29))),(((((((((6,7),24),(((21,(23,35)),22),25)),27),26),38),37),(((8,(30,((31,36),33))),34),9)),(((10,11),(12,13)),(14,15)))),28)));
tree B_11.20 = [&U] [&W 1/100] (1,(2,((((3,(4,5)),((16,((18,20),19)),((17,32),29))),((((((((6,7),24),(((21,(23,35)),22),25)),(26,27)),38),37),(((8,(30,((31,36),33))),34),9)),(((10,11),(12,13)),(14,15)))),28)));
tree B_11.21 = [&U] [&W 1/100] (1,(2,((((3,(4,5)),((16,((18,20),19)),((17,32),29))),(((((((((6,7),24),(((21,(23,35)),22),25)),26),27),38),37),(((8,(30,((31,36),33))),34),9)),(((10,11),(12,13)),(14,15)))),28)));
tree B_11.22 = [&U] [&W 1/100] (1,(2,((((3,(4,5)),((16,((18,20),19)),((17,32),29))),((((((((6,7),24),((((21,(23,35)),22),25),27)),26),38),37),(((8,(30,((31,36),33))),34),9)),(((10,11),(12,13)),(14,15)))),28)));
tree B_11.23 = [&U] [&W 1/100] (1,(2,((((3,(4,5)),((16,((18,20),19)),((17,32),29))),(((((((((6,7),24),25),(((21,(23,35)),22),27)),26),38),37),(((8,(30,((31,36),33))),34),9)),(((10,11),(12,13)),(14,15)))),28)));
tree B_11.24 = [&U] [&W 1/100] (1,(2,((((3,(4,5)),((16,((18,20),19)),((17,32),29))),(((((((((6,7),24),(((21,(23,35)),22),27)),25),26),38),37),(((8,(30,((31,36),33))),34),9)),(((10,11),(12,13)),(14,15)))),28)));
tree B_11.25 = [&U] [&W 1/100] (1,(2,((((3,(4,5)),((16,((18,20),19)),((17,32),29))),((((((((6,7),24),(((21,(23,35)),22),(25,27))),26),37),38),(((8,(30,((31,36),33))),34),9)),(((10,11),(12,13)),(14,15)))),28)));
tree B_11.26 = [&U] [&W 1/100] (1,(2,((((3,(4,5)),((16,((18,20),19)),((17,32),29))),(((((((6,7),24),(((21,(23,35)),22),(25,27))),26),(37,38)),(((8,(30,((31,36),33))),34),9)),(((10,11),(12,13)),(14,15)))),28)));
tree B_11.27 = [&U] [&W 1/100] (1,(2,((((3,(4,5)),((16,((18,20),19)),((17,32),29))),((((((((6,7),24),(((21,(23,35)),22),(25,27))),26),38),37),((8,(9,34)),(30,((31,36),33)))),(((10,11),(12,13)),(14,15)))),28)));
tree B_11.28 = [&U] [&W 1/100] (1,(2,((((3,(4,5)),((16,((18,20),19)),((17,32),29))),((((((((6,7),24),(((21,(23,35)),22),(25,27))),26),38),37),(8,((9,34),(30,((31,36),33))))),(((10,11),(12,13)),(14,15)))),28)));
tree B_11.29 = [&U] [&W 1/100] (1,(2,((((3,(4,5)),((16,((18,20),19)),((17,32),29))),((((((((6,7),24),(((21,(23,35)),22),(25,27))),26),38),37),((8,(9,(30,((31,36),33)))),34)),(((10,11),(12,13)),(14,15)))),28)));
tree B_11.30 = [&U] [&W 1/100] (1,(2,((((3,(4,5)),((16,((18,20),19)),((17,32),29))),((((((((6,7),24),(((21,(23,35)),22),(25,27))),26),38),37),(((8,9),(30,((31,36),33))),34)),(((10,11),(12,13)),(14,15)))),28)));
tree B_11.31 = [&U] [&W 1/100] (1,(2,((((3,(4,5)),((16,((18,20),19)),((17,32),29))),((((((((6,7),24),(((21,(23,35)),22),(25,27))),26),38),37),((8,(30,((31,36),33))),(9,34))),(((10,11),(12,13)),(14,15)))),28)));
tree B_11.32 = [&U] [&W 1/100] (1,(2,((((3,(4,5)),((16,((18,20),19)),((17,32),29))),(((((((((6,7),24),(((21,(23,35)),22),(25,27))),26),38),37),34),((8,(30,((31,36),33))),9)),(((10,11),(12,13)),(14,15)))),28)));
tree B_11.33 = [&U] [&W 1/100] (1,(2,((((3,(4,5)),((16,((18,20),19)),((17,32),29))),(((((((((6,7),24),(((21,(23,35)),22),(25,27))),26),38),37),((8,(30,((31,36),33))),9)),34),(((10,11),(12,13)),(14,15)))),28)));
tree B_11.34 = [&U] [&W 1/100] (1,(2,((((3,(4,5)),((16,((18,20),19)),((17,32),29))),((((((((6,7),24),(((21,(23,35)),22),(25,27))),26),38),37),((8,(30,((31,36),33))),9)),((((10,11),(12,13)),(14,15)),34))),28)));
tree B_11.35 = [&U] [&W 1/100] (1,(2,((((3,(4,5)),((16,((18,20),19)),((17,32),29))),(((((((((6,7),24),(((21,(23,35)),22),(25,27))),26),38),37),((8,(30,((31,36),33))),9)),(((10,11),(12,13)),(14,15))),34)),28)));
tree B_11.36 = [&U] [&W 1/100] (1,(2,((((3,(4,5)),((16,((18,20),19)),((17,32),29))),((((((((6,7),24),(((21,(23,35)),22),(25,27))),26),38),(34,37)),((8,(30,((31,36),33))),9)),(((10,11),(12,13)),(14,15)))),28)));
tree B_11.37 = [&U] [&W 1/100] (1,(2,((((3,(4,5)),((16,((18,20),19)),((17,32),29))),(((((((((6,7),24),(((21,(23,35)),22),(25,27))),26),38),34),37),((8,(30,((31,36),33))),9)),(((10,11),(12,13)),(14,15)))),28)));
tree B_11.38 = [&U] [&W 1/100] (1,(2,((((3,(4,5)),((16,((18,20),19)),((17,32),29))),(((((((((6,7),24),(((21,(23,35)),22),(25,27))),26),34),38),37),((8,(30,((31,36),33))),9)),(((10,11),(12,13)),(14,15)))),28)));
tree B_11.39 = [&U] [&W 1/100] (1,(2,((((3,(4,5)),((16,((18,20),19)),((17,32),29))),((((((((6,7),24),(((21,(23,35)),22),(25,27))),26),38),37),(((8,(30,((31,36),33))),9),34)),(((10,11),(12,13)),(14,15)))),28)));
tree B_11.40 = [&U] [&W 1/100] (1,(2,((((3,(4,5)),((16,((18,20),19)),((17,32),29))),((((((((6,7),24),(((21,(23,35)),22),(25,27))),26),38),37),((8,(30,((31,36),33)),34),9)),(((10,11),(12,13)),(14,15)))),28)));
tree B_11.41 = [&U] [&W 1/100] (1,(2,((((3,(4,5)),((16,((18,20),19)),((17,32),29))),((((((((6,7),24),(((21,(23,35)),22),(25,27))),26),38),37),((8,34),(9,(30,((31,36),33))))),(((10,11),(12,13)),(14,15)))),28)));
tree B_11.42 = [&U] [&W 1/100] (1,(2,((((3,(4,5)),((16,((18,20),19)),((17,32),29))),((((((((6,7),24),(((21,(23,35)),22),(25,27))),26),38),37),(((8,34),9),(30,((31,36),33)))),(((10,11),(12,13)),(14,15)))),28)));
tree B_11.43 = [&U] [&W 1/100] (1,(2,((((3,(4,5)),((16,((18,20),19)),((17,32),29))),((((((((6,7),24),(((21,(23,35)),22),(25,27))),26),38),37),((8,(30,(31,36),33),34),9)),(((10,11),(12,13)),(14,15)))),28)));
tree B_11.44 = [&U] [&W 1/100] (1,(2,((((3,(4,5)),((16,((18,20),19)),((17,32),29))),((((((((6,7),24),(((21,(23,35)),22),(25,27))),26),38),37),(((8,34),(30,(31,36),33)),9)),(((10,11),(12,13)),(14,15)))),28)));
tree B_11.45 = [&U] [&W 1/100] (1,(2,((((3,(4,5)),((16,((18,20),19)),((17,32),29))),(((((((((6,7),24),(((21,(23,35)),22),(25,27))),26),38),37),(30,((31,36),33))),((8,34),9)),(((10,11),(12,13)),(14,15)))),28)));
tree B_11.46 = [&U] [&W 1/100] (1,(2,((((3,(4,5)),((16,((18,20),19)),((17,32),29))),(((((((((6,7),24),(((21,(23,35)),22),(25,27))),26),38),37),((8,34),9)),(30,((31,36),33))),(((10,11),(12,13)),(14,15)))),28)));
tree B_11.47 = [&U] [&W 1/100] (1,(2,((((3,(4,5)),((16,((18,20),19)),((17,32),29))),((((((((6,7),24),(((21,(23,35)),22),(25,27))),26),38),37),((8,34),(9,(30,(31,36),33)))),(((10,11),(12,13)),(14,15)))),28)));
tree B_11.48 = [&U] [&W 1/100] (1,(2,((((3,(4,5)),((16,((18,20),19)),((17,32),29))),((((((((6,7),24),(((21,(23,35)),22),(25,27))),26),38),37),(((8,34),9),(30,(31,36),33))),(((10,11),(12,13)),(14,15)))),28)));
tree B_11.49 = [&U] [&W 1/100] (1,(2,((((3,(4,5)),((16,((18,20),19)),((17,32),29))),((((((((6,7),24),(((21,(23,35)),22),(25,27))),26),38),37),((8,34),9)),((((10,11),(12,13)),(14,15)),(30,((31,36),33))))),28)));
tree B_11.50 = [&U] [&W 1/100] (1,(2,((((3,(4,5)),((16,((18,20),19)),((17,32),29))),(((((((((6,7),24),(((21,(23,35)),22),(25,27))),26),38),37),((8,34),9)),(((10,11),(12,13)),(14,15))),(30,((31,36),33)))),28)));
tree B_11.51 = [&U] [&W 1/100] (1,(2,((((3,(4,5)),((16,((18,20),19)),((17,32),29))),((((((((6,7),24),(((21,(23,35)),22),(25,27))),26),38),((30,((31,36),33)),37)),((8,34),9)),(((10,11),(12,13)),(14,15)))),28)));
tree B_11.52 = [&U] [&W 1/100] (1,(2,((((3,(4,5)),((16,((18,20),19)),((17,32),29))),(((((((((6,7),24),(((21,(23,35)),22),(25,27))),26),38),(30,((31,36),33))),37),((8,34),9)),(((10,11),(12,13)),(14,15)))),28)));
tree B_11.53 = [&U] [&W 1/100] (1,(2,((((3,(4,5)),((16,((18,20),19)),((17,32),29))),(((((((((6,7),24),(((21,(23,35)),22),(25,27))),26),38),37),(30,(31,36),33)),((8,34),9)),(((10,11),(12,13)),(14,15)))),28)));
tree B_11.54 = [&U] [&W 1/100] (1,(2,((((3,(4,5)),((16,((18,20),19)),((17,32),29))),(((((((((6,7),24),(((21,(23,35)),22),(25,27))),26),38),37),((8,34),9)),(30,(31,36),33)),(((10,11),(12,13)),(14,15)))),28)));
tree B_11.55 = [&U] [&W 1/100] (1,(2,((((3,(4,5)),((16,((18,20),19)),((17,32),29))),((((((((6,7),24),(((21,(23,35)),22),(25,27))),26),38),37),(((8,34),(30,((31,36),33))),9)),(((10,11),(12,13)),(14,15)))),28)));
tree B_11.56 = [&U] [&W 1/100] (1,(2,((((3,(4,5)),((16,((18,20),19)),((17,32),29))),((((((((6,7),24),(((21,(23,35)),22),(25,27))),26),38),37),((8,9),(30,((31,36),33)),34)),(((10,11),(12,13)),(14,15)))),28)));
tree B_11.57 = [&U] [&W 1/100] (1,(2,((((3,(4,5)),((16,((18,20),19)),((17,32),29))),((((((((6,7),24),(((21,(23,35)),22),(25,27))),26),38),37),(8,(9,(30,((31,36),33)),34))),(((10,11),(12,13)),(14,15)))),28)));
tree B_11.58 = [&U] [&W 1/100] (1,(2,((((3,(4,5)),((16,((18,20),19)),((17,32),29))),((((((((6,7),24),(((21,(23,35)),22),(25,27))),26),38),37),(((8,(30,(31,36),33)),34),9)),(((10,11),(12,13)),(14,15)))),28)));
tree B_11.59 = [&U] [&W 1/100] (1,(2,((((3,(4,5)),((16,((18,20),19)),((17,32),29))),((((((((6,7),24),(((21,(23,35)),22),(25,27))),26),38),37),(((8,(30,(31,(33,36)))),34),9)),(((10,11),(12,13)),(14,15)))),28)));
tree B_11.60 = [&U] [&W 1/100] (1,(2,((((3,(4,5)),((16,((18,20),19)),((17,32),29))),((((((((6,7),24),(((21,(23,35)),22),(25,27))),26),38),37),(((8,(30,31,(33,36))),34),9)),(((10,11),(12,13)),(14,15)))),28)));
tree B_11.61 = [&U] [&W 1/100] (1,(2,((((3,(4,5)),((16,((18,20),19)),((17,32),29))),((((((((6,7),24),(((21,(23,35)),22),(25,27))),26),38),37),((8,34),9)),((((10,11),(12,13)),(14,15)),(30,(31,36),33)))),28)));
tree B_11.62 = [&U] [&W 1/100] (1,(2,((((3,(4,5)),((16,((18,20),19)),((17,32),29))),(((((((((6,7),24),(((21,(23,35)),22),(25,27))),26),38),37),((8,34),9)),(((10,11),(12,13)),(14,15))),(30,(31,36),33))),28)));
tree B_11.63 = [&U] [&W 1/100] (1,(2,((((3,(4,5)),((16,((18,20),19)),((17,32),29))),((((((((6,7),24),(((21,(23,35)),22),(25,27))),26),38),((30,(31,36),33),37)),((8,34),9)),(((10,11),(12,13)),(14,15)))),28)));
tree B_11.64 = [&U] [&W 1/100] (1,(2,((((3,(4,5)),((16,((18,20),19)),((17,32),29))),(((((((((6,7),24),(((21,(23,35)),22),(25,27))),26),38),(30,(31,36),33)),37),((8,34),9)),(((10,11),(12,13)),(14,15)))),28)));
tree B_11.65 = [&U] [&W 1/100] (1,(2,((((3,(4,5)),((16,((18,20),19)),(17,32))),(((((((((6,7),24),(((21,(23,35)),22),(25,27))),26),29),38),37),(((8,(30,((31,36),33))),34),9)),(((10,11),(12,13)),(14,15)))),28)));
tree B_11.66 = [&U] [&W 1/100] (1,(2,((((3,(4,5)),((16,((18,20),19)),(((17,32),31),29))),((((((((6,7),24),(((21,(23,35)),22),(25,27))),26),38),37),(((8,(30,(33,36))),34),9)),(((10,11),(12,13)),(14,15)))),28)));
tree B_11.67 = [&U] [&W 1/100] (1,(2,((((3,(4,5)),((16,((18,20),19)),((17,32),29))),((((((((6,7),24),((((21,22),27),25),(23,35))),26),38),37),(((8,(30,((31,36),33))),34),9)),(((10,11),(12,13)),(14,15)))),28)));
tree B_11.68 = [&U] [&W 1/100] (1,(2,((((3,(4,5)),((16,((18,20),19)),((17,32),29))),((((((((6,7),24),((((21,22),25),27),(23,35))),26),38),37),(((8,(30,((31,36),33))),34),9)),(((10,11),(12,13)),(14,15)))),28)));
tree B_11.69 = [&U] [&W 1/100] (1,(2,((((3,(4,5)),((16,((18,20),19)),((17,32),29))),((((((((6,7),24),(((21,22),27),((23,35),25))),26),38),37),(((8,(30,((31,36),33))),34),9)),(((10,11),(12,13)),(14,15)))),28)));
tree B_11.70 = [&U] [&W 1/100] (1,(2,((((3,(4,5)),((16,((18,20),19)),((17,32),29))),((((((((6,7),24),(((21,22),((23,35),25)),27)),26),38),37),(((8,(30,((31,36),33))),34),9)),(((10,11),(12,13)),(14,15)))),28)));
tree B_11.71 = [&U] [&W 1/100] (1,(2,((((3,(4,5)),((16,((18,20),19)),((17,32),29))),(((((((((6,7),24),27),((21,22),((23,35),25))),26),38),37),(((8,(30,((31,36),33))),34),9)),(((10,11),(12,13)),(14,15)))),28)));
tree B_11.72 = [&U] [&W 1/100] (1,(2,((((3,(4,5)),((16,((18,20),19)),((17,32),29))),(((((((((6,7),24),((21,22),((23,35),25))),27),26),38),37),(((8,(30,((31,36),33))),34),9)),(((10,11),(12,13)),(14,15)))),28)));
tree B_11.73 = [&U] [&W 1/100] (1,(2,((((3,(4,5)),((16,((18,20),19)),((17,32),29))),((((((((6,7),24),((21,22),((23,35),25))),(26,27)),38),37),(((8,(30,((31,36),33))),34),9)),(((10,11),(12,13)),(14,15)))),28)));
tree B_11.74 = [&U] [&W 1/100] (1,(2,((((3,(4,5)),((16,((18,20),19)),((17,32),29))),(((((((((6,7),24),((21,22),((23,35),25))),26),27),38),37),(((8,(30,((31,36),33))),34),9)),(((10,11),(12,13)),(14,15)))),28)));
tree B_11.75 = [&U] [&W 1/100] (1,(2,((((3,(4,5)),((16,((18,20),19)),((17,32),29))),((((((((6,7),24),(((21,22),25),((23,35),27))),26),38),37),(((8,(30,((31,36),33))),34),9)),(((10,11),(12,13)),(14,15)))),28)));
tree B_11.76 = [&U] [&W 1/100] (1,(2,((((3,(4,5)),((16,((18,20),19)),((17,32),29))),((((((((6,7),24),(((21,22),((23,35),27)),25)),26),38),37),(((8,(30,((31,36),33))),34),9)),(((10,11),(12,13)),(14,15)))),28)));
tree B_11.77 = [&U] [&W 1/100] (1,(2,((((3,(4,5)),((16,((18,20),19)),((17,32),29))),(((((((((6,7),24),25),((21,22),((23,35),27))),26),38),37),(((8,(30,((31,36),33))),34),9)),(((10,11),(12,13)),(14,15)))),28)));
tree B_11.78 = [&U] [&W 1/100] (1,(2,((((3,(4,5)),((16,((18,20),19)),((17,32),29))),(((((((((6,7),24),((21,22),((23,35),27))),25),26),38),37),(((8,(30,((31,36),33))),34),9)),(((10,11),(12,13)),(14,15)))),28)));
tree B_11.79 = [&U] [&W 1/100] (1,(2,((((3,(4,5)),((16,((18,20),19)),((17,32),29))),((((((((6,7),24),((21,22),((23,35),(25,27)))),26),37),38),(((8,(30,((31,36),33))),34),9)),(((10,11),(12,13)),(14,15)))),28)));
tree B_11.80 = [&U] [&W 1/100] (1,(2,((((3,(4,5)),((16,((18,20),19)),((17,32),29))),(((((((6,7),24),((21,22),((23,35),(25,27)))),26),(37,38)),(((8,(30,((31,36),33))),34),9)),(((10,11),(12,13)),(14,15)))),28)));
tree B_11.81 = [&U] [&W 1/100] (1,(2,((((3,(4,5)),((16,((18,20),19)),((17,32),29))),((((((((6,7),24),((21,22),((23,35),(25,27)))),37),26),38),(((8,(30,((31,36),33))),34),9)),(((10,11),(12,13)),(14,15)))),28)));
tree B_11.82 = [&U] [&W 1/100] (1,(2,((((3,(4,5)),((16,((18,20),19)),((17,32),29))),((((((((6,7),24),((21,22),((23,35),(25,27)))),26),38),37),((8,(9,34)),(30,((31,36),33)))),(((10,11),(12,13)),(14,15)))),28)));
tree B_11.83 = [&U] [&W 1/100] (1,(2,((((3,(4,5)),((16,((18,20),19)),((17,32),29))),((((((((6,7),24),((21,22),((23,35),(25,27)))),26),38),37),(8,((9,34),(30,((31,36),33))))),(((10,11),(12,13)),(14,15)))),28)));
tree B_11.84 = [&U] [&W 1/100] (1,(2,((((3,(4,5)),((16,((18,20),19)),((17,32),29))),((((((((6,7),24),((21,22),((23,35),(25,27)))),26),38),37),((8,(9,(30,((31,36),33)))),34)),(((10,11),(12,13)),(14,15)))),28)));
tree B_11.85 = [&U] [&W 1/100] (1,(2,((((3,(4,5)),((16,((18,20),19)),((17,32),29))),((((((((6,7),24),((21,22),((23,35),(25,27)))),26),38),37),(((8,9),(30,((31,36),33))),34)),(((10,11),(12,13)),(14,15)))),28)));
tree B_11.86 = [&U] [&W 1/100] (1,(2,((((3,(4,5)),((16,((18,20),19)),((17,32),29))),((((((((6,7),24),((21,22),((23,35),(25,27)))),26),38),37),((8,(30,((31,36),33))),(9,34))),(((10,11),(12,13)),(14,15)))),28)));
tree B_11.87 = [&U] [&W 1/100] (1,(2,((((3,(4,5)),((16,((18,20),19)),((17,32),29))),(((((((((6,7),24),((21,22),((23,35),(25,27)))),26),38),37),34),((8,(30,((31,36),33))),9)),(((10,11),(12,13)),(14,15)))),28)));
tree B_11.88 = [&U] [&W 1/100] (1,(2,((((3,(4,5)),((16,((18,20),19)),((17,32),29))),(((((((((6,7),24),((21,22),((23,35),(25,27)))),26),38),37),((8,(30,((31,36),33))),9)),34),(((10,11),(12,13)),(14,15)))),28)));
tree B_11.89 = [&U] [&W 1/100] (1,(2,((((3,(4,5)),((16,((18,20),19)),((17,32),29))),((((((((6,7),24),((21,22),((23,35),(25,27)))),26),38),37),((8,(30,((31,36),33))),9)),((((10,11),(12,13)),(14,15)),34))),28)));
tree B_11.90 = [&U] [&W 1/100] (1,(2,((((3,(4,5)),((16,((18,20),19)),((17,32),29))),(((((((((6,7),24),((21,22),((23,35),(25,27)))),26),38),37),((8,(30,((31,36),33))),9)),(((10,11),(12,13)),(14,15))),34)),28)));
tree B_11.91 = [&U] [&W 1/100] (1,(2,((((3,(4,5)),((16,((18,20),19)),((17,32),29))),((((((((6,7),24),((21,22),((23,35),(25,27)))),26),38),(34,37)),((8,(30,((31,36),33))),9)),(((10,11),(12,13)),(14,15)))),28)));
tree B_11.92 = [&U] [&W 1/100] (1,(2,((((3,(4,5)),((16,((18,20),19)),((17,32),29))),(((((((((6,7),24),((21,22),((23,35),(25,27)))),26),38),34),37),((8,(30,((31,36),33))),9)),(((10,11),(12,13)),(14,15)))),28)));
tree B_11.93 = [&U] [&W 1/100] (1,(2,((((3,(4,5)),((16,((18,20),19)),((17,32),29))),(((((((((6,7),24),((21,22),((23,35),(25,27)))),26),34),38),37),((8,(30,((31,36),33))),9)),(((10,11),(12,13)),(14,15)))),28)));
tree B_11.94 = [&U] [&W 1/100] (1,(2,((((3,(4,5)),((16,((18,20),19)),((17,32),29))),((((((((6,7),24),((21,22),((23,35),(25,27)))),26),38),37),(((8,(30,((31,36),33))),9),34)),(((10,11),(12,13)),(14,15)))),28)));
tree B_11.95 = [&U] [&W 1/100] (1,(2,((((3,(4,5)),((16,((18,20),19)),((17,32),29))),((((((((6,7),24),((21,22),((23,35),(25,27)))),26),38),37),((8,(30,((31,36),33)),34),9)),(((10,11),(12,13)),(14,15)))),28)));
tree B_11.96 = [&U] [&W 1/100] (1,(2,((((3,(4,5)),((16,((18,20),19)),((17,32),29))),((((((((6,7),24),((21,22),((23,35),(25,27)))),26),38),37),((8,34),(9,(30,((31,36),33))))),(((10,11),(12,13)),(14,15)))),28)));
tree B_11.97 = [&U] [&W 1/100] (1,(2,((((3,(4,5)),((16,((18,20),19)),((17,32),29))),((((((((6,7),24),((21,22),((23,35),(25,27)))),26),38),37),(((8,34),9),(30,((31,36),33)))),(((10,11),(12,13)),(14,15)))),28)));
tree B_11.98 = [&U] [&W 1/100] (1,(2,((((3,(4,5)),((16,((18,20),19)),((17,32),29))),((((((((6,7),24),((21,22),((23,35),(25,27)))),26),38),37),((8,(30,(31,36),33),34),9)),(((10,11),(12,13)),(14,15)))),28)));
tree B_11.99 = [&U] [&W 1/100] (1,(2,((((3,(4,5)),((16,((18,20),19)),((17,32),29))),((((((((6,7),24),((21,22),((23,35),(25,27)))),26),38),37),(((8,34),(30,(31,36),33)),9)),(((10,11),(12,13)),(14,15)))),28)));
tree B_11.100 = [&U] [&W 1/100] (1,(2,((((3,(4,5)),((16,((18,20),19)),((17,32),29))),(((((((((6,7),24),((21,22),((23,35),(25,27)))),26),38),37),(30,((31,36),33))),((8,34),9)),(((10,11),(12,13)),(14,15)))),28)));

[Trees found in bootstrap replicate #12 (seed=316761843)]
tree B_12.1 = [&U] [&W 1/100] (1,(2,((((3,(4,5)),((16,((18,20),19)),((((((17,32),31),35),33),34),(((((((21,22),((23,27),36)),25),26),37),29),38)))),((((6,7),24),((8,9),30)),(((10,11),(12,13)),(14,15)))),28)));
tree B_12.2 = [&U] [&W 1/100] (1,(2,((((3,(4,5)),((16,((18,20),19)),((((((17,32),31),35),33),34),(((((((21,22),((23,27),36)),26),25),37),29),38)))),((((6,7),24),((8,9),30)),(((10,11),(12,13)),(14,15)))),28)));
tree B_12.3 = [&U] [&W 1/100] (1,(2,((((3,(4,5)),((16,((18,20),19)),((((((17,32),31),35),33),34),((((((21,22),((23,27),36)),37),25,26),29),38)))),((((6,7),24),((8,9),30)),(((10,11),(12,13)),(14,15)))),28)));
tree B_12.4 = [&U] [&W 1/100] (1,(2,((((3,(4,5)),((16,((18,20),19)),((((((17,32),31),35),33),34),(((((21,22),((23,27),36)),(25,26,37)),29),38)))),((((6,7),24),((8,9),30)),(((10,11),(12,13)),(14,15)))),28)));
tree B_12.5 = [&U] [&W 1/100] (1,(2,((((3,(4,5)),((16,((18,20),19)),((((((17,32),31),35),33),34),(((((((21,22),(23,(27,36))),25),26),37),29),38)))),((((6,7),24),((8,9),30)),(((10,11),(12,13)),(14,15)))),28)));
tree B_12.6 = [&U] [&W 1/100] (1,(2,((((3,(4,5)),((16,((18,20),19)),((((((17,32),31),35),33),34),(((((((21,22),((23,36),27)),25),26),37),29),38)))),((((6,7),24),((8,9),30)),(((10,11),(12,13)),(14,15)))),28)));
tree B_12.7 = [&U] [&W 1/100] (1,(2,((((3,(4,5)),((16,((18,20),19)),((((((17,32),31),35),33),34),((((((21,22),((23,27),36)),25,26),37),29),38)))),((((6,7),24),((8,9),30)),(((10,11),(12,13)),(14,15)))),28)));
tree B_12.8 = [&U] [&W 1/100] (1,(2,((((3,(4,5)),((16,((18,20),19)),((((((17,32),31),35),33),34),((((((21,22),((23,27),36)),26),(25,37)),29),38)))),((((6,7),24),((8,9),30)),(((10,11),(12,13)),(14,15)))),28)));
tree B_12.9 = [&U] [&W 1/100] (1,(2,((((3,(4,5)),((16,((18,20),19)),((((((17,32),31),35),33),34),(((((((21,22),((23,27),36)),26),37),25),29),38)))),((((6,7),24),((8,9),30)),(((10,11),(12,13)),(14,15)))),28)));
tree B_12.10 = [&U] [&W 1/100] (1,(2,((((3,(4,5)),((16,((18,20),19)),((((((17,32),31),35),33),34),(((((((21,22),((23,27),36)),25),37),26),29),38)))),((((6,7),24),((8,9),30)),(((10,11),(12,13)),(14,15)))),28)));
tree B_12.11 = [&U] [&W 1/100] (1,(2,((((3,(4,5)),((16,((18,20),19)),((((((17,32),31),35),33),34),((((((21,22),((23,27),36)),25),(26,37)),29),38)))),((((6,7),24),((8,9),30)),(((10,11),(12,13)),(14,15)))),28)));
tree B_12.12 = [&U] [&W 1/100] (1,(2,((((3,(4,5)),((16,((18,20),19)),((((((17,32),31),35),33),34),(((((((21,22),((23,27),36)),25),26),29),37),38)))),((((6,7),24),((8,9),30)),(((10,11),(12,13)),(14,15)))),28)));
tree B_12.13 = [&U] [&W 1/100] (1,(2,((((3,(4,5)),((16,((18,20),19)),((((((17,32),31),35),33),34),((((((21,22),((23,27),36)),25),26),38),29,37)))),((((6,7),24),((8,9),30)),(((10,11),(12,13)),(14,15)))),28)));
tree B_12.14 = [&U] [&W 1/100] (1,(2,((((3,(4,5)),((16,((18,20),19)),((((((17,32),31),35),33),34),(((((21,22),((23,27),36)),25),26),29,37,38)))),((((6,7),24),((8,9),30)),(((10,11),(12,13)),(14,15)))),28)));
tree B_12.15 = [&U] [&W 1/100] (1,(2,((((3,(4,5)),((16,((18,20),19)),((((((17,32),31),35),33),34),(((((((21,22),((23,27),36)),26),25),29),37),38)))),((((6,7),24),((8,9),30)),(((10,11),(12,13)),(14,15)))),28)));
tree B_12.16 = [&U] [&W 1/100] (1,(2,((((3,(4,5)),((16,((18,20),19)),((((((17,32),31),35),33),34),((((((21,22),((23,27),36)),26),25),29,37),38)))),((((6,7),24),((8,9),30)),(((10,11),(12,13)),(14,15)))),28)));
tree B_12.17 = [&U] [&W 1/100] (1,(2,((((3,(4,5)),((16,((18,20),19)),((((((17,32),31),35),33),34),((((((21,22),((23,27),36)),25,26),29),37),38)))),((((6,7),24),((8,9),30)),(((10,11),(12,13)),(14,15)))),28)));
tree B_12.18 = [&U] [&W 1/100] (1,(2,((((3,(4,5)),((16,((18,20),19)),((((((17,32),31),35),33),34),(((((21,22),((23,27),36)),25,26),29,37),38)))),((((6,7),24),((8,9),30)),(((10,11),(12,13)),(14,15)))),28)));
tree B_12.19 = [&U] [&W 1/100] (1,(2,((((3,(4,5)),((16,((18,20),19)),((((((17,32),31),35),33),34),((((((21,22),((23,27),36)),26),25),38),29,37)))),((((6,7),24),((8,9),30)),(((10,11),(12,13)),(14,15)))),28)));
tree B_12.20 = [&U] [&W 1/100] (1,(2,((((3,(4,5)),((16,((18,20),19)),((((((17,32),31),35),33),34),(((((21,22),((23,27),36)),26),25),29,37,38)))),((((6,7),24),((8,9),30)),(((10,11),(12,13)),(14,15)))),28)));
tree B_12.21 = [&U] [&W 1/100] (1,(2,((((3,(4,5)),((16,((18,20),19)),((((((17,32),31),35),33),34),(((((21,22),((23,27),36)),25,26),38),29,37)))),((((6,7),24),((8,9),30)),(((10,11),(12,13)),(14,15)))),28)));
tree B_12.22 = [&U] [&W 1/100] (1,(2,((((3,(4,5)),((16,((18,20),19)),((((((17,32),31),35),33),34),((((21,22),((23,27),36)),25,26),29,37,38)))),((((6,7),24),((8,9),30)),(((10,11),(12,13)),(14,15)))),28)));
tree B_12.23 = [&U] [&W 1/100] (1,(2,((((3,(4,5)),((16,((18,20),19)),((((((17,32),31),35),33),34),((((((21,22),((23,27),36)),25),26),29,37),38)))),((((6,7),24),((8,9),30)),(((10,11),(12,13)),(14,15)))),28)));
tree B_12.24 = [&U] [&W 1/100] (1,(2,((((3,(4,5)),((16,((18,20),19)),((((((17,32),31),35),33),34),((((((21,22),((23,27),36)),25),26),29),37,38)))),((((6,7),24),((8,9),30)),(((10,11),(12,13)),(14,15)))),28)));
tree B_12.25 = [&U] [&W 1/100] (1,(2,((((3,(4,5)),((16,((18,20),19)),((((((17,32),31),35),33),34),(((((((21,22),((23,27),36)),25),26),29),38),37)))),((((6,7),24),((8,9),30)),(((10,11),(12,13)),(14,15)))),28)));
tree B_12.26 = [&U] [&W 1/100] (1,(2,((((3,(4,5)),((16,((18,20),19)),((((((17,32),31),35),33),34),((((((21,22),((23,27),36)),(25,37)),26),29),38)))),((((6,7),24),((8,9),30)),(((10,11),(12,13)),(14,15)))),28)));
tree B_12.27 = [&U] [&W 1/100] (1,(2,((((3,(4,5)),((16,((18,20),19)),((((((17,32),31),35),33),34),(((((((21,22),((23,27),36)),37),25),26),29),38)))),((((6,7),24),((8,9),30)),(((10,11),(12,13)),(14,15)))),28)));
tree B_12.28 = [&U] [&W 1/100] (1,(2,((((3,(4,5)),((16,((18,20),19)),((((((17,32),31),35),33),34),(((((((21,22),((23,27),36)),25),26),37),38),29)))),((((6,7),24),((8,9),30)),(((10,11),(12,13)),(14,15)))),28)));
tree B_12.29 = [&U] [&W 1/100] (1,(2,((((3,(4,5)),((16,((18,20),19)),((((((17,32),31),35),33),34),(((((((21,22),((23,27),36)),25),37),26),38),29)))),((((6,7),24),((8,9),30)),(((10,11),(12,13)),(14,15)))),28)));
tree B_12.30 = [&U] [&W 1/100] (1,(2,((((3,(4,5)),((16,((18,20),19)),((((((17,32),31),35),33),34),((((((21,22),((23,27),36)),25),37),26),29,38)))),((((6,7),24),((8,9),30)),(((10,11),(12,13)),(14,15)))),28)));
tree B_12.31 = [&U] [&W 1/100] (1,(2,((((3,(4,5)),((16,((18,20),19)),((((((17,32),31),35),33),34),((((((21,22),((23,27),36)),25),(26,37)),38),29)))),((((6,7),24),((8,9),30)),(((10,11),(12,13)),(14,15)))),28)));
tree B_12.32 = [&U] [&W 1/100] (1,(2,((((3,(4,5)),((16,((18,20),19)),((((((17,32),31),35),33),34),(((((21,22),((23,27),36)),25),(26,37)),29,38)))),((((6,7),24),((8,9),30)),(((10,11),(12,13)),(14,15)))),28)));
tree B_12.33 = [&U] [&W 1/100] (1,(2,((((3,(4,5)),((16,((18,20),19)),((((((17,32),31),35),33),34),((((((21,22),((23,27),36)),(26,37)),25),29),38)))),((((6,7),24),((8,9),30)),(((10,11),(12,13)),(14,15)))),28)));
tree B_12.34 = [&U] [&W 1/100] (1,(2,((((3,(4,5)),((16,((18,20),19)),((((((17,32),31),35),33),34),(((((21,22),((23,27),36)),(25,(26,37))),29),38)))),((((6,7),24),((8,9),30)),(((10,11),(12,13)),(14,15)))),28)));
tree B_12.35 = [&U] [&W 1/100] (1,(2,((((3,(4,5)),((16,((18,20),19)),((((((17,32),31),35),33),34),((((((21,22),((23,27),36)),(26,37)),25),38),29)))),((((6,7),24),((8,9),30)),(((10,11),(12,13)),(14,15)))),28)));
tree B_12.36 = [&U] [&W 1/100] (1,(2,((((3,(4,5)),((16,((18,20),19)),((((((17,32),31),35),33),34),(((((21,22),((23,27),36)),(26,37)),25),29,38)))),((((6,7),24),((8,9),30)),(((10,11),(12,13)),(14,15)))),28)));
tree B_12.37 = [&U] [&W 1/100] (1,(2,((((3,(4,5)),((16,((18,20),19)),((((((17,32),31),35),33),34),(((((21,22),((23,27),36)),(25,(26,37))),38),29)))),((((6,7),24),((8,9),30)),(((10,11),(12,13)),(14,15)))),28)));
tree B_12.38 = [&U] [&W 1/100] (1,(2,((((3,(4,5)),((16,((18,20),19)),((((((17,32),31),35),33),34),((((21,22),((23,27),36)),(25,(26,37))),29,38)))),((((6,7),24),((8,9),30)),(((10,11),(12,13)),(14,15)))),28)));
tree B_12.39 = [&U] [&W 1/100] (1,(2,((((3,(4,5)),((16,((18,20),19)),((((((17,32),31),35),33),34),((((((21,22),((23,27),36)),25),26),37),29,38)))),((((6,7),24),((8,9),30)),(((10,11),(12,13)),(14,15)))),28)));
tree B_12.40 = [&U] [&W 1/100] (1,(2,((((3,(4,5)),((16,((18,20),19)),((((((17,32),31),35),33),34),((((((21,22),((23,27),36)),25),26),37,38),29)))),((((6,7),24),((8,9),30)),(((10,11),(12,13)),(14,15)))),28)));
tree B_12.41 = [&U] [&W 1/100] (1,(2,((((3,(4,5)),((16,((18,20),19)),((((((17,32),31),35),33),34),(((((((21,22),((23,27),36)),25),26),38),37),29)))),((((6,7),24),((8,9),30)),(((10,11),(12,13)),(14,15)))),28)));
tree B_12.42 = [&U] [&W 1/100] (1,(2,((((3,(4,5)),((16,((18,20),19)),((((((17,32),31),35),33),34),((((((21,22),((23,27),36)),25),26),29,38),37)))),((((6,7),24),((8,9),30)),(((10,11),(12,13)),(14,15)))),28)));
tree B_12.43 = [&U] [&W 1/100] (1,(2,((((3,(4,5)),((16,((18,20),19)),(((((17,32),(31,35)),34),33),(((((((21,22),((23,27),36)),25),26),37),29),38)))),((((6,7),24),((8,9),30)),(((10,11),(12,13)),(14,15)))),28)));
tree B_12.44 = [&U] [&W 1/100] (1,(2,((((3,(4,5)),((16,((18,20),19)),((((17,32),(31,35)),(33,34)),(((((((21,22),((23,27),36)),25),26),37),29),38)))),((((6,7),24),((8,9),30)),(((10,11),(12,13)),(14,15)))),28)));
tree B_12.45 = [&U] [&W 1/100] (1,(2,((((3,(4,5)),((16,((18,20),19)),(((((17,32),(31,35)),33),34),(((((((21,22),((23,27),36)),25),26),37),29),38)))),((((6,7),24),((8,9),30)),(((10,11),(12,13)),(14,15)))),28)));
tree B_12.46 = [&U] [&W 1/100] (1,(2,((((3,(4,5)),((16,((18,20),19)),((((((17,32),35),31),33),34),(((((((21,22),((23,27),36)),25),26),37),29),38)))),((((6,7),24),((8,9),30)),(((10,11),(12,13)),(14,15)))),28)));
tree B_12.47 = [&U] [&W 1/100] (1,(2,((((3,(4,5)),((16,((18,20),19)),((((((17,32),31),35),33),34),(((((((21,22),((23,27),36)),25),26),37),29),38)))),(((((6,7),24),30),(8,9)),(((10,11),(12,13)),(14,15)))),28)));
tree B_12.48 = [&U] [&W 1/100] (1,(2,((((3,(4,5)),((16,((18,20),19)),((((((17,32),31),35),33),34),(((((((21,22),((23,27),36)),25),26),37),29),38)))),((((6,7),24),(8,(9,30))),(((10,11),(12,13)),(14,15)))),28)));
tree B_12.49 = [&U] [&W 1/100] (1,(2,((((3,(4,5)),((16,((18,20),19)),((((((17,32),31),35),33),34),(((((((21,22),((23,27),36)),25),26),37),29),38)))),((((6,7),24),((8,30),9)),(((10,11),(12,13)),(14,15)))),28)));
tree B_12.50 = [&U] [&W 1/100] (1,(2,((((3,(4,5)),((16,((18,20),19)),((((((17,32),31),35),33),34),((((((21,22),((23,27),36)),25),26),37),29)))),(((((6,7),24),38),((8,9),30)),(((10,11),(12,13)),(14,15)))),28)));
tree B_12.51 = [&U] [&W 1/100] (1,(2,((((3,(4,5)),((16,((18,20),19)),((((((17,32),31),35),33),34),((((((21,22),((23,27),36)),26),25),29),37,38)))),((((6,7),24),((8,9),30)),(((10,11),(12,13)),(14,15)))),28)));
tree B_12.52 = [&U] [&W 1/100] (1,(2,((((3,(4,5)),((16,((18,20),19)),((((((17,32),31),35),33),34),(((((((21,22),((23,27),36)),26),25),29),38),37)))),((((6,7),24),((8,9),30)),(((10,11),(12,13)),(14,15)))),28)));
tree B_12.53 = [&U] [&W 1/100] (1,(2,((((3,(4,5)),((16,((18,20),19)),((((((17,32),31),35),33),34),(((((((21,22),((23,27),36)),37),26),25),29),38)))),((((6,7),24),((8,9),30)),(((10,11),(12,13)),(14,15)))),28)));
tree B_12.54 = [&U] [&W 1/100] (1,(2,((((3,(4,5)),((16,((18,20),19)),((((((17,32),31),35),33),34),(((((((21,22),((23,27),36)),26),25),37),38),29)))),((((6,7),24),((8,9),30)),(((10,11),(12,13)),(14,15)))),28)));
tree B_12.55 = [&U] [&W 1/100] (1,(2,((((3,(4,5)),((16,((18,20),19)),((((((17,32),31),35),33),34),(((((((21,22),((23,27),36)),26),37),25),38),29)))),((((6,7),24),((8,9),30)),(((10,11),(12,13)),(14,15)))),28)));
tree B_12.56 = [&U] [&W 1/100] (1,(2,((((3,(4,5)),((16,((18,20),19)),((((((17,32),31),35),33),34),((((((21,22),((23,27),36)),26),37),25),29,38)))),((((6,7),24),((8,9),30)),(((10,11),(12,13)),(14,15)))),28)));
tree B_12.57 = [&U] [&W 1/100] (1,(2,((((3,(4,5)),((16,((18,20),19)),((((((17,32),31),35),33),34),((((((21,22),((23,27),36)),26),(25,37)),38),29)))),((((6,7),24),((8,9),30)),(((10,11),(12,13)),(14,15)))),28)));
tree B_12.58 = [&U] [&W 1/100] (1,(2,((((3,(4,5)),((16,((18,20),19)),((((((17,32),31),35),33),34),(((((21,22),((23,27),36)),26),(25,37)),29,38)))),((((6,7),24),((8,9),30)),(((10,11),(12,13)),(14,15)))),28)));
tree B_12.59 = [&U] [&W 1/100] (1,(2,((((3,(4,5)),((16,((18,20),19)),((((((17,32),31),35),33),34),(((((21,22),((23,27),36)),((25,37),26)),29),38)))),((((6,7),24),((8,9),30)),(((10,11),(12,13)),(14,15)))),28)));
tree B_12.60 = [&U] [&W 1/100] (1,(2,((((3,(4,5)),((16,((18,20),19)),((((((17,32),31),35),33),34),((((((21,22),((23,27),36)),(25,37)),26),38),29)))),((((6,7),24),((8,9),30)),(((10,11),(12,13)),(14,15)))),28)));
tree B_12.61 = [&U] [&W 1/100] (1,(2,((((3,(4,5)),((16,((18,20),19)),((((((17,32),31),35),33),34),(((((21,22),((23,27),36)),(25,37)),26),29,38)))),((((6,7),24),((8,9),30)),(((10,11),(12,13)),(14,15)))),28)));
tree B_12.62 = [&U] [&W 1/100] (1,(2,((((3,(4,5)),((16,((18,20),19)),((((((17,32),31),35),33),34),(((((21,22),((23,27),36)),((25,37),26)),38),29)))),((((6,7),24),((8,9),30)),(((10,11),(12,13)),(14,15)))),28)));
tree B_12.63 = [&U] [&W 1/100] (1,(2,((((3,(4,5)),((16,((18,20),19)),((((((17,32),31),35),33),34),((((21,22),((23,27),36)),((25,37),26)),29,38)))),((((6,7),24),((8,9),30)),(((10,11),(12,13)),(14,15)))),28)));
tree B_12.64 = [&U] [&W 1/100] (1,(2,((((3,(4,5)),((16,((18,20),19)),((((((17,32),31),35),33),34),(((((((21,22),(23,(27,36))),26),25),37),29),38)))),((((6,7),24),((8,9),30)),(((10,11),(12,13)),(14,15)))),28)));
tree B_12.65 = [&U] [&W 1/100] (1,(2,((((3,(4,5)),((16,((18,20),19)),((((((17,32),31),35),33),34),(((((((21,22),((23,36),27)),26),25),37),29),38)))),((((6,7),24),((8,9),30)),(((10,11),(12,13)),(14,15)))),28)));
tree B_12.66 = [&U] [&W 1/100] (1,(2,((((3,(4,5)),((16,((18,20),19)),((((((17,32),31),35),33),34),((((((21,22),((23,27),36)),26),25),37),29,38)))),((((6,7),24),((8,9),30)),(((10,11),(12,13)),(14,15)))),28)));
tree B_12.67 = [&U] [&W 1/100] (1,(2,((((3,(4,5)),((16,((18,20),19)),((((((17,32),31),35),33),34),((((((21,22),((23,27),36)),26),25),37,38),29)))),((((6,7),24),((8,9),30)),(((10,11),(12,13)),(14,15)))),28)));
tree B_12.68 = [&U] [&W 1/100] (1,(2,((((3,(4,5)),((16,((18,20),19)),((((((17,32),31),35),33),34),(((((((21,22),((23,27),36)),26),25),38),37),29)))),((((6,7),24),((8,9),30)),(((10,11),(12,13)),(14,15)))),28)));
tree B_12.69 = [&U] [&W 1/100] (1,(2,((((3,(4,5)),((16,((18,20),19)),((((((17,32),31),35),33),34),((((((21,22),((23,27),36)),26),25),29,38),37)))),((((6,7),24),((8,9),30)),(((10,11),(12,13)),(14,15)))),28)));
tree B_12.70 = [&U] [&W 1/100] (1,(2,((((3,(4,5)),((16,((18,20),19)),(((((17,32),(31,35)),34),33),(((((((21,22),((23,27),36)),26),25),37),29),38)))),((((6,7),24),((8,9),30)),(((10,11),(12,13)),(14,15)))),28)));
tree B_12.71 = [&U] [&W 1/100] (1,(2,((((3,(4,5)),((16,((18,20),19)),((((17,32),(31,35)),(33,34)),(((((((21,22),((23,27),36)),26),25),37),29),38)))),((((6,7),24),((8,9),30)),(((10,11),(12,13)),(14,15)))),28)));
tree B_12.72 = [&U] [&W 1/100] (1,(2,((((3,(4,5)),((16,((18,20),19)),(((((17,32),(31,35)),33),34),(((((((21,22),((23,27),36)),26),25),37),29),38)))),((((6,7),24),((8,9),30)),(((10,11),(12,13)),(14,15)))),28)));
tree B_12.73 = [&U] [&W 1/100] (1,(2,((((3,(4,5)),((16,((18,20),19)),((((((17,32),35),31),33),34),(((((((21,22),((23,27),36)),26),25),37),29),38)))),((((6,7),24),((8,9),30)),(((10,11),(12,13)),(14,15)))),28)));
tree B_12.74 = [&U] [&W 1/100] (1,(2,((((3,(4,5)),((16,((18,20),19)),((((((17,32),31),35),33),34),(((((((21,22),((23,27),36)),26),25),37),29),38)))),(((((6,7),24),30),(8,9)),(((10,11),(12,13)),(14,15)))),28)));
tree B_12.75 = [&U] [&W 1/100] (1,(2,((((3,(4,5)),((16,((18,20),19)),((((((17,32),31),35),33),34),(((((((21,22),((23,27),36)),26),25),37),29),38)))),((((6,7),24),(8,(9,30))),(((10,11),(12,13)),(14,15)))),28)));
tree B_12.76 = [&U] [&W 1/100] (1,(2,((((3,(4,5)),((16,((18,20),19)),((((((17,32),31),35),33),34),(((((((21,22),((23,27),36)),26),25),37),29),38)))),((((6,7),24),((8,30),9)),(((10,11),(12,13)),(14,15)))),28)));
tree B_12.77 = [&U] [&W 1/100] (1,(2,((((3,(4,5)),((16,((18,20),19)),((((((17,32),31),35),33),34),((((((21,22),((23,27),36)),26),25),37),29)))),(((((6,7),24),38),((8,9),30)),(((10,11),(12,13)),(14,15)))),28)));
tree B_12.78 = [&U] [&W 1/100] (1,(2,((((3,(4,5)),((16,((18,20),19)),((((((17,32),31),35),33),34),(((((((21,22),((23,27),36)),37),26),25),38),29)))),((((6,7),24),((8,9),30)),(((10,11),(12,13)),(14,15)))),28)));
tree B_12.79 = [&U] [&W 1/100] (1,(2,((((3,(4,5)),((16,((18,20),19)),((((((17,32),31),35),33),34),(((((((21,22),((23,27),36)),37),25),26),38),29)))),((((6,7),24),((8,9),30)),(((10,11),(12,13)),(14,15)))),28)));
tree B_12.80 = [&U] [&W 1/100] (1,(2,((((3,(4,5)),((16,((18,20),19)),((((((17,32),31),35),33),34),((((((21,22),((23,27),36)),37),25),26),29,38)))),((((6,7),24),((8,9),30)),(((10,11),(12,13)),(14,15)))),28)));
tree B_12.81 = [&U] [&W 1/100] (1,(2,((((3,(4,5)),((16,((18,20),19)),((((((17,32),31),35),33),34),((((((21,22),((23,27),36)),37),25,26),38),29)))),((((6,7),24),((8,9),30)),(((10,11),(12,13)),(14,15)))),28)));
tree B_12.82 = [&U] [&W 1/100] (1,(2,((((3,(4,5)),((16,((18,20),19)),((((((17,32),31),35),33),34),(((((21,22),((23,27),36)),37),25,26),29,38)))),((((6,7),24),((8,9),30)),(((10,11),(12,13)),(14,15)))),28)));
tree B_12.83 = [&U] [&W 1/100] (1,(2,((((3,(4,5)),((16,((18,20),19)),((((((17,32),31),35),33),34),((((((21,22),((23,27),36)),25,26),37),38),29)))),((((6,7),24),((8,9),30)),(((10,11),(12,13)),(14,15)))),28)));
tree B_12.84 = [&U] [&W 1/100] (1,(2,((((3,(4,5)),((16,((18,20),19)),((((((17,32),31),35),33),34),(((((21,22),((23,27),36)),25,26),37),29,38)))),((((6,7),24),((8,9),30)),(((10,11),(12,13)),(14,15)))),28)));
tree B_12.85 = [&U] [&W 1/100] (1,(2,((((3,(4,5)),((16,((18,20),19)),((((((17,32),31),35),33),34),(((((21,22),((23,27),36)),(25,26,37)),38),29)))),((((6,7),24),((8,9),30)),(((10,11),(12,13)),(14,15)))),28)));
tree B_12.86 = [&U] [&W 1/100] (1,(2,((((3,(4,5)),((16,((18,20),19)),((((((17,32),31),35),33),34),((((21,22),((23,27),36)),(25,26,37)),29,38)))),((((6,7),24),((8,9),30)),(((10,11),(12,13)),(14,15)))),28)));
tree B_12.87 = [&U] [&W 1/100] (1,(2,((((3,(4,5)),((16,((18,20),19)),((((((17,32),31),35),33),34),(((((((21,22),(23,(27,36))),37),26),25),29),38)))),((((6,7),24),((8,9),30)),(((10,11),(12,13)),(14,15)))),28)));
tree B_12.88 = [&U] [&W 1/100] (1,(2,((((3,(4,5)),((16,((18,20),19)),((((((17,32),31),35),33),34),(((((((21,22),((23,36),27)),37),26),25),29),38)))),((((6,7),24),((8,9),30)),(((10,11),(12,13)),(14,15)))),28)));
tree B_12.89 = [&U] [&W 1/100] (1,(2,((((3,(4,5)),((16,((18,20),19)),((((((17,32),31),35),33),34),((((((21,22),((23,27),36)),37),26),25),29,38)))),((((6,7),24),((8,9),30)),(((10,11),(12,13)),(14,15)))),28)));
tree B_12.90 = [&U] [&W 1/100] (1,(2,((((3,(4,5)),((16,((18,20),19)),(((((17,32),(31,35)),34),33),(((((((21,22),((23,27),36)),37),26),25),29),38)))),((((6,7),24),((8,9),30)),(((10,11),(12,13)),(14,15)))),28)));
tree B_12.91 = [&U] [&W 1/100] (1,(2,((((3,(4,5)),((16,((18,20),19)),((((17,32),(31,35)),(33,34)),(((((((21,22),((23,27),36)),37),26),25),29),38)))),((((6,7),24),((8,9),30)),(((10,11),(12,13)),(14,15)))),28)));
tree B_12.92 = [&U] [&W 1/100] (1,(2,((((3,(4,5)),((16,((18,20),19)),(((((17,32),(31,35)),33),34),(((((((21,22),((23,27),36)),37),26),25),29),38)))),((((6,7),24),((8,9),30)),(((10,11),(12,13)),(14,15)))),28)));
tree B_12.93 = [&U] [&W 1/100] (1,(2,((((3,(4,5)),((16,((18,20),19)),((((((17,32),35),31),33),34),(((((((21,22),((23,27),36)),37),26),25),29),38)))),((((6,7),24),((8,9),30)),(((10,11),(12,13)),(14,15)))),28)));
tree B_12.94 = [&U] [&W 1/100] (1,(2,((((3,(4,5)),((16,((18,20),19)),((((((17,32),31),35),33),34),(((((((21,22),((23,27),36)),37),26),25),29),38)))),(((((6,7),24),30),(8,9)),(((10,11),(12,13)),(14,15)))),28)));
tree B_12.95 = [&U] [&W 1/100] (1,(2,((((3,(4,5)),((16,((18,20),19)),((((((17,32),31),35),33),34),(((((((21,22),((23,27),36)),37),26),25),29),38)))),((((6,7),24),(8,(9,30))),(((10,11),(12,13)),(14,15)))),28)));
tree B_12.96 = [&U] [&W 1/100] (1,(2,((((3,(4,5)),((16,((18,20),19)),((((((17,32),31),35),33),34),(((((((21,22),((23,27),36)),37),26),25),29),38)))),((((6,7),24),((8,30),9)),(((10,11),(12,13)),(14,15)))),28)));
tree B_12.97 = [&U] [&W 1/100] (1,(2,((((3,(4,5)),((16,((18,20),19)),((((((17,32),31),35),33),34),((((((21,22),((23,27),36)),37),26),25),29)))),(((((6,7),24),38),((8,9),30)),(((10,11),(12,13)),(14,15)))),28)));
tree B_12.98 = [&U] [&W 1/100] (1,(2,((((3,(4,5)),((16,((18,20),19)),((((((17,32),31),35),33),34),(((((21,22),((23,27),36)),25,26),29),37,38)))),((((6,7),24),((8,9),30)),(((10,11),(12,13)),(14,15)))),28)));
tree B_12.99 = [&U] [&W 1/100] (1,(2,((((3,(4,5)),((16,((18,20),19)),((((((17,32),31),35),33),34),((((((21,22),((23,27),36)),25,26),29),38),37)))),((((6,7),24),((8,9),30)),(((10,11),(12,13)),(14,15)))),28)));
tree B_12.100 = [&U] [&W 1/100] (1,(2,((((3,(4,5)),((16,((18,20),19)),((((((17,32),31),35),33),34),(((((21,22),(23,(27,36))),(25,26,37)),29),38)))),((((6,7),24),((8,9),30)),(((10,11),(12,13)),(14,15)))),28)));

[Trees found in bootstrap replicate #13 (seed=1421760240)]
tree B_13.1 = [&U] [&W 1/100] (1,(2,(((((3,(4,5)),((((((((6,7),((((21,22),((25,(30,35)),34)),27),23)),24),37),26),38),(31,(33,36))),(8,9))),((16,((18,20),19)),((17,32),29))),(((10,11),(12,13)),(14,15))),28)));
tree B_13.2 = [&U] [&W 1/100] (1,(2,(((((3,(4,5)),(((((((6,7),((((21,22),((25,(30,35)),34)),27),23)),24),37),26),38),(8,9))),((16,((18,20),19)),(((17,32),29),(31,(33,36))))),(((10,11),(12,13)),(14,15))),28)));
tree B_13.3 = [&U] [&W 1/100] (1,(2,(((((3,(4,5)),(((((((6,7),((((21,22),((25,(30,35)),34)),27),23)),24),37),26),(31,(33,36)),38),(8,9))),((16,((18,20),19)),((17,32),29))),(((10,11),(12,13)),(14,15))),28)));
tree B_13.4 = [&U] [&W 1/100] (1,(2,(((((3,(4,5)),((((((((6,7),((((21,22),((25,(30,35)),34)),27),23)),24),37),26),(31,(33,36))),38),(8,9))),((16,((18,20),19)),((17,32),29))),(((10,11),(12,13)),(14,15))),28)));
tree B_13.5 = [&U] [&W 1/100] (1,(2,(((((3,(4,5)),(((((((6,7),((((21,22),((25,(30,35)),34)),27),23)),(24,37)),26),38),(31,(33,36))),(8,9))),((16,((18,20),19)),((17,32),29))),(((10,11),(12,13)),(14,15))),28)));
tree B_13.6 = [&U] [&W 1/100] (1,(2,(((((3,(4,5)),((((((((6,7),((((21,22),((25,(30,35)),34)),27),23)),37),24),26),38),(31,(33,36))),(8,9))),((16,((18,20),19)),((17,32),29))),(((10,11),(12,13)),(14,15))),28)));
tree B_13.7 = [&U] [&W 1/100] (1,(2,(((((3,(4,5)),((((((((6,7),(((21,22),((25,(30,35)),34)),(23,27))),24),37),26),38),(31,(33,36))),(8,9))),((16,((18,20),19)),((17,32),29))),(((10,11),(12,13)),(14,15))),28)));
tree B_13.8 = [&U] [&W 1/100] (1,(2,(((((3,(4,5)),(((((((((6,7),27),(((21,22),((25,(30,35)),34)),23)),24),37),26),38),(31,(33,36))),(8,9))),((16,((18,20),19)),((17,32),29))),(((10,11),(12,13)),(14,15))),28)));
tree B_13.9 = [&U] [&W 1/100] (1,(2,(((((3,(4,5)),(((((((((6,7),(((21,22),((25,(30,35)),34)),23)),27),24),37),26),38),(31,(33,36))),(8,9))),((16,((18,20),19)),((17,32),29))),(((10,11),(12,13)),(14,15))),28)));
tree B_13.10 = [&U] [&W 1/100] (1,(2,(((((3,(4,5)),((((((((6,7),(((21,22),((25,(30,35)),34)),23)),(24,27)),37),26),38),(31,(33,36))),(8,9))),((16,((18,20),19)),((17,32),29))),(((10,11),(12,13)),(14,15))),28)));
tree B_13.11 = [&U] [&W 1/100] (1,(2,(((((3,(4,5)),(((((((((6,7),(((21,22),((25,(30,35)),34)),23)),24),27),37),26),38),(31,(33,36))),(8,9))),((16,((18,20),19)),((17,32),29))),(((10,11),(12,13)),(14,15))),28)));
tree B_13.12 = [&U] [&W 1/100] (1,(2,(((((3,(4,5)),((((((((6,(7,27)),(((21,22),((25,(30,35)),34)),23)),24),37),26),38),(31,(33,36))),(8,9))),((16,((18,20),19)),((17,32),29))),(((10,11),(12,13)),(14,15))),28)));
tree B_13.13 = [&U] [&W 1/100] (1,(2,(((((3,(4,5)),(((((((((6,27),7),(((21,22),((25,(30,35)),34)),23)),24),37),26),38),(31,(33,36))),(8,9))),((16,((18,20),19)),((17,32),29))),(((10,11),(12,13)),(14,15))),28)));
tree B_13.14 = [&U] [&W 1/100] (1,(2,(((((3,(4,5)),((((((((6,7),((((21,22),((25,(30,35)),34)),23),27)),24),37),26),38),(31,(33,36))),(8,9))),((16,((18,20),19)),((17,32),29))),(((10,11),(12,13)),(14,15))),28)));
tree B_13.15 = [&U] [&W 1/100] (1,(2,(((((3,(4,5)),((((((((6,7),(((21,22),(((25,(30,35)),34),27)),23)),24),37),26),38),(31,(33,36))),(8,9))),((16,((18,20),19)),((17,32),29))),(((10,11),(12,13)),(14,15))),28)));
tree B_13.16 = [&U] [&W 1/100] (1,(2,(((((3,(4,5)),((((((((6,7),((((21,22),27),((25,(30,35)),34)),23)),24),37),26),38),(31,(33,36))),(8,9))),((16,((18,20),19)),((17,32),29))),(((10,11),(12,13)),(14,15))),28)));
tree B_13.17 = [&U] [&W 1/100] (1,(2,(((((3,(4,5)),(((((((6,7),((((21,22),((25,(30,35)),34)),27),23)),24),37),26),(31,(33,36))),(8,9))),((16,((18,20),19)),(((17,32),29),38))),(((10,11),(12,13)),(14,15))),28)));
tree B_13.18 = [&U] [&W 1/100] (1,(2,(((((3,(4,5)),((((((((6,7),((((21,22),((25,(29,30,35)),34)),27),23)),24),37),26),38),(31,(33,36))),(8,9))),((16,((18,20),19)),(17,32))),(((10,11),(12,13)),(14,15))),28)));
tree B_13.19 = [&U] [&W 1/100] (1,(2,(((((3,(4,5)),((((((((6,7),((((21,22),((25,((29,30),35)),34)),27),23)),24),37),26),38),(31,(33,36))),(8,9))),((16,((18,20),19)),(17,32))),(((10,11),(12,13)),(14,15))),28)));
tree B_13.20 = [&U] [&W 1/100] (1,(2,(((((3,(4,5)),((((((((6,7),(((21,22),((25,(30,35)),34)),23)),24),37),(26,27)),38),(31,(33,36))),(8,9))),((16,((18,20),19)),((17,32),29))),(((10,11),(12,13)),(14,15))),28)));
tree B_13.21 = [&U] [&W 1/100] (1,(2,(((((3,(4,5)),((((((6,7),((((21,22),((25,(30,35)),34)),27),23)),24),37),26),(8,9))),((16,((18,20),19)),((((17,32),29),(31,(33,36))),38))),(((10,11),(12,13)),(14,15))),28)));
tree B_13.22 = [&U] [&W 1/100] (1,(2,(((((3,(4,5)),((((((6,7),((((21,22),((25,(30,35)),34)),27),23)),24,37),26),38),(8,9))),((16,((18,20),19)),(((17,32),29),(31,(33,36))))),(((10,11),(12,13)),(14,15))),28)));
tree B_13.23 = [&U] [&W 1/100] (1,(2,(((((3,(4,5)),(((((((6,7),((((21,22),((25,(30,35)),34)),27),23)),37),24),26),38),(8,9))),((16,((18,20),19)),(((17,32),29),(31,(33,36))))),(((10,11),(12,13)),(14,15))),28)));
tree B_13.24 = [&U] [&W 1/100] (1,(2,(((((3,(4,5)),(((((((6,7),(((21,22),(23,27)),((25,(30,35)),34))),24),37),26),38),(8,9))),((16,((18,20),19)),(((17,32),29),(31,(33,36))))),(((10,11),(12,13)),(14,15))),28)));
tree B_13.25 = [&U] [&W 1/100] (1,(2,(((((3,(4,5)),(((((((6,7),((21,22),((23,27),((25,(30,35)),34)))),24),37),26),38),(8,9))),((16,((18,20),19)),(((17,32),29),(31,(33,36))))),(((10,11),(12,13)),(14,15))),28)));
tree B_13.26 = [&U] [&W 1/100] (1,(2,(((((3,(4,5)),(((((((6,7),(((21,22),(23,((25,(30,35)),34))),27)),24),37),26),38),(8,9))),((16,((18,20),19)),(((17,32),29),(31,(33,36))))),(((10,11),(12,13)),(14,15))),28)));
tree B_13.27 = [&U] [&W 1/100] (1,(2,(((((3,(4,5)),(((((((6,7),((((21,22),23),((25,(30,35)),34)),27)),24),37),26),38),(8,9))),((16,((18,20),19)),(((17,32),29),(31,(33,36))))),(((10,11),(12,13)),(14,15))),28)));
tree B_13.28 = [&U] [&W 1/100] (1,(2,(((((3,(4,5)),(((((((6,7),(((21,22),((25,(30,35)),34)),(23,27))),24),37),26),38),(8,9))),((16,((18,20),19)),(((17,32),29),(31,(33,36))))),(((10,11),(12,13)),(14,15))),28)));
tree B_13.29 = [&U] [&W 1/100] (1,(2,(((((3,(4,5)),((((((((6,7),27),(((21,22),((25,(30,35)),34)),23)),24),37),26),38),(8,9))),((16,((18,20),19)),(((17,32),29),(31,(33,36))))),(((10,11),(12,13)),(14,15))),28)));
tree B_13.30 = [&U] [&W 1/100] (1,(2,(((((3,(4,5)),((((((((6,7),(((21,22),((25,(30,35)),34)),23)),27),24),37),26),38),(8,9))),((16,((18,20),19)),(((17,32),29),(31,(33,36))))),(((10,11),(12,13)),(14,15))),28)));
tree B_13.31 = [&U] [&W 1/100] (1,(2,(((((3,(4,5)),(((((((6,7),(((21,22),((25,(30,35)),34)),23)),24,27),37),26),38),(8,9))),((16,((18,20),19)),(((17,32),29),(31,(33,36))))),(((10,11),(12,13)),(14,15))),28)));
tree B_13.32 = [&U] [&W 1/100] (1,(2,(((((3,(4,5)),((((((((6,7),(((21,22),((25,(30,35)),34)),23)),24),27),37),26),38),(8,9))),((16,((18,20),19)),(((17,32),29),(31,(33,36))))),(((10,11),(12,13)),(14,15))),28)));
tree B_13.33 = [&U] [&W 1/100] (1,(2,(((((3,(4,5)),(((((((6,(7,27)),(((21,22),((25,(30,35)),34)),23)),24),37),26),38),(8,9))),((16,((18,20),19)),(((17,32),29),(31,(33,36))))),(((10,11),(12,13)),(14,15))),28)));
tree B_13.34 = [&U] [&W 1/100] (1,(2,(((((3,(4,5)),((((((((6,27),7),(((21,22),((25,(30,35)),34)),23)),24),37),26),38),(8,9))),((16,((18,20),19)),(((17,32),29),(31,(33,36))))),(((10,11),(12,13)),(14,15))),28)));
tree B_13.35 = [&U] [&W 1/100] (1,(2,(((((3,(4,5)),(((((((6,7),((((21,22),((25,(30,35)),34)),23),27)),24),37),26),38),(8,9))),((16,((18,20),19)),(((17,32),29),(31,(33,36))))),(((10,11),(12,13)),(14,15))),28)));
tree B_13.36 = [&U] [&W 1/100] (1,(2,(((((3,(4,5)),(((((((6,7),(((21,22),(((25,(30,35)),34),27)),23)),24),37),26),38),(8,9))),((16,((18,20),19)),(((17,32),29),(31,(33,36))))),(((10,11),(12,13)),(14,15))),28)));
tree B_13.37 = [&U] [&W 1/100] (1,(2,(((((3,(4,5)),(((((((6,7),(((21,22),27),(23,((25,(30,35)),34)))),24),37),26),38),(8,9))),((16,((18,20),19)),(((17,32),29),(31,(33,36))))),(((10,11),(12,13)),(14,15))),28)));
tree B_13.38 = [&U] [&W 1/100] (1,(2,(((((3,(4,5)),(((((((6,7),((((21,22),27),23),((25,(30,35)),34))),24),37),26),38),(8,9))),((16,((18,20),19)),(((17,32),29),(31,(33,36))))),(((10,11),(12,13)),(14,15))),28)));
tree B_13.39 = [&U] [&W 1/100] (1,(2,(((((3,(4,5)),((((((((6,7),((25,(30,35)),34)),(((21,22),27),23)),24),37),26),38),(8,9))),((16,((18,20),19)),(((17,32),29),(31,(33,36))))),(((10,11),(12,13)),(14,15))),28)));
tree B_13.40 = [&U] [&W 1/100] (1,(2,(((((3,(4,5)),((((((((6,7),(((21,22),27),23)),((25,(30,35)),34)),24),37),26),38),(8,9))),((16,((18,20),19)),(((17,32),29),(31,(33,36))))),(((10,11),(12,13)),(14,15))),28)));
tree B_13.41 = [&U] [&W 1/100] (1,(2,(((((3,(4,5)),(((((((6,7),((((21,22),27),((25,(30,35)),34)),23)),24),37),26),38),(8,9))),((16,((18,20),19)),(((17,32),29),(31,(33,36))))),(((10,11),(12,13)),(14,15))),28)));
tree B_13.42 = [&U] [&W 1/100] (1,(2,(((((3,(4,5)),(((((((6,7),(((21,22),23),(((25,(30,35)),34),27))),24),37),26),38),(8,9))),((16,((18,20),19)),(((17,32),29),(31,(33,36))))),(((10,11),(12,13)),(14,15))),28)));
tree B_13.43 = [&U] [&W 1/100] (1,(2,(((((3,(4,5)),(((((((6,7),((21,22),(23,(((25,(30,35)),34),27)))),24),37),26),38),(8,9))),((16,((18,20),19)),(((17,32),29),(31,(33,36))))),(((10,11),(12,13)),(14,15))),28)));
tree B_13.44 = [&U] [&W 1/100] (1,(2,(((((3,(4,5)),(((((((6,7),((((21,22),((25,(29,30,35)),34)),27),23)),24),37),26),38),(8,9))),((16,((18,20),19)),((17,32),(31,(33,36))))),(((10,11),(12,13)),(14,15))),28)));
tree B_13.45 = [&U] [&W 1/100] (1,(2,(((((3,(4,5)),(((((((6,7),((((21,22),((25,((29,30),35)),34)),27),23)),24),37),26),38),(8,9))),((16,((18,20),19)),((17,32),(31,(33,36))))),(((10,11),(12,13)),(14,15))),28)));
tree B_13.46 = [&U] [&W 1/100] (1,(2,(((((3,(4,5)),((((((6,7),((((21,22),((25,(30,35)),34)),27),23)),24),37),26),(8,9))),((16,((18,20),19)),(((17,32),29),(31,(33,36)),38))),(((10,11),(12,13)),(14,15))),28)));
tree B_13.47 = [&U] [&W 1/100] (1,(2,(((((3,(4,5)),((((((6,7),((((21,22),((25,(30,35)),34)),27),23)),24),37),26),(8,9))),((16,((18,20),19)),((((17,32),29),38),(31,(33,36))))),(((10,11),(12,13)),(14,15))),28)));
tree B_13.48 = [&U] [&W 1/100] (1,(2,(((((3,(4,5)),(((((((6,7),(((21,22),((25,(30,35)),34)),23)),24),37),(26,27)),38),(8,9))),((16,((18,20),19)),(((17,32),29),(31,(33,36))))),(((10,11),(12,13)),(14,15))),28)));
tree B_13.49 = [&U] [&W 1/100] (1,(2,(((((3,(4,5)),(((((((6,7),((((21,22),((25,(30,35)),34)),27),23)),(24,37)),26),(31,(33,36))),38),(8,9))),((16,((18,20),19)),((17,32),29))),(((10,11),(12,13)),(14,15))),28)));
tree B_13.50 = [&U] [&W 1/100] (1,(2,(((((3,(4,5)),((((((((6,7),((((21,22),((25,(30,35)),34)),27),23)),37),24),26),(31,(33,36))),38),(8,9))),((16,((18,20),19)),((17,32),29))),(((10,11),(12,13)),(14,15))),28)));
tree B_13.51 = [&U] [&W 1/100] (1,(2,(((((3,(4,5)),((((((((6,7),(((21,22),((25,(30,35)),34)),(23,27))),24),37),26),(31,(33,36))),38),(8,9))),((16,((18,20),19)),((17,32),29))),(((10,11),(12,13)),(14,15))),28)));
tree B_13.52 = [&U] [&W 1/100] (1,(2,(((((3,(4,5)),(((((((((6,7),27),(((21,22),((25,(30,35)),34)),23)),24),37),26),(31,(33,36))),38),(8,9))),((16,((18,20),19)),((17,32),29))),(((10,11),(12,13)),(14,15))),28)));
tree B_13.53 = [&U] [&W 1/100] (1,(2,(((((3,(4,5)),(((((((((6,7),(((21,22),((25,(30,35)),34)),23)),27),24),37),26),(31,(33,36))),38),(8,9))),((16,((18,20),19)),((17,32),29))),(((10,11),(12,13)),(14,15))),28)));
tree B_13.54 = [&U] [&W 1/100] (1,(2,(((((3,(4,5)),((((((((6,7),(((21,22),((25,(30,35)),34)),23)),(24,27)),37),26),(31,(33,36))),38),(8,9))),((16,((18,20),19)),((17,32),29))),(((10,11),(12,13)),(14,15))),28)));
tree B_13.55 = [&U] [&W 1/100] (1,(2,(((((3,(4,5)),(((((((((6,7),(((21,22),((25,(30,35)),34)),23)),24),27),37),26),(31,(33,36))),38),(8,9))),((16,((18,20),19)),((17,32),29))),(((10,11),(12,13)),(14,15))),28)));
tree B_13.56 = [&U] [&W 1/100] (1,(2,(((((3,(4,5)),((((((((6,(7,27)),(((21,22),((25,(30,35)),34)),23)),24),37),26),(31,(33,36))),38),(8,9))),((16,((18,20),19)),((17,32),29))),(((10,11),(12,13)),(14,15))),28)));
tree B_13.57 = [&U] [&W 1/100] (1,(2,(((((3,(4,5)),(((((((((6,27),7),(((21,22),((25,(30,35)),34)),23)),24),37),26),(31,(33,36))),38),(8,9))),((16,((18,20),19)),((17,32),29))),(((10,11),(12,13)),(14,15))),28)));
tree B_13.58 = [&U] [&W 1/100] (1,(2,(((((3,(4,5)),((((((((6,7),((((21,22),((25,(30,35)),34)),23),27)),24),37),26),(31,(33,36))),38),(8,9))),((16,((18,20),19)),((17,32),29))),(((10,11),(12,13)),(14,15))),28)));
tree B_13.59 = [&U] [&W 1/100] (1,(2,(((((3,(4,5)),((((((((6,7),(((21,22),(((25,(30,35)),34),27)),23)),24),37),26),(31,(33,36))),38),(8,9))),((16,((18,20),19)),((17,32),29))),(((10,11),(12,13)),(14,15))),28)));
tree B_13.60 = [&U] [&W 1/100] (1,(2,(((((3,(4,5)),((((((((6,7),((((21,22),27),((25,(30,35)),34)),23)),24),37),26),(31,(33,36))),38),(8,9))),((16,((18,20),19)),((17,32),29))),(((10,11),(12,13)),(14,15))),28)));
tree B_13.61 = [&U] [&W 1/100] (1,(2,(((((3,(4,5)),(((((((6,7),((((21,22),((25,(30,35)),34)),27),23)),24),37),26),38),(8,9))),((16,((18,20),19)),(((17,32),29),(31,(33,36))))),(((10,11),(12,13)),(14,15))),28)));
tree B_13.62 = [&U] [&W 1/100] (1,(2,(((((3,(4,5)),((((((((6,7),((((21,22),((25,(29,30,35)),34)),27),23)),24),37),26),(31,(33,36))),38),(8,9))),((16,((18,20),19)),(17,32))),(((10,11),(12,13)),(14,15))),28)));
tree B_13.63 = [&U] [&W 1/100] (1,(2,(((((3,(4,5)),((((((((6,7),((((21,22),((25,((29,30),35)),34)),27),23)),24),37),26),(31,(33,36))),38),(8,9))),((16,((18,20),19)),(17,32))),(((10,11),(12,13)),(14,15))),28)));
tree B_13.64 = [&U] [&W 1/100] (1,(2,(((((3,(4,5)),((((((((6,7),(((21,22),((25,(30,35)),34)),23)),24),37),(26,27)),(31,(33,36))),38),(8,9))),((16,((18,20),19)),((17,32),29))),(((10,11),(12,13)),(14,15))),28)));
tree B_13.65 = [&U] [&W 1/100] (1,(2,(((((3,(4,5)),((((((6,7),((((21,22),((25,(30,35)),34)),27),23)),(24,37)),26),(31,(33,36)),38),(8,9))),((16,((18,20),19)),((17,32),29))),(((10,11),(12,13)),(14,15))),28)));
tree B_13.66 = [&U] [&W 1/100] (1,(2,(((((3,(4,5)),(((((((6,7),(((21,22),((25,(30,35)),34)),(23,27))),(24,37)),26),38),(31,(33,36))),(8,9))),((16,((18,20),19)),((17,32),29))),(((10,11),(12,13)),(14,15))),28)));
tree B_13.67 = [&U] [&W 1/100] (1,(2,(((((3,(4,5)),((((((((6,7),27),(((21,22),((25,(30,35)),34)),23)),(24,37)),26),38),(31,(33,36))),(8,9))),((16,((18,20),19)),((17,32),29))),(((10,11),(12,13)),(14,15))),28)));
tree B_13.68 = [&U] [&W 1/100] (1,(2,(((((3,(4,5)),((((((((6,7),(((21,22),((25,(30,35)),34)),23)),27),(24,37)),26),38),(31,(33,36))),(8,9))),((16,((18,20),19)),((17,32),29))),(((10,11),(12,13)),(14,15))),28)));
tree B_13.69 = [&U] [&W 1/100] (1,(2,(((((3,(4,5)),(((((((6,(7,27)),(((21,22),((25,(30,35)),34)),23)),(24,37)),26),38),(31,(33,36))),(8,9))),((16,((18,20),19)),((17,32),29))),(((10,11),(12,13)),(14,15))),28)));
tree B_13.70 = [&U] [&W 1/100] (1,(2,(((((3,(4,5)),((((((((6,27),7),(((21,22),((25,(30,35)),34)),23)),(24,37)),26),38),(31,(33,36))),(8,9))),((16,((18,20),19)),((17,32),29))),(((10,11),(12,13)),(14,15))),28)));
tree B_13.71 = [&U] [&W 1/100] (1,(2,(((((3,(4,5)),(((((((6,7),(((21,22),((25,(30,35)),34)),23)),(24,37)),(26,27)),38),(31,(33,36))),(8,9))),((16,((18,20),19)),((17,32),29))),(((10,11),(12,13)),(14,15))),28)));
tree B_13.72 = [&U] [&W 1/100] (1,(2,(((((3,(4,5)),(((((((6,7),((((21,22),((25,(30,35)),34)),23),27)),(24,37)),26),38),(31,(33,36))),(8,9))),((16,((18,20),19)),((17,32),29))),(((10,11),(12,13)),(14,15))),28)));
tree B_13.73 = [&U] [&W 1/100] (1,(2,(((((3,(4,5)),(((((((6,7),(((21,22),(((25,(30,35)),34),27)),23)),(24,37)),26),38),(31,(33,36))),(8,9))),((16,((18,20),19)),((17,32),29))),(((10,11),(12,13)),(14,15))),28)));
tree B_13.74 = [&U] [&W 1/100] (1,(2,(((((3,(4,5)),(((((((6,7),((((21,22),27),((25,(30,35)),34)),23)),(24,37)),26),38),(31,(33,36))),(8,9))),((16,((18,20),19)),((17,32),29))),(((10,11),(12,13)),(14,15))),28)));
tree B_13.75 = [&U] [&W 1/100] (1,(2,(((((3,(4,5)),((((((6,7),((((21,22),((25,(30,35)),34)),27),23)),(24,37)),26),(31,(33,36))),(8,9))),((16,((18,20),19)),(((17,32),29),38))),(((10,11),(12,13)),(14,15))),28)));
tree B_13.76 = [&U] [&W 1/100] (1,(2,(((((3,(4,5)),(((((((6,7),((((21,22),((25,(29,30,35)),34)),27),23)),(24,37)),26),38),(31,(33,36))),(8,9))),((16,((18,20),19)),(17,32))),(((10,11),(12,13)),(14,15))),28)));
tree B_13.77 = [&U] [&W 1/100] (1,(2,(((((3,(4,5)),(((((((6,7),((((21,22),((25,((29,30),35)),34)),27),23)),(24,37)),26),38),(31,(33,36))),(8,9))),((16,((18,20),19)),(17,32))),(((10,11),(12,13)),(14,15))),28)));
tree B_13.78 = [&U] [&W 1/100] (1,(2,(((((3,(4,5)),((((((((6,7),(((21,22),((25,(30,35)),34)),(23,27))),37),24),26),38),(31,(33,36))),(8,9))),((16,((18,20),19)),((17,32),29))),(((10,11),(12,13)),(14,15))),28)));
tree B_13.79 = [&U] [&W 1/100] (1,(2,(((((3,(4,5)),(((((((((6,7),27),(((21,22),((25,(30,35)),34)),23)),37),24),26),38),(31,(33,36))),(8,9))),((16,((18,20),19)),((17,32),29))),(((10,11),(12,13)),(14,15))),28)));
tree B_13.80 = [&U] [&W 1/100] (1,(2,(((((3,(4,5)),(((((((((6,7),(((21,22),((25,(30,35)),34)),23)),27),37),24),26),38),(31,(33,36))),(8,9))),((16,((18,20),19)),((17,32),29))),(((10,11),(12,13)),(14,15))),28)));
tree B_13.81 = [&U] [&W 1/100] (1,(2,(((((3,(4,5)),((((((((6,(7,27)),(((21,22),((25,(30,35)),34)),23)),37),24),26),38),(31,(33,36))),(8,9))),((16,((18,20),19)),((17,32),29))),(((10,11),(12,13)),(14,15))),28)));
tree B_13.82 = [&U] [&W 1/100] (1,(2,(((((3,(4,5)),(((((((((6,27),7),(((21,22),((25,(30,35)),34)),23)),37),24),26),38),(31,(33,36))),(8,9))),((16,((18,20),19)),((17,32),29))),(((10,11),(12,13)),(14,15))),28)));
tree B_13.83 = [&U] [&W 1/100] (1,(2,(((((3,(4,5)),((((((((6,7),((((21,22),((25,(30,35)),34)),23),27)),37),24),26),38),(31,(33,36))),(8,9))),((16,((18,20),19)),((17,32),29))),(((10,11),(12,13)),(14,15))),28)));
tree B_13.84 = [&U] [&W 1/100] (1,(2,(((((3,(4,5)),(((((((6,7),((((21,22),((25,(30,35)),34)),27),23)),37),24),26),(31,(33,36)),38),(8,9))),((16,((18,20),19)),((17,32),29))),(((10,11),(12,13)),(14,15))),28)));
tree B_13.85 = [&U] [&W 1/100] (1,(2,(((((3,(4,5)),((((((((6,7),(((21,22),(((25,(30,35)),34),27)),23)),37),24),26),38),(31,(33,36))),(8,9))),((16,((18,20),19)),((17,32),29))),(((10,11),(12,13)),(14,15))),28)));
tree B_13.86 = [&U] [&W 1/100] (1,(2,(((((3,(4,5)),((((((((6,7),((((21,22),27),((25,(30,35)),34)),23)),37),24),26),38),(31,(33,36))),(8,9))),((16,((18,20),19)),((17,32),29))),(((10,11),(12,13)),(14,15))),28)));
tree B_13.87 = [&U] [&W 1/100] (1,(2,(((((3,(4,5)),((((((((6,7),(((21,22),((25,(30,35)),34)),23)),37),24),(26,27)),38),(31,(33,36))),(8,9))),((16,((18,20),19)),((17,32),29))),(((10,11),(12,13)),(14,15))),28)));
tree B_13.88 = [&U] [&W 1/100] (1,(2,(((((3,(4,5)),(((((((6,7),((((21,22),((25,(30,35)),34)),27),23)),37),24),26),(31,(33,36))),(8,9))),((16,((18,20),19)),(((17,32),29),38))),(((10,11),(12,13)),(14,15))),28)));
tree B_13.89 = [&U] [&W 1/100] (1,(2,(((((3,(4,5)),((((((((6,7),((((21,22),((25,(29,30,35)),34)),27),23)),37),24),26),38),(31,(33,36))),(8,9))),((16,((18,20),19)),(17,32))),(((10,11),(12,13)),(14,15))),28)));
tree B_13.90 = [&U] [&W 1/100] (1,(2,(((((3,(4,5)),((((((((6,7),((((21,22),((25,((29,30),35)),34)),27),23)),37),24),26),38),(31,(33,36))),(8,9))),((16,((18,20),19)),(17,32))),(((10,11),(12,13)),(14,15))),28)));
tree B_13.91 = [&U] [&W 1/100] (1,(2,(((((3,(4,5)),((((((((6,7),(((21,22),(((25,(30,35)),34),27)),23)),24),37),26),38),(31,(33,36))),(8,9))),((16,((18,20),19)),((17,32),29))),(((10,11),(12,13)),(14,15))),28)));
tree B_13.92 = [&U] [&W 1/100] (1,(2,(((((3,(4,5)),((((((((6,7),((((21,22),27),((25,(30,35)),34)),23)),24),37),26),38),(31,(33,36))),(8,9))),((16,((18,20),19)),((17,32),29))),(((10,11),(12,13)),(14,15))),28)));
tree B_13.93 = [&U] [&W 1/100] (1,(2,(((((3,(4,5)),(((((((((6,27),7),(((21,22),((25,(30,35)),34)),23)),24),37),26),38),(31,(33,36))),(8,9))),((16,((18,20),19)),((17,32),29))),(((10,11),(12,13)),(14,15))),28)));
tree B_13.94 = [&U] [&W 1/100] (1,(2,(((((3,(4,5)),(((((((6,7),(((21,22),((25,(30,35)),34)),(23,27))),24),37),26),(31,(33,36)),38),(8,9))),((16,((18,20),19)),((17,32),29))),(((10,11),(12,13)),(14,15))),28)));
tree B_13.95 = [&U] [&W 1/100] (1,(2,(((((3,(4,5)),(((((((6,7),(((21,22),((25,(30,35)),34)),(23,27))),24),37),26),(31,(33,36))),(8,9))),((16,((18,20),19)),(((17,32),29),38))),(((10,11),(12,13)),(14,15))),28)));
tree B_13.96 = [&U] [&W 1/100] (1,(2,(((((3,(4,5)),((((((((6,7),(((21,22),((25,(29,30,35)),34)),(23,27))),24),37),26),38),(31,(33,36))),(8,9))),((16,((18,20),19)),(17,32))),(((10,11),(12,13)),(14,15))),28)));
tree B_13.97 = [&U] [&W 1/100] (1,(2,(((((3,(4,5)),((((((((6,7),(((21,22),((25,((29,30),35)),34)),(23,27))),24),37),26),38),(31,(33,36))),(8,9))),((16,((18,20),19)),(17,32))),(((10,11),(12,13)),(14,15))),28)));
tree B_13.98 = [&U] [&W 1/100] (1,(2,(((((3,(4,5)),((((((((6,7),27),(((21,22),((25,(30,35)),34)),23)),24),37),26),(31,(33,36)),38),(8,9))),((16,((18,20),19)),((17,32),29))),(((10,11),(12,13)),(14,15))),28)));
tree B_13.99 = [&U] [&W 1/100] (1,(2,(((((3,(4,5)),((((((((6,7),27),(((21,22),((25,(30,35)),34)),23)),24),37),26),(31,(33,36))),(8,9))),((16,((18,20),19)),(((17,32),29),38))),(((10,11),(12,13)),(14,15))),28)));
tree B_13.100 = [&U] [&W 1/100] (1,(2,(((((3,(4,5)),(((((((((6,7),27),(((21,22),((25,(29,30,35)),34)),23)),24),37),26),38),(31,(33,36))),(8,9))),((16,((18,20),19)),(17,32))),(((10,11),(12,13)),(14,15))),28)));

[Trees found in bootstrap replicate #14 (seed=1914955027)]
tree B_14.1 = [&U] [&W 1/100] (1,(2,(((((3,(4,5)),((16,((18,20),19)),(((17,32),(((((21,22),(23,27)),37),38),(((25,35),26),29))),34))),36),33),((((((6,7),31),24),((8,9),30)),(((10,11),(12,13)),(14,15))),28))));
tree B_14.2 = [&U] [&W 1/100] (1,(2,(((((3,(4,5)),((16,((18,20),19)),(((17,32),(((((21,22),(23,27)),38),37),(((25,35),26),29))),34))),36),33),((((((6,7),31),24),((8,9),30)),(((10,11),(12,13)),(14,15))),28))));
tree B_14.3 = [&U] [&W 1/100] (1,(2,(((((3,(4,5)),((16,((18,20),19)),(((17,32),((((21,22),(23,27)),(37,38)),(((25,35),26),29))),34))),36),33),((((((6,7),31),24),((8,9),30)),(((10,11),(12,13)),(14,15))),28))));
tree B_14.4 = [&U] [&W 1/100] (1,(2,(((((3,(4,5)),((16,((18,20),19)),(((17,32),(((((((21,22),(23,27)),37),38),26),(25,35)),29)),34))),36),33),((((((6,7),31),24),((8,9),30)),(((10,11),(12,13)),(14,15))),28))));
tree B_14.5 = [&U] [&W 1/100] (1,(2,(((((3,(4,5)),((16,((18,20),19)),(((17,32),((((((21,22),(23,27)),38),37),29),((25,35),26))),34))),36),33),((((((6,7),31),24),((8,9),30)),(((10,11),(12,13)),(14,15))),28))));
tree B_14.6 = [&U] [&W 1/100] (1,(2,(((((3,(4,5)),((16,((18,20),19)),(((17,32),((((((21,22),(23,27)),38),37),((25,35),26)),29)),34))),36),33),((((((6,7),31),24),((8,9),30)),(((10,11),(12,13)),(14,15))),28))));
tree B_14.7 = [&U] [&W 1/100] (1,(2,(((((3,(4,5)),((16,((18,20),19)),(((17,32),(((((21,22),(23,27)),(37,38)),29),((25,35),26))),34))),36),33),((((((6,7),31),24),((8,9),30)),(((10,11),(12,13)),(14,15))),28))));
tree B_14.8 = [&U] [&W 1/100] (1,(2,(((((3,(4,5)),((16,((18,20),19)),(((17,32),(((((21,22),(23,27)),(37,38)),((25,35),26)),29)),34))),36),33),((((((6,7),31),24),((8,9),30)),(((10,11),(12,13)),(14,15))),28))));
tree B_14.9 = [&U] [&W 1/100] (1,(2,(((((3,(4,5)),((16,((18,20),19)),(((17,32),(((((((21,22),(23,27)),38),37),26),(25,35)),29)),34))),36),33),((((((6,7),31),24),((8,9),30)),(((10,11),(12,13)),(14,15))),28))));
tree B_14.10 = [&U] [&W 1/100] (1,(2,(((((3,(4,5)),((16,((18,20),19)),(((17,32),((((((21,22),(23,27)),(37,38)),26),(25,35)),29)),34))),36),33),((((((6,7),31),24),((8,9),30)),(((10,11),(12,13)),(14,15))),28))));
tree B_14.11 = [&U] [&W 1/100] (1,(2,(((((3,(4,5)),((16,((18,20),19)),(((17,32),((((((((21,22),(23,27)),37),38),29),26),25),35)),34))),36),33),((((((6,7),31),24),((8,9),30)),(((10,11),(12,13)),(14,15))),28))));
tree B_14.12 = [&U] [&W 1/100] (1,(2,(((((3,(4,5)),((16,((18,20),19)),(((17,32),((((((21,22),(23,27)),37),38),29),((25,35),26))),34))),36),33),((((((6,7),31),24),((8,9),30)),(((10,11),(12,13)),(14,15))),28))));
tree B_14.13 = [&U] [&W 1/100] (1,(2,(((((3,(4,5)),((16,((18,20),19)),(((17,32),((((((21,22),(23,27)),37),38),((25,35),26)),29)),34))),36),33),((((((6,7),31),24),((8,9),30)),(((10,11),(12,13)),(14,15))),28))));
tree B_14.14 = [&U] [&W 1/100] (1,(2,(((((3,(4,5)),((16,((18,20),19)),(((17,32),(((((21,22),(23,27)),37),(((25,35),26),38)),29)),34))),36),33),((((((6,7),31),24),((8,9),30)),(((10,11),(12,13)),(14,15))),28))));
tree B_14.15 = [&U] [&W 1/100] (1,(2,(((((3,(4,5)),((16,((18,20),19)),(((17,32),((((((21,22),(23,27)),37),((25,35),26)),38),29)),34))),36),33),((((((6,7),31),24),((8,9),30)),(((10,11),(12,13)),(14,15))),28))));
tree B_14.16 = [&U] [&W 1/100] (1,(2,(((((3,(4,5)),((16,((18,20),19)),(((17,32),((((((21,22),(23,27)),37),38),((25,26),35)),29)),34))),36),33),((((((6,7),31),24),((8,9),30)),(((10,11),(12,13)),(14,15))),28))));
tree B_14.17 = [&U] [&W 1/100] (1,(2,(((((3,(4,5)),((16,((18,20),19)),(((17,32),((((((21,22),(23,27)),37),38),29),((25,26),35))),34))),36),33),((((((6,7),31),24),((8,9),30)),(((10,11),(12,13)),(14,15))),28))));
tree B_14.18 = [&U] [&W 1/100] (1,(2,(((((3,(4,5)),((16,((18,20),19)),(((17,32),((((((21,22),(23,27)),37),38),(25,(26,35))),29)),34))),36),33),((((((6,7),31),24),((8,9),30)),(((10,11),(12,13)),(14,15))),28))));
tree B_14.19 = [&U] [&W 1/100] (1,(2,(((((3,(4,5)),((16,((18,20),19)),(((17,32),((((((21,22),(23,27)),37),38),29),(25,(26,35)))),34))),36),33),((((((6,7),31),24),((8,9),30)),(((10,11),(12,13)),(14,15))),28))));
tree B_14.20 = [&U] [&W 1/100] (1,(2,(((((3,(4,5)),((16,((18,20),19)),(((17,32),((((((21,22),(23,27)),37),38),26),((25,35),29))),34))),36),33),((((((6,7),31),24),((8,9),30)),(((10,11),(12,13)),(14,15))),28))));
tree B_14.21 = [&U] [&W 1/100] (1,(2,(((((3,(4,5)),((16,((18,20),19)),(((17,32),(((((21,22),(23,27)),37),(26,38)),((25,35),29))),34))),36),33),((((((6,7),31),24),((8,9),30)),(((10,11),(12,13)),(14,15))),28))));
tree B_14.22 = [&U] [&W 1/100] (1,(2,(((((3,(4,5)),((16,((18,20),19)),(((17,32),((((((21,22),(23,27)),37),26),38),((25,35),29))),34))),36),33),((((((6,7),31),24),((8,9),30)),(((10,11),(12,13)),(14,15))),28))));
tree B_14.23 = [&U] [&W 1/100] (1,(2,(((((3,(4,5)),((16,((18,20),19)),(((17,32),(((((21,22),(23,27)),37),38),((25,(26,35)),29))),34))),36),33),((((((6,7),31),24),((8,9),30)),(((10,11),(12,13)),(14,15))),28))));
tree B_14.24 = [&U] [&W 1/100] (1,(2,(((((3,(4,5)),((16,((18,20),19)),(((17,32),((((((21,22),(23,27)),37),38),((25,26),29)),35)),34))),36),33),((((((6,7),31),24),((8,9),30)),(((10,11),(12,13)),(14,15))),28))));
tree B_14.25 = [&U] [&W 1/100] (1,(2,(((((3,(4,5)),((16,((18,20),19)),((((17,32),35),(((((21,22),(23,27)),37),38),((25,26),29))),34))),36),33),((((((6,7),31),24),((8,9),30)),(((10,11),(12,13)),(14,15))),28))));
tree B_14.26 = [&U] [&W 1/100] (1,(2,(((((3,(4,5)),((16,((18,20),19)),((((17,32),(((((21,22),(23,27)),37),38),((25,26),29))),35),34))),36),33),((((((6,7),31),24),((8,9),30)),(((10,11),(12,13)),(14,15))),28))));
tree B_14.27 = [&U] [&W 1/100] (1,(2,(((((3,(4,5)),((16,((18,20),19)),(((17,32),(((((21,22),(23,27)),37),38),(((25,26),35),29))),34))),36),33),((((((6,7),31),24),((8,9),30)),(((10,11),(12,13)),(14,15))),28))));
tree B_14.28 = [&U] [&W 1/100] (1,(2,(((((3,(4,5)),((16,((18,20),19)),(((17,32),(((((21,22),(23,27)),37),38),(((25,35),26),29))),34))),36),33),(((((((6,7),31),24),30),(8,9)),(((10,11),(12,13)),(14,15))),28))));
tree B_14.29 = [&U] [&W 1/100] (1,(2,(((((3,(4,5)),((16,((18,20),19)),(((17,32),(((((21,22),(23,27)),37),38),(((25,35),26),29))),34))),36),33),((((((6,7),31),(24,30)),(8,9)),(((10,11),(12,13)),(14,15))),28))));
tree B_14.30 = [&U] [&W 1/100] (1,(2,(((((3,(4,5)),((16,((18,20),19)),(((17,32),(((((21,22),(23,27)),37),38),(((25,35),26),29))),34))),36),33),(((((((6,7),31),30),24),(8,9)),(((10,11),(12,13)),(14,15))),28))));
tree B_14.31 = [&U] [&W 1/100] (1,(2,(((((3,(4,5)),((16,((18,20),19)),(((17,32),(((((21,22),(23,27)),37),38),(((25,35),26),29))),34))),36),33),((((((6,7),31),24),(8,(9,30))),(((10,11),(12,13)),(14,15))),28))));
tree B_14.32 = [&U] [&W 1/100] (1,(2,(((((3,(4,5)),((16,((18,20),19)),(((17,32),(((((21,22),(23,27)),37),38),(((25,35),26),29))),34))),36),33),((((((6,7),31),24),((8,30),9)),(((10,11),(12,13)),(14,15))),28))));
tree B_14.33 = [&U] [&W 1/100] (1,(2,(((((3,(4,5)),((16,((18,20),19)),(((17,32),(((((21,22),(23,27)),37),38),(((25,35),26),29))),34))),36),33),(((((6,7),24,31),((8,9),30)),(((10,11),(12,13)),(14,15))),28))));
tree B_14.34 = [&U] [&W 1/100] (1,(2,(((((3,(4,5)),((16,((18,20),19)),(((17,32),(((((21,22),(23,27)),37),38),(((25,35),26),29))),34))),36),33),((((((6,7),24),31),((8,9),30)),(((10,11),(12,13)),(14,15))),28))));
tree B_14.35 = [&U] [&W 1/100] (1,(2,((((3,(4,5)),((16,((18,20),19)),(((17,32),(((((21,22),((23,27),36)),37),38),(((25,35),26),29))),34))),33),((((((6,7),31),24),((8,9),30)),(((10,11),(12,13)),(14,15))),28))));
tree B_14.36 = [&U] [&W 1/100] (1,(2,((((3,(4,5)),((16,((18,20),19)),(((17,32),(((((21,22),(23,(27,36))),37),38),(((25,35),26),29))),34))),33),((((((6,7),31),24),((8,9),30)),(((10,11),(12,13)),(14,15))),28))));
tree B_14.37 = [&U] [&W 1/100] (1,(2,((((3,(4,5)),((16,((18,20),19)),(((17,32),(((((21,22),((23,36),27)),37),38),(((25,35),26),29))),34))),33),((((((6,7),31),24),((8,9),30)),(((10,11),(12,13)),(14,15))),28))));
tree B_14.38 = [&U] [&W 1/100] (1,(2,(((((3,(4,5)),((16,((18,20),19)),((((17,32),(((((21,22),(23,27)),37),38),(((25,35),26),29))),34),30))),36),33),((((((6,7),31),24),(8,9)),(((10,11),(12,13)),(14,15))),28))));
tree B_14.39 = [&U] [&W 1/100] (1,(2,(((((3,(4,5)),((16,((18,20),19)),(((17,32),(((((21,22),(23,27)),37),38),(((25,35),26),29))),30,34))),36),33),((((((6,7),31),24),(8,9)),(((10,11),(12,13)),(14,15))),28))));
tree B_14.40 = [&U] [&W 1/100] (1,(2,(((((3,(4,5)),((16,((18,20),19)),((((17,32),(((((21,22),(23,27)),37),38),(((25,35),26),29))),30),34))),36),33),((((((6,7),31),24),(8,9)),(((10,11),(12,13)),(14,15))),28))));
tree B_14.41 = [&U] [&W 1/100] (1,(2,(((((3,(4,5)),((16,((18,20),19)),(((17,32),(((((((21,22),(23,27)),37),38),26),(25,35)),29)),34))),36),33),((((((6,7),31),24),((8,9),30)),(((10,11),(12,13)),(14,15))),28))));
tree B_14.42 = [&U] [&W 1/100] (1,(2,(((((3,(4,5)),((16,((18,20),19)),(((17,32),((((((((21,22),(23,27)),38),37),29),26),25),35)),34))),36),33),((((((6,7),31),24),((8,9),30)),(((10,11),(12,13)),(14,15))),28))));
tree B_14.43 = [&U] [&W 1/100] (1,(2,(((((3,(4,5)),((16,((18,20),19)),(((17,32),(((((21,22),(23,27)),38),(29,37)),((25,35),26))),34))),36),33),((((((6,7),31),24),((8,9),30)),(((10,11),(12,13)),(14,15))),28))));
tree B_14.44 = [&U] [&W 1/100] (1,(2,(((((3,(4,5)),((16,((18,20),19)),(((17,32),((((((21,22),(23,27)),38),29),37),((25,35),26))),34))),36),33),((((((6,7),31),24),((8,9),30)),(((10,11),(12,13)),(14,15))),28))));
tree B_14.45 = [&U] [&W 1/100] (1,(2,(((((3,(4,5)),((16,((18,20),19)),(((17,32),((((((21,22),(23,27)),38),37),((25,35),26)),29)),34))),36),33),((((((6,7),31),24),((8,9),30)),(((10,11),(12,13)),(14,15))),28))));
tree B_14.46 = [&U] [&W 1/100] (1,(2,(((((3,(4,5)),((16,((18,20),19)),(((17,32),((((((21,22),(23,27)),38),37),((25,26),35)),29)),34))),36),33),((((((6,7),31),24),((8,9),30)),(((10,11),(12,13)),(14,15))),28))));
tree B_14.47 = [&U] [&W 1/100] (1,(2,(((((3,(4,5)),((16,((18,20),19)),(((17,32),((((((21,22),(23,27)),38),37),29),((25,26),35))),34))),36),33),((((((6,7),31),24),((8,9),30)),(((10,11),(12,13)),(14,15))),28))));
tree B_14.48 = [&U] [&W 1/100] (1,(2,(((((3,(4,5)),((16,((18,20),19)),(((17,32),((((((21,22),(23,27)),38),37),(25,(26,35))),29)),34))),36),33),((((((6,7),31),24),((8,9),30)),(((10,11),(12,13)),(14,15))),28))));
tree B_14.49 = [&U] [&W 1/100] (1,(2,(((((3,(4,5)),((16,((18,20),19)),(((17,32),((((((21,22),(23,27)),38),37),29),(25,(26,35)))),34))),36),33),((((((6,7),31),24),((8,9),30)),(((10,11),(12,13)),(14,15))),28))));
tree B_14.50 = [&U] [&W 1/100] (1,(2,(((((3,(4,5)),((16,((18,20),19)),(((17,32),((((((21,22),(23,27)),38),37),26),((25,35),29))),34))),36),33),((((((6,7),31),24),((8,9),30)),(((10,11),(12,13)),(14,15))),28))));
tree B_14.51 = [&U] [&W 1/100] (1,(2,(((((3,(4,5)),((16,((18,20),19)),(((17,32),(((((21,22),(23,27)),38),37),((25,(26,35)),29))),34))),36),33),((((((6,7),31),24),((8,9),30)),(((10,11),(12,13)),(14,15))),28))));
tree B_14.52 = [&U] [&W 1/100] (1,(2,(((((3,(4,5)),((16,((18,20),19)),(((17,32),((((((21,22),(23,27)),38),37),((25,26),29)),35)),34))),36),33),((((((6,7),31),24),((8,9),30)),(((10,11),(12,13)),(14,15))),28))));
tree B_14.53 = [&U] [&W 1/100] (1,(2,(((((3,(4,5)),((16,((18,20),19)),((((17,32),35),(((((21,22),(23,27)),38),37),((25,26),29))),34))),36),33),((((((6,7),31),24),((8,9),30)),(((10,11),(12,13)),(14,15))),28))));
tree B_14.54 = [&U] [&W 1/100] (1,(2,(((((3,(4,5)),((16,((18,20),19)),((((17,32),(((((21,22),(23,27)),38),37),((25,26),29))),35),34))),36),33),((((((6,7),31),24),((8,9),30)),(((10,11),(12,13)),(14,15))),28))));
tree B_14.55 = [&U] [&W 1/100] (1,(2,(((((3,(4,5)),((16,((18,20),19)),(((17,32),(((((21,22),(23,27)),38),37),(((25,26),35),29))),34))),36),33),((((((6,7),31),24),((8,9),30)),(((10,11),(12,13)),(14,15))),28))));
tree B_14.56 = [&U] [&W 1/100] (1,(2,(((((3,(4,5)),((16,((18,20),19)),(((17,32),(((((21,22),(23,27)),38),37),(((25,35),26),29))),34))),36),33),(((((((6,7),31),24),30),(8,9)),(((10,11),(12,13)),(14,15))),28))));
tree B_14.57 = [&U] [&W 1/100] (1,(2,(((((3,(4,5)),((16,((18,20),19)),(((17,32),(((((21,22),(23,27)),38),37),(((25,35),26),29))),34))),36),33),((((((6,7),31),(24,30)),(8,9)),(((10,11),(12,13)),(14,15))),28))));
tree B_14.58 = [&U] [&W 1/100] (1,(2,(((((3,(4,5)),((16,((18,20),19)),(((17,32),(((((21,22),(23,27)),38),37),(((25,35),26),29))),34))),36),33),(((((((6,7),31),30),24),(8,9)),(((10,11),(12,13)),(14,15))),28))));
tree B_14.59 = [&U] [&W 1/100] (1,(2,(((((3,(4,5)),((16,((18,20),19)),(((17,32),(((((21,22),(23,27)),38),37),(((25,35),26),29))),34))),36),33),((((((6,7),31),24),(8,(9,30))),(((10,11),(12,13)),(14,15))),28))));
tree B_14.60 = [&U] [&W 1/100] (1,(2,(((((3,(4,5)),((16,((18,20),19)),(((17,32),(((((21,22),(23,27)),38),37),(((25,35),26),29))),34))),36),33),((((((6,7),31),24),((8,30),9)),(((10,11),(12,13)),(14,15))),28))));
tree B_14.61 = [&U] [&W 1/100] (1,(2,(((((3,(4,5)),((16,((18,20),19)),(((17,32),(((((21,22),(23,27)),38),37),(((25,35),26),29))),34))),36),33),(((((6,7),24,31),((8,9),30)),(((10,11),(12,13)),(14,15))),28))));
tree B_14.62 = [&U] [&W 1/100] (1,(2,(((((3,(4,5)),((16,((18,20),19)),(((17,32),(((((21,22),(23,27)),38),37),(((25,35),26),29))),34))),36),33),((((((6,7),24),31),((8,9),30)),(((10,11),(12,13)),(14,15))),28))));
tree B_14.63 = [&U] [&W 1/100] (1,(2,((((3,(4,5)),((16,((18,20),19)),(((17,32),(((((21,22),((23,27),36)),38),37),(((25,35),26),29))),34))),33),((((((6,7),31),24),((8,9),30)),(((10,11),(12,13)),(14,15))),28))));
tree B_14.64 = [&U] [&W 1/100] (1,(2,((((3,(4,5)),((16,((18,20),19)),(((17,32),(((((21,22),(23,(27,36))),38),37),(((25,35),26),29))),34))),33),((((((6,7),31),24),((8,9),30)),(((10,11),(12,13)),(14,15))),28))));
tree B_14.65 = [&U] [&W 1/100] (1,(2,((((3,(4,5)),((16,((18,20),19)),(((17,32),(((((21,22),((23,36),27)),38),37),(((25,35),26),29))),34))),33),((((((6,7),31),24),((8,9),30)),(((10,11),(12,13)),(14,15))),28))));
tree B_14.66 = [&U] [&W 1/100] (1,(2,(((((3,(4,5)),((16,((18,20),19)),((((17,32),(((((21,22),(23,27)),38),37),(((25,35),26),29))),34),30))),36),33),((((((6,7),31),24),(8,9)),(((10,11),(12,13)),(14,15))),28))));
tree B_14.67 = [&U] [&W 1/100] (1,(2,(((((3,(4,5)),((16,((18,20),19)),(((17,32),(((((21,22),(23,27)),38),37),(((25,35),26),29))),30,34))),36),33),((((((6,7),31),24),(8,9)),(((10,11),(12,13)),(14,15))),28))));
tree B_14.68 = [&U] [&W 1/100] (1,(2,(((((3,(4,5)),((16,((18,20),19)),((((17,32),(((((21,22),(23,27)),38),37),(((25,35),26),29))),30),34))),36),33),((((((6,7),31),24),(8,9)),(((10,11),(12,13)),(14,15))),28))));
tree B_14.69 = [&U] [&W 1/100] (1,(2,(((((3,(4,5)),((16,((18,20),19)),(((17,32),(((((((21,22),(23,27)),(37,38)),29),26),25),35)),34))),36),33),((((((6,7),31),24),((8,9),30)),(((10,11),(12,13)),(14,15))),28))));
tree B_14.70 = [&U] [&W 1/100] (1,(2,(((((3,(4,5)),((16,((18,20),19)),(((17,32),(((((21,22),(23,27)),(37,38)),((25,26),35)),29)),34))),36),33),((((((6,7),31),24),((8,9),30)),(((10,11),(12,13)),(14,15))),28))));
tree B_14.71 = [&U] [&W 1/100] (1,(2,(((((3,(4,5)),((16,((18,20),19)),(((17,32),(((((21,22),(23,27)),(37,38)),29),((25,26),35))),34))),36),33),((((((6,7),31),24),((8,9),30)),(((10,11),(12,13)),(14,15))),28))));
tree B_14.72 = [&U] [&W 1/100] (1,(2,(((((3,(4,5)),((16,((18,20),19)),(((17,32),(((((21,22),(23,27)),(37,38)),(25,(26,35))),29)),34))),36),33),((((((6,7),31),24),((8,9),30)),(((10,11),(12,13)),(14,15))),28))));
tree B_14.73 = [&U] [&W 1/100] (1,(2,(((((3,(4,5)),((16,((18,20),19)),(((17,32),(((((21,22),(23,27)),(37,38)),29),(25,(26,35)))),34))),36),33),((((((6,7),31),24),((8,9),30)),(((10,11),(12,13)),(14,15))),28))));
tree B_14.74 = [&U] [&W 1/100] (1,(2,(((((3,(4,5)),((16,((18,20),19)),(((17,32),(((((21,22),(23,27)),(37,38)),26),((25,35),29))),34))),36),33),((((((6,7),31),24),((8,9),30)),(((10,11),(12,13)),(14,15))),28))));
tree B_14.75 = [&U] [&W 1/100] (1,(2,(((((3,(4,5)),((16,((18,20),19)),(((17,32),((((21,22),(23,27)),(37,38)),((25,(26,35)),29))),34))),36),33),((((((6,7),31),24),((8,9),30)),(((10,11),(12,13)),(14,15))),28))));
tree B_14.76 = [&U] [&W 1/100] (1,(2,(((((3,(4,5)),((16,((18,20),19)),(((17,32),(((((21,22),(23,27)),(37,38)),((25,26),29)),35)),34))),36),33),((((((6,7),31),24),((8,9),30)),(((10,11),(12,13)),(14,15))),28))));
tree B_14.77 = [&U] [&W 1/100] (1,(2,(((((3,(4,5)),((16,((18,20),19)),((((17,32),35),((((21,22),(23,27)),(37,38)),((25,26),29))),34))),36),33),((((((6,7),31),24),((8,9),30)),(((10,11),(12,13)),(14,15))),28))));
tree B_14.78 = [&U] [&W 1/100] (1,(2,(((((3,(4,5)),((16,((18,20),19)),((((17,32),((((21,22),(23,27)),(37,38)),((25,26),29))),35),34))),36),33),((((((6,7),31),24),((8,9),30)),(((10,11),(12,13)),(14,15))),28))));
tree B_14.79 = [&U] [&W 1/100] (1,(2,(((((3,(4,5)),((16,((18,20),19)),(((17,32),((((21,22),(23,27)),(37,38)),(((25,26),35),29))),34))),36),33),((((((6,7),31),24),((8,9),30)),(((10,11),(12,13)),(14,15))),28))));
tree B_14.80 = [&U] [&W 1/100] (1,(2,(((((3,(4,5)),((16,((18,20),19)),(((17,32),((((21,22),(23,27)),(37,38)),(((25,35),26),29))),34))),36),33),(((((((6,7),31),24),30),(8,9)),(((10,11),(12,13)),(14,15))),28))));
tree B_14.81 = [&U] [&W 1/100] (1,(2,(((((3,(4,5)),((16,((18,20),19)),(((17,32),((((21,22),(23,27)),(37,38)),(((25,35),26),29))),34))),36),33),((((((6,7),31),(24,30)),(8,9)),(((10,11),(12,13)),(14,15))),28))));
tree B_14.82 = [&U] [&W 1/100] (1,(2,(((((3,(4,5)),((16,((18,20),19)),(((17,32),((((21,22),(23,27)),(37,38)),(((25,35),26),29))),34))),36),33),(((((((6,7),31),30),24),(8,9)),(((10,11),(12,13)),(14,15))),28))));
tree B_14.83 = [&U] [&W 1/100] (1,(2,(((((3,(4,5)),((16,((18,20),19)),(((17,32),((((21,22),(23,27)),(37,38)),(((25,35),26),29))),34))),36),33),((((((6,7),31),24),(8,(9,30))),(((10,11),(12,13)),(14,15))),28))));
tree B_14.84 = [&U] [&W 1/100] (1,(2,(((((3,(4,5)),((16,((18,20),19)),(((17,32),((((21,22),(23,27)),(37,38)),(((25,35),26),29))),34))),36),33),((((((6,7),31),24),((8,30),9)),(((10,11),(12,13)),(14,15))),28))));
tree B_14.85 = [&U] [&W 1/100] (1,(2,(((((3,(4,5)),((16,((18,20),19)),(((17,32),((((21,22),(23,27)),(37,38)),(((25,35),26),29))),34))),36),33),(((((6,7),24,31),((8,9),30)),(((10,11),(12,13)),(14,15))),28))));
tree B_14.86 = [&U] [&W 1/100] (1,(2,(((((3,(4,5)),((16,((18,20),19)),(((17,32),((((21,22),(23,27)),(37,38)),(((25,35),26),29))),34))),36),33),((((((6,7),24),31),((8,9),30)),(((10,11),(12,13)),(14,15))),28))));
tree B_14.87 = [&U] [&W 1/100] (1,(2,((((3,(4,5)),((16,((18,20),19)),(((17,32),((((21,22),((23,27),36)),(37,38)),(((25,35),26),29))),34))),33),((((((6,7),31),24),((8,9),30)),(((10,11),(12,13)),(14,15))),28))));
tree B_14.88 = [&U] [&W 1/100] (1,(2,((((3,(4,5)),((16,((18,20),19)),(((17,32),((((21,22),(23,(27,36))),(37,38)),(((25,35),26),29))),34))),33),((((((6,7),31),24),((8,9),30)),(((10,11),(12,13)),(14,15))),28))));
tree B_14.89 = [&U] [&W 1/100] (1,(2,((((3,(4,5)),((16,((18,20),19)),(((17,32),((((21,22),((23,36),27)),(37,38)),(((25,35),26),29))),34))),33),((((((6,7),31),24),((8,9),30)),(((10,11),(12,13)),(14,15))),28))));
tree B_14.90 = [&U] [&W 1/100] (1,(2,(((((3,(4,5)),((16,((18,20),19)),((((17,32),((((21,22),(23,27)),(37,38)),(((25,35),26),29))),34),30))),36),33),((((((6,7),31),24),(8,9)),(((10,11),(12,13)),(14,15))),28))));
tree B_14.91 = [&U] [&W 1/100] (1,(2,(((((3,(4,5)),((16,((18,20),19)),(((17,32),((((21,22),(23,27)),(37,38)),(((25,35),26),29))),30,34))),36),33),((((((6,7),31),24),(8,9)),(((10,11),(12,13)),(14,15))),28))));
tree B_14.92 = [&U] [&W 1/100] (1,(2,(((((3,(4,5)),((16,((18,20),19)),((((17,32),((((21,22),(23,27)),(37,38)),(((25,35),26),29))),30),34))),36),33),((((((6,7),31),24),(8,9)),(((10,11),(12,13)),(14,15))),28))));
tree B_14.93 = [&U] [&W 1/100] (1,(2,(((((3,(4,5)),((16,((18,20),19)),(((17,32),((((21,22),(23,27)),(37,38)),(((25,35),26),29))),34))),36),33),((((((6,7),31),24),((8,9),30)),(((10,11),(12,13)),(14,15))),28))));
tree B_14.94 = [&U] [&W 1/100] (1,(2,(((((3,(4,5)),((16,((18,20),19)),(((17,32),(((((((21,22),(23,27)),37),38),26),29),(25,35))),34))),36),33),((((((6,7),31),24),((8,9),30)),(((10,11),(12,13)),(14,15))),28))));
tree B_14.95 = [&U] [&W 1/100] (1,(2,(((((3,(4,5)),((16,((18,20),19)),(((17,32),(((((((21,22),(23,27)),37),26),38),29),(25,35))),34))),36),33),((((((6,7),31),24),((8,9),30)),(((10,11),(12,13)),(14,15))),28))));
tree B_14.96 = [&U] [&W 1/100] (1,(2,(((((3,(4,5)),((16,((18,20),19)),(((17,32),((((((21,22),(23,27)),37),(26,38)),29),(25,35))),34))),36),33),((((((6,7),31),24),((8,9),30)),(((10,11),(12,13)),(14,15))),28))));
tree B_14.97 = [&U] [&W 1/100] (1,(2,(((((3,(4,5)),((16,((18,20),19)),(((17,32),((((((21,22),(23,27)),37),(26,38)),(25,35)),29)),34))),36),33),((((((6,7),31),24),((8,9),30)),(((10,11),(12,13)),(14,15))),28))));
tree B_14.98 = [&U] [&W 1/100] (1,(2,(((((3,(4,5)),((16,((18,20),19)),(((17,32),(((((((21,22),(23,27)),37),26),38),(25,35)),29)),34))),36),33),((((((6,7),31),24),((8,9),30)),(((10,11),(12,13)),(14,15))),28))));
tree B_14.99 = [&U] [&W 1/100] (1,(2,(((((3,(4,5)),((16,((18,20),19)),((((17,32),(25,35)),((((((21,22),(23,27)),37),38),26),29)),34))),36),33),((((((6,7),31),24),((8,9),30)),(((10,11),(12,13)),(14,15))),28))));
tree B_14.100 = [&U] [&W 1/100] (1,(2,(((((3,(4,5)),((16,((18,20),19)),((((17,32),((((((21,22),(23,27)),37),38),26),29)),(25,35)),34))),36),33),((((((6,7),31),24),((8,9),30)),(((10,11),(12,13)),(14,15))),28))));

[Trees found in bootstrap replicate #15 (seed=432719242)]
tree B_15.1 = [&U] [&W 1/100] (1,(2,((((3,(4,5)),((16,((18,20),19)),((((17,32),35),34),33))),28),((((((((((6,7),((((21,22),(23,36)),27),25)),24),26),29),38),31),((8,30),9)),(((10,11),(12,13)),(14,15))),37))));
tree B_15.2 = [&U] [&W 1/100] (1,(2,((((3,(4,5)),((16,((18,20),19)),(((((17,32),35),34),33),37))),28),(((((((((6,7),((((21,22),(23,36)),27),25)),24),26),29),38),31),((8,30),9)),(((10,11),(12,13)),(14,15))))));
tree B_15.3 = [&U] [&W 1/100] (1,(2,(((3,(4,5)),((16,((18,20),19)),((((17,32),35),34),33))),(((((((((((6,7),((((21,22),(23,36)),27),25)),24),26),29),38),31),((8,30),9)),(((10,11),(12,13)),(14,15))),37),28))));
tree B_15.4 = [&U] [&W 1/100] (1,(2,(((3,(4,5)),((16,((18,20),19)),((((17,32),35),34),33))),((((((((((6,7),((((21,22),(23,36)),27),25)),24),26),29),38),31),((8,30),9)),(((10,11),(12,13)),(14,15))),28,37))));
tree B_15.5 = [&U] [&W 1/100] (1,(2,(((3,(4,5)),((16,((18,20),19)),((((17,32),35),34),33))),(((((((((((6,7),((((21,22),(23,36)),27),25)),24),26),29),38),31),((8,30),9)),(((10,11),(12,13)),(14,15))),28),37))));
tree B_15.6 = [&U] [&W 1/100] (1,(2,((((3,(4,5)),((16,((18,20),19)),((((17,32),35),34),33))),((((((((((6,7),((((21,22),(23,36)),27),25)),24),26),29),38),31),((8,30),9)),(((10,11),(12,13)),(14,15))),37)),28)));
tree B_15.7 = [&U] [&W 1/100] (1,(2,((((3,(4,5)),((16,((18,20),19)),((((17,32),35),34),33))),28),((((((((((6,7),((((21,22),(23,36)),27),25)),24),26),29),38),31),(8,(9,30))),(((10,11),(12,13)),(14,15))),37))));
tree B_15.8 = [&U] [&W 1/100] (1,(2,((((3,(4,5)),((16,((18,20),19)),((((17,32),35),34),33))),28),((((((((((6,7),((((21,22),(23,36)),27),25)),24),26),29),38),31),((8,9),30)),(((10,11),(12,13)),(14,15))),37))));
tree B_15.9 = [&U] [&W 1/100] (1,(2,((((3,(4,5)),((16,((18,20),19)),((((17,32),35),34),33))),28),(((((((((6,7),((((21,22),(23,36)),27),25)),24),26),29,38),31),((8,30),9)),(((10,11),(12,13)),(14,15))),37))));
tree B_15.10 = [&U] [&W 1/100] (1,(2,((((3,(4,5)),((16,((18,20),19)),((((17,32),35),34),33))),28),((((((((((6,7),((((21,22),(23,36)),27),25)),24),26),38),29),31),((8,30),9)),(((10,11),(12,13)),(14,15))),37))));
tree B_15.11 = [&U] [&W 1/100] (1,(2,((((3,(4,5)),((16,((18,20),19)),(((17,(32,35)),34),33))),28),((((((((((6,7),((((21,22),(23,36)),27),25)),24),26),29),38),31),((8,30),9)),(((10,11),(12,13)),(14,15))),37))));
tree B_15.12 = [&U] [&W 1/100] (1,(2,((((3,(4,5)),((16,((18,20),19)),((((17,35),32),34),33))),28),((((((((((6,7),((((21,22),(23,36)),27),25)),24),26),29),38),31),((8,30),9)),(((10,11),(12,13)),(14,15))),37))));
tree B_15.13 = [&U] [&W 1/100] (1,(2,((((3,(4,5)),((16,((18,20),19)),((((17,32),35),34),(33,37)))),28),(((((((((6,7),((((21,22),(23,36)),27),25)),24),26),29),38),31),((8,30),9)),(((10,11),(12,13)),(14,15))))));
tree B_15.14 = [&U] [&W 1/100] (1,(2,((((3,(4,5)),((16,((18,20),19)),(((((17,32),35),34),37),33))),28),(((((((((6,7),((((21,22),(23,36)),27),25)),24),26),29),38),31),((8,30),9)),(((10,11),(12,13)),(14,15))))));
tree B_15.15 = [&U] [&W 1/100] (1,(2,((((3,(4,5)),((16,((18,20),19)),((((17,32),35),(34,37)),33))),28),(((((((((6,7),((((21,22),(23,36)),27),25)),24),26),29),38),31),((8,30),9)),(((10,11),(12,13)),(14,15))))));
tree B_15.16 = [&U] [&W 1/100] (1,(2,((((3,(4,5)),((16,((18,20),19)),(((((17,32),35),37),34),33))),28),(((((((((6,7),((((21,22),(23,36)),27),25)),24),26),29),38),31),((8,30),9)),(((10,11),(12,13)),(14,15))))));
tree B_15.17 = [&U] [&W 1/100] (1,(2,((((3,(4,5)),((16,((18,20),19)),((((17,32),35),34),33))),28),(((((((((6,7),((((21,22),(23,36)),27),25)),24),(26,37)),29),38),31),((8,30),9)),(((10,11),(12,13)),(14,15))))));
tree B_15.18 = [&U] [&W 1/100] (1,(2,((((3,(4,5)),((16,((18,20),19)),((((17,32),35,37),34),33))),28),(((((((((6,7),((((21,22),(23,36)),27),25)),24),26),29),38),31),((8,30),9)),(((10,11),(12,13)),(14,15))))));
tree B_15.19 = [&U] [&W 1/100] (1,(2,((((3,(4,5)),((16,((18,20),19)),(((((17,32),37),35),34),33))),28),(((((((((6,7),((((21,22),(23,36)),27),25)),24),26),29),38),31),((8,30),9)),(((10,11),(12,13)),(14,15))))));
tree B_15.20 = [&U] [&W 1/100] (1,(2,((((3,(4,5)),((16,((18,20),19)),(((((17,32),35),34),33),37))),(((((((((6,7),((((21,22),(23,36)),27),25)),24),26),29),38),31),((8,30),9)),(((10,11),(12,13)),(14,15)))),28)));
tree B_15.21 = [&U] [&W 1/100] (1,(2,(((3,(4,5)),((16,((18,20),19)),(((((17,32),35),34),33),37))),((((((((((6,7),((((21,22),(23,36)),27),25)),24),26),29),38),31),((8,30),9)),(((10,11),(12,13)),(14,15))),28))));
tree B_15.22 = [&U] [&W 1/100] (1,(2,((((3,(4,5)),((16,((18,20),19)),((((17,(32,35)),34),33),37))),28),(((((((((6,7),((((21,22),(23,36)),27),25)),24),26),29),38),31),((8,30),9)),(((10,11),(12,13)),(14,15))))));
tree B_15.23 = [&U] [&W 1/100] (1,(2,((((3,(4,5)),((16,((18,20),19)),(((((17,35),32),34),33),37))),28),(((((((((6,7),((((21,22),(23,36)),27),25)),24),26),29),38),31),((8,30),9)),(((10,11),(12,13)),(14,15))))));
tree B_15.24 = [&U] [&W 1/100] (1,(2,((((3,(4,5)),((16,((18,20),19)),(((((17,32),35),34),33),37))),28),(((((((((6,7),((((21,22),(23,36)),27),25)),24),26),29),38),31),(8,(9,30))),(((10,11),(12,13)),(14,15))))));
tree B_15.25 = [&U] [&W 1/100] (1,(2,((((3,(4,5)),((16,((18,20),19)),(((((17,32),35),34),33),37))),28),(((((((((6,7),((((21,22),(23,36)),27),25)),24),26),29),38),31),((8,9),30)),(((10,11),(12,13)),(14,15))))));
tree B_15.26 = [&U] [&W 1/100] (1,(2,((((3,(4,5)),((16,((18,20),19)),(((((17,32),35),34),33),37))),28),((((((((6,7),((((21,22),(23,36)),27),25)),24),26),29,38),31),((8,30),9)),(((10,11),(12,13)),(14,15))))));
tree B_15.27 = [&U] [&W 1/100] (1,(2,((((3,(4,5)),((16,((18,20),19)),(((((17,32),35),34),33),37))),28),(((((((((6,7),((((21,22),(23,36)),27),25)),24),26),38),29),31),((8,30),9)),(((10,11),(12,13)),(14,15))))));
tree B_15.28 = [&U] [&W 1/100] (1,(2,(((3,(4,5)),((16,((18,20),19)),((((17,32),35),34),33))),(((((((((((6,7),((((21,22),(23,36)),27),25)),24),26),29),38),31),(8,(9,30))),(((10,11),(12,13)),(14,15))),37),28))));
tree B_15.29 = [&U] [&W 1/100] (1,(2,(((3,(4,5)),((16,((18,20),19)),((((17,32),35),34),33))),(((((((((((6,7),((((21,22),(23,36)),27),25)),24),26),29),38),31),((8,9),30)),(((10,11),(12,13)),(14,15))),37),28))));
tree B_15.30 = [&U] [&W 1/100] (1,(2,(((3,(4,5)),((16,((18,20),19)),((((17,32),35),34),33))),((((((((((6,7),((((21,22),(23,36)),27),25)),24),26),29,38),31),((8,30),9)),(((10,11),(12,13)),(14,15))),37),28))));
tree B_15.31 = [&U] [&W 1/100] (1,(2,(((3,(4,5)),((16,((18,20),19)),((((17,32),35),34),33))),(((((((((((6,7),((((21,22),(23,36)),27),25)),24),26),38),29),31),((8,30),9)),(((10,11),(12,13)),(14,15))),37),28))));
tree B_15.32 = [&U] [&W 1/100] (1,(2,(((3,(4,5)),((16,((18,20),19)),(((17,(32,35)),34),33))),(((((((((((6,7),((((21,22),(23,36)),27),25)),24),26),29),38),31),((8,30),9)),(((10,11),(12,13)),(14,15))),37),28))));
tree B_15.33 = [&U] [&W 1/100] (1,(2,(((3,(4,5)),((16,((18,20),19)),((((17,35),32),34),33))),(((((((((((6,7),((((21,22),(23,36)),27),25)),24),26),29),38),31),((8,30),9)),(((10,11),(12,13)),(14,15))),37),28))));
tree B_15.34 = [&U] [&W 1/100] (1,(2,(((3,(4,5)),((16,((18,20),19)),((((17,32),35),34),(33,37)))),((((((((((6,7),((((21,22),(23,36)),27),25)),24),26),29),38),31),((8,30),9)),(((10,11),(12,13)),(14,15))),28))));
tree B_15.35 = [&U] [&W 1/100] (1,(2,(((3,(4,5)),((16,((18,20),19)),(((((17,32),35),34),37),33))),((((((((((6,7),((((21,22),(23,36)),27),25)),24),26),29),38),31),((8,30),9)),(((10,11),(12,13)),(14,15))),28))));
tree B_15.36 = [&U] [&W 1/100] (1,(2,(((3,(4,5)),((16,((18,20),19)),((((17,32),35),(34,37)),33))),((((((((((6,7),((((21,22),(23,36)),27),25)),24),26),29),38),31),((8,30),9)),(((10,11),(12,13)),(14,15))),28))));
tree B_15.37 = [&U] [&W 1/100] (1,(2,(((3,(4,5)),((16,((18,20),19)),(((((17,32),35),37),34),33))),((((((((((6,7),((((21,22),(23,36)),27),25)),24),26),29),38),31),((8,30),9)),(((10,11),(12,13)),(14,15))),28))));
tree B_15.38 = [&U] [&W 1/100] (1,(2,(((3,(4,5)),((16,((18,20),19)),((((17,32),35),34),33))),((((((((((6,7),((((21,22),(23,36)),27),25)),24),(26,37)),29),38),31),((8,30),9)),(((10,11),(12,13)),(14,15))),28))));
tree B_15.39 = [&U] [&W 1/100] (1,(2,(((3,(4,5)),((16,((18,20),19)),((((17,32),35,37),34),33))),((((((((((6,7),((((21,22),(23,36)),27),25)),24),26),29),38),31),((8,30),9)),(((10,11),(12,13)),(14,15))),28))));
tree B_15.40 = [&U] [&W 1/100] (1,(2,(((3,(4,5)),((16,((18,20),19)),(((((17,32),37),35),34),33))),((((((((((6,7),((((21,22),(23,36)),27),25)),24),26),29),38),31),((8,30),9)),(((10,11),(12,13)),(14,15))),28))));
tree B_15.41 = [&U] [&W 1/100] (1,(2,(((3,(4,5)),((16,((18,20),19)),((((17,32),35),34),33))),((((((((((6,7),((((21,22),(23,36)),27),25)),24),26),29),38),31),(8,(9,30))),(((10,11),(12,13)),(14,15))),28,37))));
tree B_15.42 = [&U] [&W 1/100] (1,(2,(((3,(4,5)),((16,((18,20),19)),((((17,32),35),34),33))),((((((((((6,7),((((21,22),(23,36)),27),25)),24),26),29),38),31),((8,9),30)),(((10,11),(12,13)),(14,15))),28,37))));
tree B_15.43 = [&U] [&W 1/100] (1,(2,(((3,(4,5)),((16,((18,20),19)),((((17,32),35),34),33))),(((((((((6,7),((((21,22),(23,36)),27),25)),24),26),29,38),31),((8,30),9)),(((10,11),(12,13)),(14,15))),28,37))));
tree B_15.44 = [&U] [&W 1/100] (1,(2,(((3,(4,5)),((16,((18,20),19)),((((17,32),35),34),33))),((((((((((6,7),((((21,22),(23,36)),27),25)),24),26),38),29),31),((8,30),9)),(((10,11),(12,13)),(14,15))),28,37))));
tree B_15.45 = [&U] [&W 1/100] (1,(2,(((3,(4,5)),((16,((18,20),19)),(((17,(32,35)),34),33))),((((((((((6,7),((((21,22),(23,36)),27),25)),24),26),29),38),31),((8,30),9)),(((10,11),(12,13)),(14,15))),28,37))));
tree B_15.46 = [&U] [&W 1/100] (1,(2,(((3,(4,5)),((16,((18,20),19)),((((17,35),32),34),33))),((((((((((6,7),((((21,22),(23,36)),27),25)),24),26),29),38),31),((8,30),9)),(((10,11),(12,13)),(14,15))),28,37))));
tree B_15.47 = [&U] [&W 1/100] (1,(2,(((3,(4,5)),((16,((18,20),19)),((((17,32),35),34),33))),(((((((((((6,7),((((21,22),(23,36)),27),25)),24),26),29),38),31),(8,(9,30))),(((10,11),(12,13)),(14,15))),28),37))));
tree B_15.48 = [&U] [&W 1/100] (1,(2,(((3,(4,5)),((16,((18,20),19)),((((17,32),35),34),33))),(((((((((((6,7),((((21,22),(23,36)),27),25)),24),26),29),38),31),((8,9),30)),(((10,11),(12,13)),(14,15))),28),37))));
tree B_15.49 = [&U] [&W 1/100] (1,(2,(((3,(4,5)),((16,((18,20),19)),((((17,32),35),34),33))),((((((((((6,7),((((21,22),(23,36)),27),25)),24),26),29,38),31),((8,30),9)),(((10,11),(12,13)),(14,15))),28),37))));
tree B_15.50 = [&U] [&W 1/100] (1,(2,(((3,(4,5)),((16,((18,20),19)),((((17,32),35),34),33))),(((((((((((6,7),((((21,22),(23,36)),27),25)),24),26),38),29),31),((8,30),9)),(((10,11),(12,13)),(14,15))),28),37))));
tree B_15.51 = [&U] [&W 1/100] (1,(2,(((3,(4,5)),((16,((18,20),19)),(((17,(32,35)),34),33))),(((((((((((6,7),((((21,22),(23,36)),27),25)),24),26),29),38),31),((8,30),9)),(((10,11),(12,13)),(14,15))),28),37))));
tree B_15.52 = [&U] [&W 1/100] (1,(2,(((3,(4,5)),((16,((18,20),19)),((((17,35),32),34),33))),(((((((((((6,7),((((21,22),(23,36)),27),25)),24),26),29),38),31),((8,30),9)),(((10,11),(12,13)),(14,15))),28),37))));
tree B_15.53 = [&U] [&W 1/100] (1,(2,(((3,(4,5)),((16,((18,20),19)),((((17,32),35),(34,37)),33))),((((((((((6,7),((((21,22),(23,36)),27),25)),24),26),29),38),31),((8,30),9)),(((10,11),(12,13)),(14,15))),28))));
tree B_15.54 = [&U] [&W 1/100] (1,(2,((((3,(4,5)),((16,((18,20),19)),(((((17,32),35),34),33),37))),(((((((((6,7),((((21,22),(23,36)),27),25)),24),26),29),38),31),((8,30),9)),(((10,11),(12,13)),(14,15)))),28)));
tree B_15.55 = [&U] [&W 1/100] (1,(2,((((3,(4,5)),((16,((18,20),19)),((((17,32),35),34),(33,37)))),(((((((((6,7),((((21,22),(23,36)),27),25)),24),26),29),38),31),((8,30),9)),(((10,11),(12,13)),(14,15)))),28)));
tree B_15.56 = [&U] [&W 1/100] (1,(2,((((3,(4,5)),((16,((18,20),19)),(((((17,32),35),34),37),33))),(((((((((6,7),((((21,22),(23,36)),27),25)),24),26),29),38),31),((8,30),9)),(((10,11),(12,13)),(14,15)))),28)));
tree B_15.57 = [&U] [&W 1/100] (1,(2,((((3,(4,5)),((16,((18,20),19)),((((17,32),35),34),33))),((((((((((6,7),((((21,22),(23,36)),27),25)),24),26),29),38),31),(8,(9,30))),(((10,11),(12,13)),(14,15))),37)),28)));
tree B_15.58 = [&U] [&W 1/100] (1,(2,((((3,(4,5)),((16,((18,20),19)),((((17,32),35),34),33))),((((((((((6,7),((((21,22),(23,36)),27),25)),24),26),29),38),31),((8,9),30)),(((10,11),(12,13)),(14,15))),37)),28)));
tree B_15.59 = [&U] [&W 1/100] (1,(2,((((3,(4,5)),((16,((18,20),19)),((((17,32),35),34),33))),(((((((((6,7),((((21,22),(23,36)),27),25)),24),26),29),31,38),((8,30),9)),(((10,11),(12,13)),(14,15))),37)),28)));
tree B_15.60 = [&U] [&W 1/100] (1,(2,((((3,(4,5)),((16,((18,20),19)),((((17,32),35),34),33))),((((((((((6,7),((((21,22),(23,36)),27),25)),24),26),29),31),38),((8,30),9)),(((10,11),(12,13)),(14,15))),37)),28)));
tree B_15.61 = [&U] [&W 1/100] (1,(2,((((3,(4,5)),((16,((18,20),19)),(((17,(32,35)),34),33))),((((((((((6,7),((((21,22),(23,36)),27),25)),24),26),29),38),31),((8,30),9)),(((10,11),(12,13)),(14,15))),37)),28)));
tree B_15.62 = [&U] [&W 1/100] (1,(2,((((3,(4,5)),((16,((18,20),19)),((((17,35),32),34),33))),((((((((((6,7),((((21,22),(23,36)),27),25)),24),26),29),38),31),((8,30),9)),(((10,11),(12,13)),(14,15))),37)),28)));
tree B_15.63 = [&U] [&W 1/100] (1,(2,((((3,(4,5)),((16,((18,20),19)),((((17,32),35),34),33))),(((((((((6,7),((((21,22),(23,36)),27),25)),24),26),29,38),31),((8,30),9)),(((10,11),(12,13)),(14,15))),37)),28)));
tree B_15.64 = [&U] [&W 1/100] (1,(2,((((3,(4,5)),((16,((18,20),19)),((((17,32),35),34),33))),((((((((((6,7),((((21,22),(23,36)),27),25)),24),26),38),29),31),((8,30),9)),(((10,11),(12,13)),(14,15))),37)),28)));
tree B_15.65 = [&U] [&W 1/100] (1,(2,((((3,(4,5)),((16,((18,20),19)),((((17,32),35),(34,37)),33))),(((((((((6,7),((((21,22),(23,36)),27),25)),24),26),29),38),31),((8,30),9)),(((10,11),(12,13)),(14,15)))),28)));
tree B_15.66 = [&U] [&W 1/100] (1,(2,((((3,(4,5)),((16,((18,20),19)),(((((17,32),35),37),34),33))),(((((((((6,7),((((21,22),(23,36)),27),25)),24),26),29),38),31),((8,30),9)),(((10,11),(12,13)),(14,15)))),28)));
tree B_15.67 = [&U] [&W 1/100] (1,(2,((((3,(4,5)),((16,((18,20),19)),((((17,32),35,37),34),33))),(((((((((6,7),((((21,22),(23,36)),27),25)),24),26),29),38),31),((8,30),9)),(((10,11),(12,13)),(14,15)))),28)));
tree B_15.68 = [&U] [&W 1/100] (1,(2,((((3,(4,5)),((16,((18,20),19)),(((((17,32),37),35),34),33))),(((((((((6,7),((((21,22),(23,36)),27),25)),24),26),29),38),31),((8,30),9)),(((10,11),(12,13)),(14,15)))),28)));
tree B_15.69 = [&U] [&W 1/100] (1,(2,((((3,(4,5)),((16,((18,20),19)),((((17,32),35),34),33))),(((((((((6,7),((((21,22),(23,36)),27),25)),24),(26,37)),29),38),31),((8,30),9)),(((10,11),(12,13)),(14,15)))),28)));
tree B_15.70 = [&U] [&W 1/100] (1,(2,((((3,(4,5)),((16,((18,20),19)),((((17,32),35),34),33))),28),(((((((((6,7),((((21,22),(23,36)),27),25)),24),26),29,38),31),(8,(9,30))),(((10,11),(12,13)),(14,15))),37))));
tree B_15.71 = [&U] [&W 1/100] (1,(2,((((3,(4,5)),((16,((18,20),19)),((((17,32),35),34),33))),28),((((((((((6,7),((((21,22),(23,36)),27),25)),24),26),38),29),31),(8,(9,30))),(((10,11),(12,13)),(14,15))),37))));
tree B_15.72 = [&U] [&W 1/100] (1,(2,((((3,(4,5)),((16,((18,20),19)),(((17,(32,35)),34),33))),28),((((((((((6,7),((((21,22),(23,36)),27),25)),24),26),29),38),31),(8,(9,30))),(((10,11),(12,13)),(14,15))),37))));
tree B_15.73 = [&U] [&W 1/100] (1,(2,((((3,(4,5)),((16,((18,20),19)),((((17,35),32),34),33))),28),((((((((((6,7),((((21,22),(23,36)),27),25)),24),26),29),38),31),(8,(9,30))),(((10,11),(12,13)),(14,15))),37))));
tree B_15.74 = [&U] [&W 1/100] (1,(2,((((3,(4,5)),((16,((18,20),19)),((((17,32),35),34),(33,37)))),28),(((((((((6,7),((((21,22),(23,36)),27),25)),24),26),29),38),31),(8,(9,30))),(((10,11),(12,13)),(14,15))))));
tree B_15.75 = [&U] [&W 1/100] (1,(2,((((3,(4,5)),((16,((18,20),19)),(((((17,32),35),34),37),33))),28),(((((((((6,7),((((21,22),(23,36)),27),25)),24),26),29),38),31),(8,(9,30))),(((10,11),(12,13)),(14,15))))));
tree B_15.76 = [&U] [&W 1/100] (1,(2,((((3,(4,5)),((16,((18,20),19)),((((17,32),35),(34,37)),33))),28),(((((((((6,7),((((21,22),(23,36)),27),25)),24),26),29),38),31),(8,(9,30))),(((10,11),(12,13)),(14,15))))));
tree B_15.77 = [&U] [&W 1/100] (1,(2,((((3,(4,5)),((16,((18,20),19)),(((((17,32),35),37),34),33))),28),(((((((((6,7),((((21,22),(23,36)),27),25)),24),26),29),38),31),(8,(9,30))),(((10,11),(12,13)),(14,15))))));
tree B_15.78 = [&U] [&W 1/100] (1,(2,((((3,(4,5)),((16,((18,20),19)),((((17,32),35),34),33))),28),(((((((((6,7),((((21,22),(23,36)),27),25)),24),(26,37)),29),38),31),(8,(9,30))),(((10,11),(12,13)),(14,15))))));
tree B_15.79 = [&U] [&W 1/100] (1,(2,((((3,(4,5)),((16,((18,20),19)),((((17,32),35,37),34),33))),28),(((((((((6,7),((((21,22),(23,36)),27),25)),24),26),29),38),31),(8,(9,30))),(((10,11),(12,13)),(14,15))))));
tree B_15.80 = [&U] [&W 1/100] (1,(2,((((3,(4,5)),((16,((18,20),19)),(((((17,32),37),35),34),33))),28),(((((((((6,7),((((21,22),(23,36)),27),25)),24),26),29),38),31),(8,(9,30))),(((10,11),(12,13)),(14,15))))));
tree B_15.81 = [&U] [&W 1/100] (1,(2,((((3,(4,5)),((16,((18,20),19)),((((17,32),35),34),33))),28),(((((((((6,7),((((21,22),(23,36)),27),25)),24),26),29,38),31),((8,9),30)),(((10,11),(12,13)),(14,15))),37))));
tree B_15.82 = [&U] [&W 1/100] (1,(2,((((3,(4,5)),((16,((18,20),19)),((((17,32),35),34),33))),28),((((((((((6,7),((((21,22),(23,36)),27),25)),24),26),38),29),31),((8,9),30)),(((10,11),(12,13)),(14,15))),37))));
tree B_15.83 = [&U] [&W 1/100] (1,(2,((((3,(4,5)),((16,((18,20),19)),(((17,(32,35)),34),33))),28),((((((((((6,7),((((21,22),(23,36)),27),25)),24),26),29),38),31),((8,9),30)),(((10,11),(12,13)),(14,15))),37))));
tree B_15.84 = [&U] [&W 1/100] (1,(2,((((3,(4,5)),((16,((18,20),19)),((((17,35),32),34),33))),28),((((((((((6,7),((((21,22),(23,36)),27),25)),24),26),29),38),31),((8,9),30)),(((10,11),(12,13)),(14,15))),37))));
tree B_15.85 = [&U] [&W 1/100] (1,(2,((((3,(4,5)),((16,((18,20),19)),((((17,32),35),34),(33,37)))),28),(((((((((6,7),((((21,22),(23,36)),27),25)),24),26),29),38),31),((8,9),30)),(((10,11),(12,13)),(14,15))))));
tree B_15.86 = [&U] [&W 1/100] (1,(2,((((3,(4,5)),((16,((18,20),19)),(((((17,32),35),34),37),33))),28),(((((((((6,7),((((21,22),(23,36)),27),25)),24),26),29),38),31),((8,9),30)),(((10,11),(12,13)),(14,15))))));
tree B_15.87 = [&U] [&W 1/100] (1,(2,((((3,(4,5)),((16,((18,20),19)),((((17,32),35),(34,37)),33))),28),(((((((((6,7),((((21,22),(23,36)),27),25)),24),26),29),38),31),((8,9),30)),(((10,11),(12,13)),(14,15))))));
tree B_15.88 = [&U] [&W 1/100] (1,(2,((((3,(4,5)),((16,((18,20),19)),(((((17,32),35),37),34),33))),28),(((((((((6,7),((((21,22),(23,36)),27),25)),24),26),29),38),31),((8,9),30)),(((10,11),(12,13)),(14,15))))));
tree B_15.89 = [&U] [&W 1/100] (1,(2,((((3,(4,5)),((16,((18,20),19)),((((17,32),35),34),33))),28),(((((((((6,7),((((21,22),(23,36)),27),25)),24),(26,37)),29),38),31),((8,9),30)),(((10,11),(12,13)),(14,15))))));
tree B_15.90 = [&U] [&W 1/100] (1,(2,((((3,(4,5)),((16,((18,20),19)),((((17,32),35,37),34),33))),28),(((((((((6,7),((((21,22),(23,36)),27),25)),24),26),29),38),31),((8,9),30)),(((10,11),(12,13)),(14,15))))));
tree B_15.91 = [&U] [&W 1/100] (1,(2,((((3,(4,5)),((16,((18,20),19)),(((((17,32),37),35),34),33))),28),(((((((((6,7),((((21,22),(23,36)),27),25)),24),26),29),38),31),((8,9),30)),(((10,11),(12,13)),(14,15))))));
tree B_15.92 = [&U] [&W 1/100] (1,(2,((((3,(4,5)),((16,((18,20),19)),(((17,(32,35)),34),33))),28),(((((((((6,7),((((21,22),(23,36)),27),25)),24),26),29,38),31),((8,30),9)),(((10,11),(12,13)),(14,15))),37))));
tree B_15.93 = [&U] [&W 1/100] (1,(2,((((3,(4,5)),((16,((18,20),19)),((((17,35),32),34),33))),28),(((((((((6,7),((((21,22),(23,36)),27),25)),24),26),29,38),31),((8,30),9)),(((10,11),(12,13)),(14,15))),37))));
tree B_15.94 = [&U] [&W 1/100] (1,(2,((((3,(4,5)),((16,((18,20),19)),((((17,32),35),34),(33,37)))),28),((((((((6,7),((((21,22),(23,36)),27),25)),24),26),29,38),31),((8,30),9)),(((10,11),(12,13)),(14,15))))));
tree B_15.95 = [&U] [&W 1/100] (1,(2,((((3,(4,5)),((16,((18,20),19)),(((((17,32),35),34),37),33))),28),((((((((6,7),((((21,22),(23,36)),27),25)),24),26),29,38),31),((8,30),9)),(((10,11),(12,13)),(14,15))))));
tree B_15.96 = [&U] [&W 1/100] (1,(2,((((3,(4,5)),((16,((18,20),19)),((((17,32),35),34),33))),28),((((((((6,7),((((21,22),(23,36)),27),25)),24),(26,37)),29,38),31),((8,30),9)),(((10,11),(12,13)),(14,15))))));
tree B_15.97 = [&U] [&W 1/100] (1,(2,((((3,(4,5)),((16,((18,20),19)),((((17,32),35),(34,37)),33))),28),((((((((6,7),((((21,22),(23,36)),27),25)),24),26),29,38),31),((8,30),9)),(((10,11),(12,13)),(14,15))))));
tree B_15.98 = [&U] [&W 1/100] (1,(2,((((3,(4,5)),((16,((18,20),19)),(((((17,32),35),37),34),33))),28),((((((((6,7),((((21,22),(23,36)),27),25)),24),26),29,38),31),((8,30),9)),(((10,11),(12,13)),(14,15))))));
tree B_15.99 = [&U] [&W 1/100] (1,(2,((((3,(4,5)),((16,((18,20),19)),((((17,32),35,37),34),33))),28),((((((((6,7),((((21,22),(23,36)),27),25)),24),26),29,38),31),((8,30),9)),(((10,11),(12,13)),(14,15))))));
tree B_15.100 = [&U] [&W 1/100] (1,(2,((((3,(4,5)),((16,((18,20),19)),(((((17,32),37),35),34),33))),28),((((((((6,7),((((21,22),(23,36)),27),25)),24),26),29,38),31),((8,30),9)),(((10,11),(12,13)),(14,15))))));

[Trees found in bootstrap replicate #16 (seed=1505521637)]
tree B_16.1 = [&U] [&W 1/100] (1,(2,(((((((3,(4,5)),((16,((18,20),19)),(17,29))),((((((((((6,7),24),34),25),(((21,22),23),27)),26),35),38),37),((8,30),9))),33),((((10,11),((12,31),13)),(14,15)),28)),32),36)));
tree B_16.2 = [&U] [&W 1/100] (1,(2,(((((((3,(4,5)),((16,((18,20),19)),(17,29))),33),((((((((((6,7),24),34),25),(((21,22),23),27)),26),35),38),37),((8,30),9))),((((10,11),((12,31),13)),(14,15)),28)),32),36)));
tree B_16.3 = [&U] [&W 1/100] (1,(2,((((((3,(4,5)),((16,((18,20),19)),(17,29))),(((((((((((6,7),24),34),25),(((21,22),23),27)),26),35),38),37),((8,30),9)),33)),((((10,11),((12,31),13)),(14,15)),28)),32),36)));
tree B_16.4 = [&U] [&W 1/100] (1,(2,((((((3,(4,5)),((16,((18,20),19)),(17,29))),((((((((((6,7),24),34),25),(((21,22),23),27)),26),35),38),37),(((8,30),9),33))),((((10,11),((12,31),13)),(14,15)),28)),32),36)));
tree B_16.5 = [&U] [&W 1/100] (1,(2,((((((3,(4,5)),((16,((18,20),19)),(17,29))),(((((((((((6,7),24),34),25),(((21,22),23),27)),26),35),38),37),33),((8,30),9))),((((10,11),((12,31),13)),(14,15)),28)),32),36)));
tree B_16.6 = [&U] [&W 1/100] (1,(2,((((((3,(4,5)),(((16,((18,20),19)),(17,29)),33)),((((((((((6,7),24),34),25),(((21,22),23),27)),26),35),38),37),((8,30),9))),((((10,11),((12,31),13)),(14,15)),28)),32),36)));
tree B_16.7 = [&U] [&W 1/100] (1,(2,(((((((3,(4,5)),33),((16,((18,20),19)),(17,29))),((((((((((6,7),24),34),25),(((21,22),23),27)),26),35),38),37),((8,30),9))),((((10,11),((12,31),13)),(14,15)),28)),32),36)));
tree B_16.8 = [&U] [&W 1/100] (1,(2,((((((3,(4,5)),((16,((18,20),19)),(17,29))),((((((((((6,7),24),34),25),(((21,22),23),27)),26),35),38),(33,37)),((8,30),9))),((((10,11),((12,31),13)),(14,15)),28)),32),36)));
tree B_16.9 = [&U] [&W 1/100] (1,(2,((((((3,(4,5)),((16,((18,20),19)),(17,29))),(((((((((((6,7),24),34),25),(((21,22),23),27)),26),35),38),33),37),((8,30),9))),((((10,11),((12,31),13)),(14,15)),28)),32),36)));
tree B_16.10 = [&U] [&W 1/100] (1,(2,((((((3,(4,5)),(((16,((18,20),19)),33),(17,29))),((((((((((6,7),24),34),25),(((21,22),23),27)),26),35),38),37),((8,30),9))),((((10,11),((12,31),13)),(14,15)),28)),32),36)));
tree B_16.11 = [&U] [&W 1/100] (1,(2,((((((3,(4,5)),((16,((18,20),19)),((17,29),33))),((((((((((6,7),24),34),25),(((21,22),23),27)),26),35),38),37),((8,30),9))),((((10,11),((12,31),13)),(14,15)),28)),32),36)));
tree B_16.12 = [&U] [&W 1/100] (1,(2,((((((((3,(4,5)),((16,((18,20),19)),(17,29))),33),((((((((((6,7),24),34),25),(((21,22),23),27)),26),35),38),37),((8,30),9))),28),(((10,11),((12,31),13)),(14,15))),32),36)));
tree B_16.13 = [&U] [&W 1/100] (1,(2,((((((((3,(4,5)),((16,((18,20),19)),(17,29))),33),((((((((((6,7),24),34),25),(((21,22),23),27)),26),35),38),37),((8,30),9))),(((10,11),((12,31),13)),(14,15))),28),32),36)));
tree B_16.14 = [&U] [&W 1/100] (1,(2,(((((((3,(4,5)),((16,((18,20),19)),(17,29))),(((((((((((6,7),24),34),25),(((21,22),23),27)),26),35),38),37),((8,30),9)),33)),28),(((10,11),((12,31),13)),(14,15))),32),36)));
tree B_16.15 = [&U] [&W 1/100] (1,(2,(((((((3,(4,5)),((16,((18,20),19)),(17,29))),(((((((((((6,7),24),34),25),(((21,22),23),27)),26),35),38),37),((8,30),9)),33)),(((10,11),((12,31),13)),(14,15))),28),32),36)));
tree B_16.16 = [&U] [&W 1/100] (1,(2,((((((((3,4),5),((16,((18,20),19)),(17,29))),((((((((((6,7),24),34),25),(((21,22),23),27)),26),35),38),37),((8,30),9))),33),((((10,11),((12,31),13)),(14,15)),28)),32),36)));
tree B_16.17 = [&U] [&W 1/100] (1,(2,(((((((3,(4,5)),((16,((18,20),19)),(17,29))),((((((((((6,7),24),34),25),(((21,22),23),27)),26),35),38),37),((8,30),9))),33),((((10,11),((12,31),13)),(14,15)),28)),36),32)));
tree B_16.18 = [&U] [&W 1/100] (1,((2,(((((3,(4,5)),((16,((18,20),19)),(17,29))),((((((((((6,7),24),34),25),(((21,22),23),27)),26),35),38),37),((8,30),9))),33),((((10,11),((12,31),13)),(14,15)),28))),32,36));
tree B_16.19 = [&U] [&W 1/100] (1,((2,32,36),(((((3,(4,5)),((16,((18,20),19)),(17,29))),((((((((((6,7),24),34),25),(((21,22),23),27)),26),35),38),37),((8,30),9))),33),((((10,11),((12,31),13)),(14,15)),28))));
tree B_16.20 = [&U] [&W 1/100] (1,(2,((((((((3,(4,5)),((16,((18,20),19)),(17,29))),((((((((((6,7),24),34),25),(((21,22),23),27)),26),35),38),37),((8,30),9))),33),(((10,11),((12,31),13)),(14,15))),28),36),32)));
tree B_16.21 = [&U] [&W 1/100] (1,(2,(((((((3,(4,5)),((16,((18,20),19)),(17,29))),((((((((((6,7),24),34),25),(((21,22),23),27)),26),35),38),37),((8,30),9))),33),(((10,11),((12,31),13)),(14,15))),28),32,36)));
tree B_16.22 = [&U] [&W 1/100] (1,(2,((((((((3,(4,5)),((16,((18,20),19)),(17,29))),((((((((((6,7),24),34),25),(((21,22),23),27)),26),35),38),37),((8,30),9))),33),28),(((10,11),((12,31),13)),(14,15))),36),32)));
tree B_16.23 = [&U] [&W 1/100] (1,(2,(((((((3,(4,5)),((16,((18,20),19)),(17,29))),((((((((((6,7),24),34),25),(((21,22),23),27)),26),35),38),37),((8,30),9))),33),28),(((10,11),((12,31),13)),(14,15))),32,36)));
tree B_16.24 = [&U] [&W 1/100] (1,((2,((((((3,(4,5)),((16,((18,20),19)),(17,29))),((((((((((6,7),24),34),25),(((21,22),23),27)),26),35),38),37),((8,30),9))),33),(((10,11),((12,31),13)),(14,15))),28)),32,36));
tree B_16.25 = [&U] [&W 1/100] (1,((2,32,36),((((((3,(4,5)),((16,((18,20),19)),(17,29))),((((((((((6,7),24),34),25),(((21,22),23),27)),26),35),38),37),((8,30),9))),33),(((10,11),((12,31),13)),(14,15))),28)));
tree B_16.26 = [&U] [&W 1/100] (1,((2,((((((3,(4,5)),((16,((18,20),19)),(17,29))),((((((((((6,7),24),34),25),(((21,22),23),27)),26),35),38),37),((8,30),9))),33),28),(((10,11),((12,31),13)),(14,15)))),32,36));
tree B_16.27 = [&U] [&W 1/100] (1,((2,32,36),((((((3,(4,5)),((16,((18,20),19)),(17,29))),((((((((((6,7),24),34),25),(((21,22),23),27)),26),35),38),37),((8,30),9))),33),28),(((10,11),((12,31),13)),(14,15)))));
tree B_16.28 = [&U] [&W 1/100] (1,(2,((((((3,(4,5)),((16,((18,20),19)),(17,29))),((((((((((6,7),24),34),25),(((21,22),23),27)),26),35),38),37),((8,30),9))),33),((((10,11),((12,31),13)),(14,15)),28)),32,36)));
tree B_16.29 = [&U] [&W 1/100] (1,((2,32),((((((3,(4,5)),((16,((18,20),19)),(17,29))),((((((((((6,7),24),34),25),(((21,22),23),27)),26),35),38),37),((8,30),9))),33),((((10,11),((12,31),13)),(14,15)),28)),36)));
tree B_16.30 = [&U] [&W 1/100] (1,((2,((((((3,(4,5)),((16,((18,20),19)),(17,29))),((((((((((6,7),24),34),25),(((21,22),23),27)),26),35),38),37),((8,30),9))),33),((((10,11),((12,31),13)),(14,15)),28)),36)),32));
tree B_16.31 = [&U] [&W 1/100] (1,((2,((((((3,(4,5)),((16,((18,20),19)),(17,29))),((((((((((6,7),24),34),25),(((21,22),23),27)),26),35),38),37),((8,30),9))),33),((((10,11),((12,31),13)),(14,15)),28)),32)),36));
tree B_16.32 = [&U] [&W 1/100] (1,(2,((((((((3,(4,5)),((16,((18,20),19)),(17,29))),((((((((((6,7),24),34),25),(((21,22),23),27)),26),35),38),37),((8,30),9))),33),28),(((10,11),((12,31),13)),(14,15))),32),36)));
tree B_16.33 = [&U] [&W 1/100] (1,(2,((((((((3,(4,5)),((16,((18,20),19)),(17,29))),((((((((((6,7),24),34),25),(((21,22),23),27)),26),35),38),37),((8,30),9))),33),(((10,11),((12,31),13)),(14,15))),28),32),36)));
tree B_16.34 = [&U] [&W 1/100] (1,(2,(((((((3,(4,5)),((16,((18,20),19)),(17,29))),((((((((((6,7),24),34),25),(((21,22),23),27)),26),35),38),37),((8,30),9))),((((10,11),((12,31),13)),(14,15)),33)),28),32),36)));
tree B_16.35 = [&U] [&W 1/100] (1,(2,((((((((3,(4,5)),((16,((18,20),19)),(17,29))),((((((((((6,7),24),34),25),(((21,22),23),27)),26),35),38),37),((8,30),9))),(((10,11),((12,31),13)),(14,15))),33),28),32),36)));
tree B_16.36 = [&U] [&W 1/100] (1,(2,(((((((3,(4,5)),((16,((18,20),19)),(17,29))),((((((((((6,7),24),34),25),(((21,22),23),27)),26),35),38),37),(8,(9,30)))),33),((((10,11),((12,31),13)),(14,15)),28)),32),36)));
tree B_16.37 = [&U] [&W 1/100] (1,(2,(((((((3,(4,5)),((16,((18,20),19)),(17,29))),((((((((((6,7),24),34),25),(((21,22),23),27)),26),35),38),37),((8,9),30))),33),((((10,11),((12,31),13)),(14,15)),28)),32),36)));
tree B_16.38 = [&U] [&W 1/100] (1,(2,(((((((3,(4,5)),((16,((18,20),19)),(17,29))),(((((((((6,7),24),34),25),(((21,22),23),27)),26),35),37,38),((8,30),9))),33),((((10,11),((12,31),13)),(14,15)),28)),32),36)));
tree B_16.39 = [&U] [&W 1/100] (1,(2,(((((((3,(4,5)),((16,((18,20),19)),(17,29))),((((((((((6,7),24),34),25),(((21,22),23),27)),26),35),37),38),((8,30),9))),33),((((10,11),((12,31),13)),(14,15)),28)),32),36)));
tree B_16.40 = [&U] [&W 1/100] (1,((2,36),((((((3,(4,5)),((16,((18,20),19)),(17,29))),((((((((((6,7),24),34),25),(((21,22),23),27)),26),35),38),37),((8,30),9))),33),((((10,11),((12,31),13)),(14,15)),28)),32)));
tree B_16.41 = [&U] [&W 1/100] (1,(2,(((((((3,(4,5)),((16,((18,20),19)),(17,29))),(((((((((6,7),24),34),(25,35)),(((21,22),23),27)),26),38),37),((8,30),9))),33),((((10,11),((12,31),13)),(14,15)),28)),32),36)));
tree B_16.42 = [&U] [&W 1/100] (1,(((2,32),(((((3,(4,5)),((16,((18,20),19)),(17,29))),((((((((((6,7),24),34),25),(((21,22),23),27)),26),35),38),37),((8,30),9))),33),((((10,11),((12,31),13)),(14,15)),28))),36));
tree B_16.43 = [&U] [&W 1/100] (1,(((2,(((((3,(4,5)),((16,((18,20),19)),(17,29))),((((((((((6,7),24),34),25),(((21,22),23),27)),26),35),38),37),((8,30),9))),33),((((10,11),((12,31),13)),(14,15)),28))),32),36));
tree B_16.44 = [&U] [&W 1/100] (1,(((2,36),(((((3,(4,5)),((16,((18,20),19)),(17,29))),((((((((((6,7),24),34),25),(((21,22),23),27)),26),35),38),37),((8,30),9))),33),((((10,11),((12,31),13)),(14,15)),28))),32));
tree B_16.45 = [&U] [&W 1/100] (1,(((2,36),32),(((((3,(4,5)),((16,((18,20),19)),(17,29))),((((((((((6,7),24),34),25),(((21,22),23),27)),26),35),38),37),((8,30),9))),33),((((10,11),((12,31),13)),(14,15)),28))));
tree B_16.46 = [&U] [&W 1/100] (1,(2,(((((((3,(4,5)),((16,((18,20),19)),(17,29))),((((((((((6,7),24),34),25),(((21,22),23),27)),26),35),38),37),((8,30),9))),33),((((10,11),(12,(13,31))),(14,15)),28)),32),36)));
tree B_16.47 = [&U] [&W 1/100] (1,(2,(((((((3,(4,5)),((16,((18,20),19)),(17,29))),((((((((((6,7),24),34),25),(((21,22),23),27)),26),35),38),37),((8,30),9))),33),(((((10,11),31),(12,13)),(14,15)),28)),32),36)));
tree B_16.48 = [&U] [&W 1/100] (1,(2,(((((((3,(4,5)),((16,((18,20),19)),(17,29))),((((((((((6,7),24),34),25),(((21,22),23),27)),26),35),38),37),((8,30),9))),33),(((((10,11),(12,13)),31),(14,15)),28)),32),36)));
tree B_16.49 = [&U] [&W 1/100] (1,(2,(((((((3,(4,5)),((16,((18,20),19)),(17,29))),((((((((((6,7),24),34),25),(((21,22),23),27)),26),35),38),37),((8,30),9))),33),((((10,11),(12,13)),((14,15),31)),28)),32),36)));
tree B_16.50 = [&U] [&W 1/100] (1,(2,(((((((3,(4,5)),((16,((18,20),19)),(17,29))),((((((((((6,7),24),34),25),(((21,22),23),27)),26),35),38),37),((8,30),9))),33),(((((10,11),(12,13)),(14,15)),31),28)),32),36)));
tree B_16.51 = [&U] [&W 1/100] (1,(2,(((((((3,(4,5)),((16,((18,20),19)),(17,29))),((((((((((6,7),24),34),25),(((21,22),23),27)),26),35),38),37),((8,30),9))),33),((((10,(11,31)),(12,13)),(14,15)),28)),32),36)));
tree B_16.52 = [&U] [&W 1/100] (1,(2,(((((((3,(4,5)),((16,((18,20),19)),(17,29))),((((((((((6,7),24),34),25),(((21,22),23),27)),26),35),38),37),((8,30),9))),33),(((((10,31),11),(12,13)),(14,15)),28)),32),36)));
tree B_16.53 = [&U] [&W 1/100] (1,(2,(((((((3,(4,5)),((16,((18,20),19)),(17,29))),((((((((((6,7),24),34),25),(((21,22),23),27)),26),35),38),37),((8,30),9))),33),((((10,11),((12,13),31)),(14,15)),28)),32),36)));
tree B_16.54 = [&U] [&W 1/100] (1,(2,((((((3,(4,5)),((16,((18,20),19)),(17,29))),((((((((((6,7),24),34),25),(((21,22),23),27)),26),(33,35)),38),37),((8,30),9))),((((10,11),((12,31),13)),(14,15)),28)),32),36)));
tree B_16.55 = [&U] [&W 1/100] (1,(2,(((((((3,(4,5)),((16,((18,20),19)),((17,29),38))),(((((((((6,7),24),34),25),(((21,22),23),27)),26),35),37),((8,30),9))),33),((((10,11),((12,31),13)),(14,15)),28)),32),36)));
tree B_16.56 = [&U] [&W 1/100] (1,(2,((((((3,(4,5)),((16,((18,20),19)),(17,29))),((((((((((6,7),24),34),25),(((21,22),23),27)),26),35),38),37),((8,(30,36)),9))),33),((((10,11),((12,31),13)),(14,15)),28)),32)));
tree B_16.57 = [&U] [&W 1/100] (1,(2,((((((3,(4,5)),((16,((18,20),19)),(17,29))),((((((((((6,7),24),34),25),(((21,22),(23,36)),27)),26),35),38),37),((8,30),9))),33),((((10,11),((12,31),13)),(14,15)),28)),32)));
tree B_16.58 = [&U] [&W 1/100] (1,(2,((((((((3,4),5),33),((16,((18,20),19)),(17,29))),((((((((((6,7),24),34),25),(((21,22),23),27)),26),35),38),37),((8,30),9))),((((10,11),((12,31),13)),(14,15)),28)),32),36)));
tree B_16.59 = [&U] [&W 1/100] (1,(2,(((((((3,4),5),(((16,((18,20),19)),(17,29)),33)),((((((((((6,7),24),34),25),(((21,22),23),27)),26),35),38),37),((8,30),9))),((((10,11),((12,31),13)),(14,15)),28)),32),36)));
tree B_16.60 = [&U] [&W 1/100] (1,(2,((((((((3,(4,5)),((16,((18,20),19)),(17,29))),((((((((((6,7),24),34),25),(((21,22),23),27)),26),35),38),37),((8,30),9))),33),(((10,11),((12,31),13)),(14,15))),28),32),36)));
tree B_16.61 = [&U] [&W 1/100] (1,(2,(((((((3,(4,5)),((16,((18,20),19)),(17,29))),(((((((((((6,7),24),34),25),(((21,22),23),27)),26),35),38),37),((8,30),9)),33)),28),(((10,11),((12,31),13)),(14,15))),32),36)));
tree B_16.62 = [&U] [&W 1/100] (1,(2,(((((((3,(4,5)),((16,((18,20),19)),(17,29))),33),((((((((((6,7),24),34),25),(((21,22),23),27)),26),35),38),37),((8,30),9))),((((10,11),((12,31),13)),(14,15)),28)),36),32)));
tree B_16.63 = [&U] [&W 1/100] (1,((2,(((((3,(4,5)),((16,((18,20),19)),(17,29))),33),((((((((((6,7),24),34),25),(((21,22),23),27)),26),35),38),37),((8,30),9))),((((10,11),((12,31),13)),(14,15)),28))),32,36));
tree B_16.64 = [&U] [&W 1/100] (1,((2,32,36),(((((3,(4,5)),((16,((18,20),19)),(17,29))),33),((((((((((6,7),24),34),25),(((21,22),23),27)),26),35),38),37),((8,30),9))),((((10,11),((12,31),13)),(14,15)),28))));
tree B_16.65 = [&U] [&W 1/100] (1,(2,((((((((3,(4,5)),((16,((18,20),19)),(17,29))),33),((((((((((6,7),24),34),25),(((21,22),23),27)),26),35),38),37),((8,30),9))),(((10,11),((12,31),13)),(14,15))),28),36),32)));
tree B_16.66 = [&U] [&W 1/100] (1,(2,(((((((3,(4,5)),((16,((18,20),19)),(17,29))),33),((((((((((6,7),24),34),25),(((21,22),23),27)),26),35),38),37),((8,30),9))),(((10,11),((12,31),13)),(14,15))),28),32,36)));
tree B_16.67 = [&U] [&W 1/100] (1,(2,((((((((3,(4,5)),((16,((18,20),19)),(17,29))),33),((((((((((6,7),24),34),25),(((21,22),23),27)),26),35),38),37),((8,30),9))),28),(((10,11),((12,31),13)),(14,15))),36),32)));
tree B_16.68 = [&U] [&W 1/100] (1,(2,(((((((3,(4,5)),((16,((18,20),19)),(17,29))),33),((((((((((6,7),24),34),25),(((21,22),23),27)),26),35),38),37),((8,30),9))),28),(((10,11),((12,31),13)),(14,15))),32,36)));
tree B_16.69 = [&U] [&W 1/100] (1,((2,((((((3,(4,5)),((16,((18,20),19)),(17,29))),33),((((((((((6,7),24),34),25),(((21,22),23),27)),26),35),38),37),((8,30),9))),(((10,11),((12,31),13)),(14,15))),28)),32,36));
tree B_16.70 = [&U] [&W 1/100] (1,((2,32,36),((((((3,(4,5)),((16,((18,20),19)),(17,29))),33),((((((((((6,7),24),34),25),(((21,22),23),27)),26),35),38),37),((8,30),9))),(((10,11),((12,31),13)),(14,15))),28)));
tree B_16.71 = [&U] [&W 1/100] (1,((2,((((((3,(4,5)),((16,((18,20),19)),(17,29))),33),((((((((((6,7),24),34),25),(((21,22),23),27)),26),35),38),37),((8,30),9))),28),(((10,11),((12,31),13)),(14,15)))),32,36));
tree B_16.72 = [&U] [&W 1/100] (1,((2,32,36),((((((3,(4,5)),((16,((18,20),19)),(17,29))),33),((((((((((6,7),24),34),25),(((21,22),23),27)),26),35),38),37),((8,30),9))),28),(((10,11),((12,31),13)),(14,15)))));
tree B_16.73 = [&U] [&W 1/100] (1,(2,((((((((3,4),5),((16,((18,20),19)),(17,29))),33),((((((((((6,7),24),34),25),(((21,22),23),27)),26),35),38),37),((8,30),9))),((((10,11),((12,31),13)),(14,15)),28)),32),36)));
tree B_16.74 = [&U] [&W 1/100] (1,(2,((((((3,(4,5)),((16,((18,20),19)),(17,29))),33),((((((((((6,7),24),34),25),(((21,22),23),27)),26),35),38),37),((8,30),9))),((((10,11),((12,31),13)),(14,15)),28)),32,36)));
tree B_16.75 = [&U] [&W 1/100] (1,((2,32),((((((3,(4,5)),((16,((18,20),19)),(17,29))),33),((((((((((6,7),24),34),25),(((21,22),23),27)),26),35),38),37),((8,30),9))),((((10,11),((12,31),13)),(14,15)),28)),36)));
tree B_16.76 = [&U] [&W 1/100] (1,((2,((((((3,(4,5)),((16,((18,20),19)),(17,29))),33),((((((((((6,7),24),34),25),(((21,22),23),27)),26),35),38),37),((8,30),9))),((((10,11),((12,31),13)),(14,15)),28)),36)),32));
tree B_16.77 = [&U] [&W 1/100] (1,((2,((((((3,(4,5)),((16,((18,20),19)),(17,29))),33),((((((((((6,7),24),34),25),(((21,22),23),27)),26),35),38),37),((8,30),9))),((((10,11),((12,31),13)),(14,15)),28)),32)),36));
tree B_16.78 = [&U] [&W 1/100] (1,((2,36),((((((3,(4,5)),((16,((18,20),19)),(17,29))),33),((((((((((6,7),24),34),25),(((21,22),23),27)),26),35),38),37),((8,30),9))),((((10,11),((12,31),13)),(14,15)),28)),32)));
tree B_16.79 = [&U] [&W 1/100] (1,(2,(((((((3,(4,5)),((16,((18,20),19)),(17,29))),33),((((((((((6,7),24),34),25),(((21,22),23),27)),26),35),38),37),(8,(9,30)))),((((10,11),((12,31),13)),(14,15)),28)),32),36)));
tree B_16.80 = [&U] [&W 1/100] (1,(2,(((((((3,(4,5)),((16,((18,20),19)),(17,29))),33),((((((((((6,7),24),34),25),(((21,22),23),27)),26),35),38),37),((8,9),30))),((((10,11),((12,31),13)),(14,15)),28)),32),36)));
tree B_16.81 = [&U] [&W 1/100] (1,(2,(((((((3,(4,5)),((16,((18,20),19)),(17,29))),33),(((((((((6,7),24),34),25),(((21,22),23),27)),26),35),37,38),((8,30),9))),((((10,11),((12,31),13)),(14,15)),28)),32),36)));
tree B_16.82 = [&U] [&W 1/100] (1,(2,(((((((3,(4,5)),((16,((18,20),19)),(17,29))),33),((((((((((6,7),24),34),25),(((21,22),23),27)),26),35),37),38),((8,30),9))),((((10,11),((12,31),13)),(14,15)),28)),32),36)));
tree B_16.83 = [&U] [&W 1/100] (1,(((2,32),(((((3,(4,5)),((16,((18,20),19)),(17,29))),33),((((((((((6,7),24),34),25),(((21,22),23),27)),26),35),38),37),((8,30),9))),((((10,11),((12,31),13)),(14,15)),28))),36));
tree B_16.84 = [&U] [&W 1/100] (1,(((2,(((((3,(4,5)),((16,((18,20),19)),(17,29))),33),((((((((((6,7),24),34),25),(((21,22),23),27)),26),35),38),37),((8,30),9))),((((10,11),((12,31),13)),(14,15)),28))),32),36));
tree B_16.85 = [&U] [&W 1/100] (1,(((2,36),(((((3,(4,5)),((16,((18,20),19)),(17,29))),33),((((((((((6,7),24),34),25),(((21,22),23),27)),26),35),38),37),((8,30),9))),((((10,11),((12,31),13)),(14,15)),28))),32));
tree B_16.86 = [&U] [&W 1/100] (1,(((2,36),32),(((((3,(4,5)),((16,((18,20),19)),(17,29))),33),((((((((((6,7),24),34),25),(((21,22),23),27)),26),35),38),37),((8,30),9))),((((10,11),((12,31),13)),(14,15)),28))));
tree B_16.87 = [&U] [&W 1/100] (1,(2,(((((((3,(4,5)),((16,((18,20),19)),(17,29))),33),(((((((((6,7),24),34),(25,35)),(((21,22),23),27)),26),38),37),((8,30),9))),((((10,11),((12,31),13)),(14,15)),28)),32),36)));
tree B_16.88 = [&U] [&W 1/100] (1,(2,(((((((3,(4,5)),((16,((18,20),19)),(17,29))),33),((((((((((6,7),24),34),25),(((21,22),23),27)),26),35),38),37),((8,30),9))),((((10,11),(12,(13,31))),(14,15)),28)),32),36)));
tree B_16.89 = [&U] [&W 1/100] (1,(2,(((((((3,(4,5)),((16,((18,20),19)),(17,29))),33),((((((((((6,7),24),34),25),(((21,22),23),27)),26),35),38),37),((8,30),9))),(((((10,11),31),(12,13)),(14,15)),28)),32),36)));
tree B_16.90 = [&U] [&W 1/100] (1,(2,(((((((3,(4,5)),((16,((18,20),19)),(17,29))),33),((((((((((6,7),24),34),25),(((21,22),23),27)),26),35),38),37),((8,30),9))),(((((10,11),(12,13)),31),(14,15)),28)),32),36)));
tree B_16.91 = [&U] [&W 1/100] (1,(2,(((((((3,(4,5)),((16,((18,20),19)),(17,29))),33),((((((((((6,7),24),34),25),(((21,22),23),27)),26),35),38),37),((8,30),9))),((((10,11),(12,13)),((14,15),31)),28)),32),36)));
tree B_16.92 = [&U] [&W 1/100] (1,(2,(((((((3,(4,5)),((16,((18,20),19)),(17,29))),33),((((((((((6,7),24),34),25),(((21,22),23),27)),26),35),38),37),((8,30),9))),(((((10,11),(12,13)),(14,15)),31),28)),32),36)));
tree B_16.93 = [&U] [&W 1/100] (1,(2,(((((((3,(4,5)),((16,((18,20),19)),(17,29))),33),((((((((((6,7),24),34),25),(((21,22),23),27)),26),35),38),37),((8,30),9))),((((10,(11,31)),(12,13)),(14,15)),28)),32),36)));
tree B_16.94 = [&U] [&W 1/100] (1,(2,(((((((3,(4,5)),((16,((18,20),19)),(17,29))),33),((((((((((6,7),24),34),25),(((21,22),23),27)),26),35),38),37),((8,30),9))),(((((10,31),11),(12,13)),(14,15)),28)),32),36)));
tree B_16.95 = [&U] [&W 1/100] (1,(2,(((((((3,(4,5)),((16,((18,20),19)),(17,29))),33),((((((((((6,7),24),34),25),(((21,22),23),27)),26),35),38),37),((8,30),9))),((((10,11),((12,13),31)),(14,15)),28)),32),36)));
tree B_16.96 = [&U] [&W 1/100] (1,(2,((((((3,(4,5)),((16,((18,20),19)),(17,29))),33),((((((((((6,7),24),34),25),(((21,22),23),27)),26),35),38),37),((8,(30,36)),9))),((((10,11),((12,31),13)),(14,15)),28)),32)));
tree B_16.97 = [&U] [&W 1/100] (1,(2,((((((3,(4,5)),((16,((18,20),19)),(17,29))),33),((((((((((6,7),24),34),25),(((21,22),(23,36)),27)),26),35),38),37),((8,30),9))),((((10,11),((12,31),13)),(14,15)),28)),32)));
tree B_16.98 = [&U] [&W 1/100] (1,(2,(((((((3,(4,5)),((16,((18,20),19)),((17,29),38))),33),(((((((((6,7),24),34),25),(((21,22),23),27)),26),35),37),((8,30),9))),((((10,11),((12,31),13)),(14,15)),28)),32),36)));
tree B_16.99 = [&U] [&W 1/100] (1,(2,((((((3,(4,5)),((16,((18,20),19)),(17,29))),((((((((((6,7),24),34),25),(((21,22),23),27)),26),35),38),37),(((8,9),30),33))),((((10,11),((12,31),13)),(14,15)),28)),32),36)));
tree B_16.100 = [&U] [&W 1/100] (1,(2,((((((3,(4,5)),((16,((18,20),19)),(17,29))),(((((((((((6,7),24),34),25),(((21,22),23),27)),26),35),38),37),33),((8,9),30))),((((10,11),((12,31),13)),(14,15)),28)),32),36)));

[Trees found in bootstrap replicate #17 (seed=861877491)]
tree B_17.1 = [&U] [&W 1/100] (1,(2,(((((3,(4,5)),((16,((18,20),19)),((((((17,32),29),(25,(((30,33),34),35))),26),37),38))),((((10,11),(12,13)),(14,15)),(31,36))),((((6,7),(((21,22),24),23)),(8,9)),27)),28)));
tree B_17.2 = [&U] [&W 1/100] (1,(2,(((((3,(4,5)),((16,((18,20),19)),((((((17,32),29),(25,(((30,33),34),35))),26),38),37))),((((10,11),(12,13)),(14,15)),(31,36))),((((6,7),(((21,22),24),23)),(8,9)),27)),28)));
tree B_17.3 = [&U] [&W 1/100] (1,(2,(((((3,(4,5)),((16,((18,20),19)),(((((17,32),((25,(((30,33),34),35)),29)),26),37),38))),((((10,11),(12,13)),(14,15)),(31,36))),((((6,7),(((21,22),24),23)),(8,9)),27)),28)));
tree B_17.4 = [&U] [&W 1/100] (1,(2,(((((3,(4,5)),((16,((18,20),19)),(((((17,32),((25,29),(((30,33),34),35))),26),37),38))),((((10,11),(12,13)),(14,15)),(31,36))),((((6,7),(((21,22),24),23)),(8,9)),27)),28)));
tree B_17.5 = [&U] [&W 1/100] (1,(2,(((((3,(4,5)),((16,((18,20),19)),(((((17,32),(25,29,(((30,33),34),35))),26),37),38))),((((10,11),(12,13)),(14,15)),(31,36))),((((6,7),(((21,22),24),23)),(8,9)),27)),28)));
tree B_17.6 = [&U] [&W 1/100] (1,(2,(((((3,(4,5)),((16,((18,20),19)),((((((17,32),(25,(((30,33),34),35))),29),26),37),38))),((((10,11),(12,13)),(14,15)),(31,36))),((((6,7),(((21,22),24),23)),(8,9)),27)),28)));
tree B_17.7 = [&U] [&W 1/100] (1,(2,(((((3,(4,5)),((16,((18,20),19)),(((((17,32),29),(25,(((30,33),34),35))),26),(37,38)))),((((10,11),(12,13)),(14,15)),(31,36))),((((6,7),(((21,22),24),23)),(8,9)),27)),28)));
tree B_17.8 = [&U] [&W 1/100] (1,(2,(((((3,(4,5)),((16,((18,20),19)),(((((17,32),29),(25,(((30,33),34),35))),(26,38)),37))),((((10,11),(12,13)),(14,15)),(31,36))),((((6,7),(((21,22),24),23)),(8,9)),27)),28)));
tree B_17.9 = [&U] [&W 1/100] (1,(2,(((((3,(4,5)),((16,((18,20),19)),((((((17,32),29),(25,(((30,33),34),35))),38),26),37))),((((10,11),(12,13)),(14,15)),(31,36))),((((6,7),(((21,22),24),23)),(8,9)),27)),28)));
tree B_17.10 = [&U] [&W 1/100] (1,(2,(((((3,(4,5)),((16,((18,20),19)),(((((17,32),29),(25,(((30,33),34),35))),26),37))),(((((10,11),(12,13)),(14,15)),(31,36)),38)),((((6,7),(((21,22),24),23)),(8,9)),27)),28)));
tree B_17.11 = [&U] [&W 1/100] (1,(2,(((((3,(4,5)),((16,((18,20),19)),((((((17,32),29),(25,(((30,33),34),35))),26),37),38))),((((10,11),(12,13)),(14,15)),(31,36))),28),((((6,7),(((21,22),24),23)),(8,9)),27))));
tree B_17.12 = [&U] [&W 1/100] (1,(2,((((3,(4,5)),((16,((18,20),19)),((((((17,32),29),(25,(((30,33),34),35))),26),37),38))),((((10,11),(12,13)),(14,15)),(31,36))),(((((6,7),(((21,22),24),23)),(8,9)),27),28))));
tree B_17.13 = [&U] [&W 1/100] (1,(2,((((3,(4,5)),((16,((18,20),19)),((((((17,32),29),(25,(((30,33),34),35))),26),37),38))),((((10,11),(12,13)),(14,15)),(31,36))),(((((6,7),(((21,22),24),23)),27),(8,9)),28))));
tree B_17.14 = [&U] [&W 1/100] (1,(2,(((((3,(4,5)),((16,((18,20),19)),((((((17,32),29),(25,(((30,33),34),35))),26),37),38))),((((10,11),(12,13)),(14,15)),(31,36))),28),((((6,7),(((21,22),24),23)),27),(8,9)))));
tree B_17.15 = [&U] [&W 1/100] (1,(2,((((3,(4,5)),((16,((18,20),19)),((((((17,32),29),(25,(((30,33),34),35))),26),37),38))),((((10,11),(12,13)),(14,15)),(31,36))),((((6,7),(((21,22),24),23)),((8,9),27)),28))));
tree B_17.16 = [&U] [&W 1/100] (1,(2,(((((3,(4,5)),((16,((18,20),19)),((((((17,32),29),(25,(((30,33),34),35))),26),37),38))),((((10,11),(12,13)),(14,15)),(31,36))),28),(((6,7),(((21,22),24),23)),((8,9),27)))));
tree B_17.17 = [&U] [&W 1/100] (1,((2,((((3,(4,5)),((16,((18,20),19)),((((((17,32),29),(25,(((30,33),34),35))),26),37),38))),((((10,11),(12,13)),(14,15)),(31,36))),((((6,7),(((21,22),24),23)),(8,9)),27))),28));
tree B_17.18 = [&U] [&W 1/100] (1,((2,(((((3,(4,5)),((16,((18,20),19)),((((((17,32),29),(25,(((30,33),34),35))),26),37),38))),((((10,11),(12,13)),(14,15)),(31,36))),(((6,7),(((21,22),24),23)),(8,9))),27)),28));
tree B_17.19 = [&U] [&W 1/100] (1,((2,28),(((((3,(4,5)),((16,((18,20),19)),((((((17,32),29),(25,(((30,33),34),35))),26),37),38))),((((10,11),(12,13)),(14,15)),(31,36))),(((6,7),(((21,22),24),23)),(8,9))),27)));
tree B_17.20 = [&U] [&W 1/100] (1,((2,(((((3,(4,5)),((16,((18,20),19)),((((((17,32),29),(25,(((30,33),34),35))),26),37),38))),((((10,11),(12,13)),(14,15)),(31,36))),27),(((6,7),(((21,22),24),23)),(8,9)))),28));
tree B_17.21 = [&U] [&W 1/100] (1,((2,28),(((((3,(4,5)),((16,((18,20),19)),((((((17,32),29),(25,(((30,33),34),35))),26),37),38))),((((10,11),(12,13)),(14,15)),(31,36))),27),(((6,7),(((21,22),24),23)),(8,9)))));
tree B_17.22 = [&U] [&W 1/100] (1,(2,(((((3,(4,5)),((16,((18,20),19)),((((((17,32),29),(25,(((30,33),34),35))),26),37),38))),(((10,11),(12,13)),(14,15))),((((6,7),(((21,22),24),23)),((8,9),(31,36))),27)),28)));
tree B_17.23 = [&U] [&W 1/100] (1,((2,28),((((3,(4,5)),((16,((18,20),19)),((((((17,32),29),(25,(((30,33),34),35))),26),37),38))),((((10,11),(12,13)),(14,15)),(31,36))),((((6,7),(((21,22),24),23)),(8,9)),27))));
tree B_17.24 = [&U] [&W 1/100] (1,(2,((((3,(4,5)),((16,((18,20),19)),((((((17,32),29),(25,(((30,33),34),35))),26),37),38))),((((10,11),(12,13)),(14,15)),(31,36))),((((6,7),(((21,22),24),23)),(8,9)),27,28))));
tree B_17.25 = [&U] [&W 1/100] (1,(2,((((3,(4,5)),((16,((18,20),19)),((((((17,32),29),(25,(((30,33),34),35))),26),37),38))),((((10,11),(12,13)),(14,15)),(31,36))),(((((6,7),(((21,22),24),23)),(8,9)),28),27))));
tree B_17.26 = [&U] [&W 1/100] (1,(2,((((3,(4,5)),((16,((18,20),19)),((((((17,32),29),(25,(((30,33),34),35))),26),37),38))),(((((10,11),(12,13)),(14,15)),(31,36)),28)),((((6,7),(((21,22),24),23)),(8,9)),27))));
tree B_17.27 = [&U] [&W 1/100] (1,(2,(((((3,(4,5)),((16,((18,20),19)),((((((17,32),29),(25,(((30,33),34),35))),26),37),38))),28),((((10,11),(12,13)),(14,15)),(31,36))),((((6,7),(((21,22),24),23)),(8,9)),27))));
tree B_17.28 = [&U] [&W 1/100] (1,(2,((((((3,(4,5)),((16,((18,20),19)),((((((17,32),29),(25,(((30,33),34),35))),26),37),38))),((((10,11),(12,13)),(14,15)),(31,36))),28),(((6,7),(((21,22),24),23)),(8,9))),27)));
tree B_17.29 = [&U] [&W 1/100] (1,(2,((((((3,(4,5)),((16,((18,20),19)),((((((17,32),29),(25,(((30,33),34),35))),26),37),38))),((((10,11),(12,13)),(14,15)),(31,36))),28),27),(((6,7),(((21,22),24),23)),(8,9)))));
tree B_17.30 = [&U] [&W 1/100] (1,(2,((((((3,(4,5)),((16,((18,20),19)),((((((17,32),29),(25,(((30,33),34),35))),26),37),38))),((((10,11),(12,13)),(14,15)),(31,36))),27),(((6,7),(((21,22),24),23)),(8,9))),28)));
tree B_17.31 = [&U] [&W 1/100] (1,(2,(((((3,(4,5)),((16,((18,20),19)),((((((17,32),29),(25,(((30,33),34),35))),26),37),38))),((((10,11),(12,13)),(14,15)),(31,36))),(((6,7),(((21,22),24),23)),(8,9))),27,28)));
tree B_17.32 = [&U] [&W 1/100] (1,(2,((((((3,(4,5)),((16,((18,20),19)),((((((17,32),29),(25,(((30,33),34),35))),26),37),38))),((((10,11),(12,13)),(14,15)),(31,36))),(((6,7),(((21,22),24),23)),(8,9))),28),27)));
tree B_17.33 = [&U] [&W 1/100] (1,(2,(((((3,(4,5)),((16,((18,20),19)),((((((17,32),29),(25,(((30,33),34),35))),26),37),38))),(((((10,11),(12,13)),(14,15)),(31,36)),27)),(((6,7),(((21,22),24),23)),(8,9))),28)));
tree B_17.34 = [&U] [&W 1/100] (1,(2,((((((3,(4,5)),((16,((18,20),19)),((((((17,32),29),(25,(((30,33),34),35))),26),37),38))),27),((((10,11),(12,13)),(14,15)),(31,36))),(((6,7),(((21,22),24),23)),(8,9))),28)));
tree B_17.35 = [&U] [&W 1/100] (1,(2,(((((3,(4,5)),((16,((18,20),19)),((((((17,32),29),(25,(((30,33),34),35))),26),37),38))),((((10,11),(12,13)),(14,15)),(31,36))),(((6,7),((((21,22),24),23),27)),(8,9))),28)));
tree B_17.36 = [&U] [&W 1/100] (1,(2,(((((3,(4,5)),((16,((18,20),19)),((((((17,32),29),(25,(((30,33),34),35))),26),37),38))),((((10,11),(12,13)),(14,15)),(31,36))),((((6,7),27),(((21,22),24),23)),(8,9))),28)));
tree B_17.37 = [&U] [&W 1/100] (1,(2,(((((3,(4,5)),((16,((18,20),19)),((((((17,32),29),(25,(((30,33),34),35))),26),37),38))),((((10,11),(12,13)),(14,15)),(31,36))),(((6,(7,27)),(((21,22),24),23)),(8,9))),28)));
tree B_17.38 = [&U] [&W 1/100] (1,(2,(((((3,(4,5)),((16,((18,20),19)),((((((17,32),29),(25,(((30,33),34),35))),26),37),38))),((((10,11),(12,13)),(14,15)),(31,36))),((((6,27),7),(((21,22),24),23)),(8,9))),28)));
tree B_17.39 = [&U] [&W 1/100] (1,(2,((((((3,(4,5)),((16,((18,20),19)),((((((17,32),29),(25,(((30,33),34),35))),26),37),38))),((((10,11),(12,13)),(14,15)),(31,36))),(((6,7),(((21,22),24),23)),(8,9))),27),28)));
tree B_17.40 = [&U] [&W 1/100] (1,(2,(((((3,(4,5)),((16,((18,20),19)),((((((17,32),29),(25,(((30,33),34),35))),26),37),38))),((((10,11),(12,13)),(14,15)),(31,36))),27),((((6,7),(((21,22),24),23)),(8,9)),28))));
tree B_17.41 = [&U] [&W 1/100] (1,(2,((((((3,(4,5)),((16,((18,20),19)),((((((17,32),29),(25,(((30,33),34),35))),26),37),38))),((((10,11),(12,13)),(14,15)),(31,36))),27),28),(((6,7),(((21,22),24),23)),(8,9)))));
tree B_17.42 = [&U] [&W 1/100] (1,(2,(((((3,(4,5)),((16,((18,20),19)),((((((17,32),29),(25,(((30,33),34),35))),26),37),38))),((((10,11),(12,13)),(14,15)),(31,36))),(((6,7),(((21,22),24),23)),((8,9),27))),28)));
tree B_17.43 = [&U] [&W 1/100] (1,(2,(((((3,(4,5)),((16,((18,20),19)),((((((17,32),29),(25,(((30,33),34),35))),26),37),38))),((((10,11),(12,13)),(14,15)),(31,36))),((((6,7),(((21,22),24),23)),27),(8,9))),28)));
tree B_17.44 = [&U] [&W 1/100] (1,(2,(((((3,(4,5)),((16,((18,20),19)),(((((17,32),29),(25,(((30,33),34),35))),26),38))),((((10,11),(12,13)),(14,15)),(31,36))),(((((6,7),(((21,22),24),23)),(8,9)),27),37)),28)));
tree B_17.45 = [&U] [&W 1/100] (1,(2,(((((3,(4,5)),((16,((18,20),19)),(((((17,29),(25,(((30,33),34),35))),26),37),38))),((((10,11),(12,13)),(14,15)),(31,36))),(((((6,7),(((21,22),24),23)),32),(8,9)),27)),28)));
tree B_17.46 = [&U] [&W 1/100] (1,(2,(((((3,(4,5)),((16,((18,20),19)),(((((17,29),(25,(((30,33),34),35))),26),37),38))),((((10,11),(12,13)),(14,15)),(31,36))),((((6,7),((((21,22),24),23),32)),(8,9)),27)),28)));
tree B_17.47 = [&U] [&W 1/100] (1,(2,(((((3,(4,5)),((16,((18,20),19)),(((((17,29),(25,(((30,33),34),35))),26),37),38))),((((10,11),(12,13)),(14,15)),(31,36))),(((((6,7),32),(((21,22),24),23)),(8,9)),27)),28)));
tree B_17.48 = [&U] [&W 1/100] (1,(2,(((((3,(4,5)),((16,((18,20),19)),(((((17,29),(25,(((30,33),34),35))),26),37),38))),((((10,11),(12,13)),(14,15)),(31,36))),((((6,7),(((21,22),24),(23,32))),(8,9)),27)),28)));
tree B_17.49 = [&U] [&W 1/100] (1,(2,(((((3,(4,5)),((16,((18,20),19)),(((((17,29),(25,(((30,33),34),35))),26),37),38))),((((10,11),(12,13)),(14,15)),(31,36))),((((6,7),((((21,22),24),32),23)),(8,9)),27)),28)));
tree B_17.50 = [&U] [&W 1/100] (1,(2,(((((3,(4,5)),((16,((18,20),19)),(((((17,32),29),(25,(((30,33),34),35))),26),(37,38)))),((((10,11),(12,13)),(14,15)),(31,36))),((((6,7),(((21,22),24),23)),(8,9)),27)),28)));
tree B_17.51 = [&U] [&W 1/100] (1,(2,(((((3,(4,5)),((16,((18,20),19)),((((((17,32),(25,(((30,33),34),35))),29),38),26),37))),((((10,11),(12,13)),(14,15)),(31,36))),((((6,7),(((21,22),24),23)),(8,9)),27)),28)));
tree B_17.52 = [&U] [&W 1/100] (1,(2,(((((3,(4,5)),((16,((18,20),19)),(((((17,32),(25,(((30,33),34),35))),29),(26,38)),37))),((((10,11),(12,13)),(14,15)),(31,36))),((((6,7),(((21,22),24),23)),(8,9)),27)),28)));
tree B_17.53 = [&U] [&W 1/100] (1,(2,(((((3,(4,5)),((16,((18,20),19)),(((((17,32),((25,(((30,33),34),35)),29)),38),26),37))),((((10,11),(12,13)),(14,15)),(31,36))),((((6,7),(((21,22),24),23)),(8,9)),27)),28)));
tree B_17.54 = [&U] [&W 1/100] (1,(2,(((((3,(4,5)),((16,((18,20),19)),((((17,32),((25,(((30,33),34),35)),29)),(26,38)),37))),((((10,11),(12,13)),(14,15)),(31,36))),((((6,7),(((21,22),24),23)),(8,9)),27)),28)));
tree B_17.55 = [&U] [&W 1/100] (1,(2,(((((3,(4,5)),((16,((18,20),19)),(((((17,32),((25,(((30,33),34),35)),29)),26),38),37))),((((10,11),(12,13)),(14,15)),(31,36))),((((6,7),(((21,22),24),23)),(8,9)),27)),28)));
tree B_17.56 = [&U] [&W 1/100] (1,(2,(((((3,(4,5)),((16,((18,20),19)),(((((17,32),(25,29,(((30,33),34),35))),26),38),37))),((((10,11),(12,13)),(14,15)),(31,36))),((((6,7),(((21,22),24),23)),(8,9)),27)),28)));
tree B_17.57 = [&U] [&W 1/100] (1,(2,(((((3,(4,5)),((16,((18,20),19)),(((((17,32),((25,29),(((30,33),34),35))),26),38),37))),((((10,11),(12,13)),(14,15)),(31,36))),((((6,7),(((21,22),24),23)),(8,9)),27)),28)));
tree B_17.58 = [&U] [&W 1/100] (1,(2,(((((3,(4,5)),((16,((18,20),19)),((((((17,32),(25,(((30,33),34),35))),29),26),38),37))),((((10,11),(12,13)),(14,15)),(31,36))),((((6,7),(((21,22),24),23)),(8,9)),27)),28)));
tree B_17.59 = [&U] [&W 1/100] (1,(2,(((((3,(4,5)),((16,((18,20),19)),((((((17,32),29),(25,(((30,33),34),35))),26),38),37))),((((10,11),(12,13)),(14,15)),(31,36))),28),((((6,7),(((21,22),24),23)),(8,9)),27))));
tree B_17.60 = [&U] [&W 1/100] (1,(2,((((3,(4,5)),((16,((18,20),19)),((((((17,32),29),(25,(((30,33),34),35))),26),38),37))),((((10,11),(12,13)),(14,15)),(31,36))),(((((6,7),(((21,22),24),23)),(8,9)),27),28))));
tree B_17.61 = [&U] [&W 1/100] (1,(2,((((3,(4,5)),((16,((18,20),19)),((((((17,32),29),(25,(((30,33),34),35))),26),38),37))),((((10,11),(12,13)),(14,15)),(31,36))),(((((6,7),(((21,22),24),23)),27),(8,9)),28))));
tree B_17.62 = [&U] [&W 1/100] (1,(2,(((((3,(4,5)),((16,((18,20),19)),((((((17,32),29),(25,(((30,33),34),35))),26),38),37))),((((10,11),(12,13)),(14,15)),(31,36))),28),((((6,7),(((21,22),24),23)),27),(8,9)))));
tree B_17.63 = [&U] [&W 1/100] (1,(2,((((3,(4,5)),((16,((18,20),19)),((((((17,32),29),(25,(((30,33),34),35))),26),38),37))),((((10,11),(12,13)),(14,15)),(31,36))),((((6,7),(((21,22),24),23)),((8,9),27)),28))));
tree B_17.64 = [&U] [&W 1/100] (1,(2,(((((3,(4,5)),((16,((18,20),19)),((((((17,32),29),(25,(((30,33),34),35))),26),38),37))),((((10,11),(12,13)),(14,15)),(31,36))),28),(((6,7),(((21,22),24),23)),((8,9),27)))));
tree B_17.65 = [&U] [&W 1/100] (1,((2,((((3,(4,5)),((16,((18,20),19)),((((((17,32),29),(25,(((30,33),34),35))),26),38),37))),((((10,11),(12,13)),(14,15)),(31,36))),((((6,7),(((21,22),24),23)),(8,9)),27))),28));
tree B_17.66 = [&U] [&W 1/100] (1,((2,(((((3,(4,5)),((16,((18,20),19)),((((((17,32),29),(25,(((30,33),34),35))),26),38),37))),((((10,11),(12,13)),(14,15)),(31,36))),(((6,7),(((21,22),24),23)),(8,9))),27)),28));
tree B_17.67 = [&U] [&W 1/100] (1,((2,28),(((((3,(4,5)),((16,((18,20),19)),((((((17,32),29),(25,(((30,33),34),35))),26),38),37))),((((10,11),(12,13)),(14,15)),(31,36))),(((6,7),(((21,22),24),23)),(8,9))),27)));
tree B_17.68 = [&U] [&W 1/100] (1,((2,(((((3,(4,5)),((16,((18,20),19)),((((((17,32),29),(25,(((30,33),34),35))),26),38),37))),((((10,11),(12,13)),(14,15)),(31,36))),27),(((6,7),(((21,22),24),23)),(8,9)))),28));
tree B_17.69 = [&U] [&W 1/100] (1,((2,28),(((((3,(4,5)),((16,((18,20),19)),((((((17,32),29),(25,(((30,33),34),35))),26),38),37))),((((10,11),(12,13)),(14,15)),(31,36))),27),(((6,7),(((21,22),24),23)),(8,9)))));
tree B_17.70 = [&U] [&W 1/100] (1,(2,(((((3,(4,5)),((16,((18,20),19)),((((((17,32),29),(25,(((30,33),34),35))),26),38),37))),(((10,11),(12,13)),(14,15))),((((6,7),(((21,22),24),23)),((8,9),(31,36))),27)),28)));
tree B_17.71 = [&U] [&W 1/100] (1,((2,28),((((3,(4,5)),((16,((18,20),19)),((((((17,32),29),(25,(((30,33),34),35))),26),38),37))),((((10,11),(12,13)),(14,15)),(31,36))),((((6,7),(((21,22),24),23)),(8,9)),27))));
tree B_17.72 = [&U] [&W 1/100] (1,(2,((((3,(4,5)),((16,((18,20),19)),((((((17,32),29),(25,(((30,33),34),35))),26),38),37))),((((10,11),(12,13)),(14,15)),(31,36))),((((6,7),(((21,22),24),23)),(8,9)),27,28))));
tree B_17.73 = [&U] [&W 1/100] (1,(2,((((3,(4,5)),((16,((18,20),19)),((((((17,32),29),(25,(((30,33),34),35))),26),38),37))),((((10,11),(12,13)),(14,15)),(31,36))),(((((6,7),(((21,22),24),23)),(8,9)),28),27))));
tree B_17.74 = [&U] [&W 1/100] (1,(2,((((3,(4,5)),((16,((18,20),19)),((((((17,32),29),(25,(((30,33),34),35))),26),38),37))),(((((10,11),(12,13)),(14,15)),(31,36)),28)),((((6,7),(((21,22),24),23)),(8,9)),27))));
tree B_17.75 = [&U] [&W 1/100] (1,(2,(((((3,(4,5)),((16,((18,20),19)),((((((17,32),29),(25,(((30,33),34),35))),26),38),37))),28),((((10,11),(12,13)),(14,15)),(31,36))),((((6,7),(((21,22),24),23)),(8,9)),27))));
tree B_17.76 = [&U] [&W 1/100] (1,(2,((((((3,(4,5)),((16,((18,20),19)),((((((17,32),29),(25,(((30,33),34),35))),26),38),37))),((((10,11),(12,13)),(14,15)),(31,36))),28),(((6,7),(((21,22),24),23)),(8,9))),27)));
tree B_17.77 = [&U] [&W 1/100] (1,(2,((((((3,(4,5)),((16,((18,20),19)),((((((17,32),29),(25,(((30,33),34),35))),26),38),37))),((((10,11),(12,13)),(14,15)),(31,36))),28),27),(((6,7),(((21,22),24),23)),(8,9)))));
tree B_17.78 = [&U] [&W 1/100] (1,(2,((((((3,(4,5)),((16,((18,20),19)),((((((17,32),29),(25,(((30,33),34),35))),26),38),37))),((((10,11),(12,13)),(14,15)),(31,36))),27),(((6,7),(((21,22),24),23)),(8,9))),28)));
tree B_17.79 = [&U] [&W 1/100] (1,(2,(((((3,(4,5)),((16,((18,20),19)),((((((17,32),29),(25,(((30,33),34),35))),26),38),37))),((((10,11),(12,13)),(14,15)),(31,36))),(((6,7),(((21,22),24),23)),(8,9))),27,28)));
tree B_17.80 = [&U] [&W 1/100] (1,(2,((((((3,(4,5)),((16,((18,20),19)),((((((17,32),29),(25,(((30,33),34),35))),26),38),37))),((((10,11),(12,13)),(14,15)),(31,36))),(((6,7),(((21,22),24),23)),(8,9))),28),27)));
tree B_17.81 = [&U] [&W 1/100] (1,(2,(((((3,(4,5)),((16,((18,20),19)),((((((17,32),29),(25,(((30,33),34),35))),26),38),37))),(((((10,11),(12,13)),(14,15)),(31,36)),27)),(((6,7),(((21,22),24),23)),(8,9))),28)));
tree B_17.82 = [&U] [&W 1/100] (1,(2,((((((3,(4,5)),((16,((18,20),19)),((((((17,32),29),(25,(((30,33),34),35))),26),38),37))),27),((((10,11),(12,13)),(14,15)),(31,36))),(((6,7),(((21,22),24),23)),(8,9))),28)));
tree B_17.83 = [&U] [&W 1/100] (1,(2,(((((3,(4,5)),((16,((18,20),19)),((((((17,32),29),(25,(((30,33),34),35))),26),38),37))),((((10,11),(12,13)),(14,15)),(31,36))),(((6,7),((((21,22),24),23),27)),(8,9))),28)));
tree B_17.84 = [&U] [&W 1/100] (1,(2,(((((3,(4,5)),((16,((18,20),19)),((((((17,32),29),(25,(((30,33),34),35))),26),38),37))),((((10,11),(12,13)),(14,15)),(31,36))),((((6,7),27),(((21,22),24),23)),(8,9))),28)));
tree B_17.85 = [&U] [&W 1/100] (1,(2,(((((3,(4,5)),((16,((18,20),19)),((((((17,32),29),(25,(((30,33),34),35))),26),38),37))),((((10,11),(12,13)),(14,15)),(31,36))),(((6,(7,27)),(((21,22),24),23)),(8,9))),28)));
tree B_17.86 = [&U] [&W 1/100] (1,(2,(((((3,(4,5)),((16,((18,20),19)),((((((17,32),29),(25,(((30,33),34),35))),26),38),37))),((((10,11),(12,13)),(14,15)),(31,36))),((((6,27),7),(((21,22),24),23)),(8,9))),28)));
tree B_17.87 = [&U] [&W 1/100] (1,(2,((((((3,(4,5)),((16,((18,20),19)),((((((17,32),29),(25,(((30,33),34),35))),26),38),37))),((((10,11),(12,13)),(14,15)),(31,36))),(((6,7),(((21,22),24),23)),(8,9))),27),28)));
tree B_17.88 = [&U] [&W 1/100] (1,(2,(((((3,(4,5)),((16,((18,20),19)),((((((17,32),29),(25,(((30,33),34),35))),26),38),37))),((((10,11),(12,13)),(14,15)),(31,36))),27),((((6,7),(((21,22),24),23)),(8,9)),28))));
tree B_17.89 = [&U] [&W 1/100] (1,(2,((((((3,(4,5)),((16,((18,20),19)),((((((17,32),29),(25,(((30,33),34),35))),26),38),37))),((((10,11),(12,13)),(14,15)),(31,36))),27),28),(((6,7),(((21,22),24),23)),(8,9)))));
tree B_17.90 = [&U] [&W 1/100] (1,(2,(((((3,(4,5)),((16,((18,20),19)),((((((17,32),29),(25,(((30,33),34),35))),26),38),37))),((((10,11),(12,13)),(14,15)),(31,36))),(((6,7),(((21,22),24),23)),((8,9),27))),28)));
tree B_17.91 = [&U] [&W 1/100] (1,(2,(((((3,(4,5)),((16,((18,20),19)),((((((17,32),29),(25,(((30,33),34),35))),26),38),37))),((((10,11),(12,13)),(14,15)),(31,36))),((((6,7),(((21,22),24),23)),27),(8,9))),28)));
tree B_17.92 = [&U] [&W 1/100] (1,(2,(((((3,(4,5)),((16,((18,20),19)),(((((17,29),(25,(((30,33),34),35))),26),38),37))),((((10,11),(12,13)),(14,15)),(31,36))),(((((6,7),(((21,22),24),23)),32),(8,9)),27)),28)));
tree B_17.93 = [&U] [&W 1/100] (1,(2,(((((3,(4,5)),((16,((18,20),19)),(((((17,29),(25,(((30,33),34),35))),26),38),37))),((((10,11),(12,13)),(14,15)),(31,36))),((((6,7),((((21,22),24),23),32)),(8,9)),27)),28)));
tree B_17.94 = [&U] [&W 1/100] (1,(2,(((((3,(4,5)),((16,((18,20),19)),(((((17,29),(25,(((30,33),34),35))),26),38),37))),((((10,11),(12,13)),(14,15)),(31,36))),(((((6,7),32),(((21,22),24),23)),(8,9)),27)),28)));
tree B_17.95 = [&U] [&W 1/100] (1,(2,(((((3,(4,5)),((16,((18,20),19)),(((((17,29),(25,(((30,33),34),35))),26),38),37))),((((10,11),(12,13)),(14,15)),(31,36))),((((6,7),(((21,22),24),(23,32))),(8,9)),27)),28)));
tree B_17.96 = [&U] [&W 1/100] (1,(2,(((((3,(4,5)),((16,((18,20),19)),(((((17,29),(25,(((30,33),34),35))),26),38),37))),((((10,11),(12,13)),(14,15)),(31,36))),((((6,7),((((21,22),24),32),23)),(8,9)),27)),28)));
tree B_17.97 = [&U] [&W 1/100] (1,(2,(((((3,(4,5)),((16,((18,20),19)),((((17,32),((25,(((30,33),34),35)),29)),26),(37,38)))),((((10,11),(12,13)),(14,15)),(31,36))),((((6,7),(((21,22),24),23)),(8,9)),27)),28)));
tree B_17.98 = [&U] [&W 1/100] (1,(2,(((((3,(4,5)),((16,((18,20),19)),((((17,32),((25,(((30,33),34),35)),29)),26),37))),(((((10,11),(12,13)),(14,15)),(31,36)),38)),((((6,7),(((21,22),24),23)),(8,9)),27)),28)));
tree B_17.99 = [&U] [&W 1/100] (1,(2,(((((3,(4,5)),((16,((18,20),19)),(((((17,32),((25,(((30,33),34),35)),29)),26),37),38))),((((10,11),(12,13)),(14,15)),(31,36))),28),((((6,7),(((21,22),24),23)),(8,9)),27))));
tree B_17.100 = [&U] [&W 1/100] (1,(2,((((3,(4,5)),((16,((18,20),19)),(((((17,32),((25,(((30,33),34),35)),29)),26),37),38))),((((10,11),(12,13)),(14,15)),(31,36))),(((((6,7),(((21,22),24),23)),(8,9)),27),28))));

[Trees found in bootstrap replicate #18 (seed=399517216)]
tree B_18.1 = [&U] [&W 1/23] (1,(2,((((3,(4,5)),((16,((18,20),19)),((((17,32),29),(30,34,35)),((((21,22),(23,(25,27))),37),26)))),((((((((6,7),36),31),24),33),(8,9)),(((10,11),(12,13)),(14,15))),38)),28)));
tree B_18.2 = [&U] [&W 1/23] (1,(2,((((3,(4,5)),((16,((18,20),19)),((((17,32),29),(30,34,35)),((((21,22),(23,(25,27))),37),26)))),((((((((6,7),36),31),24),38),33),(8,9)),(((10,11),(12,13)),(14,15)))),28)));
tree B_18.3 = [&U] [&W 1/23] (1,(2,((((3,(4,5)),((16,((18,20),19)),((((17,32),29),(30,34,35)),((((21,22),(23,(25,27))),37),26)))),(((((((6,7),36),31),24,38),33),(8,9)),(((10,11),(12,13)),(14,15)))),28)));
tree B_18.4 = [&U] [&W 1/23] (1,(2,((((3,(4,5)),((16,((18,20),19)),((((17,32),29),(30,34,35)),((((21,22),(23,(25,27))),37),26)))),((((((((6,7),36),31),38),24),33),(8,9)),(((10,11),(12,13)),(14,15)))),28)));
tree B_18.5 = [&U] [&W 1/23] (1,(2,((((3,(4,5)),((16,((18,20),19)),(((17,32),29,(30,34,35)),((((21,22),(23,(25,27))),37),26)))),((((((((6,7),36),31),24),33),(8,9)),(((10,11),(12,13)),(14,15))),38)),28)));
tree B_18.6 = [&U] [&W 1/23] (1,(2,((((3,(4,5)),((16,((18,20),19)),((((17,32),(30,34,35)),29),((((21,22),(23,(25,27))),37),26)))),((((((((6,7),36),31),24),33),(8,9)),(((10,11),(12,13)),(14,15))),38)),28)));
tree B_18.7 = [&U] [&W 1/23] (1,(2,((((3,(4,5)),((16,((18,20),19)),((((17,32),29),(30,34,35)),((((21,22),(23,(25,27))),37),26)))),(((((((6,7),36),31,38),24),33),(8,9)),(((10,11),(12,13)),(14,15)))),28)));
tree B_18.8 = [&U] [&W 1/23] (1,(2,((((3,(4,5)),((16,((18,20),19)),((((17,32),29),(30,34,35)),((((21,22),(23,(25,27))),37),26)))),((((((((6,7),36),38),31),24),33),(8,9)),(((10,11),(12,13)),(14,15)))),28)));
tree B_18.9 = [&U] [&W 1/23] (1,(2,((((3,(4,5)),((16,((18,20),19)),(((17,32),29,(30,34,35)),((((21,22),(23,(25,27))),37),26)))),((((((((6,7),36),31),24),38),33),(8,9)),(((10,11),(12,13)),(14,15)))),28)));
tree B_18.10 = [&U] [&W 1/23] (1,(2,((((3,(4,5)),((16,((18,20),19)),((((17,32),(30,34,35)),29),((((21,22),(23,(25,27))),37),26)))),((((((((6,7),36),31),24),38),33),(8,9)),(((10,11),(12,13)),(14,15)))),28)));
tree B_18.11 = [&U] [&W 1/23] (1,(2,((((3,(4,5)),((16,((18,20),19)),(((17,32),29,(30,34,35)),((((21,22),(23,(25,27))),37),26)))),((((((((6,7),36),31),38),24),33),(8,9)),(((10,11),(12,13)),(14,15)))),28)));
tree B_18.12 = [&U] [&W 1/23] (1,(2,((((3,(4,5)),((16,((18,20),19)),((((17,32),(30,34,35)),29),((((21,22),(23,(25,27))),37),26)))),((((((((6,7),36),31),38),24),33),(8,9)),(((10,11),(12,13)),(14,15)))),28)));
tree B_18.13 = [&U] [&W 1/23] (1,(2,((((3,(4,5)),((16,((18,20),19)),(((17,32),29,(30,34,35)),((((21,22),(23,(25,27))),37),26)))),(((((((6,7),36),31),24,38),33),(8,9)),(((10,11),(12,13)),(14,15)))),28)));
tree B_18.14 = [&U] [&W 1/23] (1,(2,((((3,(4,5)),((16,((18,20),19)),(((17,32),29,(30,34,35)),((((21,22),(23,(25,27))),37),26)))),(((((((6,7),36),31,38),24),33),(8,9)),(((10,11),(12,13)),(14,15)))),28)));
tree B_18.15 = [&U] [&W 1/23] (1,(2,((((3,(4,5)),((16,((18,20),19)),(((17,32),29,(30,34,35)),((((21,22),(23,(25,27))),37),26)))),((((((((6,7),36),38),31),24),33),(8,9)),(((10,11),(12,13)),(14,15)))),28)));
tree B_18.16 = [&U] [&W 1/23] (1,(2,((((3,(4,5)),((16,((18,20),19)),((((17,32),(30,34,35)),29),((((21,22),(23,(25,27))),37),26)))),(((((((6,7),36),31),24,38),33),(8,9)),(((10,11),(12,13)),(14,15)))),28)));
tree B_18.17 = [&U] [&W 1/23] (1,(2,((((3,(4,5)),((16,((18,20),19)),((((17,32),(30,34,35)),29),((((21,22),(23,(25,27))),37),26)))),(((((((6,7),36),31,38),24),33),(8,9)),(((10,11),(12,13)),(14,15)))),28)));
tree B_18.18 = [&U] [&W 1/23] (1,(2,((((3,(4,5)),((16,((18,20),19)),((((17,32),(30,34,35)),29),((((21,22),(23,(25,27))),37),26)))),((((((((6,7),36),38),31),24),33),(8,9)),(((10,11),(12,13)),(14,15)))),28)));
tree B_18.19 = [&U] [&W 1/23] (1,(2,((((3,(4,5)),((16,((18,20),19)),((((17,32),29),(30,34,35)),((((21,22),(23,(25,27))),37),26)))),((((((((6,7),36),31),24),38),33),(8,9)),(((10,11),(12,13)),(14,15)))),28)));
tree B_18.20 = [&U] [&W 1/23] (1,(2,((((3,(4,5)),((16,((18,20),19)),((((17,32),(30,34,35)),29),((((21,22),(23,(25,27))),37),26)))),((((((((6,7),36),31),24),38),33),(8,9)),(((10,11),(12,13)),(14,15)))),28)));
tree B_18.21 = [&U] [&W 1/23] (1,(2,((((3,(4,5)),((16,((18,20),19)),((((17,32),(30,34,35)),29),((((21,22),(23,(25,27))),37),26)))),(((((((6,7),36),31,38),24),33),(8,9)),(((10,11),(12,13)),(14,15)))),28)));
tree B_18.22 = [&U] [&W 1/23] (1,(2,((((3,(4,5)),((16,((18,20),19)),((((17,32),29),(30,34,35)),((((21,22),(23,(25,27))),37),26)))),((((((((6,7),36),31),24),38),33),(8,9)),(((10,11),(12,13)),(14,15)))),28)));
tree B_18.23 = [&U] [&W 1/23] (1,(2,((((3,(4,5)),((16,((18,20),19)),((((17,32),29),(30,34,35)),((((21,22),(23,(25,27))),37),26)))),((((((((6,7),36),31),24),38),33),(8,9)),(((10,11),(12,13)),(14,15)))),28)));

[Trees found in bootstrap replicate #19 (seed=635856915)]
tree B_19.1 = [&U] [&W 1/100] (1,((2,28),((((3,(4,5)),((16,((18,20),19)),((17,32),34))),(((((((6,7),((21,22),23)),(25,29,35)),24),37),26),((((8,9),(30,36)),33),38))),(((((10,11),(12,13)),(14,15)),31),27))));
tree B_19.2 = [&U] [&W 1/100] (1,((2,28),((((3,(4,5)),((16,((18,20),19)),((17,32),34))),((((((((6,7),((21,22),23)),(25,29,35)),24),37),26),38),(((8,9),(30,36)),33))),(((((10,11),(12,13)),(14,15)),31),27))));
tree B_19.3 = [&U] [&W 1/100] (1,((2,28),((((3,(4,5)),((16,((18,20),19)),((17,32),34))),(((((((6,7),((21,22),23)),(25,29,35)),24),37),26,38),(((8,9),(30,36)),33))),(((((10,11),(12,13)),(14,15)),31),27))));
tree B_19.4 = [&U] [&W 1/100] (1,((2,28),((((3,(4,5)),((16,((18,20),19)),((17,32),34))),((((((((6,7),((21,22),23)),(25,29,35)),24),37),38),26),(((8,9),(30,36)),33))),(((((10,11),(12,13)),(14,15)),31),27))));
tree B_19.5 = [&U] [&W 1/100] (1,((2,28),((((3,(4,5)),((16,((18,20),19)),((17,32),34))),(((((((6,7),((21,22),23)),(25,29,35)),24),(37,38)),26),(((8,9),(30,36)),33))),(((((10,11),(12,13)),(14,15)),31),27))));
tree B_19.6 = [&U] [&W 1/100] (1,((2,28),((((3,(4,5)),((16,((18,20),19)),((17,32),34))),((((((((6,7),((21,22),23)),(25,29,35)),24),38),37),26),(((8,9),(30,36)),33))),(((((10,11),(12,13)),(14,15)),31),27))));
tree B_19.7 = [&U] [&W 1/100] (1,((2,28),((((3,(4,5)),((16,((18,20),19)),((17,32),34))),(((((((6,7),((21,22),23)),(25,29,35)),(24,38)),37),26),(((8,9),(30,36)),33))),(((((10,11),(12,13)),(14,15)),31),27))));
tree B_19.8 = [&U] [&W 1/100] (1,((2,28),((((3,(4,5)),((16,((18,20),19)),((17,32),34))),((((((((6,7),((21,22),23)),(25,29,35)),38),24),37),26),(((8,9),(30,36)),33))),(((((10,11),(12,13)),(14,15)),31),27))));
tree B_19.9 = [&U] [&W 1/100] (1,((2,28),((((3,(4,5)),((16,((18,20),19)),((17,32),34))),(((((((6,7),((21,22),23)),(25,29,35)),24),37),26),(((((8,9),30),36),33),38))),(((((10,11),(12,13)),(14,15)),31),27))));
tree B_19.10 = [&U] [&W 1/100] (1,((2,28),((((3,(4,5)),((16,((18,20),19)),((17,32),34))),(((((((6,7),((21,22),23)),(25,29,35)),24),37),26),(((((8,9),36),30),33),38))),(((((10,11),(12,13)),(14,15)),31),27))));
tree B_19.11 = [&U] [&W 1/100] (1,((2,28),((((3,(4,5)),((16,((18,20),19)),((17,32),34))),(((((((6,7),((21,22),23)),37),(25,29,35)),24),26),((((8,9),(30,36)),33),38))),(((((10,11),(12,13)),(14,15)),31),27))));
tree B_19.12 = [&U] [&W 1/100] (1,((2,28),((((3,(4,5)),((16,((18,20),19)),((17,32),34))),((((((6,7),((21,22),23)),((25,29,35),37)),24),26),((((8,9),(30,36)),33),38))),(((((10,11),(12,13)),(14,15)),31),27))));
tree B_19.13 = [&U] [&W 1/100] (1,((2,28),((((3,(4,5)),((16,((18,20),19)),((17,32),34))),((((((6,7),(((21,22),23),37)),(25,29,35)),24),26),((((8,9),(30,36)),33),38))),(((((10,11),(12,13)),(14,15)),31),27))));
tree B_19.14 = [&U] [&W 1/100] (1,((2,28),((((3,(4,5)),((16,((18,20),19)),((17,32),34))),(((((((6,7),37),((21,22),23)),(25,29,35)),24),26),((((8,9),(30,36)),33),38))),(((((10,11),(12,13)),(14,15)),31),27))));
tree B_19.15 = [&U] [&W 1/100] (1,((2,28),((((3,(4,5)),((16,((18,20),19)),((17,32),34))),((((((6,7),((21,22),23)),(25,29,(35,37))),24),26),((((8,9),(30,36)),33),38))),(((((10,11),(12,13)),(14,15)),31),27))));
tree B_19.16 = [&U] [&W 1/100] (1,((2,28),((((3,(4,5)),((16,((18,20),19)),((17,32),34))),((((((6,7),((21,22),23)),(25,29,35,37)),24),26),((((8,9),(30,36)),33),38))),(((((10,11),(12,13)),(14,15)),31),27))));
tree B_19.17 = [&U] [&W 1/100] (1,((2,28),((((3,(4,5)),((16,((18,20),19)),((17,32),34))),((((((6,7),((21,22),23)),(25,29,35)),24,37),26),((((8,9),(30,36)),33),38))),(((((10,11),(12,13)),(14,15)),31),27))));
tree B_19.18 = [&U] [&W 1/100] (1,((2,28),((((3,(4,5)),((16,((18,20),19)),((17,32),34))),(((((((6,7),((21,22),23)),(25,29,35)),37),24),26),((((8,9),(30,36)),33),38))),(((((10,11),(12,13)),(14,15)),31),27))));
tree B_19.19 = [&U] [&W 1/100] (1,((2,28),((((3,(4,5)),((16,((18,20),19)),((17,32),34))),(((((((6,7),(25,29,35)),((21,22),23)),37),24),26),((((8,9),(30,36)),33),38))),(((((10,11),(12,13)),(14,15)),31),27))));
tree B_19.20 = [&U] [&W 1/100] (1,((2,28),((((3,(4,5)),((16,((18,20),19)),((17,32),34))),((((((6,7),(25,29,35)),((21,22),23)),24,37),26),((((8,9),(30,36)),33),38))),(((((10,11),(12,13)),(14,15)),31),27))));
tree B_19.21 = [&U] [&W 1/100] (1,((2,28),((((3,(4,5)),((16,((18,20),19)),((17,32),34))),((((((6,7),(((21,22),23),(25,29,35))),37),24),26),((((8,9),(30,36)),33),38))),(((((10,11),(12,13)),(14,15)),31),27))));
tree B_19.22 = [&U] [&W 1/100] (1,((2,28),((((3,(4,5)),((16,((18,20),19)),((17,32),34))),(((((6,7),(((21,22),23),(25,29,35))),24,37),26),((((8,9),(30,36)),33),38))),(((((10,11),(12,13)),(14,15)),31),27))));
tree B_19.23 = [&U] [&W 1/100] (1,(2,(((((3,(4,5)),((16,((18,20),19)),((17,32),34))),(((((((6,7),((21,22),23)),(25,29,35)),24),37),26),((((8,9),(30,36)),33),38))),(((((10,11),(12,13)),(14,15)),31),27)),28)));
tree B_19.24 = [&U] [&W 1/100] (1,((2,((((3,(4,5)),((16,((18,20),19)),((17,32),34))),(((((((6,7),((21,22),23)),(25,29,35)),24),37),26),((((8,9),(30,36)),33),38))),(((((10,11),(12,13)),(14,15)),31),27))),28));
tree B_19.25 = [&U] [&W 1/100] (1,((2,28),((((3,(4,5)),((16,((18,20),19)),((17,32),34))),((((((6,7),(((21,22),23),((25,35),29))),24),37),26),((((8,9),(30,36)),33),38))),(((((10,11),(12,13)),(14,15)),31),27))));
tree B_19.26 = [&U] [&W 1/100] (1,((2,28),((((3,(4,5)),((16,((18,20),19)),((17,32),34))),(((((((6,7),((25,35),29)),((21,22),23)),24),37),26),((((8,9),(30,36)),33),38))),(((((10,11),(12,13)),(14,15)),31),27))));
tree B_19.27 = [&U] [&W 1/100] (1,((2,28),((((3,(4,5)),((16,((18,20),19)),((17,32),34))),((((((6,7),(((21,22),23),(25,29,35))),24),37),26),((((8,9),(30,36)),33),38))),(((((10,11),(12,13)),(14,15)),31),27))));
tree B_19.28 = [&U] [&W 1/100] (1,((2,28),((((3,(4,5)),((16,((18,20),19)),((17,32),34))),(((((((6,7),(25,29,35)),((21,22),23)),24),37),26),((((8,9),(30,36)),33),38))),(((((10,11),(12,13)),(14,15)),31),27))));
tree B_19.29 = [&U] [&W 1/100] (1,((2,28),((((3,(4,5)),((16,((18,20),19)),((17,32),34))),((((((((6,7),35),25,29),((21,22),23)),24),37),26),((((8,9),(30,36)),33),38))),(((((10,11),(12,13)),(14,15)),31),27))));
tree B_19.30 = [&U] [&W 1/100] (1,((2,28),((((3,(4,5)),((16,((18,20),19)),((17,32),34))),((((((((6,7),25,29),35),((21,22),23)),24),37),26),((((8,9),(30,36)),33),38))),(((((10,11),(12,13)),(14,15)),31),27))));
tree B_19.31 = [&U] [&W 1/100] (1,((2,28),((((3,(4,5)),((16,((18,20),19)),((17,32),34))),(((((((((6,7),29),25),35),((21,22),23)),24),37),26),((((8,9),(30,36)),33),38))),(((((10,11),(12,13)),(14,15)),31),27))));
tree B_19.32 = [&U] [&W 1/100] (1,((2,28),((((3,(4,5)),((16,((18,20),19)),((17,32),34))),(((((((((6,7),25),29),35),((21,22),23)),24),37),26),((((8,9),(30,36)),33),38))),(((((10,11),(12,13)),(14,15)),31),27))));
tree B_19.33 = [&U] [&W 1/100] (1,((2,28),((((3,(4,5)),((16,((18,20),19)),((17,32),34))),(((((((6,7),((21,22),23)),((25,35),29)),24),37),26),((((8,9),(30,36)),33),38))),(((((10,11),(12,13)),(14,15)),31),27))));
tree B_19.34 = [&U] [&W 1/100] (1,((2,28),((((3,(4,5)),((16,((18,20),19)),((17,32),34))),((((((((6,7),((21,22),23)),38),(25,29,35)),24),37),26),(((8,9),(30,36)),33))),(((((10,11),(12,13)),(14,15)),31),27))));
tree B_19.35 = [&U] [&W 1/100] (1,((2,28),((((3,(4,5)),((16,((18,20),19)),((17,32),34))),(((((((6,7),((21,22),23)),(((25,29),35),38)),24),37),26),(((8,9),(30,36)),33))),(((((10,11),(12,13)),(14,15)),31),27))));
tree B_19.36 = [&U] [&W 1/100] (1,((2,28),((((3,(4,5)),((16,((18,20),19)),((17,32),34))),(((((((6,7),(((21,22),23),38)),(25,29,35)),24),37),26),(((8,9),(30,36)),33))),(((((10,11),(12,13)),(14,15)),31),27))));
tree B_19.37 = [&U] [&W 1/100] (1,((2,28),((((3,(4,5)),((16,((18,20),19)),((17,32),34))),((((((((6,7),38),((21,22),23)),(25,29,35)),24),37),26),(((8,9),(30,36)),33))),(((((10,11),(12,13)),(14,15)),31),27))));
tree B_19.38 = [&U] [&W 1/100] (1,((2,28),((((3,(4,5)),((16,((18,20),19)),((17,32),34))),((((((((6,7),((21,22),23)),27),(25,29,35)),24),37),26),((((8,9),(30,36)),33),38))),((((10,11),(12,13)),(14,15)),31))));
tree B_19.39 = [&U] [&W 1/100] (1,((2,28),((((3,(4,5)),((16,((18,20),19)),((17,32),34))),(((((((6,7),(((21,22),23),27)),(25,29,35)),24),37),26),((((8,9),(30,36)),33),38))),((((10,11),(12,13)),(14,15)),31))));
tree B_19.40 = [&U] [&W 1/100] (1,((2,28),((((3,(4,5)),((16,((18,20),19)),((17,32),34))),((((((((6,7),27),((21,22),23)),(25,29,35)),24),37),26),((((8,9),(30,36)),33),38))),((((10,11),(12,13)),(14,15)),31))));
tree B_19.41 = [&U] [&W 1/100] (1,((2,28),((((3,(4,5)),((16,((18,20),19)),((17,32),34))),(((((((6,(7,27)),((21,22),23)),(25,29,35)),24),37),26),((((8,9),(30,36)),33),38))),((((10,11),(12,13)),(14,15)),31))));
tree B_19.42 = [&U] [&W 1/100] (1,((2,28),((((3,(4,5)),((16,((18,20),19)),((17,32),34))),((((((((6,27),7),((21,22),23)),(25,29,35)),24),37),26),((((8,9),(30,36)),33),38))),((((10,11),(12,13)),(14,15)),31))));
tree B_19.43 = [&U] [&W 1/100] (1,((2,28),((((3,(4,5)),((16,((18,20),19)),(17,34))),(((((((6,7),(((21,22),23),32)),(25,29,35)),24),37),26),((((8,9),(30,36)),33),38))),(((((10,11),(12,13)),(14,15)),31),27))));
tree B_19.44 = [&U] [&W 1/100] (1,((2,28),((((3,(4,5)),((16,((18,20),19)),(17,34))),(((((((6,7),(((21,22),32),23)),(25,29,35)),24),37),26),((((8,9),(30,36)),33),38))),(((((10,11),(12,13)),(14,15)),31),27))));
tree B_19.45 = [&U] [&W 1/100] (1,((2,28),((((3,(4,5)),((16,((18,20),19)),(17,34))),(((((((6,7),((21,22),(23,32))),(25,29,35)),24),37),26),((((8,9),(30,36)),33),38))),(((((10,11),(12,13)),(14,15)),31),27))));
tree B_19.46 = [&U] [&W 1/100] (1,((2,28),((((3,(4,5)),((16,((18,20),19)),((17,32),34))),(((((((6,7),((21,22),23)),(25,29)),24),37),26),(((((8,9),30,36),33),35),38))),(((((10,11),(12,13)),(14,15)),31),27))));
tree B_19.47 = [&U] [&W 1/100] (1,((2,28),((((3,(4,5)),((16,((18,20),19)),((17,32),(34,35)))),(((((((6,7),((21,22),23)),(25,29)),24),37),26),((((8,9),(30,36)),33),38))),(((((10,11),(12,13)),(14,15)),31),27))));
tree B_19.48 = [&U] [&W 1/100] (1,((2,28),((((3,(4,5)),((16,((18,20),19)),(((17,32),35),34))),(((((((6,7),((21,22),23)),(25,29)),24),37),26),((((8,9),(30,36)),33),38))),(((((10,11),(12,13)),(14,15)),31),27))));
tree B_19.49 = [&U] [&W 1/100] (1,((2,28),((((3,(4,5)),((16,((18,20),19)),((17,32),34))),((((((((6,7),((21,22),23)),((25,35),29)),24),37),26),38),(((8,9),(30,36)),33))),(((((10,11),(12,13)),(14,15)),31),27))));
tree B_19.50 = [&U] [&W 1/100] (1,((2,28),((((3,(4,5)),((16,((18,20),19)),((17,32),34))),(((((((6,7),((21,22),23)),((25,35),29)),24),(37,38)),26),(((8,9),(30,36)),33))),(((((10,11),(12,13)),(14,15)),31),27))));
tree B_19.51 = [&U] [&W 1/100] (1,((2,28),((((3,(4,5)),((16,((18,20),19)),((17,32),34))),((((((((6,7),((21,22),23)),((25,35),29)),24),38),37),26),(((8,9),(30,36)),33))),(((((10,11),(12,13)),(14,15)),31),27))));
tree B_19.52 = [&U] [&W 1/100] (1,((2,28),((((3,(4,5)),((16,((18,20),19)),((17,32),34))),(((((((6,7),((21,22),23)),((25,35),29)),(24,38)),37),26),(((8,9),(30,36)),33))),(((((10,11),(12,13)),(14,15)),31),27))));
tree B_19.53 = [&U] [&W 1/100] (1,((2,28),((((3,(4,5)),((16,((18,20),19)),((17,32),34))),((((((((6,7),((21,22),23)),((25,35),29)),38),24),37),26),(((8,9),(30,36)),33))),(((((10,11),(12,13)),(14,15)),31),27))));
tree B_19.54 = [&U] [&W 1/100] (1,((2,28),((((3,(4,5)),((16,((18,20),19)),((17,32),34))),(((((((6,7),((21,22),23)),((25,35),29),38),24),37),26),(((8,9),(30,36)),33))),(((((10,11),(12,13)),(14,15)),31),27))));
tree B_19.55 = [&U] [&W 1/100] (1,((2,28),((((3,(4,5)),((16,((18,20),19)),((17,32),34))),((((((((6,7),((21,22),23)),38),((25,35),29)),24),37),26),(((8,9),(30,36)),33))),(((((10,11),(12,13)),(14,15)),31),27))));
tree B_19.56 = [&U] [&W 1/100] (1,((2,28),((((3,(4,5)),((16,((18,20),19)),((17,32),34))),(((((((6,7),((21,22),23)),((25,35),29)),24),37),26,38),(((8,9),(30,36)),33))),(((((10,11),(12,13)),(14,15)),31),27))));
tree B_19.57 = [&U] [&W 1/100] (1,((2,28),((((3,(4,5)),((16,((18,20),19)),((17,32),34))),((((((((6,7),((21,22),23)),((25,35),29)),24),37),38),26),(((8,9),(30,36)),33))),(((((10,11),(12,13)),(14,15)),31),27))));
tree B_19.58 = [&U] [&W 1/100] (1,((2,28),((((3,(4,5)),((16,((18,20),19)),((17,32),34))),((((((((6,7),((21,22),23)),((25,35),29)),37),24),38),26),(((8,9),(30,36)),33))),(((((10,11),(12,13)),(14,15)),31),27))));
tree B_19.59 = [&U] [&W 1/100] (1,((2,28),((((3,(4,5)),((16,((18,20),19)),((17,32),34))),(((((((6,7),((21,22),23)),((25,35),29)),37),24),26,38),(((8,9),(30,36)),33))),(((((10,11),(12,13)),(14,15)),31),27))));
tree B_19.60 = [&U] [&W 1/100] (1,((2,28),((((3,(4,5)),((16,((18,20),19)),((17,32),34))),(((((((6,7),((21,22),23)),((25,35),29)),24,37),38),26),(((8,9),(30,36)),33))),(((((10,11),(12,13)),(14,15)),31),27))));
tree B_19.61 = [&U] [&W 1/100] (1,((2,28),((((3,(4,5)),((16,((18,20),19)),((17,32),34))),((((((6,7),((21,22),23)),((25,35),29)),24,37),26,38),(((8,9),(30,36)),33))),(((((10,11),(12,13)),(14,15)),31),27))));
tree B_19.62 = [&U] [&W 1/100] (1,((2,28),((((3,(4,5)),((16,((18,20),19)),((17,32),34))),(((((((6,7),((21,22),23)),(((25,35),29),37)),24),26),38),(((8,9),(30,36)),33))),(((((10,11),(12,13)),(14,15)),31),27))));
tree B_19.63 = [&U] [&W 1/100] (1,((2,28),((((3,(4,5)),((16,((18,20),19)),((17,32),34))),((((((((6,7),((21,22),23)),37),((25,35),29)),24),26),38),(((8,9),(30,36)),33))),(((((10,11),(12,13)),(14,15)),31),27))));
tree B_19.64 = [&U] [&W 1/100] (1,((2,28),((((3,(4,5)),((16,((18,20),19)),((17,32),34))),(((((((6,7),((21,22),23)),((25,35),29,37)),24),26),38),(((8,9),(30,36)),33))),(((((10,11),(12,13)),(14,15)),31),27))));
tree B_19.65 = [&U] [&W 1/100] (1,((2,28),((((3,(4,5)),((16,((18,20),19)),((17,32),34))),(((((((6,7),((21,22),23)),(((25,35),37),29)),24),26),38),(((8,9),(30,36)),33))),(((((10,11),(12,13)),(14,15)),31),27))));
tree B_19.66 = [&U] [&W 1/100] (1,((2,28),((((3,(4,5)),((16,((18,20),19)),((17,32),34))),(((((((6,7),(((21,22),23),37)),((25,35),29)),24),26),38),(((8,9),(30,36)),33))),(((((10,11),(12,13)),(14,15)),31),27))));
tree B_19.67 = [&U] [&W 1/100] (1,((2,28),((((3,(4,5)),((16,((18,20),19)),((17,32),34))),((((((((6,7),37),((21,22),23)),((25,35),29)),24),26),38),(((8,9),(30,36)),33))),(((((10,11),(12,13)),(14,15)),31),27))));
tree B_19.68 = [&U] [&W 1/100] (1,((2,28),((((3,(4,5)),((16,((18,20),19)),((17,32),34))),(((((((6,7),((21,22),23)),((25,(35,37)),29)),24),26),38),(((8,9),(30,36)),33))),(((((10,11),(12,13)),(14,15)),31),27))));
tree B_19.69 = [&U] [&W 1/100] (1,((2,28),((((3,(4,5)),((16,((18,20),19)),((17,32),34))),(((((((6,7),((21,22),23)),((25,35,37),29)),24),26),38),(((8,9),(30,36)),33))),(((((10,11),(12,13)),(14,15)),31),27))));
tree B_19.70 = [&U] [&W 1/100] (1,((2,28),((((3,(4,5)),((16,((18,20),19)),((17,32),34))),(((((((6,7),((21,22),23)),((25,35),29)),24,37),26),38),(((8,9),(30,36)),33))),(((((10,11),(12,13)),(14,15)),31),27))));
tree B_19.71 = [&U] [&W 1/100] (1,((2,28),((((3,(4,5)),((16,((18,20),19)),((17,32),34))),((((((((6,7),((21,22),23)),((25,35),29)),37),24),26),38),(((8,9),(30,36)),33))),(((((10,11),(12,13)),(14,15)),31),27))));
tree B_19.72 = [&U] [&W 1/100] (1,((2,28),((((3,(4,5)),((16,((18,20),19)),((17,32),34))),((((((((6,7),((25,35),29)),((21,22),23)),37),24),26),38),(((8,9),(30,36)),33))),(((((10,11),(12,13)),(14,15)),31),27))));
tree B_19.73 = [&U] [&W 1/100] (1,((2,28),((((3,(4,5)),((16,((18,20),19)),((17,32),34))),(((((((6,7),((25,35),29)),((21,22),23)),24,37),26),38),(((8,9),(30,36)),33))),(((((10,11),(12,13)),(14,15)),31),27))));
tree B_19.74 = [&U] [&W 1/100] (1,((2,28),((((3,(4,5)),((16,((18,20),19)),((17,32),34))),(((((((6,7),(((21,22),23),((25,35),29))),37),24),26),38),(((8,9),(30,36)),33))),(((((10,11),(12,13)),(14,15)),31),27))));
tree B_19.75 = [&U] [&W 1/100] (1,((2,28),((((3,(4,5)),((16,((18,20),19)),((17,32),34))),((((((6,7),(((21,22),23),((25,35),29))),24,37),26),38),(((8,9),(30,36)),33))),(((((10,11),(12,13)),(14,15)),31),27))));
tree B_19.76 = [&U] [&W 1/100] (1,((2,28),((((3,(4,5)),((16,((18,20),19)),((17,32),34))),((((((((6,7),((21,22),23)),((25,35),29)),24),37),26),38),((((8,9),36),30),33))),(((((10,11),(12,13)),(14,15)),31),27))));
tree B_19.77 = [&U] [&W 1/100] (1,((2,28),((((3,(4,5)),((16,((18,20),19)),((17,32),34))),((((((((6,7),((21,22),23)),((25,35),29)),24),37),26),38),((((8,9),30),36),33))),(((((10,11),(12,13)),(14,15)),31),27))));
tree B_19.78 = [&U] [&W 1/100] (1,((2,28),((((3,(4,5)),((16,((18,20),19)),((17,32),34))),(((((((6,7),(((21,22),23),(25,29,35))),24),37),26),38),(((8,9),(30,36)),33))),(((((10,11),(12,13)),(14,15)),31),27))));
tree B_19.79 = [&U] [&W 1/100] (1,((2,28),((((3,(4,5)),((16,((18,20),19)),((17,32),34))),((((((((6,7),(25,29,35)),((21,22),23)),24),37),26),38),(((8,9),(30,36)),33))),(((((10,11),(12,13)),(14,15)),31),27))));
tree B_19.80 = [&U] [&W 1/100] (1,(2,(((((3,(4,5)),((16,((18,20),19)),((17,32),34))),((((((((6,7),((21,22),23)),((25,35),29)),24),37),26),38),(((8,9),(30,36)),33))),(((((10,11),(12,13)),(14,15)),31),27)),28)));
tree B_19.81 = [&U] [&W 1/100] (1,((2,((((3,(4,5)),((16,((18,20),19)),((17,32),34))),((((((((6,7),((21,22),23)),((25,35),29)),24),37),26),38),(((8,9),(30,36)),33))),(((((10,11),(12,13)),(14,15)),31),27))),28));
tree B_19.82 = [&U] [&W 1/100] (1,((2,28),((((3,(4,5)),((16,((18,20),19)),((17,32),34))),(((((((6,7),(((21,22),23),((25,35),29))),24),37),26),38),(((8,9),(30,36)),33))),(((((10,11),(12,13)),(14,15)),31),27))));
tree B_19.83 = [&U] [&W 1/100] (1,((2,28),((((3,(4,5)),((16,((18,20),19)),((17,32),34))),((((((((6,7),((25,35),29)),((21,22),23)),24),37),26),38),(((8,9),(30,36)),33))),(((((10,11),(12,13)),(14,15)),31),27))));
tree B_19.84 = [&U] [&W 1/100] (1,((2,28),((((3,(4,5)),((16,((18,20),19)),((17,32),34))),(((((((((6,7),29),(25,35)),((21,22),23)),24),37),26),38),(((8,9),(30,36)),33))),(((((10,11),(12,13)),(14,15)),31),27))));
tree B_19.85 = [&U] [&W 1/100] (1,((2,28),((((3,(4,5)),((16,((18,20),19)),((17,32),34))),(((((((((6,7),(25,35)),29),((21,22),23)),24),37),26),38),(((8,9),(30,36)),33))),(((((10,11),(12,13)),(14,15)),31),27))));
tree B_19.86 = [&U] [&W 1/100] (1,((2,28),((((3,(4,5)),((16,((18,20),19)),((17,32),34))),((((((((((6,7),35),25),29),((21,22),23)),24),37),26),38),(((8,9),(30,36)),33))),(((((10,11),(12,13)),(14,15)),31),27))));
tree B_19.87 = [&U] [&W 1/100] (1,((2,28),((((3,(4,5)),((16,((18,20),19)),((17,32),34))),((((((((((6,7),25),35),29),((21,22),23)),24),37),26),38),(((8,9),(30,36)),33))),(((((10,11),(12,13)),(14,15)),31),27))));
tree B_19.88 = [&U] [&W 1/100] (1,((2,28),((((3,(4,5)),((16,((18,20),19)),((17,32),34))),(((((((6,7),(((21,22),23),38)),((25,35),29)),24),37),26),(((8,9),(30,36)),33))),(((((10,11),(12,13)),(14,15)),31),27))));
tree B_19.89 = [&U] [&W 1/100] (1,((2,28),((((3,(4,5)),((16,((18,20),19)),((17,32),34))),((((((((6,7),38),((21,22),23)),((25,35),29)),24),37),26),(((8,9),(30,36)),33))),(((((10,11),(12,13)),(14,15)),31),27))));
tree B_19.90 = [&U] [&W 1/100] (1,((2,28),((((3,(4,5)),((16,((18,20),19)),((17,32),34))),(((((((((6,7),((21,22),23)),27),((25,35),29)),24),37),26),38),(((8,9),(30,36)),33))),((((10,11),(12,13)),(14,15)),31))));
tree B_19.91 = [&U] [&W 1/100] (1,((2,28),((((3,(4,5)),((16,((18,20),19)),((17,32),34))),((((((((6,7),(((21,22),23),27)),((25,35),29)),24),37),26),38),(((8,9),(30,36)),33))),((((10,11),(12,13)),(14,15)),31))));
tree B_19.92 = [&U] [&W 1/100] (1,((2,28),((((3,(4,5)),((16,((18,20),19)),((17,32),34))),(((((((((6,7),27),((21,22),23)),((25,35),29)),24),37),26),38),(((8,9),(30,36)),33))),((((10,11),(12,13)),(14,15)),31))));
tree B_19.93 = [&U] [&W 1/100] (1,((2,28),((((3,(4,5)),((16,((18,20),19)),((17,32),34))),((((((((6,(7,27)),((21,22),23)),((25,35),29)),24),37),26),38),(((8,9),(30,36)),33))),((((10,11),(12,13)),(14,15)),31))));
tree B_19.94 = [&U] [&W 1/100] (1,((2,28),((((3,(4,5)),((16,((18,20),19)),((17,32),34))),(((((((((6,27),7),((21,22),23)),((25,35),29)),24),37),26),38),(((8,9),(30,36)),33))),((((10,11),(12,13)),(14,15)),31))));
tree B_19.95 = [&U] [&W 1/100] (1,((2,28),((((3,(4,5)),((16,((18,20),19)),(17,34))),((((((((6,7),(((21,22),23),32)),((25,35),29)),24),37),26),38),(((8,9),(30,36)),33))),(((((10,11),(12,13)),(14,15)),31),27))));
tree B_19.96 = [&U] [&W 1/100] (1,((2,28),((((3,(4,5)),((16,((18,20),19)),(17,34))),((((((((6,7),((21,22),(23,32))),((25,35),29)),24),37),26),38),(((8,9),(30,36)),33))),(((((10,11),(12,13)),(14,15)),31),27))));
tree B_19.97 = [&U] [&W 1/100] (1,((2,28),((((3,(4,5)),((16,((18,20),19)),(17,34))),((((((((6,7),(((21,22),32),23)),((25,35),29)),24),37),26),38),(((8,9),(30,36)),33))),(((((10,11),(12,13)),(14,15)),31),27))));
tree B_19.98 = [&U] [&W 1/100] (1,((2,28),((((3,(4,5)),((16,((18,20),19)),((17,32),(34,35)))),((((((((6,7),((21,22),23)),(25,29)),24),37),26),38),(((8,9),(30,36)),33))),(((((10,11),(12,13)),(14,15)),31),27))));
tree B_19.99 = [&U] [&W 1/100] (1,((2,28),((((3,(4,5)),((16,((18,20),19)),(((17,32),35),34))),((((((((6,7),((21,22),23)),(25,29)),24),37),26),38),(((8,9),(30,36)),33))),(((((10,11),(12,13)),(14,15)),31),27))));
tree B_19.100 = [&U] [&W 1/100] (1,((2,28),((((3,(4,5)),((16,((18,20),19)),((17,32),34))),(((((((6,7),((21,22),23)),((25,35),29)),(37,38)),24),26),(((8,9),(30,36)),33))),(((((10,11),(12,13)),(14,15)),31),27))));

[Trees found in bootstrap replicate #20 (seed=1845757869)]
tree B_20.1 = [&U] [&W 1/100] (1,(2,(((((((((3,(4,5)),((16,((18,20),19)),((17,32),29))),35),34),33),30),(((((((((6,7),(((21,22),23),25)),24),(26,27)),36),31),37),38),(8,9))),(((10,11),(12,13)),(14,15))),28)));
tree B_20.2 = [&U] [&W 1/100] (1,(2,(((((((((3,(4,5)),((16,((18,20),19)),((17,32),29))),35),34),33),30),((((((((6,7),(((21,22),23),25)),24),(26,27)),36),31),37,38),(8,9))),(((10,11),(12,13)),(14,15))),28)));
tree B_20.3 = [&U] [&W 1/100] (1,(2,(((((((((3,(4,5)),((16,((18,20),19)),((17,32),29))),35),34),33),30),(((((((((6,7),(((21,22),23),25)),24),(26,27)),36),31),38),37),(8,9))),(((10,11),(12,13)),(14,15))),28)));
tree B_20.4 = [&U] [&W 1/100] (1,(2,(((((((3,(4,5)),((16,((18,20),19)),((17,32),29))),(33,34,35)),30),(((((((((6,7),(((21,22),23),25)),24),(26,27)),36),31),37),38),(8,9))),(((10,11),(12,13)),(14,15))),28)));
tree B_20.5 = [&U] [&W 1/100] (1,(2,(((((((((3,(4,5)),((16,((18,20),19)),((17,32),29))),35),34),33),30),(((((((((6,7),((((21,22),23),25),27)),24),26),36),31),37),38),(8,9))),(((10,11),(12,13)),(14,15))),28)));
tree B_20.6 = [&U] [&W 1/100] (1,(2,(((((((((3,(4,5)),((16,((18,20),19)),((17,32),29))),35),34),33),30),(((((((((6,7),(((21,22),23),(25,27))),24),26),36),31),37),38),(8,9))),(((10,11),(12,13)),(14,15))),28)));
tree B_20.7 = [&U] [&W 1/100] (1,(2,(((((((((3,(4,5)),((16,((18,20),19)),((17,32),29))),35),34),33),30),(((((((((6,7),((((21,22),23),27),25)),24),26),36),31),37),38),(8,9))),(((10,11),(12,13)),(14,15))),28)));
tree B_20.8 = [&U] [&W 1/100] (1,(2,((((((((3,(4,5)),((16,((18,20),19)),((17,32),29))),(34,35)),33),30),(((((((((6,7),(((21,22),23),25)),24),(26,27)),36),31),37),38),(8,9))),(((10,11),(12,13)),(14,15))),28)));
tree B_20.9 = [&U] [&W 1/100] (1,(2,(((((((((3,(4,5)),((16,((18,20),19)),((17,32),29))),34),35),33),30),(((((((((6,7),(((21,22),23),25)),24),(26,27)),36),31),37),38),(8,9))),(((10,11),(12,13)),(14,15))),28)));
tree B_20.10 = [&U] [&W 1/100] (1,(2,(((((((3,(4,5)),((16,((18,20),19)),((17,32),29))),(33,(34,35))),30),(((((((((6,7),(((21,22),23),25)),24),(26,27)),36),31),37),38),(8,9))),(((10,11),(12,13)),(14,15))),28)));
tree B_20.11 = [&U] [&W 1/100] (1,(2,(((((((((3,(4,5)),((16,((18,20),19)),((17,32),29))),35),34),33),30),((((((((((6,7),25),((21,22),23)),24),(26,27)),36),31),37),38),(8,9))),(((10,11),(12,13)),(14,15))),28)));
tree B_20.12 = [&U] [&W 1/100] (1,(2,(((((((((3,(4,5)),((16,((18,20),19)),((17,32),29))),35),34),33),30),((((((((((6,7),((21,22),23)),25),24),(26,27)),36),31),37),38),(8,9))),(((10,11),(12,13)),(14,15))),28)));
tree B_20.13 = [&U] [&W 1/100] (1,(2,(((((((((3,(4,5)),((16,((18,20),19)),((17,32),29))),35),34),33),30),(((((((((6,7),((21,22),(23,25))),24),(26,27)),36),31),37),38),(8,9))),(((10,11),(12,13)),(14,15))),28)));
tree B_20.14 = [&U] [&W 1/100] (1,(2,(((((((((3,(4,5)),((16,((18,20),19)),((17,32),29))),35),34),33),30),(((((((((6,7),(((21,22),25),23)),24),(26,27)),36),31),37),38),(8,9))),(((10,11),(12,13)),(14,15))),28)));
tree B_20.15 = [&U] [&W 1/100] (1,(2,((((((((3,(4,5)),((16,((18,20),19)),((17,32),29))),34),33),30),(((((((((6,7),(((21,22),23),25)),24),(26,27)),36),(31,35)),37),38),(8,9))),(((10,11),(12,13)),(14,15))),28)));
tree B_20.16 = [&U] [&W 1/100] (1,(2,((((((((((3,(4,5)),((16,((18,20),19)),(17,32))),35),34),33),30),(((((((((6,7),(((21,22),23),25)),24),(26,27)),36),31),37),38),(8,9))),(((10,11),(12,13)),(14,15))),29),28)));
tree B_20.17 = [&U] [&W 1/100] (1,(2,(((((((3,(4,5)),((16,((18,20),19)),((17,32),29))),(33,34,35)),30),(((((((((6,7),(((21,22),23),25)),24),(26,27)),36),31),38),37),(8,9))),(((10,11),(12,13)),(14,15))),28)));
tree B_20.18 = [&U] [&W 1/100] (1,(2,(((((((((3,(4,5)),((16,((18,20),19)),((17,32),29))),35),34),33),30),(((((((((6,7),((((21,22),23),25),27)),24),26),36),31),38),37),(8,9))),(((10,11),(12,13)),(14,15))),28)));
tree B_20.19 = [&U] [&W 1/100] (1,(2,(((((((((3,(4,5)),((16,((18,20),19)),((17,32),29))),35),34),33),30),(((((((((6,7),(((21,22),23),(25,27))),24),26),36),31),38),37),(8,9))),(((10,11),(12,13)),(14,15))),28)));
tree B_20.20 = [&U] [&W 1/100] (1,(2,(((((((((3,(4,5)),((16,((18,20),19)),((17,32),29))),35),34),33),30),(((((((((6,7),((((21,22),23),27),25)),24),26),36),31),38),37),(8,9))),(((10,11),(12,13)),(14,15))),28)));
tree B_20.21 = [&U] [&W 1/100] (1,(2,((((((((3,(4,5)),((16,((18,20),19)),((17,32),29))),(34,35)),33),30),(((((((((6,7),(((21,22),23),25)),24),(26,27)),36),31),38),37),(8,9))),(((10,11),(12,13)),(14,15))),28)));
tree B_20.22 = [&U] [&W 1/100] (1,(2,(((((((((3,(4,5)),((16,((18,20),19)),((17,32),29))),34),35),33),30),(((((((((6,7),(((21,22),23),25)),24),(26,27)),36),31),38),37),(8,9))),(((10,11),(12,13)),(14,15))),28)));
tree B_20.23 = [&U] [&W 1/100] (1,(2,(((((((3,(4,5)),((16,((18,20),19)),((17,32),29))),(33,(34,35))),30),(((((((((6,7),(((21,22),23),25)),24),(26,27)),36),31),38),37),(8,9))),(((10,11),(12,13)),(14,15))),28)));
tree B_20.24 = [&U] [&W 1/100] (1,(2,(((((((((3,(4,5)),((16,((18,20),19)),((17,32),29))),35),34),33),30),((((((((((6,7),25),((21,22),23)),24),(26,27)),36),31),38),37),(8,9))),(((10,11),(12,13)),(14,15))),28)));
tree B_20.25 = [&U] [&W 1/100] (1,(2,(((((((((3,(4,5)),((16,((18,20),19)),((17,32),29))),35),34),33),30),((((((((((6,7),((21,22),23)),25),24),(26,27)),36),31),38),37),(8,9))),(((10,11),(12,13)),(14,15))),28)));
tree B_20.26 = [&U] [&W 1/100] (1,(2,(((((((((3,(4,5)),((16,((18,20),19)),((17,32),29))),35),34),33),30),(((((((((6,7),((21,22),(23,25))),24),(26,27)),36),31),38),37),(8,9))),(((10,11),(12,13)),(14,15))),28)));
tree B_20.27 = [&U] [&W 1/100] (1,(2,(((((((((3,(4,5)),((16,((18,20),19)),((17,32),29))),35),34),33),30),(((((((((6,7),(((21,22),25),23)),24),(26,27)),36),31),38),37),(8,9))),(((10,11),(12,13)),(14,15))),28)));
tree B_20.28 = [&U] [&W 1/100] (1,(2,((((((((3,(4,5)),((16,((18,20),19)),((17,32),29))),34),33),30),(((((((((6,7),(((21,22),23),25)),24),(26,27)),36),(31,35)),38),37),(8,9))),(((10,11),(12,13)),(14,15))),28)));
tree B_20.29 = [&U] [&W 1/100] (1,(2,((((((((((3,(4,5)),((16,((18,20),19)),(17,32))),35),34),33),30),(((((((((6,7),(((21,22),23),25)),24),(26,27)),36),31),38),37),(8,9))),(((10,11),(12,13)),(14,15))),29),28)));
tree B_20.30 = [&U] [&W 1/100] (1,(2,(((((((3,(4,5)),((16,((18,20),19)),((17,32),29))),((33,35),34)),30),(((((((((6,7),(((21,22),23),25)),24),(26,27)),36),31),37),38),(8,9))),(((10,11),(12,13)),(14,15))),28)));
tree B_20.31 = [&U] [&W 1/100] (1,(2,(((((((3,(4,5)),((16,((18,20),19)),((17,32),29))),((33,35),34)),30),((((((((6,7),(((21,22),23),25)),24),(26,27)),36),31),37,38),(8,9))),(((10,11),(12,13)),(14,15))),28)));
tree B_20.32 = [&U] [&W 1/100] (1,(2,(((((((3,(4,5)),((16,((18,20),19)),((17,32),29))),((33,35),34)),30),(((((((((6,7),(((21,22),23),25)),24),(26,27)),36),31),38),37),(8,9))),(((10,11),(12,13)),(14,15))),28)));
tree B_20.33 = [&U] [&W 1/100] (1,(2,(((((((3,(4,5)),((16,((18,20),19)),((17,32),29))),((33,35),34)),30),(((((((((6,7),((((21,22),23),25),27)),24),26),36),31),37),38),(8,9))),(((10,11),(12,13)),(14,15))),28)));
tree B_20.34 = [&U] [&W 1/100] (1,(2,(((((((3,(4,5)),((16,((18,20),19)),((17,32),29))),((33,35),34)),30),(((((((((6,7),(((21,22),23),(25,27))),24),26),36),31),37),38),(8,9))),(((10,11),(12,13)),(14,15))),28)));
tree B_20.35 = [&U] [&W 1/100] (1,(2,(((((((3,(4,5)),((16,((18,20),19)),((17,32),29))),((33,35),34)),30),(((((((((6,7),((((21,22),23),27),25)),24),26),36),31),37),38),(8,9))),(((10,11),(12,13)),(14,15))),28)));
tree B_20.36 = [&U] [&W 1/100] (1,(2,(((((((3,(4,5)),((16,((18,20),19)),((17,32),29))),((33,35),34)),30),((((((((((6,7),25),((21,22),23)),24),(26,27)),36),31),37),38),(8,9))),(((10,11),(12,13)),(14,15))),28)));
tree B_20.37 = [&U] [&W 1/100] (1,(2,(((((((3,(4,5)),((16,((18,20),19)),((17,32),29))),((33,35),34)),30),((((((((((6,7),((21,22),23)),25),24),(26,27)),36),31),37),38),(8,9))),(((10,11),(12,13)),(14,15))),28)));
tree B_20.38 = [&U] [&W 1/100] (1,(2,(((((((3,(4,5)),((16,((18,20),19)),((17,32),29))),((33,35),34)),30),(((((((((6,7),((21,22),(23,25))),24),(26,27)),36),31),37),38),(8,9))),(((10,11),(12,13)),(14,15))),28)));
tree B_20.39 = [&U] [&W 1/100] (1,(2,(((((((3,(4,5)),((16,((18,20),19)),((17,32),29))),((33,35),34)),30),(((((((((6,7),(((21,22),25),23)),24),(26,27)),36),31),37),38),(8,9))),(((10,11),(12,13)),(14,15))),28)));
tree B_20.40 = [&U] [&W 1/100] (1,(2,(((((((3,(4,5)),((16,((18,20),19)),((17,32),29))),(33,34)),30),(((((((((6,7),(((21,22),23),25)),24),(26,27)),36),(31,35)),37),38),(8,9))),(((10,11),(12,13)),(14,15))),28)));
tree B_20.41 = [&U] [&W 1/100] (1,(2,((((((((3,(4,5)),((16,((18,20),19)),(17,32))),((33,35),34)),30),(((((((((6,7),(((21,22),23),25)),24),(26,27)),36),31),37),38),(8,9))),(((10,11),(12,13)),(14,15))),29),28)));
tree B_20.42 = [&U] [&W 1/100] (1,(2,(((((((((3,(4,5)),((16,((18,20),19)),((17,32),29))),35),34),33),30),(((((((((6,7),(((21,22),(25,27)),23)),24),26),36),31),37),38),(8,9))),(((10,11),(12,13)),(14,15))),28)));
tree B_20.43 = [&U] [&W 1/100] (1,(2,(((((((((3,(4,5)),((16,((18,20),19)),((17,32),29))),35),34),33),30),(((((((((6,7),((21,22),(23,(25,27)))),24),26),36),31),37),38),(8,9))),(((10,11),(12,13)),(14,15))),28)));
tree B_20.44 = [&U] [&W 1/100] (1,(2,(((((((((3,(4,5)),((16,((18,20),19)),((17,32),29))),35),34),33),30),((((((((((6,7),((21,22),23)),(25,27)),24),26),36),31),37),38),(8,9))),(((10,11),(12,13)),(14,15))),28)));
tree B_20.45 = [&U] [&W 1/100] (1,(2,(((((((((3,(4,5)),((16,((18,20),19)),((17,32),29))),35),34),33),30),((((((((((6,7),(25,27)),((21,22),23)),24),26),36),31),37),38),(8,9))),(((10,11),(12,13)),(14,15))),28)));
tree B_20.46 = [&U] [&W 1/100] (1,(2,(((((((((3,(4,5)),((16,((18,20),19)),((17,32),29))),35),34),33),30),(((((((((6,7),((((21,22),25),27),23)),24),26),36),31),37),38),(8,9))),(((10,11),(12,13)),(14,15))),28)));
tree B_20.47 = [&U] [&W 1/100] (1,(2,(((((((((3,(4,5)),((16,((18,20),19)),((17,32),29))),35),34),33),30),((((((((6,7),((((21,22),23),25),27)),24),26),36),31),37,38),(8,9))),(((10,11),(12,13)),(14,15))),28)));
tree B_20.48 = [&U] [&W 1/100] (1,(2,(((((((3,(4,5)),((16,((18,20),19)),((17,32),29))),(33,34,35)),30),(((((((((6,7),((((21,22),23),25),27)),24),26),36),31),37),38),(8,9))),(((10,11),(12,13)),(14,15))),28)));
tree B_20.49 = [&U] [&W 1/100] (1,(2,((((((((3,(4,5)),((16,((18,20),19)),((17,32),29))),(34,35)),33),30),(((((((((6,7),((((21,22),23),25),27)),24),26),36),31),37),38),(8,9))),(((10,11),(12,13)),(14,15))),28)));
tree B_20.50 = [&U] [&W 1/100] (1,(2,(((((((((3,(4,5)),((16,((18,20),19)),((17,32),29))),34),35),33),30),(((((((((6,7),((((21,22),23),25),27)),24),26),36),31),37),38),(8,9))),(((10,11),(12,13)),(14,15))),28)));
tree B_20.51 = [&U] [&W 1/100] (1,(2,(((((((3,(4,5)),((16,((18,20),19)),((17,32),29))),(33,(34,35))),30),(((((((((6,7),((((21,22),23),25),27)),24),26),36),31),37),38),(8,9))),(((10,11),(12,13)),(14,15))),28)));
tree B_20.52 = [&U] [&W 1/100] (1,(2,((((((((3,(4,5)),((16,((18,20),19)),((17,32),29))),34),33),30),(((((((((6,7),((((21,22),23),25),27)),24),26),36),(31,35)),37),38),(8,9))),(((10,11),(12,13)),(14,15))),28)));
tree B_20.53 = [&U] [&W 1/100] (1,(2,((((((((((3,(4,5)),((16,((18,20),19)),(17,32))),35),34),33),30),(((((((((6,7),((((21,22),23),25),27)),24),26),36),31),37),38),(8,9))),(((10,11),(12,13)),(14,15))),29),28)));
tree B_20.54 = [&U] [&W 1/100] (1,(2,(((((((((3,(4,5)),((16,((18,20),19)),((17,32),29))),35),34),33),30),(((((((((6,7),((((21,22),27),25),23)),24),26),36),31),37),38),(8,9))),(((10,11),(12,13)),(14,15))),28)));
tree B_20.55 = [&U] [&W 1/100] (1,(2,(((((((((3,(4,5)),((16,((18,20),19)),((17,32),29))),35),34),33),30),((((((((6,7),(((21,22),23),(25,27))),24),26),36),31),37,38),(8,9))),(((10,11),(12,13)),(14,15))),28)));
tree B_20.56 = [&U] [&W 1/100] (1,(2,(((((((3,(4,5)),((16,((18,20),19)),((17,32),29))),(33,34,35)),30),(((((((((6,7),(((21,22),23),(25,27))),24),26),36),31),37),38),(8,9))),(((10,11),(12,13)),(14,15))),28)));
tree B_20.57 = [&U] [&W 1/100] (1,(2,((((((((3,(4,5)),((16,((18,20),19)),((17,32),29))),(34,35)),33),30),(((((((((6,7),(((21,22),23),(25,27))),24),26),36),31),37),38),(8,9))),(((10,11),(12,13)),(14,15))),28)));
tree B_20.58 = [&U] [&W 1/100] (1,(2,(((((((((3,(4,5)),((16,((18,20),19)),((17,32),29))),34),35),33),30),(((((((((6,7),(((21,22),23),(25,27))),24),26),36),31),37),38),(8,9))),(((10,11),(12,13)),(14,15))),28)));
tree B_20.59 = [&U] [&W 1/100] (1,(2,(((((((3,(4,5)),((16,((18,20),19)),((17,32),29))),(33,(34,35))),30),(((((((((6,7),(((21,22),23),(25,27))),24),26),36),31),37),38),(8,9))),(((10,11),(12,13)),(14,15))),28)));
tree B_20.60 = [&U] [&W 1/100] (1,(2,((((((((3,(4,5)),((16,((18,20),19)),((17,32),29))),34),33),30),(((((((((6,7),(((21,22),23),(25,27))),24),26),36),(31,35)),37),38),(8,9))),(((10,11),(12,13)),(14,15))),28)));
tree B_20.61 = [&U] [&W 1/100] (1,(2,((((((((((3,(4,5)),((16,((18,20),19)),(17,32))),35),34),33),30),(((((((((6,7),(((21,22),23),(25,27))),24),26),36),31),37),38),(8,9))),(((10,11),(12,13)),(14,15))),29),28)));
tree B_20.62 = [&U] [&W 1/100] (1,(2,(((((((((3,(4,5)),((16,((18,20),19)),((17,32),29))),35),34),33),30),((((((((6,7),((((21,22),23),27),25)),24),26),36),31),37,38),(8,9))),(((10,11),(12,13)),(14,15))),28)));
tree B_20.63 = [&U] [&W 1/100] (1,(2,(((((((3,(4,5)),((16,((18,20),19)),((17,32),29))),(33,34,35)),30),(((((((((6,7),((((21,22),23),27),25)),24),26),36),31),37),38),(8,9))),(((10,11),(12,13)),(14,15))),28)));
tree B_20.64 = [&U] [&W 1/100] (1,(2,((((((((3,(4,5)),((16,((18,20),19)),((17,32),29))),(34,35)),33),30),(((((((((6,7),((((21,22),23),27),25)),24),26),36),31),37),38),(8,9))),(((10,11),(12,13)),(14,15))),28)));
tree B_20.65 = [&U] [&W 1/100] (1,(2,(((((((((3,(4,5)),((16,((18,20),19)),((17,32),29))),34),35),33),30),(((((((((6,7),((((21,22),23),27),25)),24),26),36),31),37),38),(8,9))),(((10,11),(12,13)),(14,15))),28)));
tree B_20.66 = [&U] [&W 1/100] (1,(2,(((((((3,(4,5)),((16,((18,20),19)),((17,32),29))),(33,(34,35))),30),(((((((((6,7),((((21,22),23),27),25)),24),26),36),31),37),38),(8,9))),(((10,11),(12,13)),(14,15))),28)));
[truncated: 19,700,910 more chars]
