# Supplementary material for: Eobowenia gen. nov. from the Early Cretaceous of Patagonia: indication for an early divergence of Bowenia?
Source: BMC Evol Biol. 2017 Apr 7;17:97. doi: 10.1186/s12862-017-0943-x (PMC5383990; doi:10.1186/s12862-017-0943-x)
Supplement: Supplementary file 8 — Zip file containing matrices and trees. (ZIP 1603 kb) [file 12862_2017_943_MOESM8_ESM.zip › Matrices and trees/Trees/MP trees from the analysis of morphology and molecular data.tre]

#NEXUS 

Begin trees;  [Treefile saved Wed Nov 16 19:04:22 2016]
[!
>Data file = C:\paup95NT\b2016_mol_martinez_paup.nex
>Heuristic search settings:
>  Optimality criterion = parsimony
>    Character-status summary:
>      Of 5088 total characters:
>        All characters are of type 'unord'
>        All characters have equal weight
>        3078 characters are constant
>        610 variable characters are parsimony-uninformative
>        Number of parsimony-informative characters = 1400
>    Gaps are treated as "missing"
>    Multistate taxa interpreted as uncertainty
>  Starting tree(s) obtained via stepwise addition
>  Addition sequence: random
>    Number of replicates = 1000
>    Starting seed = 1571179200
>  Number of trees held at each step during stepwise addition = 1
>  Branch-swapping algorithm: tree-bisection-reconnection (TBR)
>  Steepest descent option not in effect
>  Initial 'MaxTrees' setting = 100
>  Branches collapsed (creating polytomies) if maximum branch length is zero
>  'MulTrees' option in effect
>  Topological constraints not enforced
>  Trees are unrooted
>
>Heuristic search completed
>   Total number of rearrangements tried = 6.7132e+009
>   Score of best tree(s) found = 2925
>   Number of trees retained = 368
>   Time used = 01:24:37.7
]
	Translate
		1 Bowenia_serrulata,
		2 Bowenia_spectabilis,
		3 Ceratozamia_becerrae,
		4 Ceratozamia_hildae,
		5 Ceratozamia_robusta,
		6 Cycas_angulata,
		7 Cycas_bifida,
		8 Dioon_mejiae,
		9 Dioon_sonorense,
		10 Encephalartos_altensteinii,
		11 Encephalartos_macrostrobilus,
		12 Lepidozamia_hopei,
		13 Lepidozamia_peroffskyana,
		14 Macrozamia_diplomera,
		15 Macrozamia_macdonnellii,
		16 Microcycas_calocoma,
		17 Stangeria_eriopus,
		18 Zamia_chigua,
		19 Zamia_erosa,
		20 Zamia_imperialis,
		21 Lyginopteris,
		22 Carboniferous_Medullosales,
		23 Bennettitales,
		24 Crossozamia,
		25 Bjuvia,
		26 Nilanbe,
		27 Nilssoniocladus,
		28 Eobowenia,
		29 Ctenis,
		30 Dioonopsis,
		31 Kurtziana,
		32 Mesodescolea,
		33 Mesosingeria,
		34 Pseudoctenis,
		35 Sueria,
		36 Ticoa,
		37 Antarcticycas,
		38 Almargemia
		;
tree PAUP_1 = [&U] (1,(2,((((3,(4,5)),((16,((18,20),19)),(((17,32),(31,35)),34))),((((((((((((6,7),24),((21,22),(23,36))),27),25),26),37),29),38),((8,9),30)),(((10,11),(12,13)),(14,15))),33)),28)));
tree PAUP_2 = [&U] (1,(2,((((3,(4,5)),((16,((18,20),19)),(((17,32),(31,35)),34))),(((((((((((6,7),24),(((21,22),(23,36)),27)),25),26),37),29),38),((8,9),30)),(((10,11),(12,13)),(14,15))),33)),28)));
tree PAUP_3 = [&U] (1,(2,((((3,(4,5)),((16,((18,20),19)),(((17,32),(31,35)),34))),((((((((((((6,7),24),27),((21,22),(23,36))),25),26),37),29),38),((8,9),30)),(((10,11),(12,13)),(14,15))),33)),28)));
tree PAUP_4 = [&U] (1,(2,((((3,(4,5)),((16,((18,20),19)),(((17,32),(31,35)),34))),(((((((((((6,7),24),25),(((21,22),(23,36)),27)),26),37),29),38),((8,9),30)),(((10,11),(12,13)),(14,15))),33)),28)));
tree PAUP_5 = [&U] (1,(2,((((3,(4,5)),((16,((18,20),19)),(((17,32),(31,35)),34))),((((((((((6,7),24),((((21,22),(23,36)),27),25)),26),37),29),38),((8,9),30)),(((10,11),(12,13)),(14,15))),33)),28)));
tree PAUP_6 = [&U] (1,(2,((((3,(4,5)),((16,((18,20),19)),(((17,32),(31,35)),34))),((((((((((((6,7),24),((21,22),(23,36))),27),25),26),29),37),38),((8,9),30)),(((10,11),(12,13)),(14,15))),33)),28)));
tree PAUP_7 = [&U] (1,(2,((((3,(4,5)),((16,((18,20),19)),(((17,32),(31,35)),34))),(((((((((((6,7),24),((21,22),(23,36))),27),25),26),(29,37)),38),((8,9),30)),(((10,11),(12,13)),(14,15))),33)),28)));
tree PAUP_8 = [&U] (1,(2,((((3,(4,5)),((16,((18,20),19)),(((17,32),(31,35)),34))),(((((((((((6,7),24),((21,22),(23,36))),27),25),26),29),(37,38)),((8,9),30)),(((10,11),(12,13)),(14,15))),33)),28)));
tree PAUP_9 = [&U] (1,(2,((((3,(4,5)),((16,((18,20),19)),(((17,32),(31,35)),34))),((((((((((((6,7),24),((21,22),(23,36))),27),25),26),29),38),37),((8,9),30)),(((10,11),(12,13)),(14,15))),33)),28)));
tree PAUP_10 = [&U] (1,(2,((((3,(4,5)),((16,((18,20),19)),(((17,32),(31,35)),34))),((((((((((((6,7),24),((21,22),(23,36))),37),27),25),26),29),38),((8,9),30)),(((10,11),(12,13)),(14,15))),33)),28)));
tree PAUP_11 = [&U] (1,(2,((((3,(4,5)),((16,((18,20),19)),((((17,32),(31,35)),34),33))),(((((((((((6,7),24),((21,22),(23,36))),27),25),26),37),29),38),((8,9),30)),(((10,11),(12,13)),(14,15)))),28)));
tree PAUP_12 = [&U] (1,(2,((((3,(4,5)),((16,((18,20),19)),(((17,32),(31,35)),34))),((((((((((6,7),24),((((21,22),(23,36)),27),25)),37),26),29),38),((8,9),30)),(((10,11),(12,13)),(14,15))),33)),28)));
tree PAUP_13 = [&U] (1,(2,((((3,(4,5)),((16,((18,20),19)),(((17,32),(31,35)),34))),(((((((((6,7),24),((((21,22),(23,36)),27),25)),(26,37)),29),38),((8,9),30)),(((10,11),(12,13)),(14,15))),33)),28)));
tree PAUP_14 = [&U] (1,(2,((((3,(4,5)),((16,((18,20),19)),(((17,32),(31,35)),34))),(((((((((6,7),((((21,22),(23,36)),27),25)),24),(26,37)),29),38),((8,9),30)),(((10,11),(12,13)),(14,15))),33)),28)));
tree PAUP_15 = [&U] (1,(2,((((3,(4,5)),((16,((18,20),19)),(((17,32),(31,35)),34))),(((((((((((6,7),24),(((21,22),(23,36)),27)),25),26),29),37),38),((8,9),30)),(((10,11),(12,13)),(14,15))),33)),28)));
tree PAUP_16 = [&U] (1,(2,((((3,(4,5)),((16,((18,20),19)),(((17,32),(31,35)),34))),((((((((((6,7),24),(((21,22),(23,36)),27)),25),26),(29,37)),38),((8,9),30)),(((10,11),(12,13)),(14,15))),33)),28)));
tree PAUP_17 = [&U] (1,(2,((((3,(4,5)),((16,((18,20),19)),(((17,32),(31,35)),34))),((((((((((6,7),24),(((21,22),(23,36)),27)),25),26),29),(37,38)),((8,9),30)),(((10,11),(12,13)),(14,15))),33)),28)));
tree PAUP_18 = [&U] (1,(2,((((3,(4,5)),((16,((18,20),19)),(((17,32),(31,35)),34))),(((((((((((6,7),24),(((21,22),(23,36)),27)),25),26),29),38),37),((8,9),30)),(((10,11),(12,13)),(14,15))),33)),28)));
tree PAUP_19 = [&U] (1,(2,((((3,(4,5)),((16,((18,20),19)),((((17,32),(31,35)),34),33))),((((((((((6,7),24),(((21,22),(23,36)),27)),25),26),37),29),38),((8,9),30)),(((10,11),(12,13)),(14,15)))),28)));
tree PAUP_20 = [&U] (1,(2,((((3,(4,5)),((16,((18,20),19)),(((17,32),(31,35)),34))),((((((((((((6,7),24),27),((21,22),(23,36))),25),26),29),37),38),((8,9),30)),(((10,11),(12,13)),(14,15))),33)),28)));
tree PAUP_21 = [&U] (1,(2,((((3,(4,5)),((16,((18,20),19)),(((17,32),(31,35)),34))),(((((((((((6,7),24),27),((21,22),(23,36))),25),26),(29,37)),38),((8,9),30)),(((10,11),(12,13)),(14,15))),33)),28)));
tree PAUP_22 = [&U] (1,(2,((((3,(4,5)),((16,((18,20),19)),(((17,32),(31,35)),34))),(((((((((((6,7),24),27),((21,22),(23,36))),25),26),29),(37,38)),((8,9),30)),(((10,11),(12,13)),(14,15))),33)),28)));
tree PAUP_23 = [&U] (1,(2,((((3,(4,5)),((16,((18,20),19)),(((17,32),(31,35)),34))),((((((((((((6,7),24),27),((21,22),(23,36))),25),26),29),38),37),((8,9),30)),(((10,11),(12,13)),(14,15))),33)),28)));
tree PAUP_24 = [&U] (1,(2,((((3,(4,5)),((16,((18,20),19)),((((17,32),(31,35)),34),33))),(((((((((((6,7),24),27),((21,22),(23,36))),25),26),37),29),38),((8,9),30)),(((10,11),(12,13)),(14,15)))),28)));
tree PAUP_25 = [&U] (1,(2,((((3,(4,5)),((16,((18,20),19)),(((17,32),(31,35)),34))),(((((((((((6,7),24),25),(((21,22),(23,36)),27)),26),29),37),38),((8,9),30)),(((10,11),(12,13)),(14,15))),33)),28)));
tree PAUP_26 = [&U] (1,(2,((((3,(4,5)),((16,((18,20),19)),(((17,32),(31,35)),34))),((((((((((6,7),24),25),(((21,22),(23,36)),27)),26),(29,37)),38),((8,9),30)),(((10,11),(12,13)),(14,15))),33)),28)));
tree PAUP_27 = [&U] (1,(2,((((3,(4,5)),((16,((18,20),19)),(((17,32),(31,35)),34))),((((((((((6,7),24),25),(((21,22),(23,36)),27)),26),29),(37,38)),((8,9),30)),(((10,11),(12,13)),(14,15))),33)),28)));
tree PAUP_28 = [&U] (1,(2,((((3,(4,5)),((16,((18,20),19)),(((17,32),(31,35)),34))),(((((((((((6,7),24),25),(((21,22),(23,36)),27)),26),29),38),37),((8,9),30)),(((10,11),(12,13)),(14,15))),33)),28)));
tree PAUP_29 = [&U] (1,(2,((((3,(4,5)),((16,((18,20),19)),(((17,32),(31,35)),34))),(((((((((((6,7),24),29),25),(((21,22),(23,36)),27)),26),37),38),((8,9),30)),(((10,11),(12,13)),(14,15))),33)),28)));
tree PAUP_30 = [&U] (1,(2,((((3,(4,5)),((16,((18,20),19)),((((17,32),(31,35)),34),33))),((((((((((6,7),24),25),(((21,22),(23,36)),27)),26),37),29),38),((8,9),30)),(((10,11),(12,13)),(14,15)))),28)));
tree PAUP_31 = [&U] (1,(2,((((3,(4,5)),((16,((18,20),19)),(((17,32),(31,35)),34))),((((((((((6,7),24),((((21,22),(23,36)),27),25)),26),29),37),38),((8,9),30)),(((10,11),(12,13)),(14,15))),33)),28)));
tree PAUP_32 = [&U] (1,(2,((((3,(4,5)),((16,((18,20),19)),(((17,32),(31,35)),34))),(((((((((6,7),24),((((21,22),(23,36)),27),25)),26),(29,37)),38),((8,9),30)),(((10,11),(12,13)),(14,15))),33)),28)));
tree PAUP_33 = [&U] (1,(2,((((3,(4,5)),((16,((18,20),19)),(((17,32),(31,35)),34))),(((((((((6,7),24),((((21,22),(23,36)),27),25)),26),29),(37,38)),((8,9),30)),(((10,11),(12,13)),(14,15))),33)),28)));
tree PAUP_34 = [&U] (1,(2,((((3,(4,5)),((16,((18,20),19)),(((17,32),(31,35)),34))),((((((((((6,7),24),((((21,22),(23,36)),27),25)),26),29),38),37),((8,9),30)),(((10,11),(12,13)),(14,15))),33)),28)));
tree PAUP_35 = [&U] (1,(2,((((3,(4,5)),((16,((18,20),19)),((((17,32),(31,35)),34),33))),(((((((((6,7),24),((((21,22),(23,36)),27),25)),26),37),29),38),((8,9),30)),(((10,11),(12,13)),(14,15)))),28)));
tree PAUP_36 = [&U] (1,(2,((((3,(4,5)),((16,((18,20),19)),((((17,32),(31,35)),34),33))),(((((((((((6,7),24),((21,22),(23,36))),27),25),26),29),37),38),((8,9),30)),(((10,11),(12,13)),(14,15)))),28)));
tree PAUP_37 = [&U] (1,(2,((((3,(4,5)),((16,((18,20),19)),((((17,32),(31,35)),34),33))),((((((((((6,7),24),((21,22),(23,36))),27),25),26),(29,37)),38),((8,9),30)),(((10,11),(12,13)),(14,15)))),28)));
tree PAUP_38 = [&U] (1,(2,((((3,(4,5)),((16,((18,20),19)),((((17,32),(31,35)),34),33))),((((((((((6,7),24),((21,22),(23,36))),27),25),26),29),(37,38)),((8,9),30)),(((10,11),(12,13)),(14,15)))),28)));
tree PAUP_39 = [&U] (1,(2,((((3,(4,5)),((16,((18,20),19)),((((17,32),(31,35)),34),33))),(((((((((((6,7),24),((21,22),(23,36))),27),25),26),29),38),37),((8,9),30)),(((10,11),(12,13)),(14,15)))),28)));
tree PAUP_40 = [&U] (1,(2,((((3,(4,5)),((16,((18,20),19)),((((17,32),(31,35)),34),33))),(((((((((((6,7),24),((21,22),(23,36))),37),27),25),26),29),38),((8,9),30)),(((10,11),(12,13)),(14,15)))),28)));
tree PAUP_41 = [&U] (1,(2,((((3,(4,5)),((16,((18,20),19)),(((((17,32),35),31),33),34))),(((((((((((6,7),24),((21,22),(23,36))),27),25),26),37),29),38),((8,9),30)),(((10,11),(12,13)),(14,15)))),28)));
tree PAUP_42 = [&U] (1,(2,((((3,(4,5)),((16,((18,20),19)),((((17,32),(31,35)),34),33))),((((((((((((6,7),24),((21,22),(23,36))),27),25),26),37),29),38),30),(8,9)),(((10,11),(12,13)),(14,15)))),28)));
tree PAUP_43 = [&U] (1,(2,((((3,(4,5)),((16,((18,20),19)),((((17,32),(31,35)),34),33))),(((((((((((6,7),24),((21,22),(23,36))),27),25),26),37),29),38),(8,(9,30))),(((10,11),(12,13)),(14,15)))),28)));
tree PAUP_44 = [&U] (1,(2,((((3,(4,5)),((16,((18,20),19)),((((17,32),(31,35)),34),33))),(((((((((((6,7),24),((21,22),(23,36))),27),25),26),37),29),38),((8,30),9)),(((10,11),(12,13)),(14,15)))),28)));
tree PAUP_45 = [&U] (1,(2,((((3,(4,5)),((16,((18,20),19)),((((17,32),(31,35)),34),33))),(((((((((6,7),24),((((21,22),(23,36)),27),25)),37),26),29),38),((8,9),30)),(((10,11),(12,13)),(14,15)))),28)));
tree PAUP_46 = [&U] (1,(2,((((3,(4,5)),((16,((18,20),19)),((((17,32),(31,35)),34),33))),((((((((6,7),24),((((21,22),(23,36)),27),25)),(26,37)),29),38),((8,9),30)),(((10,11),(12,13)),(14,15)))),28)));
tree PAUP_47 = [&U] (1,(2,((((3,(4,5)),((16,((18,20),19)),((((17,32),(31,35)),34),33))),((((((((6,7),((((21,22),(23,36)),27),25)),24),(26,37)),29),38),((8,9),30)),(((10,11),(12,13)),(14,15)))),28)));
tree PAUP_48 = [&U] (1,(2,((((3,(4,5)),((16,((18,20),19)),((((17,32),(31,35)),34),33))),((((((((((6,7),24),(((21,22),(23,36)),27)),25),26),29),37),38),((8,9),30)),(((10,11),(12,13)),(14,15)))),28)));
tree PAUP_49 = [&U] (1,(2,((((3,(4,5)),((16,((18,20),19)),((((17,32),(31,35)),34),33))),(((((((((6,7),24),(((21,22),(23,36)),27)),25),26),(29,37)),38),((8,9),30)),(((10,11),(12,13)),(14,15)))),28)));
tree PAUP_50 = [&U] (1,(2,((((3,(4,5)),((16,((18,20),19)),((((17,32),(31,35)),34),33))),(((((((((6,7),24),(((21,22),(23,36)),27)),25),26),29),(37,38)),((8,9),30)),(((10,11),(12,13)),(14,15)))),28)));
tree PAUP_51 = [&U] (1,(2,((((3,(4,5)),((16,((18,20),19)),((((17,32),(31,35)),34),33))),((((((((((6,7),24),(((21,22),(23,36)),27)),25),26),29),38),37),((8,9),30)),(((10,11),(12,13)),(14,15)))),28)));
tree PAUP_52 = [&U] (1,(2,((((3,(4,5)),((16,((18,20),19)),(((((17,32),35),31),33),34))),((((((((((6,7),24),(((21,22),(23,36)),27)),25),26),37),29),38),((8,9),30)),(((10,11),(12,13)),(14,15)))),28)));
tree PAUP_53 = [&U] (1,(2,((((3,(4,5)),((16,((18,20),19)),((((17,32),(31,35)),34),33))),(((((((((((6,7),24),(((21,22),(23,36)),27)),25),26),37),29),38),30),(8,9)),(((10,11),(12,13)),(14,15)))),28)));
tree PAUP_54 = [&U] (1,(2,((((3,(4,5)),((16,((18,20),19)),((((17,32),(31,35)),34),33))),((((((((((6,7),24),(((21,22),(23,36)),27)),25),26),37),29),38),(8,(9,30))),(((10,11),(12,13)),(14,15)))),28)));
tree PAUP_55 = [&U] (1,(2,((((3,(4,5)),((16,((18,20),19)),((((17,32),(31,35)),34),33))),((((((((((6,7),24),(((21,22),(23,36)),27)),25),26),37),29),38),((8,30),9)),(((10,11),(12,13)),(14,15)))),28)));
tree PAUP_56 = [&U] (1,(2,((((3,(4,5)),((16,((18,20),19)),((((17,32),(31,35)),34),33))),(((((((((((6,7),24),27),((21,22),(23,36))),25),26),29),37),38),((8,9),30)),(((10,11),(12,13)),(14,15)))),28)));
tree PAUP_57 = [&U] (1,(2,((((3,(4,5)),((16,((18,20),19)),((((17,32),(31,35)),34),33))),((((((((((6,7),24),27),((21,22),(23,36))),25),26),(29,37)),38),((8,9),30)),(((10,11),(12,13)),(14,15)))),28)));
tree PAUP_58 = [&U] (1,(2,((((3,(4,5)),((16,((18,20),19)),((((17,32),(31,35)),34),33))),((((((((((6,7),24),27),((21,22),(23,36))),25),26),29),(37,38)),((8,9),30)),(((10,11),(12,13)),(14,15)))),28)));
tree PAUP_59 = [&U] (1,(2,((((3,(4,5)),((16,((18,20),19)),((((17,32),(31,35)),34),33))),(((((((((((6,7),24),27),((21,22),(23,36))),25),26),29),38),37),((8,9),30)),(((10,11),(12,13)),(14,15)))),28)));
tree PAUP_60 = [&U] (1,(2,((((3,(4,5)),((16,((18,20),19)),(((((17,32),35),31),33),34))),(((((((((((6,7),24),27),((21,22),(23,36))),25),26),37),29),38),((8,9),30)),(((10,11),(12,13)),(14,15)))),28)));
tree PAUP_61 = [&U] (1,(2,((((3,(4,5)),((16,((18,20),19)),((((17,32),(31,35)),34),33))),((((((((((((6,7),24),27),((21,22),(23,36))),25),26),37),29),38),30),(8,9)),(((10,11),(12,13)),(14,15)))),28)));
tree PAUP_62 = [&U] (1,(2,((((3,(4,5)),((16,((18,20),19)),((((17,32),(31,35)),34),33))),(((((((((((6,7),24),27),((21,22),(23,36))),25),26),37),29),38),(8,(9,30))),(((10,11),(12,13)),(14,15)))),28)));
tree PAUP_63 = [&U] (1,(2,((((3,(4,5)),((16,((18,20),19)),((((17,32),(31,35)),34),33))),(((((((((((6,7),24),27),((21,22),(23,36))),25),26),37),29),38),((8,30),9)),(((10,11),(12,13)),(14,15)))),28)));
tree PAUP_64 = [&U] (1,(2,((((3,(4,5)),((16,((18,20),19)),((((17,32),(31,35)),34),33))),((((((((((6,7),24),25),(((21,22),(23,36)),27)),26),29),37),38),((8,9),30)),(((10,11),(12,13)),(14,15)))),28)));
tree PAUP_65 = [&U] (1,(2,((((3,(4,5)),((16,((18,20),19)),((((17,32),(31,35)),34),33))),(((((((((6,7),24),25),(((21,22),(23,36)),27)),26),(29,37)),38),((8,9),30)),(((10,11),(12,13)),(14,15)))),28)));
tree PAUP_66 = [&U] (1,(2,((((3,(4,5)),((16,((18,20),19)),(((17,32),(31,35)),34))),((((((((((6,7),24),29),25),(((21,22),(23,36)),27)),26),(37,38)),((8,9),30)),(((10,11),(12,13)),(14,15))),33)),28)));
tree PAUP_67 = [&U] (1,(2,((((3,(4,5)),((16,((18,20),19)),((((17,32),(31,35)),34),33))),(((((((((6,7),24),25),(((21,22),(23,36)),27)),26),29),(37,38)),((8,9),30)),(((10,11),(12,13)),(14,15)))),28)));
tree PAUP_68 = [&U] (1,(2,((((3,(4,5)),((16,((18,20),19)),(((17,32),(31,35)),34))),(((((((((((6,7),24),29),25),(((21,22),(23,36)),27)),26),38),37),((8,9),30)),(((10,11),(12,13)),(14,15))),33)),28)));
tree PAUP_69 = [&U] (1,(2,((((3,(4,5)),((16,((18,20),19)),((((17,32),(31,35)),34),33))),((((((((((6,7),24),25),(((21,22),(23,36)),27)),26),29),38),37),((8,9),30)),(((10,11),(12,13)),(14,15)))),28)));
tree PAUP_70 = [&U] (1,(2,((((3,(4,5)),((16,((18,20),19)),((((17,32),(31,35)),34),33))),((((((((((6,7),24),29),25),(((21,22),(23,36)),27)),26),37),38),((8,9),30)),(((10,11),(12,13)),(14,15)))),28)));
tree PAUP_71 = [&U] (1,(2,((((3,(4,5)),((16,((18,20),19)),(((((17,32),35),31),33),34))),((((((((((6,7),24),25),(((21,22),(23,36)),27)),26),37),29),38),((8,9),30)),(((10,11),(12,13)),(14,15)))),28)));
tree PAUP_72 = [&U] (1,(2,((((3,(4,5)),((16,((18,20),19)),((((17,32),(31,35)),34),33))),(((((((((((6,7),24),25),(((21,22),(23,36)),27)),26),37),29),38),30),(8,9)),(((10,11),(12,13)),(14,15)))),28)));
tree PAUP_73 = [&U] (1,(2,((((3,(4,5)),((16,((18,20),19)),((((17,32),(31,35)),34),33))),((((((((((6,7),24),25),(((21,22),(23,36)),27)),26),37),29),38),(8,(9,30))),(((10,11),(12,13)),(14,15)))),28)));
tree PAUP_74 = [&U] (1,(2,((((3,(4,5)),((16,((18,20),19)),((((17,32),(31,35)),34),33))),((((((((((6,7),24),25),(((21,22),(23,36)),27)),26),37),29),38),((8,30),9)),(((10,11),(12,13)),(14,15)))),28)));
tree PAUP_75 = [&U] (1,(2,((((3,(4,5)),((16,((18,20),19)),((((17,32),(31,35)),34),33))),(((((((((6,7),24),((((21,22),(23,36)),27),25)),26),29),37),38),((8,9),30)),(((10,11),(12,13)),(14,15)))),28)));
tree PAUP_76 = [&U] (1,(2,((((3,(4,5)),((16,((18,20),19)),((((17,32),(31,35)),34),33))),((((((((6,7),24),((((21,22),(23,36)),27),25)),26),(29,37)),38),((8,9),30)),(((10,11),(12,13)),(14,15)))),28)));
tree PAUP_77 = [&U] (1,(2,((((3,(4,5)),((16,((18,20),19)),((((17,32),(31,35)),34),33))),((((((((6,7),24),((((21,22),(23,36)),27),25)),26),29),(37,38)),((8,9),30)),(((10,11),(12,13)),(14,15)))),28)));
tree PAUP_78 = [&U] (1,(2,((((3,(4,5)),((16,((18,20),19)),((((17,32),(31,35)),34),33))),(((((((((6,7),24),((((21,22),(23,36)),27),25)),26),29),38),37),((8,9),30)),(((10,11),(12,13)),(14,15)))),28)));
tree PAUP_79 = [&U] (1,(2,((((3,(4,5)),((16,((18,20),19)),(((((17,32),35),31),33),34))),(((((((((6,7),24),((((21,22),(23,36)),27),25)),26),37),29),38),((8,9),30)),(((10,11),(12,13)),(14,15)))),28)));
tree PAUP_80 = [&U] (1,(2,((((3,(4,5)),((16,((18,20),19)),((((17,32),(31,35)),34),33))),((((((((((6,7),24),((((21,22),(23,36)),27),25)),26),37),29),38),30),(8,9)),(((10,11),(12,13)),(14,15)))),28)));
tree PAUP_81 = [&U] (1,(2,((((3,(4,5)),((16,((18,20),19)),((((17,32),(31,35)),34),33))),(((((((((6,7),24),((((21,22),(23,36)),27),25)),26),37),29),38),(8,(9,30))),(((10,11),(12,13)),(14,15)))),28)));
tree PAUP_82 = [&U] (1,(2,((((3,(4,5)),((16,((18,20),19)),((((17,32),(31,35)),34),33))),(((((((((6,7),24),((((21,22),(23,36)),27),25)),26),37),29),38),((8,30),9)),(((10,11),(12,13)),(14,15)))),28)));
tree PAUP_83 = [&U] (1,(2,((((3,(4,5)),((16,((18,20),19)),(((((17,32),35),31),33),34))),(((((((((((6,7),24),((21,22),(23,36))),27),25),26),29),37),38),((8,9),30)),(((10,11),(12,13)),(14,15)))),28)));
tree PAUP_84 = [&U] (1,(2,((((3,(4,5)),((16,((18,20),19)),((((17,32),(31,35)),34),33))),((((((((((((6,7),24),((21,22),(23,36))),27),25),26),29),38),37),30),(8,9)),(((10,11),(12,13)),(14,15)))),28)));
tree PAUP_85 = [&U] (1,(2,((((3,(4,5)),((16,((18,20),19)),((((17,32),(31,35)),34),33))),(((((((((((6,7),24),((21,22),(23,36))),27),25),26),29),(37,38)),30),(8,9)),(((10,11),(12,13)),(14,15)))),28)));
tree PAUP_86 = [&U] (1,(2,((((3,(4,5)),((16,((18,20),19)),((((17,32),(31,35)),34),33))),((((((((((((6,7),24),((21,22),(23,36))),27),25),26),29),37),38),30),(8,9)),(((10,11),(12,13)),(14,15)))),28)));
tree PAUP_87 = [&U] (1,(2,((((3,(4,5)),((16,((18,20),19)),((((17,32),(31,35)),34),33))),(((((((((((6,7),24),((21,22),(23,36))),27),25),26),29),37),38),(8,(9,30))),(((10,11),(12,13)),(14,15)))),28)));
tree PAUP_88 = [&U] (1,(2,((((3,(4,5)),((16,((18,20),19)),((((17,32),(31,35)),34),33))),(((((((((((6,7),24),((21,22),(23,36))),27),25),26),29),37),38),((8,30),9)),(((10,11),(12,13)),(14,15)))),28)));
tree PAUP_89 = [&U] (1,(2,((((3,(4,5)),((16,((18,20),19)),(((((17,32),35),31),33),34))),((((((((((6,7),24),((21,22),(23,36))),27),25),26),(29,37)),38),((8,9),30)),(((10,11),(12,13)),(14,15)))),28)));
tree PAUP_90 = [&U] (1,(2,((((3,(4,5)),((16,((18,20),19)),((((17,32),(31,35)),34),33))),(((((((((((6,7),24),((21,22),(23,36))),27),25),26),(29,37)),38),30),(8,9)),(((10,11),(12,13)),(14,15)))),28)));
tree PAUP_91 = [&U] (1,(2,((((3,(4,5)),((16,((18,20),19)),((((17,32),(31,35)),34),33))),((((((((((6,7),24),((21,22),(23,36))),27),25),26),(29,37)),38),(8,(9,30))),(((10,11),(12,13)),(14,15)))),28)));
tree PAUP_92 = [&U] (1,(2,((((3,(4,5)),((16,((18,20),19)),((((17,32),(31,35)),34),33))),((((((((((6,7),24),((21,22),(23,36))),27),25),26),(29,37)),38),((8,30),9)),(((10,11),(12,13)),(14,15)))),28)));
tree PAUP_93 = [&U] (1,(2,((((3,(4,5)),((16,((18,20),19)),(((((17,32),35),31),33),34))),((((((((((6,7),24),((21,22),(23,36))),27),25),26),29),(37,38)),((8,9),30)),(((10,11),(12,13)),(14,15)))),28)));
tree PAUP_94 = [&U] (1,(2,((((3,(4,5)),((16,((18,20),19)),((((17,32),(31,35)),34),33))),((((((((((6,7),24),((21,22),(23,36))),27),25),26),29),(37,38)),(8,(9,30))),(((10,11),(12,13)),(14,15)))),28)));
tree PAUP_95 = [&U] (1,(2,((((3,(4,5)),((16,((18,20),19)),((((17,32),(31,35)),34),33))),((((((((((6,7),24),((21,22),(23,36))),27),25),26),29),(37,38)),((8,30),9)),(((10,11),(12,13)),(14,15)))),28)));
tree PAUP_96 = [&U] (1,(2,((((3,(4,5)),((16,((18,20),19)),(((((17,32),35),31),33),34))),(((((((((((6,7),24),((21,22),(23,36))),27),25),26),29),38),37),((8,9),30)),(((10,11),(12,13)),(14,15)))),28)));
tree PAUP_97 = [&U] (1,(2,((((3,(4,5)),((16,((18,20),19)),((((17,32),(31,35)),34),33))),(((((((((((6,7),24),((21,22),(23,36))),27),25),26),29),38),(30,37)),(8,9)),(((10,11),(12,13)),(14,15)))),28)));
tree PAUP_98 = [&U] (1,(2,((((3,(4,5)),((16,((18,20),19)),((((17,32),(31,35)),34),33))),((((((((((((6,7),24),((21,22),(23,36))),27),25),26),29),38),30),37),(8,9)),(((10,11),(12,13)),(14,15)))),28)));
tree PAUP_99 = [&U] (1,(2,((((3,(4,5)),((16,((18,20),19)),((((17,32),(31,35)),34),33))),(((((((((((6,7),24),((21,22),(23,36))),27),25),26),29),38),37),(8,(9,30))),(((10,11),(12,13)),(14,15)))),28)));
tree PAUP_100 = [&U] (1,(2,((((3,(4,5)),((16,((18,20),19)),((((17,32),(31,35)),34),33))),(((((((((((6,7),24),((21,22),(23,36))),27),25),26),29),38),37),((8,30),9)),(((10,11),(12,13)),(14,15)))),28)));
tree PAUP_101 = [&U] (1,(2,((((3,(4,5)),((16,((18,20),19)),(((((17,32),35),31),33),34))),(((((((((((6,7),24),((21,22),(23,36))),37),27),25),26),29),38),((8,9),30)),(((10,11),(12,13)),(14,15)))),28)));
tree PAUP_102 = [&U] (1,(2,((((3,(4,5)),((16,((18,20),19)),((((17,32),(31,35)),34),33))),((((((((((((6,7),24),((21,22),(23,36))),37),27),25),26),29),38),30),(8,9)),(((10,11),(12,13)),(14,15)))),28)));
tree PAUP_103 = [&U] (1,(2,((((3,(4,5)),((16,((18,20),19)),((((17,32),(31,35)),34),33))),(((((((((((6,7),24),((21,22),(23,36))),37),27),25),26),29),38),(8,(9,30))),(((10,11),(12,13)),(14,15)))),28)));
tree PAUP_104 = [&U] (1,(2,((((3,(4,5)),((16,((18,20),19)),((((17,32),(31,35)),34),33))),(((((((((((6,7),24),((21,22),(23,36))),37),27),25),26),29),38),((8,30),9)),(((10,11),(12,13)),(14,15)))),28)));
tree PAUP_105 = [&U] (1,(2,((((3,(4,5)),((16,((18,20),19)),(((((17,32),35),31),33),34))),((((((((((((6,7),24),((21,22),(23,36))),27),25),26),37),29),38),30),(8,9)),(((10,11),(12,13)),(14,15)))),28)));
tree PAUP_106 = [&U] (1,(2,((((3,(4,5)),((16,((18,20),19)),(((((17,32),35),31),33),34))),(((((((((((6,7),24),((21,22),(23,36))),27),25),26),37),29),38),(8,(9,30))),(((10,11),(12,13)),(14,15)))),28)));
tree PAUP_107 = [&U] (1,(2,((((3,(4,5)),((16,((18,20),19)),(((((17,32),35),31),33),34))),(((((((((((6,7),24),((21,22),(23,36))),27),25),26),37),29),38),((8,30),9)),(((10,11),(12,13)),(14,15)))),28)));
tree PAUP_108 = [&U] (1,(2,((((3,(4,5)),((16,((18,20),19)),(((17,32),(31,35)),34))),((((((((((((6,7),24),((21,22),(23,36))),27),25),26),37),29),38),(30,33)),(8,9)),(((10,11),(12,13)),(14,15)))),28)));
tree PAUP_109 = [&U] (1,(2,((((3,(4,5)),((16,((18,20),19)),(((((17,32),35),31),33),34))),(((((((((6,7),24),((((21,22),(23,36)),27),25)),37),26),29),38),((8,9),30)),(((10,11),(12,13)),(14,15)))),28)));
tree PAUP_110 = [&U] (1,(2,((((3,(4,5)),((16,((18,20),19)),((((17,32),(31,35)),34),33))),((((((((((6,7),24),((((21,22),(23,36)),27),25)),37),26),29),38),30),(8,9)),(((10,11),(12,13)),(14,15)))),28)));
tree PAUP_111 = [&U] (1,(2,((((3,(4,5)),((16,((18,20),19)),((((17,32),(31,35)),34),33))),(((((((((6,7),24),((((21,22),(23,36)),27),25)),37),26),29),38),(8,(9,30))),(((10,11),(12,13)),(14,15)))),28)));
tree PAUP_112 = [&U] (1,(2,((((3,(4,5)),((16,((18,20),19)),((((17,32),(31,35)),34),33))),(((((((((6,7),24),((((21,22),(23,36)),27),25)),37),26),29),38),((8,30),9)),(((10,11),(12,13)),(14,15)))),28)));
tree PAUP_113 = [&U] (1,(2,((((3,(4,5)),((16,((18,20),19)),(((((17,32),35),31),33),34))),((((((((6,7),24),((((21,22),(23,36)),27),25)),(26,37)),29),38),((8,9),30)),(((10,11),(12,13)),(14,15)))),28)));
tree PAUP_114 = [&U] (1,(2,((((3,(4,5)),((16,((18,20),19)),((((17,32),(31,35)),34),33))),(((((((((6,7),24),((((21,22),(23,36)),27),25)),(26,37)),29),38),30),(8,9)),(((10,11),(12,13)),(14,15)))),28)));
tree PAUP_115 = [&U] (1,(2,((((3,(4,5)),((16,((18,20),19)),((((17,32),(31,35)),34),33))),((((((((6,7),24),((((21,22),(23,36)),27),25)),(26,37)),29),38),(8,(9,30))),(((10,11),(12,13)),(14,15)))),28)));
tree PAUP_116 = [&U] (1,(2,((((3,(4,5)),((16,((18,20),19)),((((17,32),(31,35)),34),33))),((((((((6,7),24),((((21,22),(23,36)),27),25)),(26,37)),29),38),((8,30),9)),(((10,11),(12,13)),(14,15)))),28)));
tree PAUP_117 = [&U] (1,(2,((((3,(4,5)),((16,((18,20),19)),(((((17,32),35),31),33),34))),((((((((6,7),((((21,22),(23,36)),27),25)),24),(26,37)),29),38),((8,9),30)),(((10,11),(12,13)),(14,15)))),28)));
tree PAUP_118 = [&U] (1,(2,((((3,(4,5)),((16,((18,20),19)),((((17,32),(31,35)),34),33))),(((((((((6,7),((((21,22),(23,36)),27),25)),24),(26,37)),29),38),30),(8,9)),(((10,11),(12,13)),(14,15)))),28)));
tree PAUP_119 = [&U] (1,(2,((((3,(4,5)),((16,((18,20),19)),((((17,32),(31,35)),34),33))),((((((((6,7),((((21,22),(23,36)),27),25)),24),(26,37)),29),38),(8,(9,30))),(((10,11),(12,13)),(14,15)))),28)));
tree PAUP_120 = [&U] (1,(2,((((3,(4,5)),((16,((18,20),19)),((((17,32),(31,35)),34),33))),((((((((6,7),((((21,22),(23,36)),27),25)),24),(26,37)),29),38),((8,30),9)),(((10,11),(12,13)),(14,15)))),28)));
tree PAUP_121 = [&U] (1,(2,((((3,(4,5)),((16,((18,20),19)),(((((17,32),35),31),33),34))),((((((((((6,7),24),(((21,22),(23,36)),27)),25),26),29),37),38),((8,9),30)),(((10,11),(12,13)),(14,15)))),28)));
tree PAUP_122 = [&U] (1,(2,((((3,(4,5)),((16,((18,20),19)),((((17,32),(31,35)),34),33))),(((((((((((6,7),24),(((21,22),(23,36)),27)),25),26),29),38),37),30),(8,9)),(((10,11),(12,13)),(14,15)))),28)));
tree PAUP_123 = [&U] (1,(2,((((3,(4,5)),((16,((18,20),19)),((((17,32),(31,35)),34),33))),((((((((((6,7),24),(((21,22),(23,36)),27)),25),26),29),(37,38)),30),(8,9)),(((10,11),(12,13)),(14,15)))),28)));
tree PAUP_124 = [&U] (1,(2,((((3,(4,5)),((16,((18,20),19)),((((17,32),(31,35)),34),33))),(((((((((((6,7),24),(((21,22),(23,36)),27)),25),26),29),37),38),30),(8,9)),(((10,11),(12,13)),(14,15)))),28)));
tree PAUP_125 = [&U] (1,(2,((((3,(4,5)),((16,((18,20),19)),((((17,32),(31,35)),34),33))),((((((((((6,7),24),(((21,22),(23,36)),27)),25),26),29),37),38),(8,(9,30))),(((10,11),(12,13)),(14,15)))),28)));
tree PAUP_126 = [&U] (1,(2,((((3,(4,5)),((16,((18,20),19)),((((17,32),(31,35)),34),33))),((((((((((6,7),24),(((21,22),(23,36)),27)),25),26),29),37),38),((8,30),9)),(((10,11),(12,13)),(14,15)))),28)));
tree PAUP_127 = [&U] (1,(2,((((3,(4,5)),((16,((18,20),19)),(((((17,32),35),31),33),34))),(((((((((6,7),24),(((21,22),(23,36)),27)),25),26),(29,37)),38),((8,9),30)),(((10,11),(12,13)),(14,15)))),28)));
tree PAUP_128 = [&U] (1,(2,((((3,(4,5)),((16,((18,20),19)),((((17,32),(31,35)),34),33))),((((((((((6,7),24),(((21,22),(23,36)),27)),25),26),(29,37)),38),30),(8,9)),(((10,11),(12,13)),(14,15)))),28)));
tree PAUP_129 = [&U] (1,(2,((((3,(4,5)),((16,((18,20),19)),((((17,32),(31,35)),34),33))),(((((((((6,7),24),(((21,22),(23,36)),27)),25),26),(29,37)),38),(8,(9,30))),(((10,11),(12,13)),(14,15)))),28)));
tree PAUP_130 = [&U] (1,(2,((((3,(4,5)),((16,((18,20),19)),((((17,32),(31,35)),34),33))),(((((((((6,7),24),(((21,22),(23,36)),27)),25),26),(29,37)),38),((8,30),9)),(((10,11),(12,13)),(14,15)))),28)));
tree PAUP_131 = [&U] (1,(2,((((3,(4,5)),((16,((18,20),19)),(((((17,32),35),31),33),34))),(((((((((6,7),24),(((21,22),(23,36)),27)),25),26),29),(37,38)),((8,9),30)),(((10,11),(12,13)),(14,15)))),28)));
tree PAUP_132 = [&U] (1,(2,((((3,(4,5)),((16,((18,20),19)),((((17,32),(31,35)),34),33))),(((((((((6,7),24),(((21,22),(23,36)),27)),25),26),29),(37,38)),(8,(9,30))),(((10,11),(12,13)),(14,15)))),28)));
tree PAUP_133 = [&U] (1,(2,((((3,(4,5)),((16,((18,20),19)),((((17,32),(31,35)),34),33))),(((((((((6,7),24),(((21,22),(23,36)),27)),25),26),29),(37,38)),((8,30),9)),(((10,11),(12,13)),(14,15)))),28)));
tree PAUP_134 = [&U] (1,(2,((((3,(4,5)),((16,((18,20),19)),(((((17,32),35),31),33),34))),((((((((((6,7),24),(((21,22),(23,36)),27)),25),26),29),38),37),((8,9),30)),(((10,11),(12,13)),(14,15)))),28)));
tree PAUP_135 = [&U] (1,(2,((((3,(4,5)),((16,((18,20),19)),((((17,32),(31,35)),34),33))),((((((((((6,7),24),(((21,22),(23,36)),27)),25),26),29),38),(30,37)),(8,9)),(((10,11),(12,13)),(14,15)))),28)));
tree PAUP_136 = [&U] (1,(2,((((3,(4,5)),((16,((18,20),19)),((((17,32),(31,35)),34),33))),(((((((((((6,7),24),(((21,22),(23,36)),27)),25),26),29),38),30),37),(8,9)),(((10,11),(12,13)),(14,15)))),28)));
tree PAUP_137 = [&U] (1,(2,((((3,(4,5)),((16,((18,20),19)),((((17,32),(31,35)),34),33))),((((((((((6,7),24),(((21,22),(23,36)),27)),25),26),29),38),37),(8,(9,30))),(((10,11),(12,13)),(14,15)))),28)));
tree PAUP_138 = [&U] (1,(2,((((3,(4,5)),((16,((18,20),19)),((((17,32),(31,35)),34),33))),((((((((((6,7),24),(((21,22),(23,36)),27)),25),26),29),38),37),((8,30),9)),(((10,11),(12,13)),(14,15)))),28)));
tree PAUP_139 = [&U] (1,(2,((((3,(4,5)),((16,((18,20),19)),(((((17,32),35),31),33),34))),(((((((((((6,7),24),(((21,22),(23,36)),27)),25),26),37),29),38),30),(8,9)),(((10,11),(12,13)),(14,15)))),28)));
tree PAUP_140 = [&U] (1,(2,((((3,(4,5)),((16,((18,20),19)),(((((17,32),35),31),33),34))),((((((((((6,7),24),(((21,22),(23,36)),27)),25),26),37),29),38),(8,(9,30))),(((10,11),(12,13)),(14,15)))),28)));
tree PAUP_141 = [&U] (1,(2,((((3,(4,5)),((16,((18,20),19)),(((((17,32),35),31),33),34))),((((((((((6,7),24),(((21,22),(23,36)),27)),25),26),37),29),38),((8,30),9)),(((10,11),(12,13)),(14,15)))),28)));
tree PAUP_142 = [&U] (1,(2,((((3,(4,5)),((16,((18,20),19)),(((17,32),(31,35)),34))),(((((((((((6,7),24),(((21,22),(23,36)),27)),25),26),37),29),38),(30,33)),(8,9)),(((10,11),(12,13)),(14,15)))),28)));
tree PAUP_143 = [&U] (1,(2,((((3,(4,5)),((16,((18,20),19)),(((((17,32),35),31),33),34))),(((((((((((6,7),24),27),((21,22),(23,36))),25),26),29),37),38),((8,9),30)),(((10,11),(12,13)),(14,15)))),28)));
tree PAUP_144 = [&U] (1,(2,((((3,(4,5)),((16,((18,20),19)),((((17,32),(31,35)),34),33))),((((((((((((6,7),24),27),((21,22),(23,36))),25),26),29),38),37),30),(8,9)),(((10,11),(12,13)),(14,15)))),28)));
tree PAUP_145 = [&U] (1,(2,((((3,(4,5)),((16,((18,20),19)),((((17,32),(31,35)),34),33))),(((((((((((6,7),24),27),((21,22),(23,36))),25),26),29),(37,38)),30),(8,9)),(((10,11),(12,13)),(14,15)))),28)));
tree PAUP_146 = [&U] (1,(2,((((3,(4,5)),((16,((18,20),19)),((((17,32),(31,35)),34),33))),((((((((((((6,7),24),27),((21,22),(23,36))),25),26),29),37),38),30),(8,9)),(((10,11),(12,13)),(14,15)))),28)));
tree PAUP_147 = [&U] (1,(2,((((3,(4,5)),((16,((18,20),19)),((((17,32),(31,35)),34),33))),(((((((((((6,7),24),27),((21,22),(23,36))),25),26),29),37),38),(8,(9,30))),(((10,11),(12,13)),(14,15)))),28)));
tree PAUP_148 = [&U] (1,(2,((((3,(4,5)),((16,((18,20),19)),((((17,32),(31,35)),34),33))),(((((((((((6,7),24),27),((21,22),(23,36))),25),26),29),37),38),((8,30),9)),(((10,11),(12,13)),(14,15)))),28)));
tree PAUP_149 = [&U] (1,(2,((((3,(4,5)),((16,((18,20),19)),(((((17,32),35),31),33),34))),((((((((((6,7),24),27),((21,22),(23,36))),25),26),(29,37)),38),((8,9),30)),(((10,11),(12,13)),(14,15)))),28)));
tree PAUP_150 = [&U] (1,(2,((((3,(4,5)),((16,((18,20),19)),((((17,32),(31,35)),34),33))),(((((((((((6,7),24),27),((21,22),(23,36))),25),26),(29,37)),38),30),(8,9)),(((10,11),(12,13)),(14,15)))),28)));
tree PAUP_151 = [&U] (1,(2,((((3,(4,5)),((16,((18,20),19)),((((17,32),(31,35)),34),33))),((((((((((6,7),24),27),((21,22),(23,36))),25),26),(29,37)),38),(8,(9,30))),(((10,11),(12,13)),(14,15)))),28)));
tree PAUP_152 = [&U] (1,(2,((((3,(4,5)),((16,((18,20),19)),((((17,32),(31,35)),34),33))),((((((((((6,7),24),27),((21,22),(23,36))),25),26),(29,37)),38),((8,30),9)),(((10,11),(12,13)),(14,15)))),28)));
tree PAUP_153 = [&U] (1,(2,((((3,(4,5)),((16,((18,20),19)),(((((17,32),35),31),33),34))),((((((((((6,7),24),27),((21,22),(23,36))),25),26),29),(37,38)),((8,9),30)),(((10,11),(12,13)),(14,15)))),28)));
tree PAUP_154 = [&U] (1,(2,((((3,(4,5)),((16,((18,20),19)),((((17,32),(31,35)),34),33))),((((((((((6,7),24),27),((21,22),(23,36))),25),26),29),(37,38)),(8,(9,30))),(((10,11),(12,13)),(14,15)))),28)));
tree PAUP_155 = [&U] (1,(2,((((3,(4,5)),((16,((18,20),19)),((((17,32),(31,35)),34),33))),((((((((((6,7),24),27),((21,22),(23,36))),25),26),29),(37,38)),((8,30),9)),(((10,11),(12,13)),(14,15)))),28)));
tree PAUP_156 = [&U] (1,(2,((((3,(4,5)),((16,((18,20),19)),(((((17,32),35),31),33),34))),(((((((((((6,7),24),27),((21,22),(23,36))),25),26),29),38),37),((8,9),30)),(((10,11),(12,13)),(14,15)))),28)));
tree PAUP_157 = [&U] (1,(2,((((3,(4,5)),((16,((18,20),19)),((((17,32),(31,35)),34),33))),(((((((((((6,7),24),27),((21,22),(23,36))),25),26),29),38),(30,37)),(8,9)),(((10,11),(12,13)),(14,15)))),28)));
tree PAUP_158 = [&U] (1,(2,((((3,(4,5)),((16,((18,20),19)),((((17,32),(31,35)),34),33))),((((((((((((6,7),24),27),((21,22),(23,36))),25),26),29),38),30),37),(8,9)),(((10,11),(12,13)),(14,15)))),28)));
tree PAUP_159 = [&U] (1,(2,((((3,(4,5)),((16,((18,20),19)),((((17,32),(31,35)),34),33))),(((((((((((6,7),24),27),((21,22),(23,36))),25),26),29),38),37),(8,(9,30))),(((10,11),(12,13)),(14,15)))),28)));
tree PAUP_160 = [&U] (1,(2,((((3,(4,5)),((16,((18,20),19)),((((17,32),(31,35)),34),33))),(((((((((((6,7),24),27),((21,22),(23,36))),25),26),29),38),37),((8,30),9)),(((10,11),(12,13)),(14,15)))),28)));
tree PAUP_161 = [&U] (1,(2,((((3,(4,5)),((16,((18,20),19)),(((((17,32),35),31),33),34))),((((((((((((6,7),24),27),((21,22),(23,36))),25),26),37),29),38),30),(8,9)),(((10,11),(12,13)),(14,15)))),28)));
tree PAUP_162 = [&U] (1,(2,((((3,(4,5)),((16,((18,20),19)),(((((17,32),35),31),33),34))),(((((((((((6,7),24),27),((21,22),(23,36))),25),26),37),29),38),(8,(9,30))),(((10,11),(12,13)),(14,15)))),28)));
tree PAUP_163 = [&U] (1,(2,((((3,(4,5)),((16,((18,20),19)),(((((17,32),35),31),33),34))),(((((((((((6,7),24),27),((21,22),(23,36))),25),26),37),29),38),((8,30),9)),(((10,11),(12,13)),(14,15)))),28)));
tree PAUP_164 = [&U] (1,(2,((((3,(4,5)),((16,((18,20),19)),(((17,32),(31,35)),34))),((((((((((((6,7),24),27),((21,22),(23,36))),25),26),37),29),38),(30,33)),(8,9)),(((10,11),(12,13)),(14,15)))),28)));
tree PAUP_165 = [&U] (1,(2,((((3,(4,5)),((16,((18,20),19)),(((((17,32),35),31),33),34))),((((((((((6,7),24),25),(((21,22),(23,36)),27)),26),29),37),38),((8,9),30)),(((10,11),(12,13)),(14,15)))),28)));
tree PAUP_166 = [&U] (1,(2,((((3,(4,5)),((16,((18,20),19)),((((17,32),(31,35)),34),33))),(((((((((((6,7),24),25),(((21,22),(23,36)),27)),26),29),38),37),30),(8,9)),(((10,11),(12,13)),(14,15)))),28)));
tree PAUP_167 = [&U] (1,(2,((((3,(4,5)),((16,((18,20),19)),((((17,32),(31,35)),34),33))),((((((((((6,7),24),25),(((21,22),(23,36)),27)),26),29),(37,38)),30),(8,9)),(((10,11),(12,13)),(14,15)))),28)));
tree PAUP_168 = [&U] (1,(2,((((3,(4,5)),((16,((18,20),19)),((((17,32),(31,35)),34),33))),(((((((((((6,7),24),25),(((21,22),(23,36)),27)),26),29),37),38),30),(8,9)),(((10,11),(12,13)),(14,15)))),28)));
tree PAUP_169 = [&U] (1,(2,((((3,(4,5)),((16,((18,20),19)),((((17,32),(31,35)),34),33))),((((((((((6,7),24),25),(((21,22),(23,36)),27)),26),29),37),38),(8,(9,30))),(((10,11),(12,13)),(14,15)))),28)));
tree PAUP_170 = [&U] (1,(2,((((3,(4,5)),((16,((18,20),19)),((((17,32),(31,35)),34),33))),((((((((((6,7),24),25),(((21,22),(23,36)),27)),26),29),37),38),((8,30),9)),(((10,11),(12,13)),(14,15)))),28)));
tree PAUP_171 = [&U] (1,(2,((((3,(4,5)),((16,((18,20),19)),(((((17,32),35),31),33),34))),(((((((((6,7),24),25),(((21,22),(23,36)),27)),26),(29,37)),38),((8,9),30)),(((10,11),(12,13)),(14,15)))),28)));
tree PAUP_172 = [&U] (1,(2,((((3,(4,5)),((16,((18,20),19)),((((17,32),(31,35)),34),33))),((((((((((6,7),24),25),(((21,22),(23,36)),27)),26),(29,37)),38),30),(8,9)),(((10,11),(12,13)),(14,15)))),28)));
tree PAUP_173 = [&U] (1,(2,((((3,(4,5)),((16,((18,20),19)),((((17,32),(31,35)),34),33))),(((((((((6,7),24),25),(((21,22),(23,36)),27)),26),(29,37)),38),(8,(9,30))),(((10,11),(12,13)),(14,15)))),28)));
tree PAUP_174 = [&U] (1,(2,((((3,(4,5)),((16,((18,20),19)),((((17,32),(31,35)),34),33))),(((((((((6,7),24),25),(((21,22),(23,36)),27)),26),(29,37)),38),((8,30),9)),(((10,11),(12,13)),(14,15)))),28)));
tree PAUP_175 = [&U] (1,(2,((((3,(4,5)),((16,((18,20),19)),((((17,32),(31,35)),34),33))),(((((((((6,7),24),29),25),(((21,22),(23,36)),27)),26),(37,38)),((8,9),30)),(((10,11),(12,13)),(14,15)))),28)));
tree PAUP_176 = [&U] (1,(2,((((3,(4,5)),((16,((18,20),19)),(((((17,32),35),31),33),34))),(((((((((6,7),24),25),(((21,22),(23,36)),27)),26),29),(37,38)),((8,9),30)),(((10,11),(12,13)),(14,15)))),28)));
tree PAUP_177 = [&U] (1,(2,((((3,(4,5)),((16,((18,20),19)),((((17,32),(31,35)),34),33))),(((((((((6,7),24),25),(((21,22),(23,36)),27)),26),29),(37,38)),(8,(9,30))),(((10,11),(12,13)),(14,15)))),28)));
tree PAUP_178 = [&U] (1,(2,((((3,(4,5)),((16,((18,20),19)),((((17,32),(31,35)),34),33))),(((((((((6,7),24),25),(((21,22),(23,36)),27)),26),29),(37,38)),((8,30),9)),(((10,11),(12,13)),(14,15)))),28)));
tree PAUP_179 = [&U] (1,(2,((((3,(4,5)),((16,((18,20),19)),((((17,32),(31,35)),34),33))),((((((((((6,7),24),29),25),(((21,22),(23,36)),27)),26),38),37),((8,9),30)),(((10,11),(12,13)),(14,15)))),28)));
tree PAUP_180 = [&U] (1,(2,((((3,(4,5)),((16,((18,20),19)),(((((17,32),35),31),33),34))),((((((((((6,7),24),25),(((21,22),(23,36)),27)),26),29),38),37),((8,9),30)),(((10,11),(12,13)),(14,15)))),28)));
tree PAUP_181 = [&U] (1,(2,((((3,(4,5)),((16,((18,20),19)),((((17,32),(31,35)),34),33))),((((((((((6,7),24),25),(((21,22),(23,36)),27)),26),29),38),(30,37)),(8,9)),(((10,11),(12,13)),(14,15)))),28)));
tree PAUP_182 = [&U] (1,(2,((((3,(4,5)),((16,((18,20),19)),((((17,32),(31,35)),34),33))),(((((((((((6,7),24),25),(((21,22),(23,36)),27)),26),29),38),30),37),(8,9)),(((10,11),(12,13)),(14,15)))),28)));
tree PAUP_183 = [&U] (1,(2,((((3,(4,5)),((16,((18,20),19)),((((17,32),(31,35)),34),33))),((((((((((6,7),24),25),(((21,22),(23,36)),27)),26),29),38),37),(8,(9,30))),(((10,11),(12,13)),(14,15)))),28)));
tree PAUP_184 = [&U] (1,(2,((((3,(4,5)),((16,((18,20),19)),((((17,32),(31,35)),34),33))),((((((((((6,7),24),25),(((21,22),(23,36)),27)),26),29),38),37),((8,30),9)),(((10,11),(12,13)),(14,15)))),28)));
tree PAUP_185 = [&U] (1,(2,((((3,(4,5)),((16,((18,20),19)),(((((17,32),35),31),33),34))),((((((((((6,7),24),29),25),(((21,22),(23,36)),27)),26),37),38),((8,9),30)),(((10,11),(12,13)),(14,15)))),28)));
tree PAUP_186 = [&U] (1,(2,((((3,(4,5)),((16,((18,20),19)),((((17,32),(31,35)),34),33))),(((((((((((6,7),24),29),25),(((21,22),(23,36)),27)),26),38),37),30),(8,9)),(((10,11),(12,13)),(14,15)))),28)));
tree PAUP_187 = [&U] (1,(2,((((3,(4,5)),((16,((18,20),19)),((((17,32),(31,35)),34),33))),((((((((((6,7),24),29),25),(((21,22),(23,36)),27)),26),(37,38)),30),(8,9)),(((10,11),(12,13)),(14,15)))),28)));
tree PAUP_188 = [&U] (1,(2,((((3,(4,5)),((16,((18,20),19)),((((17,32),(31,35)),34),33))),(((((((((((6,7),24),29),25),(((21,22),(23,36)),27)),26),37),38),30),(8,9)),(((10,11),(12,13)),(14,15)))),28)));
tree PAUP_189 = [&U] (1,(2,((((3,(4,5)),((16,((18,20),19)),((((17,32),(31,35)),34),33))),((((((((((6,7),24),29),25),(((21,22),(23,36)),27)),26),37),38),(8,(9,30))),(((10,11),(12,13)),(14,15)))),28)));
tree PAUP_190 = [&U] (1,(2,((((3,(4,5)),((16,((18,20),19)),((((17,32),(31,35)),34),33))),((((((((((6,7),24),29),25),(((21,22),(23,36)),27)),26),37),38),((8,30),9)),(((10,11),(12,13)),(14,15)))),28)));
tree PAUP_191 = [&U] (1,(2,((((3,(4,5)),((16,((18,20),19)),(((((17,32),35),31),33),34))),(((((((((((6,7),24),25),(((21,22),(23,36)),27)),26),37),29),38),30),(8,9)),(((10,11),(12,13)),(14,15)))),28)));
tree PAUP_192 = [&U] (1,(2,((((3,(4,5)),((16,((18,20),19)),(((((17,32),35),31),33),34))),((((((((((6,7),24),25),(((21,22),(23,36)),27)),26),37),29),38),(8,(9,30))),(((10,11),(12,13)),(14,15)))),28)));
tree PAUP_193 = [&U] (1,(2,((((3,(4,5)),((16,((18,20),19)),(((((17,32),35),31),33),34))),((((((((((6,7),24),25),(((21,22),(23,36)),27)),26),37),29),38),((8,30),9)),(((10,11),(12,13)),(14,15)))),28)));
tree PAUP_194 = [&U] (1,(2,((((3,(4,5)),((16,((18,20),19)),(((17,32),(31,35)),34))),(((((((((((6,7),24),25),(((21,22),(23,36)),27)),26),37),29),38),(30,33)),(8,9)),(((10,11),(12,13)),(14,15)))),28)));
tree PAUP_195 = [&U] (1,(2,((((3,(4,5)),((16,((18,20),19)),(((((17,32),35),31),33),34))),(((((((((6,7),24),((((21,22),(23,36)),27),25)),26),29),37),38),((8,9),30)),(((10,11),(12,13)),(14,15)))),28)));
tree PAUP_196 = [&U] (1,(2,((((3,(4,5)),((16,((18,20),19)),((((17,32),(31,35)),34),33))),((((((((((6,7),24),((((21,22),(23,36)),27),25)),26),29),38),37),30),(8,9)),(((10,11),(12,13)),(14,15)))),28)));
tree PAUP_197 = [&U] (1,(2,((((3,(4,5)),((16,((18,20),19)),((((17,32),(31,35)),34),33))),(((((((((6,7),24),((((21,22),(23,36)),27),25)),26),29),(37,38)),30),(8,9)),(((10,11),(12,13)),(14,15)))),28)));
tree PAUP_198 = [&U] (1,(2,((((3,(4,5)),((16,((18,20),19)),((((17,32),(31,35)),34),33))),((((((((((6,7),24),((((21,22),(23,36)),27),25)),26),29),37),38),30),(8,9)),(((10,11),(12,13)),(14,15)))),28)));
tree PAUP_199 = [&U] (1,(2,((((3,(4,5)),((16,((18,20),19)),((((17,32),(31,35)),34),33))),(((((((((6,7),24),((((21,22),(23,36)),27),25)),26),29),37),38),(8,(9,30))),(((10,11),(12,13)),(14,15)))),28)));
tree PAUP_200 = [&U] (1,(2,((((3,(4,5)),((16,((18,20),19)),((((17,32),(31,35)),34),33))),(((((((((6,7),24),((((21,22),(23,36)),27),25)),26),29),37),38),((8,30),9)),(((10,11),(12,13)),(14,15)))),28)));
tree PAUP_201 = [&U] (1,(2,((((3,(4,5)),((16,((18,20),19)),(((((17,32),35),31),33),34))),((((((((6,7),24),((((21,22),(23,36)),27),25)),26),(29,37)),38),((8,9),30)),(((10,11),(12,13)),(14,15)))),28)));
tree PAUP_202 = [&U] (1,(2,((((3,(4,5)),((16,((18,20),19)),((((17,32),(31,35)),34),33))),(((((((((6,7),24),((((21,22),(23,36)),27),25)),26),(29,37)),38),30),(8,9)),(((10,11),(12,13)),(14,15)))),28)));
tree PAUP_203 = [&U] (1,(2,((((3,(4,5)),((16,((18,20),19)),((((17,32),(31,35)),34),33))),((((((((6,7),24),((((21,22),(23,36)),27),25)),26),(29,37)),38),(8,(9,30))),(((10,11),(12,13)),(14,15)))),28)));
tree PAUP_204 = [&U] (1,(2,((((3,(4,5)),((16,((18,20),19)),((((17,32),(31,35)),34),33))),((((((((6,7),24),((((21,22),(23,36)),27),25)),26),(29,37)),38),((8,30),9)),(((10,11),(12,13)),(14,15)))),28)));
tree PAUP_205 = [&U] (1,(2,((((3,(4,5)),((16,((18,20),19)),(((((17,32),35),31),33),34))),((((((((6,7),24),((((21,22),(23,36)),27),25)),26),29),(37,38)),((8,9),30)),(((10,11),(12,13)),(14,15)))),28)));
tree PAUP_206 = [&U] (1,(2,((((3,(4,5)),((16,((18,20),19)),((((17,32),(31,35)),34),33))),((((((((6,7),24),((((21,22),(23,36)),27),25)),26),29),(37,38)),(8,(9,30))),(((10,11),(12,13)),(14,15)))),28)));
tree PAUP_207 = [&U] (1,(2,((((3,(4,5)),((16,((18,20),19)),((((17,32),(31,35)),34),33))),((((((((6,7),24),((((21,22),(23,36)),27),25)),26),29),(37,38)),((8,30),9)),(((10,11),(12,13)),(14,15)))),28)));
tree PAUP_208 = [&U] (1,(2,((((3,(4,5)),((16,((18,20),19)),(((((17,32),35),31),33),34))),(((((((((6,7),24),((((21,22),(23,36)),27),25)),26),29),38),37),((8,9),30)),(((10,11),(12,13)),(14,15)))),28)));
tree PAUP_209 = [&U] (1,(2,((((3,(4,5)),((16,((18,20),19)),((((17,32),(31,35)),34),33))),(((((((((6,7),24),((((21,22),(23,36)),27),25)),26),29),38),(30,37)),(8,9)),(((10,11),(12,13)),(14,15)))),28)));
tree PAUP_210 = [&U] (1,(2,((((3,(4,5)),((16,((18,20),19)),((((17,32),(31,35)),34),33))),((((((((((6,7),24),((((21,22),(23,36)),27),25)),26),29),38),30),37),(8,9)),(((10,11),(12,13)),(14,15)))),28)));
tree PAUP_211 = [&U] (1,(2,((((3,(4,5)),((16,((18,20),19)),((((17,32),(31,35)),34),33))),(((((((((6,7),24),((((21,22),(23,36)),27),25)),26),29),38),37),(8,(9,30))),(((10,11),(12,13)),(14,15)))),28)));
tree PAUP_212 = [&U] (1,(2,((((3,(4,5)),((16,((18,20),19)),((((17,32),(31,35)),34),33))),(((((((((6,7),24),((((21,22),(23,36)),27),25)),26),29),38),37),((8,30),9)),(((10,11),(12,13)),(14,15)))),28)));
tree PAUP_213 = [&U] (1,(2,((((3,(4,5)),((16,((18,20),19)),(((((17,32),35),31),33),34))),((((((((((6,7),24),((((21,22),(23,36)),27),25)),26),37),29),38),30),(8,9)),(((10,11),(12,13)),(14,15)))),28)));
tree PAUP_214 = [&U] (1,(2,((((3,(4,5)),((16,((18,20),19)),(((((17,32),35),31),33),34))),(((((((((6,7),24),((((21,22),(23,36)),27),25)),26),37),29),38),(8,(9,30))),(((10,11),(12,13)),(14,15)))),28)));
tree PAUP_215 = [&U] (1,(2,((((3,(4,5)),((16,((18,20),19)),(((((17,32),35),31),33),34))),(((((((((6,7),24),((((21,22),(23,36)),27),25)),26),37),29),38),((8,30),9)),(((10,11),(12,13)),(14,15)))),28)));
tree PAUP_216 = [&U] (1,(2,((((3,(4,5)),((16,((18,20),19)),(((17,32),(31,35)),34))),((((((((((6,7),24),((((21,22),(23,36)),27),25)),26),37),29),38),(30,33)),(8,9)),(((10,11),(12,13)),(14,15)))),28)));
tree PAUP_217 = [&U] (1,(2,((((3,(4,5)),((16,((18,20),19)),(((((17,32),35),31),33),34))),((((((((((((6,7),24),((21,22),(23,36))),27),25),26),29),38),37),30),(8,9)),(((10,11),(12,13)),(14,15)))),28)));
tree PAUP_218 = [&U] (1,(2,((((3,(4,5)),((16,((18,20),19)),(((((17,32),35),31),33),34))),(((((((((((6,7),24),((21,22),(23,36))),27),25),26),29),(37,38)),30),(8,9)),(((10,11),(12,13)),(14,15)))),28)));
tree PAUP_219 = [&U] (1,(2,((((3,(4,5)),((16,((18,20),19)),(((((17,32),35),31),33),34))),((((((((((((6,7),24),((21,22),(23,36))),27),25),26),29),37),38),30),(8,9)),(((10,11),(12,13)),(14,15)))),28)));
tree PAUP_220 = [&U] (1,(2,((((3,(4,5)),((16,((18,20),19)),(((((17,32),35),31),33),34))),(((((((((((6,7),24),((21,22),(23,36))),27),25),26),29),37),38),(8,(9,30))),(((10,11),(12,13)),(14,15)))),28)));
tree PAUP_221 = [&U] (1,(2,((((3,(4,5)),((16,((18,20),19)),(((((17,32),35),31),33),34))),(((((((((((6,7),24),((21,22),(23,36))),27),25),26),29),37),38),((8,30),9)),(((10,11),(12,13)),(14,15)))),28)));
tree PAUP_222 = [&U] (1,(2,((((3,(4,5)),((16,((18,20),19)),(((17,32),(31,35)),34))),((((((((((((6,7),24),((21,22),(23,36))),27),25),26),29),38),37),(30,33)),(8,9)),(((10,11),(12,13)),(14,15)))),28)));
tree PAUP_223 = [&U] (1,(2,((((3,(4,5)),((16,((18,20),19)),(((17,32),(31,35)),34))),(((((((((((6,7),24),((21,22),(23,36))),27),25),26),29),(37,38)),(30,33)),(8,9)),(((10,11),(12,13)),(14,15)))),28)));
tree PAUP_224 = [&U] (1,(2,((((3,(4,5)),((16,((18,20),19)),(((17,32),(31,35)),34))),((((((((((((6,7),24),((21,22),(23,36))),27),25),26),29),37),38),(30,33)),(8,9)),(((10,11),(12,13)),(14,15)))),28)));
tree PAUP_225 = [&U] (1,(2,((((3,(4,5)),((16,((18,20),19)),(((((17,32),35),31),33),34))),(((((((((((6,7),24),((21,22),(23,36))),27),25),26),(29,37)),38),30),(8,9)),(((10,11),(12,13)),(14,15)))),28)));
tree PAUP_226 = [&U] (1,(2,((((3,(4,5)),((16,((18,20),19)),(((((17,32),35),31),33),34))),((((((((((6,7),24),((21,22),(23,36))),27),25),26),(29,37)),38),(8,(9,30))),(((10,11),(12,13)),(14,15)))),28)));
tree PAUP_227 = [&U] (1,(2,((((3,(4,5)),((16,((18,20),19)),(((((17,32),35),31),33),34))),((((((((((6,7),24),((21,22),(23,36))),27),25),26),(29,37)),38),((8,30),9)),(((10,11),(12,13)),(14,15)))),28)));
tree PAUP_228 = [&U] (1,(2,((((3,(4,5)),((16,((18,20),19)),(((17,32),(31,35)),34))),(((((((((((6,7),24),((21,22),(23,36))),27),25),26),(29,37)),38),(30,33)),(8,9)),(((10,11),(12,13)),(14,15)))),28)));
tree PAUP_229 = [&U] (1,(2,((((3,(4,5)),((16,((18,20),19)),(((((17,32),35),31),33),34))),((((((((((6,7),24),((21,22),(23,36))),27),25),26),29),(37,38)),(8,(9,30))),(((10,11),(12,13)),(14,15)))),28)));
tree PAUP_230 = [&U] (1,(2,((((3,(4,5)),((16,((18,20),19)),(((((17,32),35),31),33),34))),((((((((((6,7),24),((21,22),(23,36))),27),25),26),29),(37,38)),((8,30),9)),(((10,11),(12,13)),(14,15)))),28)));
tree PAUP_231 = [&U] (1,(2,((((3,(4,5)),((16,((18,20),19)),(((((17,32),35),31),33),34))),(((((((((((6,7),24),((21,22),(23,36))),27),25),26),29),38),(30,37)),(8,9)),(((10,11),(12,13)),(14,15)))),28)));
tree PAUP_232 = [&U] (1,(2,((((3,(4,5)),((16,((18,20),19)),(((((17,32),35),31),33),34))),((((((((((((6,7),24),((21,22),(23,36))),27),25),26),29),38),30),37),(8,9)),(((10,11),(12,13)),(14,15)))),28)));
tree PAUP_233 = [&U] (1,(2,((((3,(4,5)),((16,((18,20),19)),(((((17,32),35),31),33),34))),(((((((((((6,7),24),((21,22),(23,36))),27),25),26),29),38),37),(8,(9,30))),(((10,11),(12,13)),(14,15)))),28)));
tree PAUP_234 = [&U] (1,(2,((((3,(4,5)),((16,((18,20),19)),(((((17,32),35),31),33),34))),(((((((((((6,7),24),((21,22),(23,36))),27),25),26),29),38),37),((8,30),9)),(((10,11),(12,13)),(14,15)))),28)));
tree PAUP_235 = [&U] (1,(2,((((3,(4,5)),((16,((18,20),19)),(((17,32),(31,35)),34))),(((((((((((6,7),24),((21,22),(23,36))),27),25),26),29),38),((30,37),33)),(8,9)),(((10,11),(12,13)),(14,15)))),28)));
tree PAUP_236 = [&U] (1,(2,((((3,(4,5)),((16,((18,20),19)),(((17,32),(31,35)),34))),(((((((((((6,7),24),((21,22),(23,36))),27),25),26),29),38),(30,(33,37))),(8,9)),(((10,11),(12,13)),(14,15)))),28)));
tree PAUP_237 = [&U] (1,(2,((((3,(4,5)),((16,((18,20),19)),(((17,32),(31,35)),34))),(((((((((((6,7),24),((21,22),(23,36))),27),25),26),29),38),((30,33),37)),(8,9)),(((10,11),(12,13)),(14,15)))),28)));
tree PAUP_238 = [&U] (1,(2,((((3,(4,5)),((16,((18,20),19)),(((17,32),(31,35)),34))),((((((((((((6,7),24),((21,22),(23,36))),27),25),26),29),38),(30,33)),37),(8,9)),(((10,11),(12,13)),(14,15)))),28)));
tree PAUP_239 = [&U] (1,(2,((((3,(4,5)),((16,((18,20),19)),(((((17,32),35),31),33),34))),((((((((((((6,7),24),((21,22),(23,36))),37),27),25),26),29),38),30),(8,9)),(((10,11),(12,13)),(14,15)))),28)));
tree PAUP_240 = [&U] (1,(2,((((3,(4,5)),((16,((18,20),19)),(((((17,32),35),31),33),34))),(((((((((((6,7),24),((21,22),(23,36))),37),27),25),26),29),38),(8,(9,30))),(((10,11),(12,13)),(14,15)))),28)));
tree PAUP_241 = [&U] (1,(2,((((3,(4,5)),((16,((18,20),19)),(((((17,32),35),31),33),34))),(((((((((((6,7),24),((21,22),(23,36))),37),27),25),26),29),38),((8,30),9)),(((10,11),(12,13)),(14,15)))),28)));
tree PAUP_242 = [&U] (1,(2,((((3,(4,5)),((16,((18,20),19)),(((17,32),(31,35)),34))),((((((((((((6,7),24),((21,22),(23,36))),37),27),25),26),29),38),(30,33)),(8,9)),(((10,11),(12,13)),(14,15)))),28)));
tree PAUP_243 = [&U] (1,(2,((((3,(4,5)),((16,((18,20),19)),(((((17,32),35),31),33),34))),((((((((((6,7),24),((((21,22),(23,36)),27),25)),37),26),29),38),30),(8,9)),(((10,11),(12,13)),(14,15)))),28)));
tree PAUP_244 = [&U] (1,(2,((((3,(4,5)),((16,((18,20),19)),(((((17,32),35),31),33),34))),(((((((((6,7),24),((((21,22),(23,36)),27),25)),37),26),29),38),(8,(9,30))),(((10,11),(12,13)),(14,15)))),28)));
tree PAUP_245 = [&U] (1,(2,((((3,(4,5)),((16,((18,20),19)),(((((17,32),35),31),33),34))),(((((((((6,7),24),((((21,22),(23,36)),27),25)),37),26),29),38),((8,30),9)),(((10,11),(12,13)),(14,15)))),28)));
tree PAUP_246 = [&U] (1,(2,((((3,(4,5)),((16,((18,20),19)),(((17,32),(31,35)),34))),((((((((((6,7),24),((((21,22),(23,36)),27),25)),37),26),29),38),(30,33)),(8,9)),(((10,11),(12,13)),(14,15)))),28)));
tree PAUP_247 = [&U] (1,(2,((((3,(4,5)),((16,((18,20),19)),(((((17,32),35),31),33),34))),(((((((((6,7),24),((((21,22),(23,36)),27),25)),(26,37)),29),38),30),(8,9)),(((10,11),(12,13)),(14,15)))),28)));
tree PAUP_248 = [&U] (1,(2,((((3,(4,5)),((16,((18,20),19)),(((((17,32),35),31),33),34))),((((((((6,7),24),((((21,22),(23,36)),27),25)),(26,37)),29),38),(8,(9,30))),(((10,11),(12,13)),(14,15)))),28)));
tree PAUP_249 = [&U] (1,(2,((((3,(4,5)),((16,((18,20),19)),(((((17,32),35),31),33),34))),((((((((6,7),24),((((21,22),(23,36)),27),25)),(26,37)),29),38),((8,30),9)),(((10,11),(12,13)),(14,15)))),28)));
tree PAUP_250 = [&U] (1,(2,((((3,(4,5)),((16,((18,20),19)),(((17,32),(31,35)),34))),(((((((((6,7),24),((((21,22),(23,36)),27),25)),(26,37)),29),38),(30,33)),(8,9)),(((10,11),(12,13)),(14,15)))),28)));
tree PAUP_251 = [&U] (1,(2,((((3,(4,5)),((16,((18,20),19)),(((((17,32),35),31),33),34))),(((((((((6,7),((((21,22),(23,36)),27),25)),24),(26,37)),29),38),30),(8,9)),(((10,11),(12,13)),(14,15)))),28)));
tree PAUP_252 = [&U] (1,(2,((((3,(4,5)),((16,((18,20),19)),(((((17,32),35),31),33),34))),((((((((6,7),((((21,22),(23,36)),27),25)),24),(26,37)),29),38),(8,(9,30))),(((10,11),(12,13)),(14,15)))),28)));
tree PAUP_253 = [&U] (1,(2,((((3,(4,5)),((16,((18,20),19)),(((((17,32),35),31),33),34))),((((((((6,7),((((21,22),(23,36)),27),25)),24),(26,37)),29),38),((8,30),9)),(((10,11),(12,13)),(14,15)))),28)));
tree PAUP_254 = [&U] (1,(2,((((3,(4,5)),((16,((18,20),19)),(((17,32),(31,35)),34))),(((((((((6,7),((((21,22),(23,36)),27),25)),24),(26,37)),29),38),(30,33)),(8,9)),(((10,11),(12,13)),(14,15)))),28)));
tree PAUP_255 = [&U] (1,(2,((((3,(4,5)),((16,((18,20),19)),(((((17,32),35),31),33),34))),(((((((((((6,7),24),(((21,22),(23,36)),27)),25),26),29),38),37),30),(8,9)),(((10,11),(12,13)),(14,15)))),28)));
tree PAUP_256 = [&U] (1,(2,((((3,(4,5)),((16,((18,20),19)),(((((17,32),35),31),33),34))),((((((((((6,7),24),(((21,22),(23,36)),27)),25),26),29),(37,38)),30),(8,9)),(((10,11),(12,13)),(14,15)))),28)));
tree PAUP_257 = [&U] (1,(2,((((3,(4,5)),((16,((18,20),19)),(((((17,32),35),31),33),34))),(((((((((((6,7),24),(((21,22),(23,36)),27)),25),26),29),37),38),30),(8,9)),(((10,11),(12,13)),(14,15)))),28)));
tree PAUP_258 = [&U] (1,(2,((((3,(4,5)),((16,((18,20),19)),(((((17,32),35),31),33),34))),((((((((((6,7),24),(((21,22),(23,36)),27)),25),26),29),37),38),(8,(9,30))),(((10,11),(12,13)),(14,15)))),28)));
tree PAUP_259 = [&U] (1,(2,((((3,(4,5)),((16,((18,20),19)),(((((17,32),35),31),33),34))),((((((((((6,7),24),(((21,22),(23,36)),27)),25),26),29),37),38),((8,30),9)),(((10,11),(12,13)),(14,15)))),28)));
tree PAUP_260 = [&U] (1,(2,((((3,(4,5)),((16,((18,20),19)),(((17,32),(31,35)),34))),(((((((((((6,7),24),(((21,22),(23,36)),27)),25),26),29),38),37),(30,33)),(8,9)),(((10,11),(12,13)),(14,15)))),28)));
tree PAUP_261 = [&U] (1,(2,((((3,(4,5)),((16,((18,20),19)),(((17,32),(31,35)),34))),((((((((((6,7),24),(((21,22),(23,36)),27)),25),26),29),(37,38)),(30,33)),(8,9)),(((10,11),(12,13)),(14,15)))),28)));
tree PAUP_262 = [&U] (1,(2,((((3,(4,5)),((16,((18,20),19)),(((17,32),(31,35)),34))),(((((((((((6,7),24),(((21,22),(23,36)),27)),25),26),29),37),38),(30,33)),(8,9)),(((10,11),(12,13)),(14,15)))),28)));
tree PAUP_263 = [&U] (1,(2,((((3,(4,5)),((16,((18,20),19)),(((((17,32),35),31),33),34))),((((((((((6,7),24),(((21,22),(23,36)),27)),25),26),(29,37)),38),30),(8,9)),(((10,11),(12,13)),(14,15)))),28)));
tree PAUP_264 = [&U] (1,(2,((((3,(4,5)),((16,((18,20),19)),(((((17,32),35),31),33),34))),(((((((((6,7),24),(((21,22),(23,36)),27)),25),26),(29,37)),38),(8,(9,30))),(((10,11),(12,13)),(14,15)))),28)));
tree PAUP_265 = [&U] (1,(2,((((3,(4,5)),((16,((18,20),19)),(((((17,32),35),31),33),34))),(((((((((6,7),24),(((21,22),(23,36)),27)),25),26),(29,37)),38),((8,30),9)),(((10,11),(12,13)),(14,15)))),28)));
tree PAUP_266 = [&U] (1,(2,((((3,(4,5)),((16,((18,20),19)),(((17,32),(31,35)),34))),((((((((((6,7),24),(((21,22),(23,36)),27)),25),26),(29,37)),38),(30,33)),(8,9)),(((10,11),(12,13)),(14,15)))),28)));
tree PAUP_267 = [&U] (1,(2,((((3,(4,5)),((16,((18,20),19)),(((((17,32),35),31),33),34))),(((((((((6,7),24),(((21,22),(23,36)),27)),25),26),29),(37,38)),(8,(9,30))),(((10,11),(12,13)),(14,15)))),28)));
tree PAUP_268 = [&U] (1,(2,((((3,(4,5)),((16,((18,20),19)),(((((17,32),35),31),33),34))),(((((((((6,7),24),(((21,22),(23,36)),27)),25),26),29),(37,38)),((8,30),9)),(((10,11),(12,13)),(14,15)))),28)));
tree PAUP_269 = [&U] (1,(2,((((3,(4,5)),((16,((18,20),19)),(((((17,32),35),31),33),34))),((((((((((6,7),24),(((21,22),(23,36)),27)),25),26),29),38),(30,37)),(8,9)),(((10,11),(12,13)),(14,15)))),28)));
tree PAUP_270 = [&U] (1,(2,((((3,(4,5)),((16,((18,20),19)),(((((17,32),35),31),33),34))),(((((((((((6,7),24),(((21,22),(23,36)),27)),25),26),29),38),30),37),(8,9)),(((10,11),(12,13)),(14,15)))),28)));
tree PAUP_271 = [&U] (1,(2,((((3,(4,5)),((16,((18,20),19)),(((((17,32),35),31),33),34))),((((((((((6,7),24),(((21,22),(23,36)),27)),25),26),29),38),37),(8,(9,30))),(((10,11),(12,13)),(14,15)))),28)));
tree PAUP_272 = [&U] (1,(2,((((3,(4,5)),((16,((18,20),19)),(((((17,32),35),31),33),34))),((((((((((6,7),24),(((21,22),(23,36)),27)),25),26),29),38),37),((8,30),9)),(((10,11),(12,13)),(14,15)))),28)));
tree PAUP_273 = [&U] (1,(2,((((3,(4,5)),((16,((18,20),19)),(((17,32),(31,35)),34))),((((((((((6,7),24),(((21,22),(23,36)),27)),25),26),29),38),((30,37),33)),(8,9)),(((10,11),(12,13)),(14,15)))),28)));
tree PAUP_274 = [&U] (1,(2,((((3,(4,5)),((16,((18,20),19)),(((17,32),(31,35)),34))),((((((((((6,7),24),(((21,22),(23,36)),27)),25),26),29),38),(30,(33,37))),(8,9)),(((10,11),(12,13)),(14,15)))),28)));
tree PAUP_275 = [&U] (1,(2,((((3,(4,5)),((16,((18,20),19)),(((17,32),(31,35)),34))),((((((((((6,7),24),(((21,22),(23,36)),27)),25),26),29),38),((30,33),37)),(8,9)),(((10,11),(12,13)),(14,15)))),28)));
tree PAUP_276 = [&U] (1,(2,((((3,(4,5)),((16,((18,20),19)),(((17,32),(31,35)),34))),(((((((((((6,7),24),(((21,22),(23,36)),27)),25),26),29),38),(30,33)),37),(8,9)),(((10,11),(12,13)),(14,15)))),28)));
tree PAUP_277 = [&U] (1,(2,((((3,(4,5)),((16,((18,20),19)),(((((17,32),35),31),33),34))),((((((((((((6,7),24),27),((21,22),(23,36))),25),26),29),38),37),30),(8,9)),(((10,11),(12,13)),(14,15)))),28)));
tree PAUP_278 = [&U] (1,(2,((((3,(4,5)),((16,((18,20),19)),(((((17,32),35),31),33),34))),(((((((((((6,7),24),27),((21,22),(23,36))),25),26),29),(37,38)),30),(8,9)),(((10,11),(12,13)),(14,15)))),28)));
tree PAUP_279 = [&U] (1,(2,((((3,(4,5)),((16,((18,20),19)),(((((17,32),35),31),33),34))),((((((((((((6,7),24),27),((21,22),(23,36))),25),26),29),37),38),30),(8,9)),(((10,11),(12,13)),(14,15)))),28)));
tree PAUP_280 = [&U] (1,(2,((((3,(4,5)),((16,((18,20),19)),(((((17,32),35),31),33),34))),(((((((((((6,7),24),27),((21,22),(23,36))),25),26),29),37),38),(8,(9,30))),(((10,11),(12,13)),(14,15)))),28)));
tree PAUP_281 = [&U] (1,(2,((((3,(4,5)),((16,((18,20),19)),(((((17,32),35),31),33),34))),(((((((((((6,7),24),27),((21,22),(23,36))),25),26),29),37),38),((8,30),9)),(((10,11),(12,13)),(14,15)))),28)));
tree PAUP_282 = [&U] (1,(2,((((3,(4,5)),((16,((18,20),19)),(((17,32),(31,35)),34))),((((((((((((6,7),24),27),((21,22),(23,36))),25),26),29),38),37),(30,33)),(8,9)),(((10,11),(12,13)),(14,15)))),28)));
tree PAUP_283 = [&U] (1,(2,((((3,(4,5)),((16,((18,20),19)),(((17,32),(31,35)),34))),(((((((((((6,7),24),27),((21,22),(23,36))),25),26),29),(37,38)),(30,33)),(8,9)),(((10,11),(12,13)),(14,15)))),28)));
tree PAUP_284 = [&U] (1,(2,((((3,(4,5)),((16,((18,20),19)),(((17,32),(31,35)),34))),((((((((((((6,7),24),27),((21,22),(23,36))),25),26),29),37),38),(30,33)),(8,9)),(((10,11),(12,13)),(14,15)))),28)));
tree PAUP_285 = [&U] (1,(2,((((3,(4,5)),((16,((18,20),19)),(((((17,32),35),31),33),34))),(((((((((((6,7),24),27),((21,22),(23,36))),25),26),(29,37)),38),30),(8,9)),(((10,11),(12,13)),(14,15)))),28)));
tree PAUP_286 = [&U] (1,(2,((((3,(4,5)),((16,((18,20),19)),(((((17,32),35),31),33),34))),((((((((((6,7),24),27),((21,22),(23,36))),25),26),(29,37)),38),(8,(9,30))),(((10,11),(12,13)),(14,15)))),28)));
tree PAUP_287 = [&U] (1,(2,((((3,(4,5)),((16,((18,20),19)),(((((17,32),35),31),33),34))),((((((((((6,7),24),27),((21,22),(23,36))),25),26),(29,37)),38),((8,30),9)),(((10,11),(12,13)),(14,15)))),28)));
tree PAUP_288 = [&U] (1,(2,((((3,(4,5)),((16,((18,20),19)),(((17,32),(31,35)),34))),(((((((((((6,7),24),27),((21,22),(23,36))),25),26),(29,37)),38),(30,33)),(8,9)),(((10,11),(12,13)),(14,15)))),28)));
tree PAUP_289 = [&U] (1,(2,((((3,(4,5)),((16,((18,20),19)),(((((17,32),35),31),33),34))),((((((((((6,7),24),27),((21,22),(23,36))),25),26),29),(37,38)),(8,(9,30))),(((10,11),(12,13)),(14,15)))),28)));
tree PAUP_290 = [&U] (1,(2,((((3,(4,5)),((16,((18,20),19)),(((((17,32),35),31),33),34))),((((((((((6,7),24),27),((21,22),(23,36))),25),26),29),(37,38)),((8,30),9)),(((10,11),(12,13)),(14,15)))),28)));
tree PAUP_291 = [&U] (1,(2,((((3,(4,5)),((16,((18,20),19)),(((((17,32),35),31),33),34))),(((((((((((6,7),24),27),((21,22),(23,36))),25),26),29),38),(30,37)),(8,9)),(((10,11),(12,13)),(14,15)))),28)));
tree PAUP_292 = [&U] (1,(2,((((3,(4,5)),((16,((18,20),19)),(((((17,32),35),31),33),34))),((((((((((((6,7),24),27),((21,22),(23,36))),25),26),29),38),30),37),(8,9)),(((10,11),(12,13)),(14,15)))),28)));
tree PAUP_293 = [&U] (1,(2,((((3,(4,5)),((16,((18,20),19)),(((((17,32),35),31),33),34))),(((((((((((6,7),24),27),((21,22),(23,36))),25),26),29),38),37),(8,(9,30))),(((10,11),(12,13)),(14,15)))),28)));
tree PAUP_294 = [&U] (1,(2,((((3,(4,5)),((16,((18,20),19)),(((((17,32),35),31),33),34))),(((((((((((6,7),24),27),((21,22),(23,36))),25),26),29),38),37),((8,30),9)),(((10,11),(12,13)),(14,15)))),28)));
tree PAUP_295 = [&U] (1,(2,((((3,(4,5)),((16,((18,20),19)),(((17,32),(31,35)),34))),(((((((((((6,7),24),27),((21,22),(23,36))),25),26),29),38),((30,37),33)),(8,9)),(((10,11),(12,13)),(14,15)))),28)));
tree PAUP_296 = [&U] (1,(2,((((3,(4,5)),((16,((18,20),19)),(((17,32),(31,35)),34))),(((((((((((6,7),24),27),((21,22),(23,36))),25),26),29),38),(30,(33,37))),(8,9)),(((10,11),(12,13)),(14,15)))),28)));
tree PAUP_297 = [&U] (1,(2,((((3,(4,5)),((16,((18,20),19)),(((17,32),(31,35)),34))),(((((((((((6,7),24),27),((21,22),(23,36))),25),26),29),38),((30,33),37)),(8,9)),(((10,11),(12,13)),(14,15)))),28)));
tree PAUP_298 = [&U] (1,(2,((((3,(4,5)),((16,((18,20),19)),(((17,32),(31,35)),34))),((((((((((((6,7),24),27),((21,22),(23,36))),25),26),29),38),(30,33)),37),(8,9)),(((10,11),(12,13)),(14,15)))),28)));
tree PAUP_299 = [&U] (1,(2,((((3,(4,5)),((16,((18,20),19)),(((((17,32),35),31),33),34))),(((((((((((6,7),24),25),(((21,22),(23,36)),27)),26),29),38),37),30),(8,9)),(((10,11),(12,13)),(14,15)))),28)));
tree PAUP_300 = [&U] (1,(2,((((3,(4,5)),((16,((18,20),19)),(((((17,32),35),31),33),34))),((((((((((6,7),24),25),(((21,22),(23,36)),27)),26),29),(37,38)),30),(8,9)),(((10,11),(12,13)),(14,15)))),28)));
tree PAUP_301 = [&U] (1,(2,((((3,(4,5)),((16,((18,20),19)),(((((17,32),35),31),33),34))),(((((((((((6,7),24),25),(((21,22),(23,36)),27)),26),29),37),38),30),(8,9)),(((10,11),(12,13)),(14,15)))),28)));
tree PAUP_302 = [&U] (1,(2,((((3,(4,5)),((16,((18,20),19)),(((((17,32),35),31),33),34))),((((((((((6,7),24),25),(((21,22),(23,36)),27)),26),29),37),38),(8,(9,30))),(((10,11),(12,13)),(14,15)))),28)));
tree PAUP_303 = [&U] (1,(2,((((3,(4,5)),((16,((18,20),19)),(((((17,32),35),31),33),34))),((((((((((6,7),24),25),(((21,22),(23,36)),27)),26),29),37),38),((8,30),9)),(((10,11),(12,13)),(14,15)))),28)));
tree PAUP_304 = [&U] (1,(2,((((3,(4,5)),((16,((18,20),19)),(((17,32),(31,35)),34))),(((((((((((6,7),24),25),(((21,22),(23,36)),27)),26),29),38),37),(30,33)),(8,9)),(((10,11),(12,13)),(14,15)))),28)));
tree PAUP_305 = [&U] (1,(2,((((3,(4,5)),((16,((18,20),19)),(((17,32),(31,35)),34))),((((((((((6,7),24),25),(((21,22),(23,36)),27)),26),29),(37,38)),(30,33)),(8,9)),(((10,11),(12,13)),(14,15)))),28)));
tree PAUP_306 = [&U] (1,(2,((((3,(4,5)),((16,((18,20),19)),(((17,32),(31,35)),34))),(((((((((((6,7),24),25),(((21,22),(23,36)),27)),26),29),37),38),(30,33)),(8,9)),(((10,11),(12,13)),(14,15)))),28)));
tree PAUP_307 = [&U] (1,(2,((((3,(4,5)),((16,((18,20),19)),(((((17,32),35),31),33),34))),((((((((((6,7),24),25),(((21,22),(23,36)),27)),26),(29,37)),38),30),(8,9)),(((10,11),(12,13)),(14,15)))),28)));
tree PAUP_308 = [&U] (1,(2,((((3,(4,5)),((16,((18,20),19)),(((((17,32),35),31),33),34))),(((((((((6,7),24),25),(((21,22),(23,36)),27)),26),(29,37)),38),(8,(9,30))),(((10,11),(12,13)),(14,15)))),28)));
tree PAUP_309 = [&U] (1,(2,((((3,(4,5)),((16,((18,20),19)),(((((17,32),35),31),33),34))),(((((((((6,7),24),25),(((21,22),(23,36)),27)),26),(29,37)),38),((8,30),9)),(((10,11),(12,13)),(14,15)))),28)));
tree PAUP_310 = [&U] (1,(2,((((3,(4,5)),((16,((18,20),19)),(((17,32),(31,35)),34))),((((((((((6,7),24),25),(((21,22),(23,36)),27)),26),(29,37)),38),(30,33)),(8,9)),(((10,11),(12,13)),(14,15)))),28)));
tree PAUP_311 = [&U] (1,(2,((((3,(4,5)),((16,((18,20),19)),(((((17,32),35),31),33),34))),(((((((((6,7),24),29),25),(((21,22),(23,36)),27)),26),(37,38)),((8,9),30)),(((10,11),(12,13)),(14,15)))),28)));
tree PAUP_312 = [&U] (1,(2,((((3,(4,5)),((16,((18,20),19)),((((17,32),(31,35)),34),33))),(((((((((6,7),24),29),25),(((21,22),(23,36)),27)),26),(37,38)),(8,(9,30))),(((10,11),(12,13)),(14,15)))),28)));
tree PAUP_313 = [&U] (1,(2,((((3,(4,5)),((16,((18,20),19)),((((17,32),(31,35)),34),33))),(((((((((6,7),24),29),25),(((21,22),(23,36)),27)),26),(37,38)),((8,30),9)),(((10,11),(12,13)),(14,15)))),28)));
tree PAUP_314 = [&U] (1,(2,((((3,(4,5)),((16,((18,20),19)),(((((17,32),35),31),33),34))),(((((((((6,7),24),25),(((21,22),(23,36)),27)),26),29),(37,38)),(8,(9,30))),(((10,11),(12,13)),(14,15)))),28)));
tree PAUP_315 = [&U] (1,(2,((((3,(4,5)),((16,((18,20),19)),(((((17,32),35),31),33),34))),(((((((((6,7),24),25),(((21,22),(23,36)),27)),26),29),(37,38)),((8,30),9)),(((10,11),(12,13)),(14,15)))),28)));
tree PAUP_316 = [&U] (1,(2,((((3,(4,5)),((16,((18,20),19)),(((((17,32),35),31),33),34))),((((((((((6,7),24),29),25),(((21,22),(23,36)),27)),26),38),37),((8,9),30)),(((10,11),(12,13)),(14,15)))),28)));
tree PAUP_317 = [&U] (1,(2,((((3,(4,5)),((16,((18,20),19)),((((17,32),(31,35)),34),33))),((((((((((6,7),24),29),25),(((21,22),(23,36)),27)),26),38),(30,37)),(8,9)),(((10,11),(12,13)),(14,15)))),28)));
tree PAUP_318 = [&U] (1,(2,((((3,(4,5)),((16,((18,20),19)),((((17,32),(31,35)),34),33))),(((((((((((6,7),24),29),25),(((21,22),(23,36)),27)),26),38),30),37),(8,9)),(((10,11),(12,13)),(14,15)))),28)));
tree PAUP_319 = [&U] (1,(2,((((3,(4,5)),((16,((18,20),19)),((((17,32),(31,35)),34),33))),((((((((((6,7),24),29),25),(((21,22),(23,36)),27)),26),38),37),(8,(9,30))),(((10,11),(12,13)),(14,15)))),28)));
tree PAUP_320 = [&U] (1,(2,((((3,(4,5)),((16,((18,20),19)),((((17,32),(31,35)),34),33))),((((((((((6,7),24),29),25),(((21,22),(23,36)),27)),26),38),37),((8,30),9)),(((10,11),(12,13)),(14,15)))),28)));
tree PAUP_321 = [&U] (1,(2,((((3,(4,5)),((16,((18,20),19)),(((((17,32),35),31),33),34))),((((((((((6,7),24),25),(((21,22),(23,36)),27)),26),29),38),(30,37)),(8,9)),(((10,11),(12,13)),(14,15)))),28)));
tree PAUP_322 = [&U] (1,(2,((((3,(4,5)),((16,((18,20),19)),(((((17,32),35),31),33),34))),(((((((((((6,7),24),25),(((21,22),(23,36)),27)),26),29),38),30),37),(8,9)),(((10,11),(12,13)),(14,15)))),28)));
tree PAUP_323 = [&U] (1,(2,((((3,(4,5)),((16,((18,20),19)),(((((17,32),35),31),33),34))),((((((((((6,7),24),25),(((21,22),(23,36)),27)),26),29),38),37),(8,(9,30))),(((10,11),(12,13)),(14,15)))),28)));
tree PAUP_324 = [&U] (1,(2,((((3,(4,5)),((16,((18,20),19)),(((((17,32),35),31),33),34))),((((((((((6,7),24),25),(((21,22),(23,36)),27)),26),29),38),37),((8,30),9)),(((10,11),(12,13)),(14,15)))),28)));
tree PAUP_325 = [&U] (1,(2,((((3,(4,5)),((16,((18,20),19)),(((17,32),(31,35)),34))),((((((((((6,7),24),25),(((21,22),(23,36)),27)),26),29),38),((30,37),33)),(8,9)),(((10,11),(12,13)),(14,15)))),28)));
tree PAUP_326 = [&U] (1,(2,((((3,(4,5)),((16,((18,20),19)),(((17,32),(31,35)),34))),((((((((((6,7),24),25),(((21,22),(23,36)),27)),26),29),38),(30,(33,37))),(8,9)),(((10,11),(12,13)),(14,15)))),28)));
tree PAUP_327 = [&U] (1,(2,((((3,(4,5)),((16,((18,20),19)),(((17,32),(31,35)),34))),((((((((((6,7),24),25),(((21,22),(23,36)),27)),26),29),38),((30,33),37)),(8,9)),(((10,11),(12,13)),(14,15)))),28)));
tree PAUP_328 = [&U] (1,(2,((((3,(4,5)),((16,((18,20),19)),(((17,32),(31,35)),34))),(((((((((((6,7),24),25),(((21,22),(23,36)),27)),26),29),38),(30,33)),37),(8,9)),(((10,11),(12,13)),(14,15)))),28)));
tree PAUP_329 = [&U] (1,(2,((((3,(4,5)),((16,((18,20),19)),(((((17,32),35),31),33),34))),(((((((((((6,7),24),29),25),(((21,22),(23,36)),27)),26),38),37),30),(8,9)),(((10,11),(12,13)),(14,15)))),28)));
tree PAUP_330 = [&U] (1,(2,((((3,(4,5)),((16,((18,20),19)),(((((17,32),35),31),33),34))),((((((((((6,7),24),29),25),(((21,22),(23,36)),27)),26),(37,38)),30),(8,9)),(((10,11),(12,13)),(14,15)))),28)));
tree PAUP_331 = [&U] (1,(2,((((3,(4,5)),((16,((18,20),19)),(((((17,32),35),31),33),34))),(((((((((((6,7),24),29),25),(((21,22),(23,36)),27)),26),37),38),30),(8,9)),(((10,11),(12,13)),(14,15)))),28)));
tree PAUP_332 = [&U] (1,(2,((((3,(4,5)),((16,((18,20),19)),(((((17,32),35),31),33),34))),((((((((((6,7),24),29),25),(((21,22),(23,36)),27)),26),37),38),(8,(9,30))),(((10,11),(12,13)),(14,15)))),28)));
tree PAUP_333 = [&U] (1,(2,((((3,(4,5)),((16,((18,20),19)),(((((17,32),35),31),33),34))),((((((((((6,7),24),29),25),(((21,22),(23,36)),27)),26),37),38),((8,30),9)),(((10,11),(12,13)),(14,15)))),28)));
tree PAUP_334 = [&U] (1,(2,((((3,(4,5)),((16,((18,20),19)),(((17,32),(31,35)),34))),(((((((((((6,7),24),29),25),(((21,22),(23,36)),27)),26),38),37),(30,33)),(8,9)),(((10,11),(12,13)),(14,15)))),28)));
tree PAUP_335 = [&U] (1,(2,((((3,(4,5)),((16,((18,20),19)),(((17,32),(31,35)),34))),((((((((((6,7),24),29),25),(((21,22),(23,36)),27)),26),(37,38)),(30,33)),(8,9)),(((10,11),(12,13)),(14,15)))),28)));
tree PAUP_336 = [&U] (1,(2,((((3,(4,5)),((16,((18,20),19)),(((17,32),(31,35)),34))),(((((((((((6,7),24),29),25),(((21,22),(23,36)),27)),26),37),38),(30,33)),(8,9)),(((10,11),(12,13)),(14,15)))),28)));
tree PAUP_337 = [&U] (1,(2,((((3,(4,5)),((16,((18,20),19)),(((((17,32),35),31),33),34))),((((((((((6,7),24),((((21,22),(23,36)),27),25)),26),29),38),37),30),(8,9)),(((10,11),(12,13)),(14,15)))),28)));
tree PAUP_338 = [&U] (1,(2,((((3,(4,5)),((16,((18,20),19)),(((((17,32),35),31),33),34))),(((((((((6,7),24),((((21,22),(23,36)),27),25)),26),29),(37,38)),30),(8,9)),(((10,11),(12,13)),(14,15)))),28)));
tree PAUP_339 = [&U] (1,(2,((((3,(4,5)),((16,((18,20),19)),(((((17,32),35),31),33),34))),((((((((((6,7),24),((((21,22),(23,36)),27),25)),26),29),37),38),30),(8,9)),(((10,11),(12,13)),(14,15)))),28)));
tree PAUP_340 = [&U] (1,(2,((((3,(4,5)),((16,((18,20),19)),(((((17,32),35),31),33),34))),(((((((((6,7),24),((((21,22),(23,36)),27),25)),26),29),37),38),(8,(9,30))),(((10,11),(12,13)),(14,15)))),28)));
tree PAUP_341 = [&U] (1,(2,((((3,(4,5)),((16,((18,20),19)),(((((17,32),35),31),33),34))),(((((((((6,7),24),((((21,22),(23,36)),27),25)),26),29),37),38),((8,30),9)),(((10,11),(12,13)),(14,15)))),28)));
tree PAUP_342 = [&U] (1,(2,((((3,(4,5)),((16,((18,20),19)),(((17,32),(31,35)),34))),((((((((((6,7),24),((((21,22),(23,36)),27),25)),26),29),38),37),(30,33)),(8,9)),(((10,11),(12,13)),(14,15)))),28)));
tree PAUP_343 = [&U] (1,(2,((((3,(4,5)),((16,((18,20),19)),(((17,32),(31,35)),34))),(((((((((6,7),24),((((21,22),(23,36)),27),25)),26),29),(37,38)),(30,33)),(8,9)),(((10,11),(12,13)),(14,15)))),28)));
tree PAUP_344 = [&U] (1,(2,((((3,(4,5)),((16,((18,20),19)),(((17,32),(31,35)),34))),((((((((((6,7),24),((((21,22),(23,36)),27),25)),26),29),37),38),(30,33)),(8,9)),(((10,11),(12,13)),(14,15)))),28)));
tree PAUP_345 = [&U] (1,(2,((((3,(4,5)),((16,((18,20),19)),(((((17,32),35),31),33),34))),(((((((((6,7),24),((((21,22),(23,36)),27),25)),26),(29,37)),38),30),(8,9)),(((10,11),(12,13)),(14,15)))),28)));
tree PAUP_346 = [&U] (1,(2,((((3,(4,5)),((16,((18,20),19)),(((((17,32),35),31),33),34))),((((((((6,7),24),((((21,22),(23,36)),27),25)),26),(29,37)),38),(8,(9,30))),(((10,11),(12,13)),(14,15)))),28)));
tree PAUP_347 = [&U] (1,(2,((((3,(4,5)),((16,((18,20),19)),(((((17,32),35),31),33),34))),((((((((6,7),24),((((21,22),(23,36)),27),25)),26),(29,37)),38),((8,30),9)),(((10,11),(12,13)),(14,15)))),28)));
tree PAUP_348 = [&U] (1,(2,((((3,(4,5)),((16,((18,20),19)),(((17,32),(31,35)),34))),(((((((((6,7),24),((((21,22),(23,36)),27),25)),26),(29,37)),38),(30,33)),(8,9)),(((10,11),(12,13)),(14,15)))),28)));
tree PAUP_349 = [&U] (1,(2,((((3,(4,5)),((16,((18,20),19)),(((((17,32),35),31),33),34))),((((((((6,7),24),((((21,22),(23,36)),27),25)),26),29),(37,38)),(8,(9,30))),(((10,11),(12,13)),(14,15)))),28)));
tree PAUP_350 = [&U] (1,(2,((((3,(4,5)),((16,((18,20),19)),(((((17,32),35),31),33),34))),((((((((6,7),24),((((21,22),(23,36)),27),25)),26),29),(37,38)),((8,30),9)),(((10,11),(12,13)),(14,15)))),28)));
tree PAUP_351 = [&U] (1,(2,((((3,(4,5)),((16,((18,20),19)),(((((17,32),35),31),33),34))),(((((((((6,7),24),((((21,22),(23,36)),27),25)),26),29),38),(30,37)),(8,9)),(((10,11),(12,13)),(14,15)))),28)));
tree PAUP_352 = [&U] (1,(2,((((3,(4,5)),((16,((18,20),19)),(((((17,32),35),31),33),34))),((((((((((6,7),24),((((21,22),(23,36)),27),25)),26),29),38),30),37),(8,9)),(((10,11),(12,13)),(14,15)))),28)));
tree PAUP_353 = [&U] (1,(2,((((3,(4,5)),((16,((18,20),19)),(((((17,32),35),31),33),34))),(((((((((6,7),24),((((21,22),(23,36)),27),25)),26),29),38),37),(8,(9,30))),(((10,11),(12,13)),(14,15)))),28)));
tree PAUP_354 = [&U] (1,(2,((((3,(4,5)),((16,((18,20),19)),(((((17,32),35),31),33),34))),(((((((((6,7),24),((((21,22),(23,36)),27),25)),26),29),38),37),((8,30),9)),(((10,11),(12,13)),(14,15)))),28)));
tree PAUP_355 = [&U] (1,(2,((((3,(4,5)),((16,((18,20),19)),(((17,32),(31,35)),34))),(((((((((6,7),24),((((21,22),(23,36)),27),25)),26),29),38),((30,37),33)),(8,9)),(((10,11),(12,13)),(14,15)))),28)));
tree PAUP_356 = [&U] (1,(2,((((3,(4,5)),((16,((18,20),19)),(((17,32),(31,35)),34))),(((((((((6,7),24),((((21,22),(23,36)),27),25)),26),29),38),(30,(33,37))),(8,9)),(((10,11),(12,13)),(14,15)))),28)));
tree PAUP_357 = [&U] (1,(2,((((3,(4,5)),((16,((18,20),19)),(((17,32),(31,35)),34))),(((((((((6,7),24),((((21,22),(23,36)),27),25)),26),29),38),((30,33),37)),(8,9)),(((10,11),(12,13)),(14,15)))),28)));
tree PAUP_358 = [&U] (1,(2,((((3,(4,5)),((16,((18,20),19)),(((17,32),(31,35)),34))),((((((((((6,7),24),((((21,22),(23,36)),27),25)),26),29),38),(30,33)),37),(8,9)),(((10,11),(12,13)),(14,15)))),28)));
tree PAUP_359 = [&U] (1,(2,((((3,(4,5)),((16,((18,20),19)),(((((17,32),35),31),33),34))),(((((((((6,7),24),29),25),(((21,22),(23,36)),27)),26),(37,38)),(8,(9,30))),(((10,11),(12,13)),(14,15)))),28)));
tree PAUP_360 = [&U] (1,(2,((((3,(4,5)),((16,((18,20),19)),(((((17,32),35),31),33),34))),(((((((((6,7),24),29),25),(((21,22),(23,36)),27)),26),(37,38)),((8,30),9)),(((10,11),(12,13)),(14,15)))),28)));
tree PAUP_361 = [&U] (1,(2,((((3,(4,5)),((16,((18,20),19)),(((((17,32),35),31),33),34))),((((((((((6,7),24),29),25),(((21,22),(23,36)),27)),26),38),(30,37)),(8,9)),(((10,11),(12,13)),(14,15)))),28)));
tree PAUP_362 = [&U] (1,(2,((((3,(4,5)),((16,((18,20),19)),(((((17,32),35),31),33),34))),(((((((((((6,7),24),29),25),(((21,22),(23,36)),27)),26),38),30),37),(8,9)),(((10,11),(12,13)),(14,15)))),28)));
tree PAUP_363 = [&U] (1,(2,((((3,(4,5)),((16,((18,20),19)),(((((17,32),35),31),33),34))),((((((((((6,7),24),29),25),(((21,22),(23,36)),27)),26),38),37),(8,(9,30))),(((10,11),(12,13)),(14,15)))),28)));
tree PAUP_364 = [&U] (1,(2,((((3,(4,5)),((16,((18,20),19)),(((((17,32),35),31),33),34))),((((((((((6,7),24),29),25),(((21,22),(23,36)),27)),26),38),37),((8,30),9)),(((10,11),(12,13)),(14,15)))),28)));
tree PAUP_365 = [&U] (1,(2,((((3,(4,5)),((16,((18,20),19)),(((17,32),(31,35)),34))),((((((((((6,7),24),29),25),(((21,22),(23,36)),27)),26),38),((30,37),33)),(8,9)),(((10,11),(12,13)),(14,15)))),28)));
tree PAUP_366 = [&U] (1,(2,((((3,(4,5)),((16,((18,20),19)),(((17,32),(31,35)),34))),((((((((((6,7),24),29),25),(((21,22),(23,36)),27)),26),38),(30,(33,37))),(8,9)),(((10,11),(12,13)),(14,15)))),28)));
tree PAUP_367 = [&U] (1,(2,((((3,(4,5)),((16,((18,20),19)),(((17,32),(31,35)),34))),((((((((((6,7),24),29),25),(((21,22),(23,36)),27)),26),38),((30,33),37)),(8,9)),(((10,11),(12,13)),(14,15)))),28)));
tree PAUP_368 = [&U] (1,(2,((((3,(4,5)),((16,((18,20),19)),(((17,32),(31,35)),34))),(((((((((((6,7),24),29),25),(((21,22),(23,36)),27)),26),38),(30,33)),37),(8,9)),(((10,11),(12,13)),(14,15)))),28)));
End;
