# Supplementary material for: Eobowenia gen. nov. from the Early Cretaceous of Patagonia: indication for an early divergence of Bowenia?
Source: BMC Evol Biol. 2017 Apr 7;17:97. doi: 10.1186/s12862-017-0943-x (PMC5383990; doi:10.1186/s12862-017-0943-x)
Supplement: Supplementary file 8 — Zip file containing matrices and trees. (ZIP 1603 kb) [file 12862_2017_943_MOESM8_ESM.zip › Matrices and trees/Trees/MP trees from the analysis of morphology only.tre]

#NEXUS 

Begin trees;  [Treefile saved Wed Nov 16 16:17:13 2016]
[!
>Data file = C:\paup95NT\m2012_mod_f
>Heuristic search settings:
>  Optimality criterion = parsimony
>    Character-status summary:
>      Of 89 total characters:
>        All characters are of type 'unord'
>        All characters have equal weight
>        2 characters are constant
>        7 variable characters are parsimony-uninformative
>        Number of parsimony-informative characters = 80
>    Gaps are treated as "missing"
>    Multistate taxa interpreted as uncertainty
>  Starting tree(s) obtained via stepwise addition
>  Addition sequence: random
>    Number of replicates = 1000
>    Starting seed = 1530262045
>  Number of trees held at each step during stepwise addition = 1
>  Branch-swapping algorithm: tree-bisection-reconnection (TBR)
>  Steepest descent option not in effect
>  Initial 'MaxTrees' setting = 10000
>  Branches collapsed (creating polytomies) if maximum branch length is zero
>  'MulTrees' option in effect
>  Topological constraints not enforced
>  Trees are unrooted
>
>Heuristic search completed
>   Total number of rearrangements tried = 192733484
>   Score of best tree(s) found = 196
>   Number of trees retained = 224
>   Time used = 41.00 sec
]
	Translate
		1 Lyginopteris_?,
		2 Carboniferous_Medullosales_?,
		3 Bennettitales_?,
		4 Bowenia,
		5 Stangeria,
		6 Ceratozamia,
		7 Chigua,
		8 Cycas,
		9 Dioon,
		10 Encephalartos,
		11 Lepidozamia,
		12 Macrozamia,
		13 Microcycas,
		14 Zamia,
		15 Crossozamia_?,
		16 Bjuvia_?,
		17 Nilanbe_?,
		18 Nilssoniocladus_?,
		19 Eobowenia,
		20 Ctenis_?,
		21 Dioonopsis_?,
		22 Kurtziana_?,
		23 Mesodescolea_?,
		24 Mesosingeria_?,
		25 Pseudoctenis_?,
		26 Sueria_?,
		27 Ticoa_?,
		28 Antarcticycas_?,
		29 Almargemia
		;
tree PAUP_1 = [&U] (1,(2,((3,27),(((((((((4,19),(5,23)),((6,((7,13),14)),((((9,(10,(11,12))),21),29),(((22,26),24),25)))),20),17),28),(8,15)),16),18))));
tree PAUP_2 = [&U] (1,(2,((3,27),(((((((((4,19),(5,23)),((((6,((7,13),14)),(((22,26),24),25)),((9,(10,(11,12))),21)),29)),20),17),28),(8,15)),16),18))));
tree PAUP_3 = [&U] (1,(2,((3,27),(((((((((4,19),(5,23)),((6,((7,13),14)),(((9,(10,(11,12))),21),(((22,26),24),25),29))),20),17),28),(8,15)),16),18))));
tree PAUP_4 = [&U] (1,(2,((3,27),(((((((((4,19),(5,23)),(((6,((7,13),14)),(((9,(10,(11,12))),21),(((22,26),24),25))),29)),20),17),28),(8,15)),16),18))));
tree PAUP_5 = [&U] (1,(2,((3,27),((((((((((4,19),(5,23)),29),((6,((7,13),14)),(((9,(10,(11,12))),21),(((22,26),24),25)))),20),17),28),(8,15)),16),18))));
tree PAUP_6 = [&U] (1,(2,((3,27),((((((((((4,19),(5,23)),((6,((7,13),14)),(((9,(10,(11,12))),21),(((22,26),24),25)))),29),20),17),28),(8,15)),16),18))));
tree PAUP_7 = [&U] (1,(2,((3,27),(((((((((4,19),(5,23)),((6,((7,13),14)),(((9,(10,(11,12))),21),(((22,26),24),25)))),20,29),17),28),(8,15)),16),18))));
tree PAUP_8 = [&U] (1,(2,((3,27),((((((((((4,19),(5,23)),((6,((7,13),14)),(((9,(10,(11,12))),21),(((22,26),24),25)))),20),29),17),28),(8,15)),16),18))));
tree PAUP_9 = [&U] (1,(2,((3,27),(((((((((4,19),(5,23)),((6,((7,13),14)),((((9,(10,(11,12))),21),(((22,26),24),25)),29))),20),17),28),(8,15)),16),18))));
tree PAUP_10 = [&U] (1,(2,((3,27),(((((((((4,19),(5,23)),((6,((7,13),14)),((((((9,(10,(11,12))),21),24),(22,26)),25),29))),20),17),28),(8,15)),16),18))));
tree PAUP_11 = [&U] (1,(2,((3,27),(((((((((4,(5,23)),19),((6,((7,13),14)),((((9,(10,(11,12))),21),29),(((22,26),24),25)))),20),17),28),(8,15)),16),18))));
tree PAUP_12 = [&U] (1,(2,((3,27),(((((((((4,19),(5,23)),((6,(7,(13,14))),((((9,(10,(11,12))),21),29),(((22,26),24),25)))),20),17),28),(8,15)),16),18))));
tree PAUP_13 = [&U] (1,(2,((3,27),(((((((((4,19),(5,23)),((6,((7,14),13)),((((9,(10,(11,12))),21),29),(((22,26),24),25)))),20),17),28),(8,15)),16),18))));
tree PAUP_14 = [&U] (1,(2,((3,27),(((((((((4,19),(5,23)),(((6,((7,13),14)),(((((9,(10,(11,12))),21),24),(22,26)),25)),29)),20),17),28),(8,15)),16),18))));
tree PAUP_15 = [&U] (1,(2,((3,27),(((((((((4,19),(5,23)),((((6,((7,13),14)),((9,(10,(11,12))),21)),(((22,26),24),25)),29)),20),17),28),(8,15)),16),18))));
tree PAUP_16 = [&U] (1,(2,((3,27),(((((((((4,19),(5,23)),((((6,(7,(13,14))),(((22,26),24),25)),((9,(10,(11,12))),21)),29)),20),17),28),(8,15)),16),18))));
tree PAUP_17 = [&U] (1,(2,((3,27),(((((((((4,19),(5,23)),((((6,((7,14),13)),(((22,26),24),25)),((9,(10,(11,12))),21)),29)),20),17),28),(8,15)),16),18))));
tree PAUP_18 = [&U] (1,(2,((3,27),((((((((((4,(5,23)),19),((6,((7,13),14)),(((9,(10,(11,12))),21),(((22,26),24),25)))),29),20),17),28),(8,15)),16),18))));
tree PAUP_19 = [&U] (1,(2,((3,27),(((((((((4,19),(5,23)),(((6,(7,(13,14))),(((9,(10,(11,12))),21),(((22,26),24),25))),29)),20),17),28),(8,15)),16),18))));
tree PAUP_20 = [&U] (1,(2,((3,27),(((((((((4,19),(5,23)),(((6,((7,14),13)),(((9,(10,(11,12))),21),(((22,26),24),25))),29)),20),17),28),(8,15)),16),18))));
tree PAUP_21 = [&U] (1,(2,((3,27),(((((((((4,19),(5,23)),((6,((7,13),14)),((((9,(10,(11,12))),21),29),(((22,26),24),25)))),20),17),28),(8,15)),16),18))));
tree PAUP_22 = [&U] (1,(2,((3,27),((((((((((4,19),(5,23)),29),((6,((7,13),14)),(((((9,(10,(11,12))),21),24),(22,26)),25))),20),17),28),(8,15)),16),18))));
tree PAUP_23 = [&U] (1,(2,((3,27),((((((((((4,19),(5,23)),29),((6,(7,(13,14))),(((9,(10,(11,12))),21),(((22,26),24),25)))),20),17),28),(8,15)),16),18))));
tree PAUP_24 = [&U] (1,(2,((3,27),((((((((((4,19),(5,23)),29),((6,((7,14),13)),(((9,(10,(11,12))),21),(((22,26),24),25)))),20),17),28),(8,15)),16),18))));
tree PAUP_25 = [&U] (1,(2,((3,27),((((((((((4,19),(5,23)),((6,((7,13),14)),(((((9,(10,(11,12))),21),24),(22,26)),25))),29),20),17),28),(8,15)),16),18))));
tree PAUP_26 = [&U] (1,(2,((3,27),((((((((((4,19),(5,23)),((6,(7,(13,14))),(((9,(10,(11,12))),21),(((22,26),24),25)))),29),20),17),28),(8,15)),16),18))));
tree PAUP_27 = [&U] (1,(2,((3,27),((((((((((4,19),(5,23)),((6,((7,14),13)),(((9,(10,(11,12))),21),(((22,26),24),25)))),29),20),17),28),(8,15)),16),18))));
tree PAUP_28 = [&U] (1,(2,((3,27),(((((((((4,19),(5,23)),((6,((7,13),14)),(((((9,(10,(11,12))),21),24),(22,26)),25))),20,29),17),28),(8,15)),16),18))));
tree PAUP_29 = [&U] (1,(2,((3,27),(((((((((4,(5,23)),19),((6,((7,13),14)),(((9,(10,(11,12))),21),(((22,26),24),25)))),20,29),17),28),(8,15)),16),18))));
tree PAUP_30 = [&U] (1,(2,((3,27),(((((((((4,19),(5,23)),((6,(7,(13,14))),(((9,(10,(11,12))),21),(((22,26),24),25)))),20,29),17),28),(8,15)),16),18))));
tree PAUP_31 = [&U] (1,(2,((3,27),(((((((((4,19),(5,23)),((6,((7,14),13)),(((9,(10,(11,12))),21),(((22,26),24),25)))),20,29),17),28),(8,15)),16),18))));
tree PAUP_32 = [&U] (1,(2,((3,27),((((((((((4,19),(5,23)),((6,((7,13),14)),(((((9,(10,(11,12))),21),24),(22,26)),25))),20),29),17),28),(8,15)),16),18))));
tree PAUP_33 = [&U] (1,(2,((3,27),((((((((((4,(5,23)),19),((6,((7,13),14)),(((9,(10,(11,12))),21),(((22,26),24),25)))),20),29),17),28),(8,15)),16),18))));
tree PAUP_34 = [&U] (1,(2,((3,27),((((((((((4,19),(5,23)),((6,(7,(13,14))),(((9,(10,(11,12))),21),(((22,26),24),25)))),20),29),17),28),(8,15)),16),18))));
tree PAUP_35 = [&U] (1,(2,((3,27),((((((((((4,19),(5,23)),((6,((7,14),13)),(((9,(10,(11,12))),21),(((22,26),24),25)))),20),29),17),28),(8,15)),16),18))));
tree PAUP_36 = [&U] (1,(2,((3,27),(((((((((4,(5,23)),19),((6,((7,13),14)),((((9,(10,(11,12))),21),(((22,26),24),25)),29))),20),17),28),(8,15)),16),18))));
tree PAUP_37 = [&U] (1,(2,((3,27),(((((((((4,19),(5,23)),((6,(7,(13,14))),((((9,(10,(11,12))),21),(((22,26),24),25)),29))),20),17),28),(8,15)),16),18))));
tree PAUP_38 = [&U] (1,(2,((3,27),(((((((((4,19),(5,23)),((6,((7,14),13)),((((9,(10,(11,12))),21),(((22,26),24),25)),29))),20),17),28),(8,15)),16),18))));
tree PAUP_39 = [&U] (1,(2,((3,27),(((((((((4,19),(5,23)),((6,((7,13),14)),((((((9,(10,(11,12))),21),24),25),(22,26)),29))),20),17),28),(8,15)),16),18))));
tree PAUP_40 = [&U] (1,(2,((3,27),(((((((((4,19),(5,23)),((6,((7,13),14)),(((((9,(10,(11,12))),21),24),(22,(25,26))),29))),20),17),28),(8,15)),16),18))));
tree PAUP_41 = [&U] (1,(2,((3,27),(((((((((4,19),(5,23)),((6,((7,13),14)),(((((((9,(10,(11,12))),21),24),25),22),26),29))),20),17),28),(8,15)),16),18))));
tree PAUP_42 = [&U] (1,(2,((3,27),(((((((((4,19),(5,23)),((6,((7,13),14)),(((((((9,(10,(11,12))),21),24),25),26),22),29))),20),17),28),(8,15)),16),18))));
tree PAUP_43 = [&U] (1,(2,((3,27),(((((((((4,19),(5,23)),((6,((7,13),14)),(((((((9,(10,(11,12))),21),24),26),22),25),29))),20),17),28),(8,15)),16),18))));
tree PAUP_44 = [&U] (1,(2,((3,27),(((((((((4,19),(5,23)),((6,((7,13),14)),((((((9,(10,(11,12))),21),24),22),(25,26)),29))),20),17),28),(8,15)),16),18))));
tree PAUP_45 = [&U] (1,(2,((3,27),(((((((((4,19),(5,23)),((6,((7,13),14)),(((((((9,(10,(11,12))),21),24),22),26),25),29))),20),17),28),(8,15)),16),18))));
tree PAUP_46 = [&U] (1,(2,((3,27),(((((((((4,(5,23)),19),((6,((7,13),14)),((((((9,(10,(11,12))),21),24),(22,26)),25),29))),20),17),28),(8,15)),16),18))));
tree PAUP_47 = [&U] (1,(2,((3,27),(((((((((4,19),(5,23)),((6,(7,(13,14))),((((((9,(10,(11,12))),21),24),(22,26)),25),29))),20),17),28),(8,15)),16),18))));
tree PAUP_48 = [&U] (1,(2,((3,27),(((((((((4,19),(5,23)),((6,((7,14),13)),((((((9,(10,(11,12))),21),24),(22,26)),25),29))),20),17),28),(8,15)),16),18))));
tree PAUP_49 = [&U] (1,(2,((3,27),(((((((((4,(5,23)),19),((6,((7,13),14)),(((9,(10,(11,12))),21),(((22,26),24),25),29))),20),17),28),(8,15)),16),18))));
tree PAUP_50 = [&U] (1,(2,((3,27),(((((((((4,(5,23)),19),((6,(7,(13,14))),((((9,(10,(11,12))),21),29),(((22,26),24),25)))),20),17),28),(8,15)),16),18))));
tree PAUP_51 = [&U] (1,(2,((3,27),(((((((((4,(5,23)),19),((6,((7,14),13)),((((9,(10,(11,12))),21),29),(((22,26),24),25)))),20),17),28),(8,15)),16),18))));
tree PAUP_52 = [&U] (1,(2,((3,27),(((((((((4,19),(5,23)),((6,(7,(13,14))),(((9,(10,(11,12))),21),(((22,26),24),25),29))),20),17),28),(8,15)),16),18))));
tree PAUP_53 = [&U] (1,(2,((3,27),(((((((((4,19),(5,23)),((6,((7,14),13)),(((9,(10,(11,12))),21),(((22,26),24),25),29))),20),17),28),(8,15)),16),18))));
tree PAUP_54 = [&U] (1,(2,((3,27),((((((((((4,(5,23)),19),((6,((7,13),14)),(((((9,(10,(11,12))),21),24),(22,26)),25))),29),20),17),28),(8,15)),16),18))));
tree PAUP_55 = [&U] (1,(2,((3,27),(((((((((4,19),(5,23)),(((6,(7,(13,14))),(((((9,(10,(11,12))),21),24),(22,26)),25)),29)),20),17),28),(8,15)),16),18))));
tree PAUP_56 = [&U] (1,(2,((3,27),(((((((((4,19),(5,23)),(((6,((7,14),13)),(((((9,(10,(11,12))),21),24),(22,26)),25)),29)),20),17),28),(8,15)),16),18))));
tree PAUP_57 = [&U] (1,(2,((3,27),(((((((((4,19),(5,23)),((((6,(7,(13,14))),((9,(10,(11,12))),21)),(((22,26),24),25)),29)),20),17),28),(8,15)),16),18))));
tree PAUP_58 = [&U] (1,(2,((3,27),(((((((((4,19),(5,23)),((((6,((7,14),13)),((9,(10,(11,12))),21)),(((22,26),24),25)),29)),20),17),28),(8,15)),16),18))));
tree PAUP_59 = [&U] (1,(2,((3,27),((((((((((4,(5,23)),19),((6,(7,(13,14))),(((9,(10,(11,12))),21),(((22,26),24),25)))),29),20),17),28),(8,15)),16),18))));
tree PAUP_60 = [&U] (1,(2,((3,27),((((((((((4,(5,23)),19),((6,((7,14),13)),(((9,(10,(11,12))),21),(((22,26),24),25)))),29),20),17),28),(8,15)),16),18))));
tree PAUP_61 = [&U] (1,(2,((3,27),((((((((((4,19),(5,23)),29),((6,(7,(13,14))),(((((9,(10,(11,12))),21),24),(22,26)),25))),20),17),28),(8,15)),16),18))));
tree PAUP_62 = [&U] (1,(2,((3,27),((((((((((4,19),(5,23)),29),((6,((7,14),13)),(((((9,(10,(11,12))),21),24),(22,26)),25))),20),17),28),(8,15)),16),18))));
tree PAUP_63 = [&U] (1,(2,((3,27),((((((((((4,19),(5,23)),((6,(7,(13,14))),(((((9,(10,(11,12))),21),24),(22,26)),25))),29),20),17),28),(8,15)),16),18))));
tree PAUP_64 = [&U] (1,(2,((3,27),((((((((((4,19),(5,23)),((6,((7,14),13)),(((((9,(10,(11,12))),21),24),(22,26)),25))),29),20),17),28),(8,15)),16),18))));
tree PAUP_65 = [&U] (1,(2,((3,27),(((((((((4,(5,23)),19),((6,((7,13),14)),(((((9,(10,(11,12))),21),24),(22,26)),25))),20,29),17),28),(8,15)),16),18))));
tree PAUP_66 = [&U] (1,(2,((3,27),(((((((((4,19),(5,23)),((6,(7,(13,14))),(((((9,(10,(11,12))),21),24),(22,26)),25))),20,29),17),28),(8,15)),16),18))));
tree PAUP_67 = [&U] (1,(2,((3,27),(((((((((4,19),(5,23)),((6,((7,14),13)),(((((9,(10,(11,12))),21),24),(22,26)),25))),20,29),17),28),(8,15)),16),18))));
tree PAUP_68 = [&U] (1,(2,((3,27),((((((((((4,(5,23)),19),((6,((7,13),14)),(((((9,(10,(11,12))),21),24),(22,26)),25))),20),29),17),28),(8,15)),16),18))));
tree PAUP_69 = [&U] (1,(2,((3,27),((((((((((4,(5,23)),19),((6,(7,(13,14))),(((9,(10,(11,12))),21),(((22,26),24),25)))),20),29),17),28),(8,15)),16),18))));
tree PAUP_70 = [&U] (1,(2,((3,27),((((((((((4,(5,23)),19),((6,((7,14),13)),(((9,(10,(11,12))),21),(((22,26),24),25)))),20),29),17),28),(8,15)),16),18))));
tree PAUP_71 = [&U] (1,(2,((3,27),((((((((((4,19),(5,23)),((6,((7,14),13)),(((((9,(10,(11,12))),21),24),(22,26)),25))),20),29),17),28),(8,15)),16),18))));
tree PAUP_72 = [&U] (1,(2,((3,27),((((((((((4,19),(5,23)),((6,(7,(13,14))),(((((9,(10,(11,12))),21),24),(22,26)),25))),20),29),17),28),(8,15)),16),18))));
tree PAUP_73 = [&U] (1,(2,((3,27),(((((((((4,(5,23)),19),((6,(7,(13,14))),((((9,(10,(11,12))),21),(((22,26),24),25)),29))),20),17),28),(8,15)),16),18))));
tree PAUP_74 = [&U] (1,(2,((3,27),(((((((((4,(5,23)),19),((6,((7,14),13)),((((9,(10,(11,12))),21),(((22,26),24),25)),29))),20),17),28),(8,15)),16),18))));
tree PAUP_75 = [&U] (1,(2,((3,27),(((((((((4,19),(5,23)),((6,((7,13),14)),((((((9,(10,(11,12))),21),24),(25,26)),22),29))),20),17),28),(8,15)),16),18))));
tree PAUP_76 = [&U] (1,(2,((3,27),(((((((((4,19),(5,23)),((6,(7,(13,14))),((((((9,(10,(11,12))),21),24),25),(22,26)),29))),20),17),28),(8,15)),16),18))));
tree PAUP_77 = [&U] (1,(2,((3,27),(((((((((4,19),(5,23)),((6,((7,14),13)),((((((9,(10,(11,12))),21),24),25),(22,26)),29))),20),17),28),(8,15)),16),18))));
tree PAUP_78 = [&U] (1,(2,((3,27),(((((((((4,19),(5,23)),((((6,((7,13),14)),(((9,(10,(11,12))),21),24)),(22,(25,26))),29)),20),17),28),(8,15)),16),18))));
tree PAUP_79 = [&U] (1,(2,((3,27),(((((((((4,19),(5,23)),((6,(7,(13,14))),(((((9,(10,(11,12))),21),24),(22,(25,26))),29))),20),17),28),(8,15)),16),18))));
tree PAUP_80 = [&U] (1,(2,((3,27),(((((((((4,19),(5,23)),((6,((7,14),13)),(((((9,(10,(11,12))),21),24),(22,(25,26))),29))),20),17),28),(8,15)),16),18))));
tree PAUP_81 = [&U] (1,(2,((3,27),(((((((((4,19),(5,23)),((6,(7,(13,14))),(((((((9,(10,(11,12))),21),24),25),22),26),29))),20),17),28),(8,15)),16),18))));
tree PAUP_82 = [&U] (1,(2,((3,27),(((((((((4,19),(5,23)),((6,((7,14),13)),(((((((9,(10,(11,12))),21),24),25),22),26),29))),20),17),28),(8,15)),16),18))));
tree PAUP_83 = [&U] (1,(2,((3,27),(((((((((4,19),(5,23)),((6,(7,(13,14))),(((((((9,(10,(11,12))),21),24),25),26),22),29))),20),17),28),(8,15)),16),18))));
tree PAUP_84 = [&U] (1,(2,((3,27),(((((((((4,19),(5,23)),((6,((7,14),13)),(((((((9,(10,(11,12))),21),24),25),26),22),29))),20),17),28),(8,15)),16),18))));
tree PAUP_85 = [&U] (1,(2,((3,27),(((((((((4,19),(5,23)),((6,(7,(13,14))),(((((((9,(10,(11,12))),21),24),26),22),25),29))),20),17),28),(8,15)),16),18))));
tree PAUP_86 = [&U] (1,(2,((3,27),(((((((((4,19),(5,23)),((6,((7,14),13)),(((((((9,(10,(11,12))),21),24),26),22),25),29))),20),17),28),(8,15)),16),18))));
tree PAUP_87 = [&U] (1,(2,((3,27),(((((((((4,19),(5,23)),((6,(7,(13,14))),((((((9,(10,(11,12))),21),24),22),(25,26)),29))),20),17),28),(8,15)),16),18))));
tree PAUP_88 = [&U] (1,(2,((3,27),(((((((((4,19),(5,23)),((6,((7,14),13)),((((((9,(10,(11,12))),21),24),22),(25,26)),29))),20),17),28),(8,15)),16),18))));
tree PAUP_89 = [&U] (1,(2,((3,27),(((((((((4,19),(5,23)),((6,(7,(13,14))),(((((((9,(10,(11,12))),21),24),22),26),25),29))),20),17),28),(8,15)),16),18))));
tree PAUP_90 = [&U] (1,(2,((3,27),(((((((((4,19),(5,23)),((6,((7,14),13)),(((((((9,(10,(11,12))),21),24),22),26),25),29))),20),17),28),(8,15)),16),18))));
tree PAUP_91 = [&U] (1,(2,((3,27),(((((((((4,(5,23)),19),((6,(7,(13,14))),((((((9,(10,(11,12))),21),24),(22,26)),25),29))),20),17),28),(8,15)),16),18))));
tree PAUP_92 = [&U] (1,(2,((3,27),(((((((((4,(5,23)),19),((6,((7,14),13)),((((((9,(10,(11,12))),21),24),(22,26)),25),29))),20),17),28),(8,15)),16),18))));
tree PAUP_93 = [&U] (1,(2,((3,27),(((((((((4,(5,23)),19),((6,(7,(13,14))),(((9,(10,(11,12))),21),(((22,26),24),25),29))),20),17),28),(8,15)),16),18))));
tree PAUP_94 = [&U] (1,(2,((3,27),(((((((((4,(5,23)),19),((6,(7,(13,14))),(((9,(10,(11,12))),21),(((22,26),24),25)))),20,29),17),28),(8,15)),16),18))));
tree PAUP_95 = [&U] (1,(2,((3,27),(((((((((4,(5,23)),19),((6,((7,14),13)),(((9,(10,(11,12))),21),(((22,26),24),25),29))),20),17),28),(8,15)),16),18))));
tree PAUP_96 = [&U] (1,(2,((3,27),(((((((((4,(5,23)),19),((6,((7,14),13)),(((9,(10,(11,12))),21),(((22,26),24),25)))),20,29),17),28),(8,15)),16),18))));
tree PAUP_97 = [&U] (1,(2,((3,27),((((((((((4,(5,23)),19),((6,(7,(13,14))),(((((9,(10,(11,12))),21),24),(22,26)),25))),29),20),17),28),(8,15)),16),18))));
tree PAUP_98 = [&U] (1,(2,((3,27),((((((((((4,(5,23)),19),((6,((7,14),13)),(((((9,(10,(11,12))),21),24),(22,26)),25))),29),20),17),28),(8,15)),16),18))));
tree PAUP_99 = [&U] (1,(2,((3,27),((((((((((4,(5,23)),19),((6,(7,(13,14))),(((((9,(10,(11,12))),21),24),(22,26)),25))),20),29),17),28),(8,15)),16),18))));
tree PAUP_100 = [&U] (1,(2,((3,27),((((((((((4,(5,23)),19),((6,((7,14),13)),(((((9,(10,(11,12))),21),24),(22,26)),25))),20),29),17),28),(8,15)),16),18))));
tree PAUP_101 = [&U] (1,(2,((3,27),(((((((((4,(5,23)),19),((6,((7,14),13)),(((((9,(10,(11,12))),21),24),(22,26)),25))),20,29),17),28),(8,15)),16),18))));
tree PAUP_102 = [&U] (1,(2,((3,27),(((((((((4,19),(5,23)),((6,(7,(13,14))),((((((9,(10,(11,12))),21),24),(25,26)),22),29))),20),17),28),(8,15)),16),18))));
tree PAUP_103 = [&U] (1,(2,((3,27),(((((((((4,19),(5,23)),((6,((7,14),13)),((((((9,(10,(11,12))),21),24),(25,26)),22),29))),20),17),28),(8,15)),16),18))));
tree PAUP_104 = [&U] (1,(2,((3,27),(((((((((4,19),(5,23)),((((6,(7,(13,14))),(((9,(10,(11,12))),21),24)),(22,(25,26))),29)),20),17),28),(8,15)),16),18))));
tree PAUP_105 = [&U] (1,(2,((3,27),(((((((((4,19),(5,23)),((((6,((7,14),13)),(((9,(10,(11,12))),21),24)),(22,(25,26))),29)),20),17),28),(8,15)),16),18))));
tree PAUP_106 = [&U] (1,(2,((3,27),(((((((((4,(5,23)),19),((6,(7,(13,14))),(((((9,(10,(11,12))),21),24),(22,26)),25))),20,29),17),28),(8,15)),16),18))));
tree PAUP_107 = [&U] (1,(2,((3,27),(((((((((4,19),((((5,23),(22,26)),25),29)),((6,(7,(13,14))),(((9,(10,(11,12))),21),24))),20),17),28),(8,15)),16),18))));
tree PAUP_108 = [&U] (1,(2,((3,27),((((((((((4,19),(((5,23),(22,26)),25)),((6,(7,(13,14))),(((9,(10,(11,12))),21),24))),29),20),17),28),(8,15)),16),18))));
tree PAUP_109 = [&U] (1,(2,((3,27),(((((((((4,19),(((5,23),(22,26)),25)),((6,(7,(13,14))),(((9,(10,(11,12))),21),24))),20,29),17),28),(8,15)),16),18))));
tree PAUP_110 = [&U] (1,(2,((3,27),((((((((((4,19),(((5,23),(22,26)),25)),((6,(7,(13,14))),(((9,(10,(11,12))),21),24))),20),29),17),28),(8,15)),16),18))));
tree PAUP_111 = [&U] (1,(2,((3,27),(((((((((4,19),(((5,23),(22,26)),25)),((6,(7,(13,14))),((((9,(10,(11,12))),21),24),29))),20),17),28),(8,15)),16),18))));
tree PAUP_112 = [&U] (1,(2,((3,27),(((((((((4,19),(((((5,23),(22,26)),25),24),29)),((6,(7,(13,14))),((9,(10,(11,12))),21))),20),17),28),(8,15)),16),18))));
tree PAUP_113 = [&U] (1,(2,((3,27),(((((((((4,19),((((5,23),(22,26)),25),29)),((6,((7,14),13)),(((9,(10,(11,12))),21),24))),20),17),28),(8,15)),16),18))));
tree PAUP_114 = [&U] (1,(2,((3,27),(((((((((4,19),((((5,23),(22,26)),25),29)),((6,((7,13),14)),(((9,(10,(11,12))),21),24))),20),17),28),(8,15)),16),18))));
tree PAUP_115 = [&U] (1,(2,((3,27),((((((((((4,19),((((5,23),(22,26)),25),24)),((6,(7,(13,14))),((9,(10,(11,12))),21))),29),20),17),28),(8,15)),16),18))));
tree PAUP_116 = [&U] (1,(2,((3,27),((((((((((4,19),(((5,23),(22,26)),25)),((6,((7,14),13)),(((9,(10,(11,12))),21),24))),29),20),17),28),(8,15)),16),18))));
tree PAUP_117 = [&U] (1,(2,((3,27),((((((((((4,19),(((5,23),(22,26)),25)),((6,((7,13),14)),(((9,(10,(11,12))),21),24))),29),20),17),28),(8,15)),16),18))));
tree PAUP_118 = [&U] (1,(2,((3,27),(((((((((4,19),((((5,23),(22,26)),25),24)),((6,(7,(13,14))),((9,(10,(11,12))),21))),20,29),17),28),(8,15)),16),18))));
tree PAUP_119 = [&U] (1,(2,((3,27),(((((((((4,19),(((5,23),(22,26)),25)),((6,((7,14),13)),(((9,(10,(11,12))),21),24))),20,29),17),28),(8,15)),16),18))));
tree PAUP_120 = [&U] (1,(2,((3,27),(((((((((4,19),(((5,23),(22,26)),25)),((6,((7,13),14)),(((9,(10,(11,12))),21),24))),20,29),17),28),(8,15)),16),18))));
tree PAUP_121 = [&U] (1,(2,((3,27),((((((((((4,19),((((5,23),(22,26)),25),24)),((6,(7,(13,14))),((9,(10,(11,12))),21))),20),29),17),28),(8,15)),16),18))));
tree PAUP_122 = [&U] (1,(2,((3,27),((((((((((4,19),(((5,23),(22,26)),25)),((6,((7,14),13)),(((9,(10,(11,12))),21),24))),20),29),17),28),(8,15)),16),18))));
tree PAUP_123 = [&U] (1,(2,((3,27),((((((((((4,19),(((5,23),(22,26)),25)),((6,((7,13),14)),(((9,(10,(11,12))),21),24))),20),29),17),28),(8,15)),16),18))));
tree PAUP_124 = [&U] (1,(2,((3,27),(((((((((4,19),((((5,23),(22,26)),25),24)),((6,(7,(13,14))),(((9,(10,(11,12))),21),29))),20),17),28),(8,15)),16),18))));
tree PAUP_125 = [&U] (1,(2,((3,27),(((((((((4,19),(((5,23),(22,26)),25)),((6,((7,14),13)),((((9,(10,(11,12))),21),24),29))),20),17),28),(8,15)),16),18))));
tree PAUP_126 = [&U] (1,(2,((3,27),(((((((((4,19),(((5,23),(22,26)),25)),((6,((7,13),14)),((((9,(10,(11,12))),21),24),29))),20),17),28),(8,15)),16),18))));
tree PAUP_127 = [&U] (1,(2,((3,27),(((((((((4,19),((((((5,23),26),22),24),25),29)),((6,(7,(13,14))),((9,(10,(11,12))),21))),20),17),28),(8,15)),16),18))));
tree PAUP_128 = [&U] (1,(2,((3,27),(((((((((4,19),(((((5,23),(22,26)),25),24),29)),((6,((7,14),13)),((9,(10,(11,12))),21))),20),17),28),(8,15)),16),18))));
tree PAUP_129 = [&U] (1,(2,((3,27),(((((((((4,19),(((((5,23),(22,26)),25),24),29)),((6,((7,13),14)),((9,(10,(11,12))),21))),20),17),28),(8,15)),16),18))));
tree PAUP_130 = [&U] (1,(2,((3,27),((((((((((4,19),(((((5,23),26),22),24),25)),((6,(7,(13,14))),((9,(10,(11,12))),21))),29),20),17),28),(8,15)),16),18))));
tree PAUP_131 = [&U] (1,(2,((3,27),((((((((((4,19),((((5,23),(22,26)),25),24)),((6,((7,14),13)),((9,(10,(11,12))),21))),29),20),17),28),(8,15)),16),18))));
tree PAUP_132 = [&U] (1,(2,((3,27),((((((((((4,19),((((5,23),(22,26)),25),24)),((6,((7,13),14)),((9,(10,(11,12))),21))),29),20),17),28),(8,15)),16),18))));
tree PAUP_133 = [&U] (1,(2,((3,27),((((((((((4,19),(((((5,23),26),22),24),25)),((6,(7,(13,14))),((9,(10,(11,12))),21))),20),29),17),28),(8,15)),16),18))));
tree PAUP_134 = [&U] (1,(2,((3,27),((((((((((4,19),((((5,23),(22,26)),25),24)),((6,((7,14),13)),((9,(10,(11,12))),21))),20),29),17),28),(8,15)),16),18))));
tree PAUP_135 = [&U] (1,(2,((3,27),((((((((((4,19),((((5,23),(22,26)),25),24)),((6,((7,13),14)),((9,(10,(11,12))),21))),20),29),17),28),(8,15)),16),18))));
tree PAUP_136 = [&U] (1,(2,((3,27),(((((((((4,19),((((5,23),(22,26)),25),24)),((6,((7,14),13)),((9,(10,(11,12))),21))),20,29),17),28),(8,15)),16),18))));
tree PAUP_137 = [&U] (1,(2,((3,27),(((((((((4,19),(((((5,23),26),22),24),25)),((6,(7,(13,14))),(((9,(10,(11,12))),21),29))),20),17),28),(8,15)),16),18))));
tree PAUP_138 = [&U] (1,(2,((3,27),(((((((((4,19),((((5,23),(22,26)),25),24)),((6,((7,14),13)),(((9,(10,(11,12))),21),29))),20),17),28),(8,15)),16),18))));
tree PAUP_139 = [&U] (1,(2,((3,27),(((((((((4,19),((((5,23),(22,26)),25),24)),((6,((7,13),14)),(((9,(10,(11,12))),21),29))),20),17),28),(8,15)),16),18))));
tree PAUP_140 = [&U] (1,(2,((3,27),(((((((((4,19),(((((5,23),26),22),24),25)),((6,(7,(13,14))),((9,(10,(11,12))),21))),20,29),17),28),(8,15)),16),18))));
tree PAUP_141 = [&U] (1,(2,((3,27),(((((((((4,19),((((((5,23),26),22),24),25),29)),((6,((7,14),13)),((9,(10,(11,12))),21))),20),17),28),(8,15)),16),18))));
tree PAUP_142 = [&U] (1,(2,((3,27),(((((((((4,19),((((((5,23),26),22),24),25),29)),((6,((7,13),14)),((9,(10,(11,12))),21))),20),17),28),(8,15)),16),18))));
tree PAUP_143 = [&U] (1,(2,((3,27),(((((((((4,19),((((5,23),(22,26)),25),24)),((6,((7,13),14)),((9,(10,(11,12))),21))),20,29),17),28),(8,15)),16),18))));
tree PAUP_144 = [&U] (1,(2,((3,27),((((((((((4,19),(((((5,23),26),22),24),25)),((6,((7,14),13)),((9,(10,(11,12))),21))),29),20),17),28),(8,15)),16),18))));
tree PAUP_145 = [&U] (1,(2,((3,27),((((((((((4,19),(((((5,23),26),22),24),25)),((6,((7,13),14)),((9,(10,(11,12))),21))),29),20),17),28),(8,15)),16),18))));
tree PAUP_146 = [&U] (1,(2,((3,27),((((((((((4,19),(((((5,23),26),22),24),25)),((6,((7,14),13)),((9,(10,(11,12))),21))),20),29),17),28),(8,15)),16),18))));
tree PAUP_147 = [&U] (1,(2,((3,27),((((((((((4,19),(((((5,23),26),22),24),25)),((6,((7,13),14)),((9,(10,(11,12))),21))),20),29),17),28),(8,15)),16),18))));
tree PAUP_148 = [&U] (1,(2,((3,27),(((((((((4,19),(((((5,23),26),22),24),25)),((6,((7,14),13)),((9,(10,(11,12))),21))),20,29),17),28),(8,15)),16),18))));
tree PAUP_149 = [&U] (1,(2,((3,27),(((((((((4,19),(((((5,23),26),22),24),25)),((6,((7,14),13)),(((9,(10,(11,12))),21),29))),20),17),28),(8,15)),16),18))));
tree PAUP_150 = [&U] (1,(2,((3,27),(((((((((4,19),(((((5,23),26),22),24),25)),((6,((7,13),14)),(((9,(10,(11,12))),21),29))),20),17),28),(8,15)),16),18))));
tree PAUP_151 = [&U] (1,(2,((3,27),(((((((((4,19),(((((5,23),26),22),24),25)),((6,((7,13),14)),((9,(10,(11,12))),21))),20,29),17),28),(8,15)),16),18))));
tree PAUP_152 = [&U] (1,(2,(3,(((((((((4,(5,23)),19),((6,(7,(13,14))),(((((9,(10,(11,12))),21),(22,27)),(24,(25,26))),29))),20),17),28),(8,15)),16),18))));
tree PAUP_153 = [&U] (1,(2,(3,((((((((((4,(5,23)),19),((6,(7,(13,14))),((((9,(10,(11,12))),21),(22,27)),(24,(25,26))))),29),20),17),28),(8,15)),16),18))));
tree PAUP_154 = [&U] (1,(2,(3,(((((((((4,(5,23)),19),((6,(7,(13,14))),((((9,(10,(11,12))),21),(22,27)),(24,(25,26))))),20,29),17),28),(8,15)),16),18))));
tree PAUP_155 = [&U] (1,(2,(3,((((((((((4,(5,23)),19),((6,(7,(13,14))),((((9,(10,(11,12))),21),(22,27)),(24,(25,26))))),20),29),17),28),(8,15)),16),18))));
tree PAUP_156 = [&U] (1,(2,(3,(((((((((4,19),(5,23)),((6,(7,(13,14))),(((((9,(10,(11,12))),21),(22,27)),(24,(25,26))),29))),20),17),28),(8,15)),16),18))));
tree PAUP_157 = [&U] (1,(2,(3,(((((((((4,(5,23)),19),((6,((7,14),13)),(((((9,(10,(11,12))),21),(22,27)),(24,(25,26))),29))),20),17),28),(8,15)),16),18))));
tree PAUP_158 = [&U] (1,(2,(3,(((((((((4,(5,23)),19),((6,((7,13),14)),(((((9,(10,(11,12))),21),(22,27)),(24,(25,26))),29))),20),17),28),(8,15)),16),18))));
tree PAUP_159 = [&U] (1,(2,(3,((((((((((4,19),(5,23)),29),((6,(7,(13,14))),((((9,(10,(11,12))),21),(22,27)),(24,(25,26))))),20),17),28),(8,15)),16),18))));
tree PAUP_160 = [&U] (1,(2,(3,(((((((((4,19),(5,23)),(((6,(7,(13,14))),((((9,(10,(11,12))),21),(22,27)),(24,(25,26)))),29)),20),17),28),(8,15)),16),18))));
tree PAUP_161 = [&U] (1,(2,(3,((((((((((4,19),(5,23)),((6,(7,(13,14))),((((9,(10,(11,12))),21),(22,27)),(24,(25,26))))),29),20),17),28),(8,15)),16),18))));
tree PAUP_162 = [&U] (1,(2,(3,((((((((((4,(5,23)),19),((6,((7,14),13)),((((9,(10,(11,12))),21),(22,27)),(24,(25,26))))),29),20),17),28),(8,15)),16),18))));
tree PAUP_163 = [&U] (1,(2,(3,((((((((((4,(5,23)),19),((6,((7,13),14)),((((9,(10,(11,12))),21),(22,27)),(24,(25,26))))),29),20),17),28),(8,15)),16),18))));
tree PAUP_164 = [&U] (1,(2,(3,(((((((((4,19),(5,23)),((6,(7,(13,14))),((((9,(10,(11,12))),21),(22,27)),(24,(25,26))))),20,29),17),28),(8,15)),16),18))));
tree PAUP_165 = [&U] (1,(2,(3,(((((((((4,(5,23)),19),((6,((7,14),13)),((((9,(10,(11,12))),21),(22,27)),(24,(25,26))))),20,29),17),28),(8,15)),16),18))));
tree PAUP_166 = [&U] (1,(2,(3,(((((((((4,(5,23)),19),((6,((7,13),14)),((((9,(10,(11,12))),21),(22,27)),(24,(25,26))))),20,29),17),28),(8,15)),16),18))));
tree PAUP_167 = [&U] (1,(2,(3,((((((((((4,19),(5,23)),((6,(7,(13,14))),((((9,(10,(11,12))),21),(22,27)),(24,(25,26))))),20),29),17),28),(8,15)),16),18))));
tree PAUP_168 = [&U] (1,(2,(3,((((((((((4,(5,23)),19),((6,((7,14),13)),((((9,(10,(11,12))),21),(22,27)),(24,(25,26))))),20),29),17),28),(8,15)),16),18))));
tree PAUP_169 = [&U] (1,(2,(3,((((((((((4,(5,23)),19),((6,((7,13),14)),((((9,(10,(11,12))),21),(22,27)),(24,(25,26))))),20),29),17),28),(8,15)),16),18))));
tree PAUP_170 = [&U] (1,(2,(3,(((((((((4,19),(5,23)),((((6,(7,(13,14))),(24,(25,26))),(((9,(10,(11,12))),21),(22,27))),29)),20),17),28),(8,15)),16),18))));
tree PAUP_171 = [&U] (1,(2,(3,(((((((((4,19),(5,23)),((((6,(7,(13,14))),(((9,(10,(11,12))),21),(22,27))),(24,(25,26))),29)),20),17),28),(8,15)),16),18))));
tree PAUP_172 = [&U] (1,(2,(3,((((((((((4,19),(5,23)),29),((6,(7,(13,14))),((((9,(10,(11,12))),21),(22,27)),(24,(25,26))))),20),17),28),(8,15)),16),18))));
tree PAUP_173 = [&U] (1,(2,(3,(((((((((4,19),(5,23)),((6,((7,14),13)),(((((9,(10,(11,12))),21),(22,27)),(24,(25,26))),29))),20),17),28),(8,15)),16),18))));
tree PAUP_174 = [&U] (1,(2,(3,(((((((((4,19),(5,23)),((6,((7,13),14)),(((((9,(10,(11,12))),21),(22,27)),(24,(25,26))),29))),20),17),28),(8,15)),16),18))));
tree PAUP_175 = [&U] (1,(2,(3,((((((((((4,19),(5,23)),29),((6,((7,14),13)),((((9,(10,(11,12))),21),(22,27)),(24,(25,26))))),20),17),28),(8,15)),16),18))));
tree PAUP_176 = [&U] (1,(2,(3,((((((((((4,19),(5,23)),29),((6,((7,13),14)),((((9,(10,(11,12))),21),(22,27)),(24,(25,26))))),20),17),28),(8,15)),16),18))));
tree PAUP_177 = [&U] (1,(2,(3,(((((((((4,19),(5,23)),(((6,((7,14),13)),((((9,(10,(11,12))),21),(22,27)),(24,(25,26)))),29)),20),17),28),(8,15)),16),18))));
tree PAUP_178 = [&U] (1,(2,(3,(((((((((4,19),(5,23)),(((6,((7,13),14)),((((9,(10,(11,12))),21),(22,27)),(24,(25,26)))),29)),20),17),28),(8,15)),16),18))));
tree PAUP_179 = [&U] (1,(2,(3,((((((((((4,19),(5,23)),((6,((7,14),13)),((((9,(10,(11,12))),21),(22,27)),(24,(25,26))))),29),20),17),28),(8,15)),16),18))));
tree PAUP_180 = [&U] (1,(2,(3,((((((((((4,19),(5,23)),((6,((7,13),14)),((((9,(10,(11,12))),21),(22,27)),(24,(25,26))))),29),20),17),28),(8,15)),16),18))));
tree PAUP_181 = [&U] (1,(2,(3,(((((((((4,19),(5,23)),((6,((7,14),13)),((((9,(10,(11,12))),21),(22,27)),(24,(25,26))))),20,29),17),28),(8,15)),16),18))));
tree PAUP_182 = [&U] (1,(2,(3,(((((((((4,19),(5,23)),((6,((7,13),14)),((((9,(10,(11,12))),21),(22,27)),(24,(25,26))))),20,29),17),28),(8,15)),16),18))));
tree PAUP_183 = [&U] (1,(2,(3,((((((((((4,19),(5,23)),((6,((7,13),14)),((((9,(10,(11,12))),21),(22,27)),(24,(25,26))))),20),29),17),28),(8,15)),16),18))));
tree PAUP_184 = [&U] (1,(2,(3,((((((((((4,19),(5,23)),((6,((7,14),13)),((((9,(10,(11,12))),21),(22,27)),(24,(25,26))))),20),29),17),28),(8,15)),16),18))));
tree PAUP_185 = [&U] (1,(2,(3,(((((((((4,19),(5,23)),((((6,((7,14),13)),(24,(25,26))),(((9,(10,(11,12))),21),(22,27))),29)),20),17),28),(8,15)),16),18))));
tree PAUP_186 = [&U] (1,(2,(3,(((((((((4,19),(5,23)),((((6,((7,13),14)),(24,(25,26))),(((9,(10,(11,12))),21),(22,27))),29)),20),17),28),(8,15)),16),18))));
tree PAUP_187 = [&U] (1,(2,(3,(((((((((4,19),(5,23)),((((6,((7,14),13)),(((9,(10,(11,12))),21),(22,27))),(24,(25,26))),29)),20),17),28),(8,15)),16),18))));
tree PAUP_188 = [&U] (1,(2,(3,(((((((((4,19),(5,23)),((((6,((7,13),14)),(((9,(10,(11,12))),21),(22,27))),(24,(25,26))),29)),20),17),28),(8,15)),16),18))));
tree PAUP_189 = [&U] (1,(2,((3,27),((((((((((4,19),(((5,23),(22,26)),25)),((6,(7,(13,14))),(((9,(10,(11,12))),21),24))),20),29),17),28),(8,15)),16),18))));
tree PAUP_190 = [&U] (1,(2,(3,((((((((((4,19),(5,23)),((6,((7,14),13)),((((9,(10,(11,12))),21),(22,27)),(24,(25,26))))),29),20),17),28),(8,15)),16),18))));
tree PAUP_191 = [&U] (1,(2,(3,((((((((((4,19),(5,23)),((6,((7,14),13)),((((9,(10,(11,12))),21),(22,27)),(24,(25,26))))),29),20),17),28),(8,15)),16),18))));
tree PAUP_192 = [&U] (1,(2,(3,((((((((((4,19),(5,23)),((6,((7,14),13)),((((9,(10,(11,12))),21),(22,27)),(24,(25,26))))),29),20),17),28),(8,15)),16),18))));
tree PAUP_193 = [&U] (1,(2,((3,27),((((((((((4,19),(((5,23),(22,26)),25)),((6,(7,(13,14))),(((9,(10,(11,12))),21),24))),20),29),17),28),(8,15)),16),18))));
tree PAUP_194 = [&U] (1,(2,((3,27),((((((((((4,19),(((5,23),(22,26)),25)),((6,(7,(13,14))),(((9,(10,(11,12))),21),24))),20),29),17),28),(8,15)),16),18))));
tree PAUP_195 = [&U] (1,(2,(3,((((((((((4,19),(5,23)),((6,((7,14),13)),((((9,(10,(11,12))),21),(22,27)),(24,(25,26))))),29),20),17),28),(8,15)),16),18))));
tree PAUP_196 = [&U] (1,(2,(3,((((((((((4,19),(5,23)),((6,((7,14),13)),((((9,(10,(11,12))),21),(22,27)),(24,(25,26))))),29),20),17),28),(8,15)),16),18))));
tree PAUP_197 = [&U] (1,(2,((3,27),((((((((((4,19),(((5,23),(22,26)),25)),((6,(7,(13,14))),(((9,(10,(11,12))),21),24))),20),29),17),28),(8,15)),16),18))));
tree PAUP_198 = [&U] (1,(2,(3,((((((((((4,19),(5,23)),((6,((7,14),13)),((((9,(10,(11,12))),21),(22,27)),(24,(25,26))))),29),20),17),28),(8,15)),16),18))));
tree PAUP_199 = [&U] (1,(2,((3,27),((((((((((4,19),(((5,23),(22,26)),25)),((6,(7,(13,14))),(((9,(10,(11,12))),21),24))),20),29),17),28),(8,15)),16),18))));
tree PAUP_200 = [&U] (1,(2,((3,27),((((((((((4,19),(((5,23),(22,26)),25)),((6,(7,(13,14))),(((9,(10,(11,12))),21),24))),20),29),17),28),(8,15)),16),18))));
tree PAUP_201 = [&U] (1,(2,((3,27),((((((((((4,19),(((5,23),(22,26)),25)),((6,(7,(13,14))),(((9,(10,(11,12))),21),24))),20),29),17),28),(8,15)),16),18))));
tree PAUP_202 = [&U] (1,(2,((3,27),((((((((((4,19),(((5,23),(22,26)),25)),((6,(7,(13,14))),(((9,(10,(11,12))),21),24))),20),29),17),28),(8,15)),16),18))));
tree PAUP_203 = [&U] (1,(2,((3,27),((((((((((4,19),(((5,23),(22,26)),25)),((6,(7,(13,14))),(((9,(10,(11,12))),21),24))),20),29),17),28),(8,15)),16),18))));
tree PAUP_204 = [&U] (1,(2,((3,27),((((((((((4,19),(((5,23),(22,26)),25)),((6,(7,(13,14))),(((9,(10,(11,12))),21),24))),20),29),17),28),(8,15)),16),18))));
tree PAUP_205 = [&U] (1,(2,((3,27),((((((((((4,19),(((5,23),(22,26)),25)),((6,(7,(13,14))),(((9,(10,(11,12))),21),24))),20),29),17),28),(8,15)),16),18))));
tree PAUP_206 = [&U] (1,(2,((3,27),((((((((((4,19),(((5,23),(22,26)),25)),((6,(7,(13,14))),(((9,(10,(11,12))),21),24))),20),29),17),28),(8,15)),16),18))));
tree PAUP_207 = [&U] (1,(2,((3,27),((((((((((4,19),(((5,23),(22,26)),25)),((6,(7,(13,14))),(((9,(10,(11,12))),21),24))),20),29),17),28),(8,15)),16),18))));
tree PAUP_208 = [&U] (1,(2,((3,27),((((((((((4,19),(((5,23),(22,26)),25)),((6,(7,(13,14))),(((9,(10,(11,12))),21),24))),20),29),17),28),(8,15)),16),18))));
tree PAUP_209 = [&U] (1,(2,((3,27),((((((((((4,19),(((5,23),(22,26)),25)),((6,(7,(13,14))),(((9,(10,(11,12))),21),24))),20),29),17),28),(8,15)),16),18))));
tree PAUP_210 = [&U] (1,(2,((3,27),((((((((((4,19),(((5,23),(22,26)),25)),((6,(7,(13,14))),(((9,(10,(11,12))),21),24))),20),29),17),28),(8,15)),16),18))));
tree PAUP_211 = [&U] (1,(2,((3,27),((((((((((4,19),(((5,23),(22,26)),25)),((6,(7,(13,14))),(((9,(10,(11,12))),21),24))),20),29),17),28),(8,15)),16),18))));
tree PAUP_212 = [&U] (1,(2,((3,27),((((((((((4,19),(((5,23),(22,26)),25)),((6,(7,(13,14))),(((9,(10,(11,12))),21),24))),20),29),17),28),(8,15)),16),18))));
tree PAUP_213 = [&U] (1,(2,((3,27),((((((((((4,19),(((5,23),(22,26)),25)),((6,(7,(13,14))),(((9,(10,(11,12))),21),24))),20),29),17),28),(8,15)),16),18))));
tree PAUP_214 = [&U] (1,(2,((3,27),((((((((((4,19),(((5,23),(22,26)),25)),((6,(7,(13,14))),(((9,(10,(11,12))),21),24))),20),29),17),28),(8,15)),16),18))));
tree PAUP_215 = [&U] (1,(2,((3,27),((((((((((4,19),(((5,23),(22,26)),25)),((6,(7,(13,14))),(((9,(10,(11,12))),21),24))),20),29),17),28),(8,15)),16),18))));
tree PAUP_216 = [&U] (1,(2,((3,27),((((((((((4,19),(((5,23),(22,26)),25)),((6,(7,(13,14))),(((9,(10,(11,12))),21),24))),20),29),17),28),(8,15)),16),18))));
tree PAUP_217 = [&U] (1,(2,((3,27),((((((((((4,19),(((5,23),(22,26)),25)),((6,(7,(13,14))),(((9,(10,(11,12))),21),24))),20),29),17),28),(8,15)),16),18))));
tree PAUP_218 = [&U] (1,(2,((3,27),((((((((((4,19),(((5,23),(22,26)),25)),((6,(7,(13,14))),(((9,(10,(11,12))),21),24))),20),29),17),28),(8,15)),16),18))));
tree PAUP_219 = [&U] (1,(2,((3,27),((((((((((4,19),(((5,23),(22,26)),25)),((6,(7,(13,14))),(((9,(10,(11,12))),21),24))),20),29),17),28),(8,15)),16),18))));
tree PAUP_220 = [&U] (1,(2,((3,27),((((((((((4,19),(((5,23),(22,26)),25)),((6,(7,(13,14))),(((9,(10,(11,12))),21),24))),20),29),17),28),(8,15)),16),18))));
tree PAUP_221 = [&U] (1,(2,((3,27),((((((((((4,19),(((5,23),(22,26)),25)),((6,(7,(13,14))),(((9,(10,(11,12))),21),24))),20),29),17),28),(8,15)),16),18))));
tree PAUP_222 = [&U] (1,(2,((3,27),((((((((((4,19),(((5,23),(22,26)),25)),((6,(7,(13,14))),(((9,(10,(11,12))),21),24))),20),29),17),28),(8,15)),16),18))));
tree PAUP_223 = [&U] (1,(2,((3,27),((((((((((4,19),(((5,23),(22,26)),25)),((6,(7,(13,14))),(((9,(10,(11,12))),21),24))),20),29),17),28),(8,15)),16),18))));
tree PAUP_224 = [&U] (1,(2,((3,27),((((((((((4,19),(((5,23),(22,26)),25)),((6,(7,(13,14))),(((9,(10,(11,12))),21),24))),20),29),17),28),(8,15)),16),18))));
End;
