# Supplementary material for: Eobowenia gen. nov. from the Early Cretaceous of Patagonia: indication for an early divergence of Bowenia?
Source: BMC Evol Biol. 2017 Apr 7;17:97. doi: 10.1186/s12862-017-0943-x (PMC5383990; doi:10.1186/s12862-017-0943-x)
Supplement: Supplementary file 8 — Zip file containing matrices and trees. (ZIP 1603 kb) [file 12862_2017_943_MOESM8_ESM.zip › Matrices and trees/Trees/MP trees from the constrained analysis of morphology only.tre]

#NEXUS 

Begin trees;  [Treefile saved Wed Nov 16 16:10:19 2016]
[!
>Data file = C:\paup95NT\m2012_mod_f
>Heuristic search settings:
>  Optimality criterion = parsimony
>    Character-status summary:
>      Of 89 total characters:
>        All characters are of type 'unord'
>        All characters have equal weight
>        2 characters are constant
>        7 variable characters are parsimony-uninformative
>        Number of parsimony-informative characters = 80
>    Gaps are treated as "missing"
>    Multistate taxa interpreted as uncertainty
>  Starting tree(s) obtained via stepwise addition
>  Addition sequence: random
>    Number of replicates = 100
>    Starting seed = 1440291352
>  Number of trees held at each step during stepwise addition = 1
>  Branch-swapping algorithm: tree-bisection-reconnection (TBR)
>  Steepest descent option not in effect
>  Initial 'MaxTrees' setting = 10000
>  Branches collapsed (creating polytomies) if maximum branch length is zero
>  'MulTrees' option in effect
>  Keeping only trees compatible with constraint-tree "con"
>  Trees are unrooted
>
>Heuristic search completed
>   Total number of rearrangements tried = 50188161
>   Score of best tree(s) found = 222
>   Number of trees retained = 594
>   Time used = 28.37 sec
]
	Translate
		1 Lyginopteris_?,
		2 Carboniferous_Medullosales_?,
		3 Bennettitales_?,
		4 Bowenia,
		5 Stangeria,
		6 Ceratozamia,
		7 Chigua,
		8 Cycas,
		9 Dioon,
		10 Encephalartos,
		11 Lepidozamia,
		12 Macrozamia,
		13 Microcycas,
		14 Zamia,
		15 Crossozamia_?,
		16 Bjuvia_?,
		17 Nilanbe_?,
		18 Nilssoniocladus_?,
		19 Eobowenia,
		20 Ctenis_?,
		21 Dioonopsis_?,
		22 Kurtziana_?,
		23 Mesodescolea_?,
		24 Mesosingeria_?,
		25 Pseudoctenis_?,
		26 Sueria_?,
		27 Ticoa_?,
		28 Antarcticycas_?,
		29 Almargemia
		;
tree PAUP_1 = [&U] (1,(2,((3,27),(((((((((4,19),((((((5,23),(22,26)),25),((7,14),13)),6),((10,11),12))),(((9,21),24),29)),20),17),28),(8,15)),16),18))));
tree PAUP_2 = [&U] (1,(2,((3,27),(((((((((4,19),((((((5,23),(22,26)),25),((7,14),13)),6),((10,11),12))),(((9,21),24),29)),20),28),17),(8,15)),16),18))));
tree PAUP_3 = [&U] (1,(2,((3,27),((((((((4,19),((((((5,23),(22,26)),25),((7,14),13)),6),((10,11),12))),(((9,21),24),29)),(20,28)),17),(8,15)),16),18))));
tree PAUP_4 = [&U] (1,(2,((3,27),(((((((((4,19),((((((5,23),(22,26)),25),((7,14),13)),6),((10,11),12))),(((9,21),24),29)),28),20),17),(8,15)),16),18))));
tree PAUP_5 = [&U] (1,(2,((3,27),(((((((((4,19),((((((5,23),(22,26)),25),((7,14),13)),6),((10,11),12))),(((9,21),24),29)),20),28),17),16),(8,15)),18))));
tree PAUP_6 = [&U] (1,(2,((3,27),((((((((4,19),((((((5,23),(22,26)),25),((7,14),13)),6),((10,11),12))),(((9,21),24),29)),20),28),17),((8,15),16)),18))));
tree PAUP_7 = [&U] (1,(2,((3,27),(((((((((4,19),((((((5,23),(22,26)),25),((7,14),13)),6),((10,11),12))),((9,21),24)),20,29),17),28),(8,15)),16),18))));
tree PAUP_8 = [&U] (1,(2,((3,27),((((((((((4,19),((((((5,23),(22,26)),25),((7,14),13)),6),((10,11),12))),((9,21),24)),20),29),17),28),(8,15)),16),18))));
tree PAUP_9 = [&U] (1,(2,((3,27),(((((((((4,19),((((((5,23),(22,26)),25),((7,14),13)),6),(((10,11),12),29))),((9,21),24)),20),17),28),(8,15)),16),18))));
tree PAUP_10 = [&U] (1,(2,((3,27),((((((((((4,19),((((((5,23),(22,26)),25),((7,14),13)),6),((10,11),12))),((9,21),24)),29),20),17),28),(8,15)),16),18))));
tree PAUP_11 = [&U] (1,(2,((3,27),(((((((((4,19),((((((5,23),(22,26)),25),((7,14),13)),6),(((10,11),12),24))),((9,21),29)),20),17),28),(8,15)),16),18))));
tree PAUP_12 = [&U] (1,(2,((3,27),(((((((((4,19),(((((((5,23),(22,26)),25),29),((7,14),13)),6),((10,11),12))),((9,21),24)),20),17),28),(8,15)),16),18))));
tree PAUP_13 = [&U] (1,(2,((3,27),(((((((((4,19),(((((((5,23),(22,26)),25),24),((7,14),13)),6),((10,11),12))),((9,21),29)),20),17),28),(8,15)),16),18))));
tree PAUP_14 = [&U] (1,(2,((3,27),((((((((((4,19),((((((5,23),(22,26)),25),((7,14),13)),6),((10,11),12))),((9,21),24)),29),28),20),17),(8,15)),16),18))));
tree PAUP_15 = [&U] (1,(2,((3,27),(((((((((4,19),((((((5,23),(22,26)),25),((7,14),13)),6),((10,11),12))),((9,21),24)),29),(20,28)),17),(8,15)),16),18))));
tree PAUP_16 = [&U] (1,(2,((3,27),((((((((4,19),((((((5,23),(22,26)),25),((7,14),13)),6),((10,11),12))),(((9,21),24),29)),20),28),17),16),((8,15),18)))));
tree PAUP_17 = [&U] (1,(2,((3,27),(((((((((4,19),((((((5,23),(22,26)),25),((7,14),13)),6),((10,11),12))),(((9,21),24),29)),20),28),17),16),18),(8,15)))));
tree PAUP_18 = [&U] (1,(2,((3,27),(((((((((4,19),((((((5,23),(22,26)),25),((7,14),13)),6),((10,11),12))),((9,21),24)),20,29),28),17),(8,15)),16),18))));
tree PAUP_19 = [&U] (1,(2,((3,27),((((((((((4,19),((((((5,23),(22,26)),25),((7,14),13)),6),((10,11),12))),((9,21),24)),20),29),28),17),(8,15)),16),18))));
tree PAUP_20 = [&U] (1,(2,((3,27),(((((((((4,19),((((((5,23),(22,26)),25),((7,14),13)),6),((10,11),12))),((9,21),24)),20),(28,29)),17),(8,15)),16),18))));
tree PAUP_21 = [&U] (1,(2,((3,27),((((((((((4,19),((((((5,23),(22,26)),25),((7,14),13)),6),((10,11),12))),((9,21),24)),20),28),29),17),(8,15)),16),18))));
tree PAUP_22 = [&U] (1,(2,((3,27),(((((((((4,19),((((((5,23),(22,26)),25),((7,14),13)),6),(((10,11),12),29))),((9,21),24)),20),28),17),(8,15)),16),18))));
tree PAUP_23 = [&U] (1,(2,((3,27),((((((((((4,19),((((((5,23),(22,26)),25),((7,14),13)),6),((10,11),12))),((9,21),24)),29),20),28),17),(8,15)),16),18))));
tree PAUP_24 = [&U] (1,(2,((3,27),(((((((((4,19),((((((5,23),(22,26)),25),((7,14),13)),6),(((10,11),12),24))),((9,21),29)),20),28),17),(8,15)),16),18))));
tree PAUP_25 = [&U] (1,(2,((3,27),(((((((((4,19),(((((((5,23),(22,26)),25),29),((7,14),13)),6),((10,11),12))),((9,21),24)),20),28),17),(8,15)),16),18))));
tree PAUP_26 = [&U] (1,(2,((3,27),(((((((((4,19),(((((((5,23),(22,26)),25),24),((7,14),13)),6),((10,11),12))),((9,21),29)),20),28),17),(8,15)),16),18))));
tree PAUP_27 = [&U] (1,(2,((3,27),((((((((4,19),((((((5,23),(22,26)),25),((7,14),13)),6),((10,11),12))),(((9,21),24),29)),(20,28)),17),16),(8,15)),18))));
tree PAUP_28 = [&U] (1,(2,((3,27),(((((((4,19),((((((5,23),(22,26)),25),((7,14),13)),6),((10,11),12))),(((9,21),24),29)),(20,28)),17),((8,15),16)),18))));
tree PAUP_29 = [&U] (1,(2,((3,27),(((((((4,19),((((((5,23),(22,26)),25),((7,14),13)),6),((10,11),12))),(((9,21),24),29)),(20,28)),17),16),((8,15),18)))));
tree PAUP_30 = [&U] (1,(2,((3,27),((((((((4,19),((((((5,23),(22,26)),25),((7,14),13)),6),((10,11),12))),(((9,21),24),29)),(20,28)),17),16),18),(8,15)))));
tree PAUP_31 = [&U] (1,(2,((3,27),((((((((4,19),((((((5,23),(22,26)),25),((7,14),13)),6),((10,11),12))),((9,21),24)),((20,28),29)),17),(8,15)),16),18))));
tree PAUP_32 = [&U] (1,(2,((3,27),(((((((((4,19),((((((5,23),(22,26)),25),((7,14),13)),6),((10,11),12))),((9,21),24)),(20,28)),29),17),(8,15)),16),18))));
tree PAUP_33 = [&U] (1,(2,((3,27),((((((((4,19),((((((5,23),(22,26)),25),((7,14),13)),6),((10,11),12))),((9,21),24)),(20,(28,29))),17),(8,15)),16),18))));
tree PAUP_34 = [&U] (1,(2,((3,27),((((((((4,19),((((((5,23),(22,26)),25),((7,14),13)),6),((10,11),12))),((9,21),24)),(20,28,29)),17),(8,15)),16),18))));
tree PAUP_35 = [&U] (1,(2,((3,27),((((((((4,19),((((((5,23),(22,26)),25),((7,14),13)),6),(((10,11),12),29))),((9,21),24)),(20,28)),17),(8,15)),16),18))));
tree PAUP_36 = [&U] (1,(2,((3,27),((((((((4,19),((((((5,23),(22,26)),25),((7,14),13)),6),(((10,11),12),24))),((9,21),29)),(20,28)),17),(8,15)),16),18))));
tree PAUP_37 = [&U] (1,(2,((3,27),((((((((4,19),(((((((5,23),(22,26)),25),29),((7,14),13)),6),((10,11),12))),((9,21),24)),(20,28)),17),(8,15)),16),18))));
tree PAUP_38 = [&U] (1,(2,((3,27),((((((((4,19),(((((((5,23),(22,26)),25),24),((7,14),13)),6),((10,11),12))),((9,21),29)),(20,28)),17),(8,15)),16),18))));
tree PAUP_39 = [&U] (1,(2,((3,27),(((((((((4,19),((((((5,23),(22,26)),25),((7,14),13)),6),((10,11),12))),(((9,21),24),29)),28),20),17),16),(8,15)),18))));
tree PAUP_40 = [&U] (1,(2,((3,27),(((((((((4,19),((((((5,23),(22,26)),25),((7,14),13)),6),((10,11),12))),((9,21),24)),(28,29)),20),17),(8,15)),16),18))));
tree PAUP_41 = [&U] (1,(2,((3,27),((((((((((4,19),((((((5,23),(22,26)),25),((7,14),13)),6),((10,11),12))),((9,21),24)),28),29),20),17),(8,15)),16),18))));
tree PAUP_42 = [&U] (1,(2,((3,27),(((((((((4,19),((((((5,23),(22,26)),25),((7,14),13)),6),((10,11),12))),((9,21),24)),28),20,29),17),(8,15)),16),18))));
tree PAUP_43 = [&U] (1,(2,((3,27),((((((((((4,19),((((((5,23),(22,26)),25),((7,14),13)),6),((10,11),12))),((9,21),24)),28),20),29),17),(8,15)),16),18))));
tree PAUP_44 = [&U] (1,(2,((3,27),(((((((((4,19),((((((5,23),(22,26)),25),((7,14),13)),6),(((10,11),12),29))),((9,21),24)),28),20),17),(8,15)),16),18))));
tree PAUP_45 = [&U] (1,(2,((3,27),((((((((4,19),((((((5,23),(22,26)),25),((7,14),13)),6),((10,11),12))),(((9,21),24),29)),28),20),17),((8,15),16)),18))));
tree PAUP_46 = [&U] (1,(2,((3,27),((((((((4,19),((((((5,23),(22,26)),25),((7,14),13)),6),((10,11),12))),(((9,21),24),29)),28),20),17),16),((8,15),18)))));
tree PAUP_47 = [&U] (1,(2,((3,27),(((((((((4,19),((((((5,23),(22,26)),25),((7,14),13)),6),((10,11),12))),(((9,21),24),29)),28),20),17),16),18),(8,15)))));
tree PAUP_48 = [&U] (1,(2,((3,27),(((((((((4,19),((((((5,23),(22,26)),25),((7,14),13)),6),(((10,11),12),24))),((9,21),29)),28),20),17),(8,15)),16),18))));
tree PAUP_49 = [&U] (1,(2,((3,27),(((((((((4,19),(((((((5,23),(22,26)),25),29),((7,14),13)),6),((10,11),12))),((9,21),24)),28),20),17),(8,15)),16),18))));
tree PAUP_50 = [&U] (1,(2,((3,27),(((((((((4,19),(((((((5,23),(22,26)),25),24),((7,14),13)),6),((10,11),12))),((9,21),29)),28),20),17),(8,15)),16),18))));
tree PAUP_51 = [&U] (1,(2,((3,27),((((((((((4,19),((((((5,23),(22,26)),25),((7,14),13)),6),((10,11),12))),((9,21),24)),29),28),20),17),16),(8,15)),18))));
tree PAUP_52 = [&U] (1,(2,((3,27),(((((((((4,19),((((((5,23),(22,26)),25),((7,14),13)),6),((10,11),12))),((9,21),24)),29),(20,28)),17),16),(8,15)),18))));
tree PAUP_53 = [&U] (1,(2,((3,27),(((((((((4,19),((((((5,23),(22,26)),25),((7,14),13)),6),((10,11),12))),((9,21),24)),20,29),28),17),16),(8,15)),18))));
tree PAUP_54 = [&U] (1,(2,((3,27),((((((((((4,19),((((((5,23),(22,26)),25),((7,14),13)),6),((10,11),12))),((9,21),24)),20),29),28),17),16),(8,15)),18))));
tree PAUP_55 = [&U] (1,(2,((3,27),(((((((((4,19),((((((5,23),(22,26)),25),((7,14),13)),6),((10,11),12))),((9,21),24)),20),(28,29)),17),16),(8,15)),18))));
tree PAUP_56 = [&U] (1,(2,((3,27),((((((((((4,19),((((((5,23),(22,26)),25),((7,14),13)),6),((10,11),12))),((9,21),24)),20),28),29),17),16),(8,15)),18))));
tree PAUP_57 = [&U] (1,(2,((3,27),(((((((((4,19),((((((5,23),(22,26)),25),((7,14),13)),6),(((10,11),12),29))),((9,21),24)),20),28),17),16),(8,15)),18))));
tree PAUP_58 = [&U] (1,(2,((3,27),((((((((((4,19),((((((5,23),(22,26)),25),((7,14),13)),6),((10,11),12))),((9,21),24)),29),20),28),17),16),(8,15)),18))));
tree PAUP_59 = [&U] (1,(2,((3,27),(((((((((4,19),((((((5,23),(22,26)),25),((7,14),13)),6),(((10,11),12),24))),((9,21),29)),20),28),17),16),(8,15)),18))));
tree PAUP_60 = [&U] (1,(2,((3,27),(((((((((4,19),(((((((5,23),(22,26)),25),29),((7,14),13)),6),((10,11),12))),((9,21),24)),20),28),17),16),(8,15)),18))));
tree PAUP_61 = [&U] (1,(2,((3,27),(((((((((4,19),(((((((5,23),(22,26)),25),24),((7,14),13)),6),((10,11),12))),((9,21),29)),20),28),17),16),(8,15)),18))));
tree PAUP_62 = [&U] (1,(2,((3,27),(((((((((4,19),((((((5,23),(22,26)),25),((7,14),13)),6),((10,11),12))),(((9,21),24),29)),20),28),17),16),(8,15)),18))));
tree PAUP_63 = [&U] (1,(2,((3,27),(((((((4,19),((((((5,23),(22,26)),25),((7,14),13)),6),((10,11),12))),(((9,21),24),29)),28),17),(((8,15),20),16)),18))));
tree PAUP_64 = [&U] (1,(2,((3,27),(((((((((4,19),((((((5,23),(22,26)),25),((7,14),13)),6),((10,11),12))),((9,21),24)),29),28),20),17),((8,15),16)),18))));
tree PAUP_65 = [&U] (1,(2,((3,27),((((((((4,19),((((((5,23),(22,26)),25),((7,14),13)),6),((10,11),12))),((9,21),24)),29),(20,28)),17),((8,15),16)),18))));
tree PAUP_66 = [&U] (1,(2,((3,27),((((((((4,19),((((((5,23),(22,26)),25),((7,14),13)),6),((10,11),12))),((9,21),24)),20,29),28),17),((8,15),16)),18))));
tree PAUP_67 = [&U] (1,(2,((3,27),(((((((((4,19),((((((5,23),(22,26)),25),((7,14),13)),6),((10,11),12))),((9,21),24)),20),29),28),17),((8,15),16)),18))));
tree PAUP_68 = [&U] (1,(2,((3,27),((((((((4,19),((((((5,23),(22,26)),25),((7,14),13)),6),((10,11),12))),((9,21),24)),20),(28,29)),17),((8,15),16)),18))));
tree PAUP_69 = [&U] (1,(2,((3,27),(((((((((4,19),((((((5,23),(22,26)),25),((7,14),13)),6),((10,11),12))),((9,21),24)),20),28),29),17),((8,15),16)),18))));
tree PAUP_70 = [&U] (1,(2,((3,27),((((((((4,19),((((((5,23),(22,26)),25),((7,14),13)),6),(((10,11),12),29))),((9,21),24)),20),28),17),((8,15),16)),18))));
tree PAUP_71 = [&U] (1,(2,((3,27),(((((((((4,19),((((((5,23),(22,26)),25),((7,14),13)),6),((10,11),12))),((9,21),24)),29),20),28),17),((8,15),16)),18))));
tree PAUP_72 = [&U] (1,(2,((3,27),((((((((4,19),((((((5,23),(22,26)),25),((7,14),13)),6),(((10,11),12),24))),((9,21),29)),20),28),17),((8,15),16)),18))));
tree PAUP_73 = [&U] (1,(2,((3,27),((((((((4,19),(((((((5,23),(22,26)),25),29),((7,14),13)),6),((10,11),12))),((9,21),24)),20),28),17),((8,15),16)),18))));
tree PAUP_74 = [&U] (1,(2,((3,27),((((((((4,19),(((((((5,23),(22,26)),25),24),((7,14),13)),6),((10,11),12))),((9,21),29)),20),28),17),((8,15),16)),18))));
tree PAUP_75 = [&U] (1,(2,((3,27),((((((((((4,19),((((((5,23),(22,26)),25),((7,14),13)),6),(((10,11),12),24))),(9,21)),20),29),17),28),(8,15)),16),18))));
tree PAUP_76 = [&U] (1,(2,((3,27),((((((((((4,19),(((((((5,23),(22,26)),25),24),((7,14),13)),6),((10,11),12))),(9,21)),20),29),17),28),(8,15)),16),18))));
tree PAUP_77 = [&U] (1,(2,((3,27),(((((((((4,19),((((((5,23),(22,26)),25),((7,14),13)),6),((((10,11),12),24),29))),(9,21)),20),17),28),(8,15)),16),18))));
tree PAUP_78 = [&U] (1,(2,((3,27),(((((((((4,19),(((((((5,23),(22,26)),25),24),((7,14),13)),6),(((10,11),12),29))),(9,21)),20),17),28),(8,15)),16),18))));
tree PAUP_79 = [&U] (1,(2,((3,27),((((((((((4,19),((((((5,23),(22,26)),25),((7,14),13)),6),(((10,11),12),24))),(9,21)),29),20),17),28),(8,15)),16),18))));
tree PAUP_80 = [&U] (1,(2,((3,27),((((((((((4,19),(((((((5,23),(22,26)),25),24),((7,14),13)),6),((10,11),12))),(9,21)),29),20),17),28),(8,15)),16),18))));
tree PAUP_81 = [&U] (1,(2,((3,27),(((((((((4,19),((((((5,23),(22,26)),25),((7,14),13)),6),(((10,11),12),24))),20),((9,21),29)),17),28),(8,15)),16),18))));
tree PAUP_82 = [&U] (1,(2,((3,27),((((((((4,19),((((((5,23),(22,26)),25),((7,14),13)),6),(((10,11),12),24))),(((9,21),29),20)),17),28),(8,15)),16),18))));
tree PAUP_83 = [&U] (1,(2,((3,27),(((((((((4,19),((((((5,23),(22,26)),25),((7,14),13)),6),(((10,11),12),24))),20),((9,21),29)),28),17),(8,15)),16),18))));
tree PAUP_84 = [&U] (1,(2,((3,27),((((((((4,19),((((((5,23),(22,26)),25),((7,14),13)),6),(((10,11),12),24))),(((9,21),29),20)),28),17),(8,15)),16),18))));
tree PAUP_85 = [&U] (1,(2,((3,27),(((((((((4,19),((((((5,23),(22,26)),25),((7,14),13)),6),(((10,11),12),24))),(9,21)),20,29),17),28),(8,15)),16),18))));
tree PAUP_86 = [&U] (1,(2,((3,27),(((((((((4,19),(((((((5,23),(22,26)),25),29),((7,14),13)),6),(((10,11),12),24))),(9,21)),20),17),28),(8,15)),16),18))));
tree PAUP_87 = [&U] (1,(2,((3,27),(((((((((4,19),(((((((5,23),(22,26)),25),29),((7,14),13)),6),((10,11),12))),((9,21),24)),20),28),17),(8,15)),16),18))));
tree PAUP_88 = [&U] (1,(2,((3,27),(((((((((4,19),((((((((5,23),(22,26)),25),24),29),((7,14),13)),6),((10,11),12))),(9,21)),20),17),28),(8,15)),16),18))));
tree PAUP_89 = [&U] (1,(2,((3,27),(((((((((4,19),((((((((5,23),26),22),24),25),((7,14),13)),6),((10,11),12))),((9,21),29)),20),17),28),(8,15)),16),18))));
tree PAUP_90 = [&U] (1,(2,((3,27),(((((((((4,19),(((((((5,23),(22,26)),25),24),((7,14),13)),6),((10,11),12))),20),((9,21),29)),17),28),(8,15)),16),18))));
tree PAUP_91 = [&U] (1,(2,((3,27),((((((((4,19),(((((((5,23),(22,26)),25),24),((7,14),13)),6),((10,11),12))),(((9,21),29),20)),17),28),(8,15)),16),18))));
tree PAUP_92 = [&U] (1,(2,((3,27),(((((((((4,19),(((((((5,23),(22,26)),25),24),((7,14),13)),6),((10,11),12))),20),((9,21),29)),28),17),(8,15)),16),18))));
tree PAUP_93 = [&U] (1,(2,((3,27),((((((((4,19),(((((((5,23),(22,26)),25),24),((7,14),13)),6),((10,11),12))),(((9,21),29),20)),28),17),(8,15)),16),18))));
tree PAUP_94 = [&U] (1,(2,((3,27),(((((((((4,19),(((((((5,23),(22,26)),25),24),((7,14),13)),6),((10,11),12))),(9,21)),20,29),17),28),(8,15)),16),18))));
tree PAUP_95 = [&U] (1,(2,((3,27),(((((((((4,19),((((((5,23),(22,26)),25),((7,14),13)),6),((10,11),12))),(((9,21),24),29)),20),28),17),(8,15)),16),18))));
tree PAUP_96 = [&U] (1,(2,((3,27),((((((((4,19),((((((5,23),(22,26)),25),((7,14),13)),6),((10,11),12))),((9,21),24)),(20,(28,29))),17),(8,15)),16),18))));
tree PAUP_97 = [&U] (1,(2,((3,27),((((((((((4,19),((((((5,23),(22,26)),25),((7,14),13)),6),(((10,11),12),24))),(9,21)),29),28),20),17),(8,15)),16),18))));
tree PAUP_98 = [&U] (1,(2,((3,27),(((((((((4,19),((((((5,23),(22,26)),25),((7,14),13)),6),((10,11),12))),((9,21),24)),29),28),20),17),16),((8,15),18)))));
tree PAUP_99 = [&U] (1,(2,((3,27),((((((((((4,19),((((((5,23),(22,26)),25),((7,14),13)),6),((10,11),12))),((9,21),24)),29),28),20),17),16),18),(8,15)))));
tree PAUP_100 = [&U] (1,(2,((3,27),((((((((((4,19),(((((((5,23),(22,26)),25),24),((7,14),13)),6),((10,11),12))),(9,21)),29),28),20),17),(8,15)),16),18))));
tree PAUP_101 = [&U] (1,(2,((3,27),((((((((4,19),((((((5,23),(22,26)),25),((7,14),13)),6),((10,11),12))),((9,21),24)),29),(20,28)),17),((8,15),16)),18))));
tree PAUP_102 = [&U] (1,(2,((3,27),((((((((4,19),((((((5,23),(22,26)),25),((7,14),13)),6),((10,11),12))),((9,21),24)),29),(20,28)),17),16),((8,15),18)))));
tree PAUP_103 = [&U] (1,(2,((3,27),(((((((((4,19),((((((5,23),(22,26)),25),((7,14),13)),6),((10,11),12))),((9,21),24)),29),(20,28)),17),16),18),(8,15)))));
tree PAUP_104 = [&U] (1,(2,((3,27),(((((((((4,19),((((((5,23),(22,26)),25),((7,14),13)),6),(((10,11),12),24))),(9,21)),29),(20,28)),17),(8,15)),16),18))));
tree PAUP_105 = [&U] (1,(2,((3,27),(((((((((4,19),(((((((5,23),(22,26)),25),24),((7,14),13)),6),((10,11),12))),(9,21)),29),(20,28)),17),(8,15)),16),18))));
tree PAUP_106 = [&U] (1,(2,((3,27),((((((((4,19),((((((5,23),(22,26)),25),((7,14),13)),6),((10,11),12))),((9,21),24)),20,29),28),17),16),((8,15),18)))));
tree PAUP_107 = [&U] (1,(2,((3,27),(((((((((4,19),((((((5,23),(22,26)),25),((7,14),13)),6),((10,11),12))),((9,21),24)),20),29),28),17),16),((8,15),18)))));
tree PAUP_108 = [&U] (1,(2,((3,27),((((((((4,19),((((((5,23),(22,26)),25),((7,14),13)),6),((10,11),12))),((9,21),24)),20),(28,29)),17),16),((8,15),18)))));
tree PAUP_109 = [&U] (1,(2,((3,27),(((((((((4,19),((((((5,23),(22,26)),25),((7,14),13)),6),((10,11),12))),((9,21),24)),20),28),29),17),16),((8,15),18)))));
tree PAUP_110 = [&U] (1,(2,((3,27),((((((((4,19),((((((5,23),(22,26)),25),((7,14),13)),6),(((10,11),12),29))),((9,21),24)),20),28),17),16),((8,15),18)))));
tree PAUP_111 = [&U] (1,(2,((3,27),(((((((((4,19),((((((5,23),(22,26)),25),((7,14),13)),6),((10,11),12))),((9,21),24)),29),20),28),17),16),((8,15),18)))));
tree PAUP_112 = [&U] (1,(2,((3,27),((((((((4,19),((((((5,23),(22,26)),25),((7,14),13)),6),(((10,11),12),24))),((9,21),29)),20),28),17),16),((8,15),18)))));
tree PAUP_113 = [&U] (1,(2,((3,27),((((((((4,19),(((((((5,23),(22,26)),25),29),((7,14),13)),6),((10,11),12))),((9,21),24)),20),28),17),16),((8,15),18)))));
tree PAUP_114 = [&U] (1,(2,((3,27),((((((((4,19),(((((((5,23),(22,26)),25),24),((7,14),13)),6),((10,11),12))),((9,21),29)),20),28),17),16),((8,15),18)))));
tree PAUP_115 = [&U] (1,(2,((3,27),(((((((((4,19),((((((5,23),(22,26)),25),((7,14),13)),6),((10,11),12))),(((9,21),24),29)),28),20),17),16),18),(8,15)))));
tree PAUP_116 = [&U] (1,(2,((3,27),(((((((((4,19),((((((5,23),(22,26)),25),((7,14),13)),6),((10,11),12))),((9,21),24)),20,29),28),17),16),18),(8,15)))));
tree PAUP_117 = [&U] (1,(2,((3,27),((((((((((4,19),((((((5,23),(22,26)),25),((7,14),13)),6),((10,11),12))),((9,21),24)),20),29),28),17),16),18),(8,15)))));
tree PAUP_118 = [&U] (1,(2,((3,27),(((((((((4,19),((((((5,23),(22,26)),25),((7,14),13)),6),((10,11),12))),((9,21),24)),20),(28,29)),17),16),18),(8,15)))));
tree PAUP_119 = [&U] (1,(2,((3,27),((((((((((4,19),((((((5,23),(22,26)),25),((7,14),13)),6),((10,11),12))),((9,21),24)),20),28),29),17),16),18),(8,15)))));
tree PAUP_120 = [&U] (1,(2,((3,27),(((((((((4,19),((((((5,23),(22,26)),25),((7,14),13)),6),(((10,11),12),29))),((9,21),24)),20),28),17),16),18),(8,15)))));
tree PAUP_121 = [&U] (1,(2,((3,27),((((((((((4,19),((((((5,23),(22,26)),25),((7,14),13)),6),((10,11),12))),((9,21),24)),29),20),28),17),16),18),(8,15)))));
tree PAUP_122 = [&U] (1,(2,((3,27),(((((((((4,19),((((((5,23),(22,26)),25),((7,14),13)),6),(((10,11),12),24))),((9,21),29)),20),28),17),16),18),(8,15)))));
tree PAUP_123 = [&U] (1,(2,((3,27),(((((((((4,19),(((((((5,23),(22,26)),25),29),((7,14),13)),6),((10,11),12))),((9,21),24)),20),28),17),16),18),(8,15)))));
tree PAUP_124 = [&U] (1,(2,((3,27),(((((((((4,19),(((((((5,23),(22,26)),25),24),((7,14),13)),6),((10,11),12))),((9,21),29)),20),28),17),16),18),(8,15)))));
tree PAUP_125 = [&U] (1,(2,((3,27),(((((((((4,19),((((((5,23),(22,26)),25),((7,14),13)),6),(((10,11),12),29))),((9,21),24)),20),28),17),(8,15)),16),18))));
tree PAUP_126 = [&U] (1,(2,((3,27),((((((((((4,19),((((((5,23),(22,26)),25),((7,14),13)),6),(((10,11),12),24))),(9,21)),20),29),28),17),(8,15)),16),18))));
tree PAUP_127 = [&U] (1,(2,((3,27),((((((((((4,19),(((((((5,23),(22,26)),25),24),((7,14),13)),6),((10,11),12))),(9,21)),20),29),28),17),(8,15)),16),18))));
tree PAUP_128 = [&U] (1,(2,((3,27),(((((((((4,19),((((((5,23),(22,26)),25),((7,14),13)),6),(((10,11),12),24))),(9,21)),20),(28,29)),17),(8,15)),16),18))));
tree PAUP_129 = [&U] (1,(2,((3,27),(((((((((4,19),(((((((5,23),(22,26)),25),24),((7,14),13)),6),((10,11),12))),(9,21)),20),(28,29)),17),(8,15)),16),18))));
tree PAUP_130 = [&U] (1,(2,((3,27),((((((((((4,19),((((((5,23),(22,26)),25),((7,14),13)),6),(((10,11),12),24))),(9,21)),20),28),29),17),(8,15)),16),18))));
tree PAUP_131 = [&U] (1,(2,((3,27),((((((((((4,19),(((((((5,23),(22,26)),25),24),((7,14),13)),6),((10,11),12))),(9,21)),20),28),29),17),(8,15)),16),18))));
tree PAUP_132 = [&U] (1,(2,((3,27),(((((((((4,19),((((((5,23),(22,26)),25),((7,14),13)),6),((((10,11),12),24),29))),(9,21)),20),28),17),(8,15)),16),18))));
tree PAUP_133 = [&U] (1,(2,((3,27),(((((((((4,19),(((((((5,23),(22,26)),25),24),((7,14),13)),6),(((10,11),12),29))),(9,21)),20),28),17),(8,15)),16),18))));
tree PAUP_134 = [&U] (1,(2,((3,27),((((((((((4,19),((((((5,23),(22,26)),25),((7,14),13)),6),(((10,11),12),24))),(9,21)),29),20),28),17),(8,15)),16),18))));
tree PAUP_135 = [&U] (1,(2,((3,27),((((((((((4,19),(((((((5,23),(22,26)),25),24),((7,14),13)),6),((10,11),12))),(9,21)),29),20),28),17),(8,15)),16),18))));
tree PAUP_136 = [&U] (1,(2,((3,27),(((((((((4,19),((((((5,23),(22,26)),25),((7,14),13)),6),(((10,11),12),24))),(9,21)),20,29),28),17),(8,15)),16),18))));
tree PAUP_137 = [&U] (1,(2,((3,27),((((((((4,19),((((((5,23),(22,26)),25),((7,14),13)),6),(((10,11),12),24))),((9,21),29)),20),28),17),((8,15),16)),18))));
tree PAUP_138 = [&U] (1,(2,((3,27),(((((((((4,19),(((((((5,23),(22,26)),25),29),((7,14),13)),6),(((10,11),12),24))),(9,21)),20),28),17),(8,15)),16),18))));
tree PAUP_139 = [&U] (1,(2,((3,27),(((((((((4,19),((((((((5,23),(22,26)),25),24),29),((7,14),13)),6),((10,11),12))),(9,21)),20),28),17),(8,15)),16),18))));
tree PAUP_140 = [&U] (1,(2,((3,27),(((((((((4,19),((((((((5,23),26),22),24),25),((7,14),13)),6),((10,11),12))),((9,21),29)),20),28),17),(8,15)),16),18))));
tree PAUP_141 = [&U] (1,(2,((3,27),((((((((((4,19),(((((((5,23),(22,26)),25),24),((7,14),13)),6),((10,11),12))),(9,21)),29),28),20),17),(8,15)),16),18))));
tree PAUP_142 = [&U] (1,(2,((3,27),(((((((((4,19),(((((((5,23),(22,26)),25),24),((7,14),13)),6),((10,11),12))),(9,21)),20,29),28),17),(8,15)),16),18))));
tree PAUP_143 = [&U] (1,(2,((3,27),((((((((4,19),((((((5,23),(22,26)),25),((7,14),13)),6),((10,11),12))),((9,21),24)),((20,28),29)),17),16),(8,15)),18))));
tree PAUP_144 = [&U] (1,(2,((3,27),(((((((((4,19),((((((5,23),(22,26)),25),((7,14),13)),6),((10,11),12))),((9,21),24)),(20,28)),29),17),16),(8,15)),18))));
tree PAUP_145 = [&U] (1,(2,((3,27),((((((((4,19),((((((5,23),(22,26)),25),((7,14),13)),6),((10,11),12))),((9,21),24)),(20,(28,29))),17),16),(8,15)),18))));
tree PAUP_146 = [&U] (1,(2,((3,27),((((((((4,19),((((((5,23),(22,26)),25),((7,14),13)),6),((10,11),12))),((9,21),24)),(20,28,29)),17),16),(8,15)),18))));
tree PAUP_147 = [&U] (1,(2,((3,27),((((((((4,19),((((((5,23),(22,26)),25),((7,14),13)),6),(((10,11),12),29))),((9,21),24)),(20,28)),17),16),(8,15)),18))));
tree PAUP_148 = [&U] (1,(2,((3,27),((((((((4,19),((((((5,23),(22,26)),25),((7,14),13)),6),(((10,11),12),24))),((9,21),29)),(20,28)),17),16),(8,15)),18))));
tree PAUP_149 = [&U] (1,(2,((3,27),((((((((4,19),(((((((5,23),(22,26)),25),29),((7,14),13)),6),((10,11),12))),((9,21),24)),(20,28)),17),16),(8,15)),18))));
tree PAUP_150 = [&U] (1,(2,((3,27),((((((((4,19),(((((((5,23),(22,26)),25),24),((7,14),13)),6),((10,11),12))),((9,21),29)),(20,28)),17),16),(8,15)),18))));
tree PAUP_151 = [&U] (1,(2,((3,27),(((((((4,19),((((((5,23),(22,26)),25),((7,14),13)),6),((10,11),12))),((9,21),24)),((20,28),29)),17),((8,15),16)),18))));
tree PAUP_152 = [&U] (1,(2,((3,27),((((((((4,19),((((((5,23),(22,26)),25),((7,14),13)),6),((10,11),12))),((9,21),24)),(20,28)),29),17),((8,15),16)),18))));
tree PAUP_153 = [&U] (1,(2,((3,27),(((((((4,19),((((((5,23),(22,26)),25),((7,14),13)),6),((10,11),12))),((9,21),24)),(20,(28,29))),17),((8,15),16)),18))));
tree PAUP_154 = [&U] (1,(2,((3,27),(((((((4,19),((((((5,23),(22,26)),25),((7,14),13)),6),((10,11),12))),((9,21),24)),(20,28,29)),17),((8,15),16)),18))));
tree PAUP_155 = [&U] (1,(2,((3,27),(((((((4,19),((((((5,23),(22,26)),25),((7,14),13)),6),(((10,11),12),29))),((9,21),24)),(20,28)),17),((8,15),16)),18))));
tree PAUP_156 = [&U] (1,(2,((3,27),(((((((4,19),((((((5,23),(22,26)),25),((7,14),13)),6),(((10,11),12),24))),((9,21),29)),(20,28)),17),((8,15),16)),18))));
tree PAUP_157 = [&U] (1,(2,((3,27),(((((((4,19),(((((((5,23),(22,26)),25),29),((7,14),13)),6),((10,11),12))),((9,21),24)),(20,28)),17),((8,15),16)),18))));
tree PAUP_158 = [&U] (1,(2,((3,27),(((((((4,19),(((((((5,23),(22,26)),25),24),((7,14),13)),6),((10,11),12))),((9,21),29)),(20,28)),17),((8,15),16)),18))));
tree PAUP_159 = [&U] (1,(2,((3,27),(((((((4,19),((((((5,23),(22,26)),25),((7,14),13)),6),((10,11),12))),((9,21),24)),((20,28),29)),17),16),((8,15),18)))));
tree PAUP_160 = [&U] (1,(2,((3,27),((((((((4,19),((((((5,23),(22,26)),25),((7,14),13)),6),((10,11),12))),((9,21),24)),(20,28)),29),17),16),((8,15),18)))));
tree PAUP_161 = [&U] (1,(2,((3,27),(((((((4,19),((((((5,23),(22,26)),25),((7,14),13)),6),((10,11),12))),((9,21),24)),(20,(28,29))),17),16),((8,15),18)))));
tree PAUP_162 = [&U] (1,(2,((3,27),(((((((4,19),((((((5,23),(22,26)),25),((7,14),13)),6),((10,11),12))),((9,21),24)),(20,28,29)),17),16),((8,15),18)))));
tree PAUP_163 = [&U] (1,(2,((3,27),(((((((4,19),((((((5,23),(22,26)),25),((7,14),13)),6),(((10,11),12),29))),((9,21),24)),(20,28)),17),16),((8,15),18)))));
tree PAUP_164 = [&U] (1,(2,((3,27),(((((((4,19),((((((5,23),(22,26)),25),((7,14),13)),6),(((10,11),12),24))),((9,21),29)),(20,28)),17),16),((8,15),18)))));
tree PAUP_165 = [&U] (1,(2,((3,27),(((((((4,19),(((((((5,23),(22,26)),25),29),((7,14),13)),6),((10,11),12))),((9,21),24)),(20,28)),17),16),((8,15),18)))));
tree PAUP_166 = [&U] (1,(2,((3,27),(((((((4,19),(((((((5,23),(22,26)),25),24),((7,14),13)),6),((10,11),12))),((9,21),29)),(20,28)),17),16),((8,15),18)))));
tree PAUP_167 = [&U] (1,(2,((3,27),((((((((4,19),((((((5,23),(22,26)),25),((7,14),13)),6),((10,11),12))),((9,21),24)),((20,28),29)),17),16),18),(8,15)))));
tree PAUP_168 = [&U] (1,(2,((3,27),(((((((((4,19),((((((5,23),(22,26)),25),((7,14),13)),6),((10,11),12))),((9,21),24)),(20,28)),29),17),16),18),(8,15)))));
tree PAUP_169 = [&U] (1,(2,((3,27),((((((((4,19),((((((5,23),(22,26)),25),((7,14),13)),6),((10,11),12))),((9,21),24)),(20,(28,29))),17),16),18),(8,15)))));
tree PAUP_170 = [&U] (1,(2,((3,27),((((((((4,19),((((((5,23),(22,26)),25),((7,14),13)),6),((10,11),12))),((9,21),24)),(20,28,29)),17),16),18),(8,15)))));
tree PAUP_171 = [&U] (1,(2,((3,27),((((((((4,19),((((((5,23),(22,26)),25),((7,14),13)),6),(((10,11),12),29))),((9,21),24)),(20,28)),17),16),18),(8,15)))));
tree PAUP_172 = [&U] (1,(2,((3,27),((((((((4,19),((((((5,23),(22,26)),25),((7,14),13)),6),(((10,11),12),24))),((9,21),29)),(20,28)),17),16),18),(8,15)))));
tree PAUP_173 = [&U] (1,(2,((3,27),((((((((4,19),(((((((5,23),(22,26)),25),29),((7,14),13)),6),((10,11),12))),((9,21),24)),(20,28)),17),16),18),(8,15)))));
tree PAUP_174 = [&U] (1,(2,((3,27),((((((((4,19),(((((((5,23),(22,26)),25),24),((7,14),13)),6),((10,11),12))),((9,21),29)),(20,28)),17),16),18),(8,15)))));
tree PAUP_175 = [&U] (1,(2,((3,27),(((((((((4,19),((((((5,23),(22,26)),25),((7,14),13)),6),((10,11),12))),((9,21),24)),29),(20,28)),17),(8,15)),16),18))));
tree PAUP_176 = [&U] (1,(2,((3,27),((((((((4,19),((((((5,23),(22,26)),25),((7,14),13)),6),(((10,11),12),24))),(9,21)),((20,28),29)),17),(8,15)),16),18))));
tree PAUP_177 = [&U] (1,(2,((3,27),((((((((4,19),(((((((5,23),(22,26)),25),24),((7,14),13)),6),((10,11),12))),(9,21)),((20,28),29)),17),(8,15)),16),18))));
tree PAUP_178 = [&U] (1,(2,((3,27),(((((((((4,19),((((((5,23),(22,26)),25),((7,14),13)),6),(((10,11),12),24))),(9,21)),(20,28)),29),17),(8,15)),16),18))));
tree PAUP_179 = [&U] (1,(2,((3,27),(((((((((4,19),(((((((5,23),(22,26)),25),24),((7,14),13)),6),((10,11),12))),(9,21)),(20,28)),29),17),(8,15)),16),18))));
tree PAUP_180 = [&U] (1,(2,((3,27),((((((((4,19),((((((5,23),(22,26)),25),((7,14),13)),6),(((10,11),12),24))),(9,21)),(20,(28,29))),17),(8,15)),16),18))));
tree PAUP_181 = [&U] (1,(2,((3,27),((((((((4,19),(((((((5,23),(22,26)),25),24),((7,14),13)),6),((10,11),12))),(9,21)),(20,(28,29))),17),(8,15)),16),18))));
tree PAUP_182 = [&U] (1,(2,((3,27),((((((((4,19),((((((5,23),(22,26)),25),((7,14),13)),6),((((10,11),12),24),29))),(9,21)),(20,28)),17),(8,15)),16),18))));
tree PAUP_183 = [&U] (1,(2,((3,27),((((((((4,19),(((((((5,23),(22,26)),25),24),((7,14),13)),6),(((10,11),12),29))),(9,21)),(20,28)),17),(8,15)),16),18))));
tree PAUP_184 = [&U] (1,(2,((3,27),((((((((4,19),((((((5,23),(22,26)),25),((7,14),13)),6),(((10,11),12),24))),(9,21)),(20,28,29)),17),(8,15)),16),18))));
tree PAUP_185 = [&U] (1,(2,((3,27),(((((((((4,19),((((((5,23),(22,26)),25),((7,14),13)),6),(((10,11),12),24))),20),((9,21),29)),28),17),(8,15)),16),18))));
tree PAUP_186 = [&U] (1,(2,((3,27),(((((((4,19),((((((5,23),(22,26)),25),((7,14),13)),6),(((10,11),12),24))),((9,21),29)),(20,28)),17),((8,15),16)),18))));
tree PAUP_187 = [&U] (1,(2,((3,27),((((((((4,19),(((((((5,23),(22,26)),25),29),((7,14),13)),6),(((10,11),12),24))),(9,21)),(20,28)),17),(8,15)),16),18))));
tree PAUP_188 = [&U] (1,(2,((3,27),((((((((4,19),((((((((5,23),(22,26)),25),24),29),((7,14),13)),6),((10,11),12))),(9,21)),(20,28)),17),(8,15)),16),18))));
tree PAUP_189 = [&U] (1,(2,((3,27),((((((((4,19),((((((((5,23),26),22),24),25),((7,14),13)),6),((10,11),12))),((9,21),29)),(20,28)),17),(8,15)),16),18))));
tree PAUP_190 = [&U] (1,(2,((3,27),((((((((((4,19),(((((((5,23),(22,26)),25),24),((7,14),13)),6),((10,11),12))),(9,21)),29),20),28),17),(8,15)),16),18))));
tree PAUP_191 = [&U] (1,(2,((3,27),((((((((4,19),(((((((5,23),(22,26)),25),24),((7,14),13)),6),((10,11),12))),(9,21)),(20,28,29)),17),(8,15)),16),18))));
tree PAUP_192 = [&U] (1,(2,((3,27),(((((((((4,19),((((((5,23),(22,26)),25),((7,14),13)),6),((10,11),12))),((9,21),24)),(28,29)),20),17),16),(8,15)),18))));
tree PAUP_193 = [&U] (1,(2,((3,27),((((((((((4,19),((((((5,23),(22,26)),25),((7,14),13)),6),((10,11),12))),((9,21),24)),28),29),20),17),16),(8,15)),18))));
tree PAUP_194 = [&U] (1,(2,((3,27),(((((((((4,19),((((((5,23),(22,26)),25),((7,14),13)),6),((10,11),12))),((9,21),24)),28),20,29),17),16),(8,15)),18))));
tree PAUP_195 = [&U] (1,(2,((3,27),((((((((((4,19),((((((5,23),(22,26)),25),((7,14),13)),6),((10,11),12))),((9,21),24)),28),20),29),17),16),(8,15)),18))));
tree PAUP_196 = [&U] (1,(2,((3,27),(((((((((4,19),((((((5,23),(22,26)),25),((7,14),13)),6),(((10,11),12),29))),((9,21),24)),28),20),17),16),(8,15)),18))));
tree PAUP_197 = [&U] (1,(2,((3,27),(((((((((4,19),((((((5,23),(22,26)),25),((7,14),13)),6),(((10,11),12),24))),((9,21),29)),28),20),17),16),(8,15)),18))));
tree PAUP_198 = [&U] (1,(2,((3,27),(((((((((4,19),(((((((5,23),(22,26)),25),29),((7,14),13)),6),((10,11),12))),((9,21),24)),28),20),17),16),(8,15)),18))));
tree PAUP_199 = [&U] (1,(2,((3,27),(((((((((4,19),(((((((5,23),(22,26)),25),24),((7,14),13)),6),((10,11),12))),((9,21),29)),28),20),17),16),(8,15)),18))));
tree PAUP_200 = [&U] (1,(2,((3,27),(((((((((4,19),((((((5,23),(22,26)),25),((7,14),13)),6),(((10,11),12),24))),(9,21)),(28,29)),20),17),(8,15)),16),18))));
tree PAUP_201 = [&U] (1,(2,((3,27),((((((((4,19),((((((5,23),(22,26)),25),((7,14),13)),6),((10,11),12))),((9,21),24)),(28,29)),20),17),((8,15),16)),18))));
tree PAUP_202 = [&U] (1,(2,((3,27),((((((((4,19),((((((5,23),(22,26)),25),((7,14),13)),6),((10,11),12))),((9,21),24)),(28,29)),20),17),16),((8,15),18)))));
tree PAUP_203 = [&U] (1,(2,((3,27),(((((((((4,19),((((((5,23),(22,26)),25),((7,14),13)),6),((10,11),12))),((9,21),24)),(28,29)),20),17),16),18),(8,15)))));
tree PAUP_204 = [&U] (1,(2,((3,27),(((((((((4,19),(((((((5,23),(22,26)),25),24),((7,14),13)),6),((10,11),12))),(9,21)),(28,29)),20),17),(8,15)),16),18))));
tree PAUP_205 = [&U] (1,(2,((3,27),(((((((((4,19),((((((5,23),(22,26)),25),((7,14),13)),6),((10,11),12))),((9,21),24)),28),29),20),17),((8,15),16)),18))));
tree PAUP_206 = [&U] (1,(2,((3,27),(((((((((4,19),((((((5,23),(22,26)),25),((7,14),13)),6),((10,11),12))),((9,21),24)),28),29),20),17),16),((8,15),18)))));
tree PAUP_207 = [&U] (1,(2,((3,27),((((((((((4,19),((((((5,23),(22,26)),25),((7,14),13)),6),((10,11),12))),((9,21),24)),28),29),20),17),16),18),(8,15)))));
tree PAUP_208 = [&U] (1,(2,((3,27),((((((((((4,19),((((((5,23),(22,26)),25),((7,14),13)),6),(((10,11),12),24))),(9,21)),28),29),20),17),(8,15)),16),18))));
tree PAUP_209 = [&U] (1,(2,((3,27),((((((((((4,19),(((((((5,23),(22,26)),25),24),((7,14),13)),6),((10,11),12))),(9,21)),28),29),20),17),(8,15)),16),18))));
tree PAUP_210 = [&U] (1,(2,((3,27),(((((((((4,19),((((((5,23),(22,26)),25),((7,14),13)),6),((10,11),12))),((9,21),24)),28),20),29),17),((8,15),16)),18))));
tree PAUP_211 = [&U] (1,(2,((3,27),(((((((((4,19),((((((5,23),(22,26)),25),((7,14),13)),6),((10,11),12))),((9,21),24)),28),20),29),17),16),((8,15),18)))));
tree PAUP_212 = [&U] (1,(2,((3,27),((((((((((4,19),((((((5,23),(22,26)),25),((7,14),13)),6),((10,11),12))),((9,21),24)),28),20),29),17),16),18),(8,15)))));
tree PAUP_213 = [&U] (1,(2,((3,27),((((((((((4,19),((((((5,23),(22,26)),25),((7,14),13)),6),(((10,11),12),24))),(9,21)),28),20),29),17),(8,15)),16),18))));
tree PAUP_214 = [&U] (1,(2,((3,27),((((((((((4,19),(((((((5,23),(22,26)),25),24),((7,14),13)),6),((10,11),12))),(9,21)),28),20),29),17),(8,15)),16),18))));
tree PAUP_215 = [&U] (1,(2,((3,27),(((((((((4,19),((((((5,23),(22,26)),25),((7,14),13)),6),((((10,11),12),24),29))),(9,21)),28),20),17),(8,15)),16),18))));
tree PAUP_216 = [&U] (1,(2,((3,27),((((((((4,19),((((((5,23),(22,26)),25),((7,14),13)),6),(((10,11),12),29))),((9,21),24)),28),20),17),((8,15),16)),18))));
tree PAUP_217 = [&U] (1,(2,((3,27),((((((((4,19),((((((5,23),(22,26)),25),((7,14),13)),6),(((10,11),12),29))),((9,21),24)),28),20),17),16),((8,15),18)))));
tree PAUP_218 = [&U] (1,(2,((3,27),(((((((((4,19),((((((5,23),(22,26)),25),((7,14),13)),6),(((10,11),12),29))),((9,21),24)),28),20),17),16),18),(8,15)))));
tree PAUP_219 = [&U] (1,(2,((3,27),(((((((((4,19),(((((((5,23),(22,26)),25),24),((7,14),13)),6),(((10,11),12),29))),(9,21)),28),20),17),(8,15)),16),18))));
tree PAUP_220 = [&U] (1,(2,((3,27),((((((((4,19),((((((5,23),(22,26)),25),((7,14),13)),6),((10,11),12))),((9,21),24)),28),20,29),17),((8,15),16)),18))));
tree PAUP_221 = [&U] (1,(2,((3,27),((((((((4,19),((((((5,23),(22,26)),25),((7,14),13)),6),(((10,11),12),24))),((9,21),29)),28),20),17),((8,15),16)),18))));
tree PAUP_222 = [&U] (1,(2,((3,27),((((((((4,19),(((((((5,23),(22,26)),25),29),((7,14),13)),6),((10,11),12))),((9,21),24)),28),20),17),((8,15),16)),18))));
tree PAUP_223 = [&U] (1,(2,((3,27),((((((((4,19),(((((((5,23),(22,26)),25),24),((7,14),13)),6),((10,11),12))),((9,21),29)),28),20),17),((8,15),16)),18))));
tree PAUP_224 = [&U] (1,(2,((3,27),((((((((4,19),((((((5,23),(22,26)),25),((7,14),13)),6),((10,11),12))),((9,21),24)),28),20,29),17),16),((8,15),18)))));
tree PAUP_225 = [&U] (1,(2,((3,27),((((((((4,19),((((((5,23),(22,26)),25),((7,14),13)),6),(((10,11),12),24))),((9,21),29)),28),20),17),16),((8,15),18)))));
tree PAUP_226 = [&U] (1,(2,((3,27),((((((((4,19),(((((((5,23),(22,26)),25),29),((7,14),13)),6),((10,11),12))),((9,21),24)),28),20),17),16),((8,15),18)))));
tree PAUP_227 = [&U] (1,(2,((3,27),((((((((4,19),(((((((5,23),(22,26)),25),24),((7,14),13)),6),((10,11),12))),((9,21),29)),28),20),17),16),((8,15),18)))));
tree PAUP_228 = [&U] (1,(2,((3,27),(((((((((4,19),((((((5,23),(22,26)),25),((7,14),13)),6),((10,11),12))),((9,21),24)),28),20,29),17),16),18),(8,15)))));
tree PAUP_229 = [&U] (1,(2,((3,27),(((((((((4,19),((((((5,23),(22,26)),25),((7,14),13)),6),(((10,11),12),24))),((9,21),29)),28),20),17),16),18),(8,15)))));
tree PAUP_230 = [&U] (1,(2,((3,27),(((((((((4,19),(((((((5,23),(22,26)),25),29),((7,14),13)),6),((10,11),12))),((9,21),24)),28),20),17),16),18),(8,15)))));
tree PAUP_231 = [&U] (1,(2,((3,27),(((((((((4,19),(((((((5,23),(22,26)),25),24),((7,14),13)),6),((10,11),12))),((9,21),29)),28),20),17),16),18),(8,15)))));
tree PAUP_232 = [&U] (1,(2,((3,27),(((((((((4,19),((((((5,23),(22,26)),25),((7,14),13)),6),(((10,11),12),24))),(9,21)),28),20,29),17),(8,15)),16),18))));
tree PAUP_233 = [&U] (1,(2,((3,27),(((((((((4,19),(((((((5,23),(22,26)),25),29),((7,14),13)),6),(((10,11),12),24))),(9,21)),28),20),17),(8,15)),16),18))));
tree PAUP_234 = [&U] (1,(2,((3,27),(((((((((4,19),((((((((5,23),(22,26)),25),24),29),((7,14),13)),6),((10,11),12))),(9,21)),28),20),17),(8,15)),16),18))));
tree PAUP_235 = [&U] (1,(2,((3,27),(((((((((4,19),((((((((5,23),26),22),24),25),((7,14),13)),6),((10,11),12))),((9,21),29)),28),20),17),(8,15)),16),18))));
tree PAUP_236 = [&U] (1,(2,((3,27),(((((((((4,19),(((((((5,23),(22,26)),25),24),((7,14),13)),6),((10,11),12))),(9,21)),28),20,29),17),(8,15)),16),18))));
tree PAUP_237 = [&U] (1,(2,((3,27),((((((((((4,19),((((((5,23),(22,26)),25),((7,14),13)),6),(((10,11),12),24))),(9,21)),29),28),20),17),16),(8,15)),18))));
tree PAUP_238 = [&U] (1,(2,((3,27),((((((((((4,19),(((((((5,23),(22,26)),25),24),((7,14),13)),6),((10,11),12))),(9,21)),29),28),20),17),16),(8,15)),18))));
tree PAUP_239 = [&U] (1,(2,((3,27),(((((((((4,19),((((((5,23),(22,26)),25),((7,14),13)),6),(((10,11),12),24))),(9,21)),29),(20,28)),17),16),(8,15)),18))));
tree PAUP_240 = [&U] (1,(2,((3,27),(((((((((4,19),(((((((5,23),(22,26)),25),24),((7,14),13)),6),((10,11),12))),(9,21)),29),(20,28)),17),16),(8,15)),18))));
tree PAUP_241 = [&U] (1,(2,((3,27),(((((((((4,19),((((((5,23),(22,26)),25),((7,14),13)),6),(((10,11),12),29))),((9,21),24)),20),28),17),16),(8,15)),18))));
tree PAUP_242 = [&U] (1,(2,((3,27),((((((((((4,19),((((((5,23),(22,26)),25),((7,14),13)),6),(((10,11),12),24))),(9,21)),20),29),28),17),16),(8,15)),18))));
tree PAUP_243 = [&U] (1,(2,((3,27),(((((((((4,19),((((((5,23),(22,26)),25),((7,14),13)),6),((10,11),12))),((9,21),24)),20),29),28),17),16),((8,15),18)))));
tree PAUP_244 = [&U] (1,(2,((3,27),(((((((((4,19),(((((((5,23),(22,26)),25),29),((7,14),13)),6),((10,11),12))),((9,21),24)),20),28),17),16),(8,15)),18))));
tree PAUP_245 = [&U] (1,(2,((3,27),((((((((((4,19),(((((((5,23),(22,26)),25),24),((7,14),13)),6),((10,11),12))),(9,21)),20),29),28),17),16),(8,15)),18))));
tree PAUP_246 = [&U] (1,(2,((3,27),(((((((((4,19),((((((5,23),(22,26)),25),((7,14),13)),6),(((10,11),12),24))),(9,21)),20),(28,29)),17),16),(8,15)),18))));
tree PAUP_247 = [&U] (1,(2,((3,27),(((((((((4,19),(((((((5,23),(22,26)),25),24),((7,14),13)),6),((10,11),12))),(9,21)),20),(28,29)),17),16),(8,15)),18))));
tree PAUP_248 = [&U] (1,(2,((3,27),((((((((((4,19),((((((5,23),(22,26)),25),((7,14),13)),6),(((10,11),12),24))),(9,21)),20),28),29),17),16),(8,15)),18))));
tree PAUP_249 = [&U] (1,(2,((3,27),((((((((((4,19),(((((((5,23),(22,26)),25),24),((7,14),13)),6),((10,11),12))),(9,21)),20),28),29),17),16),(8,15)),18))));
tree PAUP_250 = [&U] (1,(2,((3,27),(((((((((4,19),((((((5,23),(22,26)),25),((7,14),13)),6),((((10,11),12),24),29))),(9,21)),20),28),17),16),(8,15)),18))));
tree PAUP_251 = [&U] (1,(2,((3,27),(((((((((4,19),(((((((5,23),(22,26)),25),24),((7,14),13)),6),(((10,11),12),29))),(9,21)),20),28),17),16),(8,15)),18))));
tree PAUP_252 = [&U] (1,(2,((3,27),((((((((((4,19),((((((5,23),(22,26)),25),((7,14),13)),6),(((10,11),12),24))),(9,21)),29),20),28),17),16),(8,15)),18))));
tree PAUP_253 = [&U] (1,(2,((3,27),((((((((((4,19),(((((((5,23),(22,26)),25),24),((7,14),13)),6),((10,11),12))),(9,21)),29),20),28),17),16),(8,15)),18))));
tree PAUP_254 = [&U] (1,(2,((3,27),(((((((((4,19),((((((5,23),(22,26)),25),((7,14),13)),6),(((10,11),12),24))),20),((9,21),29)),28),17),16),(8,15)),18))));
tree PAUP_255 = [&U] (1,(2,((3,27),((((((((4,19),((((((5,23),(22,26)),25),((7,14),13)),6),(((10,11),12),24))),(((9,21),29),20)),28),17),16),(8,15)),18))));
tree PAUP_256 = [&U] (1,(2,((3,27),(((((((((4,19),((((((5,23),(22,26)),25),((7,14),13)),6),(((10,11),12),24))),(9,21)),20,29),28),17),16),(8,15)),18))));
tree PAUP_257 = [&U] (1,(2,((3,27),(((((((((4,19),(((((((5,23),(22,26)),25),29),((7,14),13)),6),(((10,11),12),24))),(9,21)),20),28),17),16),(8,15)),18))));
tree PAUP_258 = [&U] (1,(2,((3,27),(((((((((4,19),((((((((5,23),(22,26)),25),24),29),((7,14),13)),6),((10,11),12))),(9,21)),20),28),17),16),(8,15)),18))));
tree PAUP_259 = [&U] (1,(2,((3,27),(((((((((4,19),((((((((5,23),26),22),24),25),((7,14),13)),6),((10,11),12))),((9,21),29)),20),28),17),16),(8,15)),18))));
tree PAUP_260 = [&U] (1,(2,((3,27),(((((((((4,19),(((((((5,23),(22,26)),25),24),((7,14),13)),6),((10,11),12))),20),((9,21),29)),28),17),16),(8,15)),18))));
tree PAUP_261 = [&U] (1,(2,((3,27),((((((((4,19),(((((((5,23),(22,26)),25),24),((7,14),13)),6),((10,11),12))),(((9,21),29),20)),28),17),16),(8,15)),18))));
tree PAUP_262 = [&U] (1,(2,((3,27),(((((((((4,19),(((((((5,23),(22,26)),25),24),((7,14),13)),6),((10,11),12))),(9,21)),20,29),28),17),16),(8,15)),18))));
tree PAUP_263 = [&U] (1,(2,((3,27),(((((((4,19),((((((5,23),(22,26)),25),((7,14),13)),6),((10,11),12))),((9,21),24)),(28,29)),17),(((8,15),20),16)),18))));
tree PAUP_264 = [&U] (1,(2,((3,27),((((((((4,19),((((((5,23),(22,26)),25),((7,14),13)),6),((10,11),12))),((9,21),24)),28),29),17),(((8,15),20),16)),18))));
tree PAUP_265 = [&U] (1,(2,((3,27),(((((((4,19),((((((5,23),(22,26)),25),((7,14),13)),6),(((10,11),12),29))),((9,21),24)),28),17),(((8,15),20),16)),18))));
tree PAUP_266 = [&U] (1,(2,((3,27),((((((((4,19),((((((5,23),(22,26)),25),((7,14),13)),6),((10,11),12))),((9,21),24)),29),28),17),(((8,15),20),16)),18))));
tree PAUP_267 = [&U] (1,(2,((3,27),(((((((4,19),((((((5,23),(22,26)),25),((7,14),13)),6),(((10,11),12),24))),((9,21),29)),28),17),(((8,15),20),16)),18))));
tree PAUP_268 = [&U] (1,(2,((3,27),(((((((4,19),(((((((5,23),(22,26)),25),29),((7,14),13)),6),((10,11),12))),((9,21),24)),28),17),(((8,15),20),16)),18))));
tree PAUP_269 = [&U] (1,(2,((3,27),(((((((4,19),(((((((5,23),(22,26)),25),24),((7,14),13)),6),((10,11),12))),((9,21),29)),28),17),(((8,15),20),16)),18))));
tree PAUP_270 = [&U] (1,(2,((3,27),(((((((((4,19),((((((5,23),(22,26)),25),((7,14),13)),6),(((10,11),12),24))),(9,21)),29),28),20),17),((8,15),16)),18))));
tree PAUP_271 = [&U] (1,(2,((3,27),(((((((((4,19),(((((((5,23),(22,26)),25),24),((7,14),13)),6),((10,11),12))),(9,21)),29),28),20),17),((8,15),16)),18))));
tree PAUP_272 = [&U] (1,(2,((3,27),((((((((4,19),((((((5,23),(22,26)),25),((7,14),13)),6),(((10,11),12),24))),(9,21)),29),(20,28)),17),((8,15),16)),18))));
tree PAUP_273 = [&U] (1,(2,((3,27),((((((((4,19),(((((((5,23),(22,26)),25),24),((7,14),13)),6),((10,11),12))),(9,21)),29),(20,28)),17),((8,15),16)),18))));
tree PAUP_274 = [&U] (1,(2,((3,27),((((((((4,19),((((((5,23),(22,26)),25),((7,14),13)),6),(((10,11),12),24))),(9,21)),20,29),28),17),((8,15),16)),18))));
tree PAUP_275 = [&U] (1,(2,((3,27),(((((((((4,19),((((((5,23),(22,26)),25),((7,14),13)),6),((10,11),12))),((9,21),24)),20,29),28),17),16),18),(8,15)))));
tree PAUP_276 = [&U] (1,(2,((3,27),((((((((4,19),(((((((5,23),(22,26)),25),24),((7,14),13)),6),((10,11),12))),(9,21)),20,29),28),17),((8,15),16)),18))));
tree PAUP_277 = [&U] (1,(2,((3,27),(((((((((4,19),((((((5,23),(22,26)),25),((7,14),13)),6),(((10,11),12),24))),(9,21)),20),29),28),17),((8,15),16)),18))));
tree PAUP_278 = [&U] (1,(2,((3,27),(((((((((4,19),(((((((5,23),(22,26)),25),24),((7,14),13)),6),((10,11),12))),(9,21)),20),29),28),17),((8,15),16)),18))));
tree PAUP_279 = [&U] (1,(2,((3,27),((((((((4,19),((((((5,23),(22,26)),25),((7,14),13)),6),(((10,11),12),24))),(9,21)),20),(28,29)),17),((8,15),16)),18))));
tree PAUP_280 = [&U] (1,(2,((3,27),((((((((4,19),(((((((5,23),(22,26)),25),24),((7,14),13)),6),((10,11),12))),(9,21)),20),(28,29)),17),((8,15),16)),18))));
tree PAUP_281 = [&U] (1,(2,((3,27),(((((((((4,19),((((((5,23),(22,26)),25),((7,14),13)),6),(((10,11),12),24))),(9,21)),20),28),29),17),((8,15),16)),18))));
tree PAUP_282 = [&U] (1,(2,((3,27),(((((((((4,19),(((((((5,23),(22,26)),25),24),((7,14),13)),6),((10,11),12))),(9,21)),20),28),29),17),((8,15),16)),18))));
tree PAUP_283 = [&U] (1,(2,((3,27),((((((((4,19),((((((5,23),(22,26)),25),((7,14),13)),6),((((10,11),12),24),29))),(9,21)),20),28),17),((8,15),16)),18))));
tree PAUP_284 = [&U] (1,(2,((3,27),((((((((4,19),(((((((5,23),(22,26)),25),24),((7,14),13)),6),(((10,11),12),29))),(9,21)),20),28),17),((8,15),16)),18))));
tree PAUP_285 = [&U] (1,(2,((3,27),(((((((((4,19),((((((5,23),(22,26)),25),((7,14),13)),6),(((10,11),12),24))),(9,21)),29),20),28),17),((8,15),16)),18))));
tree PAUP_286 = [&U] (1,(2,((3,27),(((((((((4,19),(((((((5,23),(22,26)),25),24),((7,14),13)),6),((10,11),12))),(9,21)),29),20),28),17),((8,15),16)),18))));
tree PAUP_287 = [&U] (1,(2,((3,27),((((((((4,19),((((((5,23),(22,26)),25),((7,14),13)),6),(((10,11),12),24))),20),((9,21),29)),28),17),((8,15),16)),18))));
tree PAUP_288 = [&U] (1,(2,((3,27),(((((((4,19),((((((5,23),(22,26)),25),((7,14),13)),6),(((10,11),12),24))),(((9,21),29),20)),28),17),((8,15),16)),18))));
tree PAUP_289 = [&U] (1,(2,((3,27),((((((((4,19),(((((((5,23),(22,26)),25),29),((7,14),13)),6),(((10,11),12),24))),(9,21)),20),28),17),((8,15),16)),18))));
tree PAUP_290 = [&U] (1,(2,((3,27),((((((((4,19),((((((((5,23),(22,26)),25),24),29),((7,14),13)),6),((10,11),12))),(9,21)),20),28),17),((8,15),16)),18))));
tree PAUP_291 = [&U] (1,(2,((3,27),((((((((4,19),((((((((5,23),26),22),24),25),((7,14),13)),6),((10,11),12))),((9,21),29)),20),28),17),((8,15),16)),18))));
tree PAUP_292 = [&U] (1,(2,((3,27),((((((((4,19),(((((((5,23),(22,26)),25),24),((7,14),13)),6),((10,11),12))),20),((9,21),29)),28),17),((8,15),16)),18))));
tree PAUP_293 = [&U] (1,(2,((3,27),(((((((4,19),(((((((5,23),(22,26)),25),24),((7,14),13)),6),((10,11),12))),(((9,21),29),20)),28),17),((8,15),16)),18))));
tree PAUP_294 = [&U] (1,(2,((3,27),((((((((((4,19),((((((5,23),(22,26)),25),((7,14),13)),6),(((10,11),12),24))),(9,21)),20),29),17),28),(8,15)),16),18))));
tree PAUP_295 = [&U] (1,(2,((3,27),((((((((((4,19),((((((((5,23),26),22),24),25),((7,14),13)),6),((10,11),12))),(9,21)),20),29),17),28),(8,15)),16),18))));
tree PAUP_296 = [&U] (1,(2,((3,27),((((((((((4,19),(((((((5,23),(22,26)),25),24),((7,14),13)),6),((10,11),12))),(9,21)),29),20),17),28),(8,15)),16),18))));
tree PAUP_297 = [&U] (1,(2,((3,27),(((((((((4,19),(((((((5,23),(22,26)),25),24),((7,14),13)),6),((10,11),12))),(9,21)),20,29),17),28),(8,15)),16),18))));
tree PAUP_298 = [&U] (1,(2,((3,27),((((((((((4,19),(((((((5,23),(22,26)),25),24),((7,14),13)),6),((10,11),12))),(9,21)),20),29),28),17),(8,15)),16),18))));
tree PAUP_299 = [&U] (1,(2,((3,27),(((((((((4,19),(((((((5,23),(22,26)),25),24),((7,14),13)),6),((10,11),12))),(9,21)),20,29),28),17),(8,15)),16),18))));
tree PAUP_300 = [&U] (1,(2,((3,27),(((((((((4,19),((((((((5,23),26),22),24),25),((7,14),13)),6),(((10,11),12),29))),(9,21)),20),17),28),(8,15)),16),18))));
tree PAUP_301 = [&U] (1,(2,((3,27),((((((((((4,19),((((((((5,23),26),22),24),25),((7,14),13)),6),((10,11),12))),(9,21)),29),20),17),28),(8,15)),16),18))));
tree PAUP_302 = [&U] (1,(2,((3,27),((((((((4,19),((((((5,23),(22,26)),25),((7,14),13)),6),(((10,11),12),24))),20),((9,21),29)),28),17),16),((8,15),18)))));
tree PAUP_303 = [&U] (1,(2,((3,27),(((((((((4,19),((((((5,23),(22,26)),25),((7,14),13)),6),(((10,11),12),24))),20),((9,21),29)),28),17),16),18),(8,15)))));
tree PAUP_304 = [&U] (1,(2,((3,27),(((((((4,19),((((((5,23),(22,26)),25),((7,14),13)),6),(((10,11),12),24))),(((9,21),29),20)),28),17),16),((8,15),18)))));
tree PAUP_305 = [&U] (1,(2,((3,27),((((((((4,19),((((((5,23),(22,26)),25),((7,14),13)),6),(((10,11),12),24))),(((9,21),29),20)),28),17),16),18),(8,15)))));
tree PAUP_306 = [&U] (1,(2,((3,27),(((((((((4,19),(((((((((5,23),26),22),24),25),29),((7,14),13)),6),((10,11),12))),(9,21)),20),17),28),(8,15)),16),18))));
tree PAUP_307 = [&U] (1,(2,((3,27),(((((((((4,19),((((((((5,23),26),22),24),25),((7,14),13)),6),((10,11),12))),20),((9,21),29)),17),28),(8,15)),16),18))));
tree PAUP_308 = [&U] (1,(2,((3,27),((((((((4,19),((((((((5,23),26),22),24),25),((7,14),13)),6),((10,11),12))),(((9,21),29),20)),17),28),(8,15)),16),18))));
tree PAUP_309 = [&U] (1,(2,((3,27),(((((((((4,19),((((((((5,23),26),22),24),25),((7,14),13)),6),((10,11),12))),20),((9,21),29)),28),17),(8,15)),16),18))));
tree PAUP_310 = [&U] (1,(2,((3,27),((((((((4,19),((((((((5,23),26),22),24),25),((7,14),13)),6),((10,11),12))),(((9,21),29),20)),28),17),(8,15)),16),18))));
tree PAUP_311 = [&U] (1,(2,((3,27),(((((((((4,19),((((((((5,23),26),22),24),25),((7,14),13)),6),((10,11),12))),(9,21)),20,29),17),28),(8,15)),16),18))));
tree PAUP_312 = [&U] (1,(2,((3,27),((((((((4,19),(((((((5,23),(22,26)),25),24),((7,14),13)),6),((10,11),12))),20),((9,21),29)),28),17),16),((8,15),18)))));
tree PAUP_313 = [&U] (1,(2,((3,27),(((((((((4,19),(((((((5,23),(22,26)),25),24),((7,14),13)),6),((10,11),12))),20),((9,21),29)),28),17),16),18),(8,15)))));
tree PAUP_314 = [&U] (1,(2,((3,27),(((((((4,19),(((((((5,23),(22,26)),25),24),((7,14),13)),6),((10,11),12))),(((9,21),29),20)),28),17),16),((8,15),18)))));
tree PAUP_315 = [&U] (1,(2,((3,27),((((((((4,19),(((((((5,23),(22,26)),25),24),((7,14),13)),6),((10,11),12))),(((9,21),29),20)),28),17),16),18),(8,15)))));
tree PAUP_316 = [&U] (1,(2,((3,27),(((((((((4,19),((((((5,23),(22,26)),25),((7,14),13)),6),(((10,11),12),24))),(9,21)),29),28),20),17),16),((8,15),18)))));
tree PAUP_317 = [&U] (1,(2,((3,27),((((((((((4,19),((((((5,23),(22,26)),25),((7,14),13)),6),(((10,11),12),24))),(9,21)),29),28),20),17),16),18),(8,15)))));
tree PAUP_318 = [&U] (1,(2,((3,27),(((((((((4,19),(((((((5,23),(22,26)),25),24),((7,14),13)),6),((10,11),12))),(9,21)),29),28),20),17),16),((8,15),18)))));
tree PAUP_319 = [&U] (1,(2,((3,27),((((((((((4,19),(((((((5,23),(22,26)),25),24),((7,14),13)),6),((10,11),12))),(9,21)),29),28),20),17),16),18),(8,15)))));
tree PAUP_320 = [&U] (1,(2,((3,27),((((((((((4,19),((((((((5,23),26),22),24),25),((7,14),13)),6),((10,11),12))),(9,21)),29),28),20),17),(8,15)),16),18))));
tree PAUP_321 = [&U] (1,(2,((3,27),((((((((4,19),((((((5,23),(22,26)),25),((7,14),13)),6),(((10,11),12),24))),(9,21)),29),(20,28)),17),16),((8,15),18)))));
tree PAUP_322 = [&U] (1,(2,((3,27),((((((((4,19),(((((((5,23),(22,26)),25),24),((7,14),13)),6),((10,11),12))),(9,21)),29),(20,28)),17),16),((8,15),18)))));
tree PAUP_323 = [&U] (1,(2,((3,27),(((((((((4,19),((((((5,23),(22,26)),25),((7,14),13)),6),(((10,11),12),24))),(9,21)),29),(20,28)),17),16),18),(8,15)))));
tree PAUP_324 = [&U] (1,(2,((3,27),(((((((((4,19),(((((((5,23),(22,26)),25),24),((7,14),13)),6),((10,11),12))),(9,21)),29),(20,28)),17),16),18),(8,15)))));
tree PAUP_325 = [&U] (1,(2,((3,27),(((((((((4,19),((((((((5,23),26),22),24),25),((7,14),13)),6),((10,11),12))),(9,21)),29),(20,28)),17),(8,15)),16),18))));
tree PAUP_326 = [&U] (1,(2,((3,27),(((((((((4,19),((((((5,23),(22,26)),25),((7,14),13)),6),(((10,11),12),24))),(9,21)),29),20),28),17),16),((8,15),18)))));
tree PAUP_327 = [&U] (1,(2,((3,27),(((((((((4,19),(((((((5,23),(22,26)),25),24),((7,14),13)),6),((10,11),12))),(9,21)),29),20),28),17),16),((8,15),18)))));
tree PAUP_328 = [&U] (1,(2,((3,27),(((((((((4,19),((((((5,23),(22,26)),25),((7,14),13)),6),(((10,11),12),24))),(9,21)),20),29),28),17),16),((8,15),18)))));
tree PAUP_329 = [&U] (1,(2,((3,27),(((((((((4,19),(((((((5,23),(22,26)),25),24),((7,14),13)),6),((10,11),12))),(9,21)),20),29),28),17),16),((8,15),18)))));
tree PAUP_330 = [&U] (1,(2,((3,27),((((((((4,19),((((((5,23),(22,26)),25),((7,14),13)),6),(((10,11),12),24))),(9,21)),20),(28,29)),17),16),((8,15),18)))));
tree PAUP_331 = [&U] (1,(2,((3,27),((((((((4,19),(((((((5,23),(22,26)),25),24),((7,14),13)),6),((10,11),12))),(9,21)),20),(28,29)),17),16),((8,15),18)))));
tree PAUP_332 = [&U] (1,(2,((3,27),(((((((((4,19),((((((5,23),(22,26)),25),((7,14),13)),6),(((10,11),12),24))),(9,21)),20),28),29),17),16),((8,15),18)))));
tree PAUP_333 = [&U] (1,(2,((3,27),(((((((((4,19),(((((((5,23),(22,26)),25),24),((7,14),13)),6),((10,11),12))),(9,21)),20),28),29),17),16),((8,15),18)))));
tree PAUP_334 = [&U] (1,(2,((3,27),((((((((4,19),((((((5,23),(22,26)),25),((7,14),13)),6),((((10,11),12),24),29))),(9,21)),20),28),17),16),((8,15),18)))));
tree PAUP_335 = [&U] (1,(2,((3,27),((((((((4,19),(((((((5,23),(22,26)),25),24),((7,14),13)),6),(((10,11),12),29))),(9,21)),20),28),17),16),((8,15),18)))));
tree PAUP_336 = [&U] (1,(2,((3,27),((((((((4,19),((((((5,23),(22,26)),25),((7,14),13)),6),(((10,11),12),24))),(9,21)),20,29),28),17),16),((8,15),18)))));
tree PAUP_337 = [&U] (1,(2,((3,27),((((((((4,19),(((((((5,23),(22,26)),25),29),((7,14),13)),6),(((10,11),12),24))),(9,21)),20),28),17),16),((8,15),18)))));
tree PAUP_338 = [&U] (1,(2,((3,27),((((((((4,19),((((((((5,23),(22,26)),25),24),29),((7,14),13)),6),((10,11),12))),(9,21)),20),28),17),16),((8,15),18)))));
tree PAUP_339 = [&U] (1,(2,((3,27),((((((((4,19),((((((((5,23),26),22),24),25),((7,14),13)),6),((10,11),12))),((9,21),29)),20),28),17),16),((8,15),18)))));
tree PAUP_340 = [&U] (1,(2,((3,27),((((((((4,19),(((((((5,23),(22,26)),25),24),((7,14),13)),6),((10,11),12))),(9,21)),20,29),28),17),16),((8,15),18)))));
tree PAUP_341 = [&U] (1,(2,((3,27),((((((((((4,19),((((((5,23),(22,26)),25),((7,14),13)),6),(((10,11),12),24))),(9,21)),29),20),28),17),16),18),(8,15)))));
tree PAUP_342 = [&U] (1,(2,((3,27),((((((((((4,19),(((((((5,23),(22,26)),25),24),((7,14),13)),6),((10,11),12))),(9,21)),29),20),28),17),16),18),(8,15)))));
tree PAUP_343 = [&U] (1,(2,((3,27),((((((((((4,19),((((((5,23),(22,26)),25),((7,14),13)),6),(((10,11),12),24))),(9,21)),20),29),28),17),16),18),(8,15)))));
tree PAUP_344 = [&U] (1,(2,((3,27),((((((((((4,19),(((((((5,23),(22,26)),25),24),((7,14),13)),6),((10,11),12))),(9,21)),20),29),28),17),16),18),(8,15)))));
tree PAUP_345 = [&U] (1,(2,((3,27),(((((((((4,19),((((((5,23),(22,26)),25),((7,14),13)),6),(((10,11),12),24))),(9,21)),20),(28,29)),17),16),18),(8,15)))));
tree PAUP_346 = [&U] (1,(2,((3,27),(((((((((4,19),(((((((5,23),(22,26)),25),24),((7,14),13)),6),((10,11),12))),(9,21)),20),(28,29)),17),16),18),(8,15)))));
tree PAUP_347 = [&U] (1,(2,((3,27),((((((((((4,19),((((((5,23),(22,26)),25),((7,14),13)),6),(((10,11),12),24))),(9,21)),20),28),29),17),16),18),(8,15)))));
tree PAUP_348 = [&U] (1,(2,((3,27),((((((((((4,19),(((((((5,23),(22,26)),25),24),((7,14),13)),6),((10,11),12))),(9,21)),20),28),29),17),16),18),(8,15)))));
tree PAUP_349 = [&U] (1,(2,((3,27),(((((((((4,19),((((((5,23),(22,26)),25),((7,14),13)),6),((((10,11),12),24),29))),(9,21)),20),28),17),16),18),(8,15)))));
tree PAUP_350 = [&U] (1,(2,((3,27),(((((((((4,19),(((((((5,23),(22,26)),25),24),((7,14),13)),6),(((10,11),12),29))),(9,21)),20),28),17),16),18),(8,15)))));
tree PAUP_351 = [&U] (1,(2,((3,27),(((((((((4,19),((((((5,23),(22,26)),25),((7,14),13)),6),(((10,11),12),24))),(9,21)),20,29),28),17),16),18),(8,15)))));
tree PAUP_352 = [&U] (1,(2,((3,27),(((((((((4,19),(((((((5,23),(22,26)),25),29),((7,14),13)),6),(((10,11),12),24))),(9,21)),20),28),17),16),18),(8,15)))));
tree PAUP_353 = [&U] (1,(2,((3,27),(((((((((4,19),((((((((5,23),(22,26)),25),24),29),((7,14),13)),6),((10,11),12))),(9,21)),20),28),17),16),18),(8,15)))));
tree PAUP_354 = [&U] (1,(2,((3,27),(((((((((4,19),((((((((5,23),26),22),24),25),((7,14),13)),6),((10,11),12))),((9,21),29)),20),28),17),16),18),(8,15)))));
tree PAUP_355 = [&U] (1,(2,((3,27),(((((((((4,19),(((((((5,23),(22,26)),25),24),((7,14),13)),6),((10,11),12))),(9,21)),20,29),28),17),16),18),(8,15)))));
tree PAUP_356 = [&U] (1,(2,((3,27),((((((((((4,19),((((((((5,23),26),22),24),25),((7,14),13)),6),((10,11),12))),(9,21)),20),29),28),17),(8,15)),16),18))));
tree PAUP_357 = [&U] (1,(2,((3,27),(((((((((4,19),((((((((5,23),26),22),24),25),((7,14),13)),6),((10,11),12))),(9,21)),20),(28,29)),17),(8,15)),16),18))));
tree PAUP_358 = [&U] (1,(2,((3,27),((((((((((4,19),((((((((5,23),26),22),24),25),((7,14),13)),6),((10,11),12))),(9,21)),20),28),29),17),(8,15)),16),18))));
tree PAUP_359 = [&U] (1,(2,((3,27),(((((((((4,19),((((((((5,23),26),22),24),25),((7,14),13)),6),(((10,11),12),29))),(9,21)),20),28),17),(8,15)),16),18))));
tree PAUP_360 = [&U] (1,(2,((3,27),((((((((((4,19),((((((((5,23),26),22),24),25),((7,14),13)),6),((10,11),12))),(9,21)),29),20),28),17),(8,15)),16),18))));
tree PAUP_361 = [&U] (1,(2,((3,27),(((((((((4,19),(((((((((5,23),26),22),24),25),29),((7,14),13)),6),((10,11),12))),(9,21)),20),28),17),(8,15)),16),18))));
tree PAUP_362 = [&U] (1,(2,((3,27),(((((((((4,19),((((((((5,23),26),22),24),25),((7,14),13)),6),((10,11),12))),(9,21)),20,29),28),17),(8,15)),16),18))));
tree PAUP_363 = [&U] (1,(2,((3,27),((((((((4,19),((((((5,23),(22,26)),25),((7,14),13)),6),(((10,11),12),24))),(9,21)),((20,28),29)),17),16),(8,15)),18))));
tree PAUP_364 = [&U] (1,(2,((3,27),((((((((4,19),(((((((5,23),(22,26)),25),24),((7,14),13)),6),((10,11),12))),(9,21)),((20,28),29)),17),16),(8,15)),18))));
tree PAUP_365 = [&U] (1,(2,((3,27),(((((((((4,19),((((((5,23),(22,26)),25),((7,14),13)),6),(((10,11),12),24))),(9,21)),(20,28)),29),17),16),(8,15)),18))));
tree PAUP_366 = [&U] (1,(2,((3,27),(((((((((4,19),(((((((5,23),(22,26)),25),24),((7,14),13)),6),((10,11),12))),(9,21)),(20,28)),29),17),16),(8,15)),18))));
tree PAUP_367 = [&U] (1,(2,((3,27),((((((((4,19),((((((5,23),(22,26)),25),((7,14),13)),6),(((10,11),12),24))),(9,21)),(20,(28,29))),17),16),(8,15)),18))));
tree PAUP_368 = [&U] (1,(2,((3,27),((((((((4,19),(((((((5,23),(22,26)),25),24),((7,14),13)),6),((10,11),12))),(9,21)),(20,(28,29))),17),16),(8,15)),18))));
tree PAUP_369 = [&U] (1,(2,((3,27),((((((((4,19),((((((5,23),(22,26)),25),((7,14),13)),6),(((10,11),12),24))),(9,21)),(20,28,29)),17),16),(8,15)),18))));
tree PAUP_370 = [&U] (1,(2,((3,27),((((((((4,19),(((((((5,23),(22,26)),25),24),((7,14),13)),6),((10,11),12))),(9,21)),(20,28,29)),17),16),(8,15)),18))));
tree PAUP_371 = [&U] (1,(2,((3,27),((((((((4,19),((((((5,23),(22,26)),25),((7,14),13)),6),((((10,11),12),24),29))),(9,21)),(20,28)),17),16),(8,15)),18))));
tree PAUP_372 = [&U] (1,(2,((3,27),((((((((4,19),(((((((5,23),(22,26)),25),24),((7,14),13)),6),(((10,11),12),29))),(9,21)),(20,28)),17),16),(8,15)),18))));
tree PAUP_373 = [&U] (1,(2,((3,27),((((((((4,19),(((((((5,23),(22,26)),25),29),((7,14),13)),6),(((10,11),12),24))),(9,21)),(20,28)),17),16),(8,15)),18))));
tree PAUP_374 = [&U] (1,(2,((3,27),((((((((4,19),((((((((5,23),(22,26)),25),24),29),((7,14),13)),6),((10,11),12))),(9,21)),(20,28)),17),16),(8,15)),18))));
tree PAUP_375 = [&U] (1,(2,((3,27),((((((((4,19),((((((((5,23),26),22),24),25),((7,14),13)),6),((10,11),12))),((9,21),29)),(20,28)),17),16),(8,15)),18))));
tree PAUP_376 = [&U] (1,(2,((3,27),(((((((4,19),((((((5,23),(22,26)),25),((7,14),13)),6),(((10,11),12),24))),(9,21)),((20,28),29)),17),((8,15),16)),18))));
tree PAUP_377 = [&U] (1,(2,((3,27),(((((((4,19),(((((((5,23),(22,26)),25),24),((7,14),13)),6),((10,11),12))),(9,21)),((20,28),29)),17),((8,15),16)),18))));
tree PAUP_378 = [&U] (1,(2,((3,27),((((((((4,19),((((((5,23),(22,26)),25),((7,14),13)),6),(((10,11),12),24))),(9,21)),(20,28)),29),17),((8,15),16)),18))));
tree PAUP_379 = [&U] (1,(2,((3,27),((((((((4,19),(((((((5,23),(22,26)),25),24),((7,14),13)),6),((10,11),12))),(9,21)),(20,28)),29),17),((8,15),16)),18))));
tree PAUP_380 = [&U] (1,(2,((3,27),(((((((4,19),((((((5,23),(22,26)),25),((7,14),13)),6),(((10,11),12),24))),(9,21)),(20,(28,29))),17),((8,15),16)),18))));
tree PAUP_381 = [&U] (1,(2,((3,27),(((((((4,19),(((((((5,23),(22,26)),25),24),((7,14),13)),6),((10,11),12))),(9,21)),(20,(28,29))),17),((8,15),16)),18))));
tree PAUP_382 = [&U] (1,(2,((3,27),(((((((4,19),((((((5,23),(22,26)),25),((7,14),13)),6),(((10,11),12),24))),(9,21)),(20,28,29)),17),((8,15),16)),18))));
tree PAUP_383 = [&U] (1,(2,((3,27),(((((((4,19),(((((((5,23),(22,26)),25),24),((7,14),13)),6),((10,11),12))),(9,21)),(20,28,29)),17),((8,15),16)),18))));
tree PAUP_384 = [&U] (1,(2,((3,27),(((((((4,19),((((((5,23),(22,26)),25),((7,14),13)),6),((((10,11),12),24),29))),(9,21)),(20,28)),17),((8,15),16)),18))));
tree PAUP_385 = [&U] (1,(2,((3,27),(((((((4,19),(((((((5,23),(22,26)),25),24),((7,14),13)),6),(((10,11),12),29))),(9,21)),(20,28)),17),((8,15),16)),18))));
tree PAUP_386 = [&U] (1,(2,((3,27),(((((((4,19),(((((((5,23),(22,26)),25),29),((7,14),13)),6),(((10,11),12),24))),(9,21)),(20,28)),17),((8,15),16)),18))));
tree PAUP_387 = [&U] (1,(2,((3,27),(((((((4,19),((((((((5,23),(22,26)),25),24),29),((7,14),13)),6),((10,11),12))),(9,21)),(20,28)),17),((8,15),16)),18))));
tree PAUP_388 = [&U] (1,(2,((3,27),(((((((4,19),((((((((5,23),26),22),24),25),((7,14),13)),6),((10,11),12))),((9,21),29)),(20,28)),17),((8,15),16)),18))));
tree PAUP_389 = [&U] (1,(2,((3,27),(((((((4,19),((((((5,23),(22,26)),25),((7,14),13)),6),(((10,11),12),24))),(9,21)),((20,28),29)),17),16),((8,15),18)))));
tree PAUP_390 = [&U] (1,(2,((3,27),(((((((4,19),(((((((5,23),(22,26)),25),24),((7,14),13)),6),((10,11),12))),(9,21)),((20,28),29)),17),16),((8,15),18)))));
tree PAUP_391 = [&U] (1,(2,((3,27),((((((((4,19),((((((5,23),(22,26)),25),((7,14),13)),6),(((10,11),12),24))),(9,21)),(20,28)),29),17),16),((8,15),18)))));
tree PAUP_392 = [&U] (1,(2,((3,27),((((((((4,19),(((((((5,23),(22,26)),25),24),((7,14),13)),6),((10,11),12))),(9,21)),(20,28)),29),17),16),((8,15),18)))));
tree PAUP_393 = [&U] (1,(2,((3,27),(((((((4,19),((((((5,23),(22,26)),25),((7,14),13)),6),(((10,11),12),24))),(9,21)),(20,(28,29))),17),16),((8,15),18)))));
tree PAUP_394 = [&U] (1,(2,((3,27),(((((((4,19),(((((((5,23),(22,26)),25),24),((7,14),13)),6),((10,11),12))),(9,21)),(20,(28,29))),17),16),((8,15),18)))));
tree PAUP_395 = [&U] (1,(2,((3,27),(((((((4,19),((((((5,23),(22,26)),25),((7,14),13)),6),(((10,11),12),24))),(9,21)),(20,28,29)),17),16),((8,15),18)))));
tree PAUP_396 = [&U] (1,(2,((3,27),(((((((4,19),(((((((5,23),(22,26)),25),24),((7,14),13)),6),((10,11),12))),(9,21)),(20,28,29)),17),16),((8,15),18)))));
tree PAUP_397 = [&U] (1,(2,((3,27),(((((((4,19),((((((5,23),(22,26)),25),((7,14),13)),6),((((10,11),12),24),29))),(9,21)),(20,28)),17),16),((8,15),18)))));
tree PAUP_398 = [&U] (1,(2,((3,27),(((((((4,19),(((((((5,23),(22,26)),25),24),((7,14),13)),6),(((10,11),12),29))),(9,21)),(20,28)),17),16),((8,15),18)))));
tree PAUP_399 = [&U] (1,(2,((3,27),(((((((4,19),(((((((5,23),(22,26)),25),29),((7,14),13)),6),(((10,11),12),24))),(9,21)),(20,28)),17),16),((8,15),18)))));
tree PAUP_400 = [&U] (1,(2,((3,27),(((((((4,19),((((((((5,23),(22,26)),25),24),29),((7,14),13)),6),((10,11),12))),(9,21)),(20,28)),17),16),((8,15),18)))));
tree PAUP_401 = [&U] (1,(2,((3,27),(((((((4,19),((((((((5,23),26),22),24),25),((7,14),13)),6),((10,11),12))),((9,21),29)),(20,28)),17),16),((8,15),18)))));
tree PAUP_402 = [&U] (1,(2,((3,27),((((((((4,19),((((((5,23),(22,26)),25),((7,14),13)),6),(((10,11),12),24))),(9,21)),((20,28),29)),17),16),18),(8,15)))));
tree PAUP_403 = [&U] (1,(2,((3,27),((((((((4,19),(((((((5,23),(22,26)),25),24),((7,14),13)),6),((10,11),12))),(9,21)),((20,28),29)),17),16),18),(8,15)))));
tree PAUP_404 = [&U] (1,(2,((3,27),(((((((((4,19),((((((5,23),(22,26)),25),((7,14),13)),6),(((10,11),12),24))),(9,21)),(20,28)),29),17),16),18),(8,15)))));
tree PAUP_405 = [&U] (1,(2,((3,27),(((((((((4,19),(((((((5,23),(22,26)),25),24),((7,14),13)),6),((10,11),12))),(9,21)),(20,28)),29),17),16),18),(8,15)))));
tree PAUP_406 = [&U] (1,(2,((3,27),((((((((4,19),((((((5,23),(22,26)),25),((7,14),13)),6),(((10,11),12),24))),(9,21)),(20,(28,29))),17),16),18),(8,15)))));
tree PAUP_407 = [&U] (1,(2,((3,27),((((((((4,19),(((((((5,23),(22,26)),25),24),((7,14),13)),6),((10,11),12))),(9,21)),(20,(28,29))),17),16),18),(8,15)))));
tree PAUP_408 = [&U] (1,(2,((3,27),((((((((4,19),((((((5,23),(22,26)),25),((7,14),13)),6),((((10,11),12),24),29))),(9,21)),(20,28)),17),16),18),(8,15)))));
tree PAUP_409 = [&U] (1,(2,((3,27),((((((((4,19),(((((((5,23),(22,26)),25),24),((7,14),13)),6),(((10,11),12),29))),(9,21)),(20,28)),17),16),18),(8,15)))));
tree PAUP_410 = [&U] (1,(2,((3,27),((((((((4,19),((((((5,23),(22,26)),25),((7,14),13)),6),(((10,11),12),24))),(9,21)),(20,28,29)),17),16),18),(8,15)))));
tree PAUP_411 = [&U] (1,(2,((3,27),((((((((4,19),(((((((5,23),(22,26)),25),29),((7,14),13)),6),(((10,11),12),24))),(9,21)),(20,28)),17),16),18),(8,15)))));
tree PAUP_412 = [&U] (1,(2,((3,27),((((((((4,19),((((((((5,23),(22,26)),25),24),29),((7,14),13)),6),((10,11),12))),(9,21)),(20,28)),17),16),18),(8,15)))));
tree PAUP_413 = [&U] (1,(2,((3,27),((((((((4,19),((((((((5,23),26),22),24),25),((7,14),13)),6),((10,11),12))),((9,21),29)),(20,28)),17),16),18),(8,15)))));
tree PAUP_414 = [&U] (1,(2,((3,27),((((((((4,19),(((((((5,23),(22,26)),25),24),((7,14),13)),6),((10,11),12))),(9,21)),(20,28,29)),17),16),18),(8,15)))));
tree PAUP_415 = [&U] (1,(2,((3,27),((((((((4,19),((((((((5,23),26),22),24),25),((7,14),13)),6),((10,11),12))),(9,21)),((20,28),29)),17),(8,15)),16),18))));
tree PAUP_416 = [&U] (1,(2,((3,27),(((((((((4,19),((((((((5,23),26),22),24),25),((7,14),13)),6),((10,11),12))),(9,21)),(20,28)),29),17),(8,15)),16),18))));
tree PAUP_417 = [&U] (1,(2,((3,27),((((((((4,19),((((((((5,23),26),22),24),25),((7,14),13)),6),((10,11),12))),(9,21)),(20,(28,29))),17),(8,15)),16),18))));
tree PAUP_418 = [&U] (1,(2,((3,27),((((((((4,19),((((((((5,23),26),22),24),25),((7,14),13)),6),(((10,11),12),29))),(9,21)),(20,28)),17),(8,15)),16),18))));
tree PAUP_419 = [&U] (1,(2,((3,27),((((((((4,19),(((((((((5,23),26),22),24),25),29),((7,14),13)),6),((10,11),12))),(9,21)),(20,28)),17),(8,15)),16),18))));
tree PAUP_420 = [&U] (1,(2,((3,27),((((((((4,19),((((((((5,23),26),22),24),25),((7,14),13)),6),((10,11),12))),(9,21)),(20,28,29)),17),(8,15)),16),18))));
tree PAUP_421 = [&U] (1,(2,((3,27),(((((((((4,19),((((((5,23),(22,26)),25),((7,14),13)),6),(((10,11),12),24))),(9,21)),(28,29)),20),17),16),(8,15)),18))));
tree PAUP_422 = [&U] (1,(2,((3,27),(((((((((4,19),(((((((5,23),(22,26)),25),24),((7,14),13)),6),((10,11),12))),(9,21)),(28,29)),20),17),16),(8,15)),18))));
tree PAUP_423 = [&U] (1,(2,((3,27),((((((((((4,19),((((((5,23),(22,26)),25),((7,14),13)),6),(((10,11),12),24))),(9,21)),28),29),20),17),16),(8,15)),18))));
tree PAUP_424 = [&U] (1,(2,((3,27),((((((((((4,19),(((((((5,23),(22,26)),25),24),((7,14),13)),6),((10,11),12))),(9,21)),28),29),20),17),16),(8,15)),18))));
tree PAUP_425 = [&U] (1,(2,((3,27),((((((((((4,19),((((((5,23),(22,26)),25),((7,14),13)),6),(((10,11),12),24))),(9,21)),28),20),29),17),16),(8,15)),18))));
tree PAUP_426 = [&U] (1,(2,((3,27),((((((((((4,19),(((((((5,23),(22,26)),25),24),((7,14),13)),6),((10,11),12))),(9,21)),28),20),29),17),16),(8,15)),18))));
tree PAUP_427 = [&U] (1,(2,((3,27),(((((((((4,19),((((((5,23),(22,26)),25),((7,14),13)),6),((((10,11),12),24),29))),(9,21)),28),20),17),16),(8,15)),18))));
tree PAUP_428 = [&U] (1,(2,((3,27),(((((((((4,19),(((((((5,23),(22,26)),25),24),((7,14),13)),6),(((10,11),12),29))),(9,21)),28),20),17),16),(8,15)),18))));
tree PAUP_429 = [&U] (1,(2,((3,27),(((((((((4,19),((((((5,23),(22,26)),25),((7,14),13)),6),(((10,11),12),24))),(9,21)),28),20,29),17),16),(8,15)),18))));
tree PAUP_430 = [&U] (1,(2,((3,27),(((((((((4,19),(((((((5,23),(22,26)),25),29),((7,14),13)),6),(((10,11),12),24))),(9,21)),28),20),17),16),(8,15)),18))));
tree PAUP_431 = [&U] (1,(2,((3,27),(((((((((4,19),((((((((5,23),(22,26)),25),24),29),((7,14),13)),6),((10,11),12))),(9,21)),28),20),17),16),(8,15)),18))));
tree PAUP_432 = [&U] (1,(2,((3,27),(((((((((4,19),((((((((5,23),26),22),24),25),((7,14),13)),6),((10,11),12))),((9,21),29)),28),20),17),16),(8,15)),18))));
tree PAUP_433 = [&U] (1,(2,((3,27),(((((((((4,19),(((((((5,23),(22,26)),25),24),((7,14),13)),6),((10,11),12))),(9,21)),28),20,29),17),16),(8,15)),18))));
tree PAUP_434 = [&U] (1,(2,((3,27),((((((((4,19),((((((5,23),(22,26)),25),((7,14),13)),6),(((10,11),12),24))),(9,21)),(28,29)),20),17),((8,15),16)),18))));
tree PAUP_435 = [&U] (1,(2,((3,27),((((((((4,19),((((((5,23),(22,26)),25),((7,14),13)),6),(((10,11),12),24))),(9,21)),(28,29)),20),17),16),((8,15),18)))));
tree PAUP_436 = [&U] (1,(2,((3,27),(((((((((4,19),((((((5,23),(22,26)),25),((7,14),13)),6),(((10,11),12),24))),(9,21)),(28,29)),20),17),16),18),(8,15)))));
tree PAUP_437 = [&U] (1,(2,((3,27),((((((((4,19),(((((((5,23),(22,26)),25),24),((7,14),13)),6),((10,11),12))),(9,21)),(28,29)),20),17),((8,15),16)),18))));
tree PAUP_438 = [&U] (1,(2,((3,27),((((((((4,19),(((((((5,23),(22,26)),25),24),((7,14),13)),6),((10,11),12))),(9,21)),(28,29)),20),17),16),((8,15),18)))));
tree PAUP_439 = [&U] (1,(2,((3,27),(((((((((4,19),(((((((5,23),(22,26)),25),24),((7,14),13)),6),((10,11),12))),(9,21)),(28,29)),20),17),16),18),(8,15)))));
tree PAUP_440 = [&U] (1,(2,((3,27),(((((((((4,19),((((((((5,23),26),22),24),25),((7,14),13)),6),((10,11),12))),(9,21)),(28,29)),20),17),(8,15)),16),18))));
tree PAUP_441 = [&U] (1,(2,((3,27),(((((((((4,19),((((((5,23),(22,26)),25),((7,14),13)),6),(((10,11),12),24))),(9,21)),28),29),20),17),((8,15),16)),18))));
tree PAUP_442 = [&U] (1,(2,((3,27),(((((((((4,19),(((((((5,23),(22,26)),25),24),((7,14),13)),6),((10,11),12))),(9,21)),28),29),20),17),((8,15),16)),18))));
tree PAUP_443 = [&U] (1,(2,((3,27),(((((((((4,19),((((((5,23),(22,26)),25),((7,14),13)),6),(((10,11),12),24))),(9,21)),28),29),20),17),16),((8,15),18)))));
tree PAUP_444 = [&U] (1,(2,((3,27),(((((((((4,19),(((((((5,23),(22,26)),25),24),((7,14),13)),6),((10,11),12))),(9,21)),28),29),20),17),16),((8,15),18)))));
tree PAUP_445 = [&U] (1,(2,((3,27),((((((((((4,19),((((((5,23),(22,26)),25),((7,14),13)),6),(((10,11),12),24))),(9,21)),28),29),20),17),16),18),(8,15)))));
tree PAUP_446 = [&U] (1,(2,((3,27),((((((((((4,19),(((((((5,23),(22,26)),25),24),((7,14),13)),6),((10,11),12))),(9,21)),28),29),20),17),16),18),(8,15)))));
tree PAUP_447 = [&U] (1,(2,((3,27),((((((((((4,19),((((((((5,23),26),22),24),25),((7,14),13)),6),((10,11),12))),(9,21)),28),29),20),17),(8,15)),16),18))));
tree PAUP_448 = [&U] (1,(2,((3,27),(((((((((4,19),((((((5,23),(22,26)),25),((7,14),13)),6),(((10,11),12),24))),(9,21)),28),20),29),17),((8,15),16)),18))));
tree PAUP_449 = [&U] (1,(2,((3,27),(((((((((4,19),(((((((5,23),(22,26)),25),24),((7,14),13)),6),((10,11),12))),(9,21)),28),20),29),17),((8,15),16)),18))));
tree PAUP_450 = [&U] (1,(2,((3,27),(((((((((4,19),((((((5,23),(22,26)),25),((7,14),13)),6),(((10,11),12),24))),(9,21)),28),20),29),17),16),((8,15),18)))));
tree PAUP_451 = [&U] (1,(2,((3,27),(((((((((4,19),(((((((5,23),(22,26)),25),24),((7,14),13)),6),((10,11),12))),(9,21)),28),20),29),17),16),((8,15),18)))));
tree PAUP_452 = [&U] (1,(2,((3,27),((((((((((4,19),((((((5,23),(22,26)),25),((7,14),13)),6),(((10,11),12),24))),(9,21)),28),20),29),17),16),18),(8,15)))));
tree PAUP_453 = [&U] (1,(2,((3,27),((((((((((4,19),(((((((5,23),(22,26)),25),24),((7,14),13)),6),((10,11),12))),(9,21)),28),20),29),17),16),18),(8,15)))));
tree PAUP_454 = [&U] (1,(2,((3,27),((((((((((4,19),((((((((5,23),26),22),24),25),((7,14),13)),6),((10,11),12))),(9,21)),28),20),29),17),(8,15)),16),18))));
tree PAUP_455 = [&U] (1,(2,((3,27),((((((((4,19),((((((5,23),(22,26)),25),((7,14),13)),6),((((10,11),12),24),29))),(9,21)),28),20),17),((8,15),16)),18))));
tree PAUP_456 = [&U] (1,(2,((3,27),((((((((4,19),((((((5,23),(22,26)),25),((7,14),13)),6),((((10,11),12),24),29))),(9,21)),28),20),17),16),((8,15),18)))));
tree PAUP_457 = [&U] (1,(2,((3,27),(((((((((4,19),((((((5,23),(22,26)),25),((7,14),13)),6),((((10,11),12),24),29))),(9,21)),28),20),17),16),18),(8,15)))));
tree PAUP_458 = [&U] (1,(2,((3,27),((((((((4,19),(((((((5,23),(22,26)),25),24),((7,14),13)),6),(((10,11),12),29))),(9,21)),28),20),17),((8,15),16)),18))));
tree PAUP_459 = [&U] (1,(2,((3,27),((((((((4,19),(((((((5,23),(22,26)),25),24),((7,14),13)),6),(((10,11),12),29))),(9,21)),28),20),17),16),((8,15),18)))));
tree PAUP_460 = [&U] (1,(2,((3,27),(((((((((4,19),(((((((5,23),(22,26)),25),24),((7,14),13)),6),(((10,11),12),29))),(9,21)),28),20),17),16),18),(8,15)))));
tree PAUP_461 = [&U] (1,(2,((3,27),(((((((((4,19),((((((((5,23),26),22),24),25),((7,14),13)),6),(((10,11),12),29))),(9,21)),28),20),17),(8,15)),16),18))));
tree PAUP_462 = [&U] (1,(2,((3,27),((((((((4,19),((((((5,23),(22,26)),25),((7,14),13)),6),(((10,11),12),24))),(9,21)),28),20,29),17),((8,15),16)),18))));
tree PAUP_463 = [&U] (1,(2,((3,27),((((((((4,19),(((((((5,23),(22,26)),25),29),((7,14),13)),6),(((10,11),12),24))),(9,21)),28),20),17),((8,15),16)),18))));
tree PAUP_464 = [&U] (1,(2,((3,27),((((((((4,19),((((((((5,23),(22,26)),25),24),29),((7,14),13)),6),((10,11),12))),(9,21)),28),20),17),((8,15),16)),18))));
tree PAUP_465 = [&U] (1,(2,((3,27),((((((((4,19),((((((((5,23),26),22),24),25),((7,14),13)),6),((10,11),12))),((9,21),29)),28),20),17),((8,15),16)),18))));
tree PAUP_466 = [&U] (1,(2,((3,27),((((((((4,19),(((((((5,23),(22,26)),25),24),((7,14),13)),6),((10,11),12))),(9,21)),28),20,29),17),((8,15),16)),18))));
tree PAUP_467 = [&U] (1,(2,((3,27),((((((((4,19),((((((5,23),(22,26)),25),((7,14),13)),6),(((10,11),12),24))),(9,21)),28),20,29),17),16),((8,15),18)))));
tree PAUP_468 = [&U] (1,(2,((3,27),((((((((4,19),(((((((5,23),(22,26)),25),29),((7,14),13)),6),(((10,11),12),24))),(9,21)),28),20),17),16),((8,15),18)))));
tree PAUP_469 = [&U] (1,(2,((3,27),((((((((4,19),((((((((5,23),(22,26)),25),24),29),((7,14),13)),6),((10,11),12))),(9,21)),28),20),17),16),((8,15),18)))));
tree PAUP_470 = [&U] (1,(2,((3,27),((((((((4,19),((((((((5,23),26),22),24),25),((7,14),13)),6),((10,11),12))),((9,21),29)),28),20),17),16),((8,15),18)))));
tree PAUP_471 = [&U] (1,(2,((3,27),((((((((4,19),(((((((5,23),(22,26)),25),24),((7,14),13)),6),((10,11),12))),(9,21)),28),20,29),17),16),((8,15),18)))));
tree PAUP_472 = [&U] (1,(2,((3,27),(((((((((4,19),((((((5,23),(22,26)),25),((7,14),13)),6),(((10,11),12),24))),(9,21)),28),20,29),17),16),18),(8,15)))));
tree PAUP_473 = [&U] (1,(2,((3,27),(((((((((4,19),(((((((5,23),(22,26)),25),29),((7,14),13)),6),(((10,11),12),24))),(9,21)),28),20),17),16),18),(8,15)))));
tree PAUP_474 = [&U] (1,(2,((3,27),(((((((((4,19),((((((((5,23),(22,26)),25),24),29),((7,14),13)),6),((10,11),12))),(9,21)),28),20),17),16),18),(8,15)))));
tree PAUP_475 = [&U] (1,(2,((3,27),(((((((((4,19),((((((((5,23),26),22),24),25),((7,14),13)),6),((10,11),12))),((9,21),29)),28),20),17),16),18),(8,15)))));
tree PAUP_476 = [&U] (1,(2,((3,27),(((((((((4,19),(((((((5,23),(22,26)),25),24),((7,14),13)),6),((10,11),12))),(9,21)),28),20,29),17),16),18),(8,15)))));
tree PAUP_477 = [&U] (1,(2,((3,27),(((((((((4,19),(((((((((5,23),26),22),24),25),29),((7,14),13)),6),((10,11),12))),(9,21)),28),20),17),(8,15)),16),18))));
tree PAUP_478 = [&U] (1,(2,((3,27),(((((((((4,19),((((((((5,23),26),22),24),25),((7,14),13)),6),((10,11),12))),(9,21)),28),20,29),17),(8,15)),16),18))));
tree PAUP_479 = [&U] (1,(2,((3,27),((((((((((4,19),((((((((5,23),26),22),24),25),((7,14),13)),6),((10,11),12))),(9,21)),29),28),20),17),16),(8,15)),18))));
tree PAUP_480 = [&U] (1,(2,((3,27),(((((((((4,19),((((((((5,23),26),22),24),25),((7,14),13)),6),((10,11),12))),(9,21)),29),(20,28)),17),16),(8,15)),18))));
tree PAUP_481 = [&U] (1,(2,((3,27),((((((((((4,19),((((((((5,23),26),22),24),25),((7,14),13)),6),((10,11),12))),(9,21)),20),29),28),17),16),(8,15)),18))));
tree PAUP_482 = [&U] (1,(2,((3,27),(((((((((4,19),((((((((5,23),26),22),24),25),((7,14),13)),6),((10,11),12))),(9,21)),20),(28,29)),17),16),(8,15)),18))));
tree PAUP_483 = [&U] (1,(2,((3,27),((((((((((4,19),((((((((5,23),26),22),24),25),((7,14),13)),6),((10,11),12))),(9,21)),20),28),29),17),16),(8,15)),18))));
tree PAUP_484 = [&U] (1,(2,((3,27),(((((((((4,19),((((((((5,23),26),22),24),25),((7,14),13)),6),(((10,11),12),29))),(9,21)),20),28),17),16),(8,15)),18))));
tree PAUP_485 = [&U] (1,(2,((3,27),((((((((((4,19),((((((((5,23),26),22),24),25),((7,14),13)),6),((10,11),12))),(9,21)),29),20),28),17),16),(8,15)),18))));
tree PAUP_486 = [&U] (1,(2,((3,27),(((((((((4,19),(((((((((5,23),26),22),24),25),29),((7,14),13)),6),((10,11),12))),(9,21)),20),28),17),16),(8,15)),18))));
tree PAUP_487 = [&U] (1,(2,((3,27),(((((((((4,19),((((((((5,23),26),22),24),25),((7,14),13)),6),((10,11),12))),20),((9,21),29)),28),17),16),(8,15)),18))));
tree PAUP_488 = [&U] (1,(2,((3,27),((((((((4,19),((((((((5,23),26),22),24),25),((7,14),13)),6),((10,11),12))),(((9,21),29),20)),28),17),16),(8,15)),18))));
tree PAUP_489 = [&U] (1,(2,((3,27),(((((((((4,19),((((((((5,23),26),22),24),25),((7,14),13)),6),((10,11),12))),(9,21)),20,29),28),17),16),(8,15)),18))));
tree PAUP_490 = [&U] (1,(2,((3,27),(((((((4,19),((((((5,23),(22,26)),25),((7,14),13)),6),(((10,11),12),24))),(9,21)),(28,29)),17),(((8,15),20),16)),18))));
tree PAUP_491 = [&U] (1,(2,((3,27),(((((((4,19),(((((((5,23),(22,26)),25),24),((7,14),13)),6),((10,11),12))),(9,21)),(28,29)),17),(((8,15),20),16)),18))));
tree PAUP_492 = [&U] (1,(2,((3,27),((((((((4,19),((((((5,23),(22,26)),25),((7,14),13)),6),(((10,11),12),24))),(9,21)),28),29),17),(((8,15),20),16)),18))));
tree PAUP_493 = [&U] (1,(2,((3,27),((((((((4,19),(((((((5,23),(22,26)),25),24),((7,14),13)),6),((10,11),12))),(9,21)),28),29),17),(((8,15),20),16)),18))));
tree PAUP_494 = [&U] (1,(2,((3,27),(((((((4,19),((((((5,23),(22,26)),25),((7,14),13)),6),((((10,11),12),24),29))),(9,21)),28),17),(((8,15),20),16)),18))));
tree PAUP_495 = [&U] (1,(2,((3,27),(((((((4,19),(((((((5,23),(22,26)),25),24),((7,14),13)),6),(((10,11),12),29))),(9,21)),28),17),(((8,15),20),16)),18))));
tree PAUP_496 = [&U] (1,(2,((3,27),((((((((4,19),((((((5,23),(22,26)),25),((7,14),13)),6),(((10,11),12),24))),(9,21)),29),28),17),(((8,15),20),16)),18))));
tree PAUP_497 = [&U] (1,(2,((3,27),((((((((4,19),(((((((5,23),(22,26)),25),24),((7,14),13)),6),((10,11),12))),(9,21)),29),28),17),(((8,15),20),16)),18))));
tree PAUP_498 = [&U] (1,(2,((3,27),(((((((4,19),(((((((5,23),(22,26)),25),29),((7,14),13)),6),(((10,11),12),24))),(9,21)),28),17),(((8,15),20),16)),18))));
tree PAUP_499 = [&U] (1,(2,((3,27),(((((((4,19),((((((((5,23),(22,26)),25),24),29),((7,14),13)),6),((10,11),12))),(9,21)),28),17),(((8,15),20),16)),18))));
tree PAUP_500 = [&U] (1,(2,((3,27),(((((((4,19),((((((((5,23),26),22),24),25),((7,14),13)),6),((10,11),12))),((9,21),29)),28),17),(((8,15),20),16)),18))));
tree PAUP_501 = [&U] (1,(2,((3,27),(((((((((4,19),((((((((5,23),26),22),24),25),((7,14),13)),6),((10,11),12))),(9,21)),29),28),20),17),((8,15),16)),18))));
tree PAUP_502 = [&U] (1,(2,((3,27),((((((((4,19),((((((((5,23),26),22),24),25),((7,14),13)),6),((10,11),12))),(9,21)),29),(20,28)),17),((8,15),16)),18))));
tree PAUP_503 = [&U] (1,(2,((3,27),((((((((4,19),((((((((5,23),26),22),24),25),((7,14),13)),6),((10,11),12))),(9,21)),20,29),28),17),((8,15),16)),18))));
tree PAUP_504 = [&U] (1,(2,((3,27),(((((((((4,19),((((((((5,23),26),22),24),25),((7,14),13)),6),((10,11),12))),(9,21)),20),29),28),17),((8,15),16)),18))));
tree PAUP_505 = [&U] (1,(2,((3,27),((((((((4,19),((((((((5,23),26),22),24),25),((7,14),13)),6),((10,11),12))),(9,21)),20),(28,29)),17),((8,15),16)),18))));
tree PAUP_506 = [&U] (1,(2,((3,27),(((((((((4,19),((((((((5,23),26),22),24),25),((7,14),13)),6),((10,11),12))),(9,21)),20),28),29),17),((8,15),16)),18))));
tree PAUP_507 = [&U] (1,(2,((3,27),((((((((4,19),((((((((5,23),26),22),24),25),((7,14),13)),6),(((10,11),12),29))),(9,21)),20),28),17),((8,15),16)),18))));
tree PAUP_508 = [&U] (1,(2,((3,27),(((((((((4,19),((((((((5,23),26),22),24),25),((7,14),13)),6),((10,11),12))),(9,21)),29),20),28),17),((8,15),16)),18))));
tree PAUP_509 = [&U] (1,(2,((3,27),((((((((4,19),(((((((((5,23),26),22),24),25),29),((7,14),13)),6),((10,11),12))),(9,21)),20),28),17),((8,15),16)),18))));
tree PAUP_510 = [&U] (1,(2,((3,27),((((((((4,19),((((((((5,23),26),22),24),25),((7,14),13)),6),((10,11),12))),20),((9,21),29)),28),17),((8,15),16)),18))));
tree PAUP_511 = [&U] (1,(2,((3,27),(((((((4,19),((((((((5,23),26),22),24),25),((7,14),13)),6),((10,11),12))),(((9,21),29),20)),28),17),((8,15),16)),18))));
tree PAUP_512 = [&U] (1,(2,((3,27),((((((((4,19),((((((((5,23),26),22),24),25),((7,14),13)),6),((10,11),12))),20),((9,21),29)),28),17),16),((8,15),18)))));
tree PAUP_513 = [&U] (1,(2,((3,27),(((((((((4,19),((((((((5,23),26),22),24),25),((7,14),13)),6),((10,11),12))),20),((9,21),29)),28),17),16),18),(8,15)))));
tree PAUP_514 = [&U] (1,(2,((3,27),(((((((4,19),((((((((5,23),26),22),24),25),((7,14),13)),6),((10,11),12))),(((9,21),29),20)),28),17),16),((8,15),18)))));
tree PAUP_515 = [&U] (1,(2,((3,27),((((((((4,19),((((((((5,23),26),22),24),25),((7,14),13)),6),((10,11),12))),(((9,21),29),20)),28),17),16),18),(8,15)))));
tree PAUP_516 = [&U] (1,(2,((3,27),(((((((((4,19),((((((((5,23),26),22),24),25),((7,14),13)),6),((10,11),12))),(9,21)),29),28),20),17),16),((8,15),18)))));
tree PAUP_517 = [&U] (1,(2,((3,27),((((((((((4,19),((((((((5,23),26),22),24),25),((7,14),13)),6),((10,11),12))),(9,21)),29),28),20),17),16),18),(8,15)))));
tree PAUP_518 = [&U] (1,(2,((3,27),((((((((4,19),((((((((5,23),26),22),24),25),((7,14),13)),6),((10,11),12))),(9,21)),29),(20,28)),17),16),((8,15),18)))));
tree PAUP_519 = [&U] (1,(2,((3,27),(((((((((4,19),((((((((5,23),26),22),24),25),((7,14),13)),6),((10,11),12))),(9,21)),29),(20,28)),17),16),18),(8,15)))));
tree PAUP_520 = [&U] (1,(2,((3,27),(((((((((4,19),((((((((5,23),26),22),24),25),((7,14),13)),6),((10,11),12))),(9,21)),29),20),28),17),16),((8,15),18)))));
tree PAUP_521 = [&U] (1,(2,((3,27),(((((((((4,19),((((((((5,23),26),22),24),25),((7,14),13)),6),((10,11),12))),(9,21)),20),29),28),17),16),((8,15),18)))));
tree PAUP_522 = [&U] (1,(2,((3,27),((((((((4,19),((((((((5,23),26),22),24),25),((7,14),13)),6),((10,11),12))),(9,21)),20),(28,29)),17),16),((8,15),18)))));
tree PAUP_523 = [&U] (1,(2,((3,27),(((((((((4,19),((((((((5,23),26),22),24),25),((7,14),13)),6),((10,11),12))),(9,21)),20),28),29),17),16),((8,15),18)))));
tree PAUP_524 = [&U] (1,(2,((3,27),((((((((4,19),((((((((5,23),26),22),24),25),((7,14),13)),6),(((10,11),12),29))),(9,21)),20),28),17),16),((8,15),18)))));
tree PAUP_525 = [&U] (1,(2,((3,27),((((((((4,19),(((((((((5,23),26),22),24),25),29),((7,14),13)),6),((10,11),12))),(9,21)),20),28),17),16),((8,15),18)))));
tree PAUP_526 = [&U] (1,(2,((3,27),((((((((4,19),((((((((5,23),26),22),24),25),((7,14),13)),6),((10,11),12))),(9,21)),20,29),28),17),16),((8,15),18)))));
tree PAUP_527 = [&U] (1,(2,((3,27),((((((((((4,19),((((((((5,23),26),22),24),25),((7,14),13)),6),((10,11),12))),(9,21)),29),20),28),17),16),18),(8,15)))));
tree PAUP_528 = [&U] (1,(2,((3,27),((((((((((4,19),((((((((5,23),26),22),24),25),((7,14),13)),6),((10,11),12))),(9,21)),20),29),28),17),16),18),(8,15)))));
tree PAUP_529 = [&U] (1,(2,((3,27),(((((((((4,19),((((((((5,23),26),22),24),25),((7,14),13)),6),((10,11),12))),(9,21)),20),(28,29)),17),16),18),(8,15)))));
tree PAUP_530 = [&U] (1,(2,((3,27),((((((((((4,19),((((((((5,23),26),22),24),25),((7,14),13)),6),((10,11),12))),(9,21)),20),28),29),17),16),18),(8,15)))));
tree PAUP_531 = [&U] (1,(2,((3,27),(((((((((4,19),((((((((5,23),26),22),24),25),((7,14),13)),6),(((10,11),12),29))),(9,21)),20),28),17),16),18),(8,15)))));
tree PAUP_532 = [&U] (1,(2,((3,27),(((((((((4,19),(((((((((5,23),26),22),24),25),29),((7,14),13)),6),((10,11),12))),(9,21)),20),28),17),16),18),(8,15)))));
tree PAUP_533 = [&U] (1,(2,((3,27),(((((((((4,19),((((((((5,23),26),22),24),25),((7,14),13)),6),((10,11),12))),(9,21)),20,29),28),17),16),18),(8,15)))));
tree PAUP_534 = [&U] (1,(2,((3,27),((((((((4,19),((((((((5,23),26),22),24),25),((7,14),13)),6),((10,11),12))),(9,21)),((20,28),29)),17),16),(8,15)),18))));
tree PAUP_535 = [&U] (1,(2,((3,27),(((((((((4,19),((((((((5,23),26),22),24),25),((7,14),13)),6),((10,11),12))),(9,21)),(20,28)),29),17),16),(8,15)),18))));
tree PAUP_536 = [&U] (1,(2,((3,27),((((((((4,19),((((((((5,23),26),22),24),25),((7,14),13)),6),((10,11),12))),(9,21)),(20,(28,29))),17),16),(8,15)),18))));
tree PAUP_537 = [&U] (1,(2,((3,27),((((((((4,19),((((((((5,23),26),22),24),25),((7,14),13)),6),((10,11),12))),(9,21)),(20,28,29)),17),16),(8,15)),18))));
tree PAUP_538 = [&U] (1,(2,((3,27),((((((((4,19),((((((((5,23),26),22),24),25),((7,14),13)),6),(((10,11),12),29))),(9,21)),(20,28)),17),16),(8,15)),18))));
tree PAUP_539 = [&U] (1,(2,((3,27),((((((((4,19),(((((((((5,23),26),22),24),25),29),((7,14),13)),6),((10,11),12))),(9,21)),(20,28)),17),16),(8,15)),18))));
tree PAUP_540 = [&U] (1,(2,((3,27),(((((((4,19),((((((((5,23),26),22),24),25),((7,14),13)),6),((10,11),12))),(9,21)),((20,28),29)),17),((8,15),16)),18))));
tree PAUP_541 = [&U] (1,(2,((3,27),((((((((4,19),((((((((5,23),26),22),24),25),((7,14),13)),6),((10,11),12))),(9,21)),(20,28)),29),17),((8,15),16)),18))));
tree PAUP_542 = [&U] (1,(2,((3,27),(((((((4,19),((((((((5,23),26),22),24),25),((7,14),13)),6),((10,11),12))),(9,21)),(20,(28,29))),17),((8,15),16)),18))));
tree PAUP_543 = [&U] (1,(2,((3,27),(((((((4,19),((((((((5,23),26),22),24),25),((7,14),13)),6),(((10,11),12),29))),(9,21)),(20,28)),17),((8,15),16)),18))));
tree PAUP_544 = [&U] (1,(2,((3,27),(((((((4,19),(((((((((5,23),26),22),24),25),29),((7,14),13)),6),((10,11),12))),(9,21)),(20,28)),17),((8,15),16)),18))));
tree PAUP_545 = [&U] (1,(2,((3,27),(((((((4,19),((((((((5,23),26),22),24),25),((7,14),13)),6),((10,11),12))),(9,21)),(20,28,29)),17),((8,15),16)),18))));
tree PAUP_546 = [&U] (1,(2,((3,27),(((((((4,19),((((((((5,23),26),22),24),25),((7,14),13)),6),((10,11),12))),(9,21)),((20,28),29)),17),16),((8,15),18)))));
tree PAUP_547 = [&U] (1,(2,((3,27),((((((((4,19),((((((((5,23),26),22),24),25),((7,14),13)),6),((10,11),12))),(9,21)),(20,28)),29),17),16),((8,15),18)))));
tree PAUP_548 = [&U] (1,(2,((3,27),(((((((4,19),((((((((5,23),26),22),24),25),((7,14),13)),6),((10,11),12))),(9,21)),(20,(28,29))),17),16),((8,15),18)))));
tree PAUP_549 = [&U] (1,(2,((3,27),(((((((4,19),((((((((5,23),26),22),24),25),((7,14),13)),6),((10,11),12))),(9,21)),(20,28,29)),17),16),((8,15),18)))));
tree PAUP_550 = [&U] (1,(2,((3,27),(((((((4,19),((((((((5,23),26),22),24),25),((7,14),13)),6),(((10,11),12),29))),(9,21)),(20,28)),17),16),((8,15),18)))));
tree PAUP_551 = [&U] (1,(2,((3,27),(((((((4,19),(((((((((5,23),26),22),24),25),29),((7,14),13)),6),((10,11),12))),(9,21)),(20,28)),17),16),((8,15),18)))));
tree PAUP_552 = [&U] (1,(2,((3,27),((((((((4,19),((((((((5,23),26),22),24),25),((7,14),13)),6),((10,11),12))),(9,21)),((20,28),29)),17),16),18),(8,15)))));
tree PAUP_553 = [&U] (1,(2,((3,27),(((((((((4,19),((((((((5,23),26),22),24),25),((7,14),13)),6),((10,11),12))),(9,21)),(20,28)),29),17),16),18),(8,15)))));
tree PAUP_554 = [&U] (1,(2,((3,27),((((((((4,19),((((((((5,23),26),22),24),25),((7,14),13)),6),((10,11),12))),(9,21)),(20,(28,29))),17),16),18),(8,15)))));
tree PAUP_555 = [&U] (1,(2,((3,27),((((((((4,19),((((((((5,23),26),22),24),25),((7,14),13)),6),(((10,11),12),29))),(9,21)),(20,28)),17),16),18),(8,15)))));
tree PAUP_556 = [&U] (1,(2,((3,27),((((((((4,19),(((((((((5,23),26),22),24),25),29),((7,14),13)),6),((10,11),12))),(9,21)),(20,28)),17),16),18),(8,15)))));
tree PAUP_557 = [&U] (1,(2,((3,27),((((((((4,19),((((((((5,23),26),22),24),25),((7,14),13)),6),((10,11),12))),(9,21)),(20,28,29)),17),16),18),(8,15)))));
tree PAUP_558 = [&U] (1,(2,((3,27),(((((((((4,19),((((((((5,23),26),22),24),25),((7,14),13)),6),((10,11),12))),(9,21)),(28,29)),20),17),16),(8,15)),18))));
tree PAUP_559 = [&U] (1,(2,((3,27),((((((((((4,19),((((((((5,23),26),22),24),25),((7,14),13)),6),((10,11),12))),(9,21)),28),29),20),17),16),(8,15)),18))));
tree PAUP_560 = [&U] (1,(2,((3,27),((((((((((4,19),((((((((5,23),26),22),24),25),((7,14),13)),6),((10,11),12))),(9,21)),28),20),29),17),16),(8,15)),18))));
tree PAUP_561 = [&U] (1,(2,((3,27),(((((((((4,19),((((((((5,23),26),22),24),25),((7,14),13)),6),(((10,11),12),29))),(9,21)),28),20),17),16),(8,15)),18))));
tree PAUP_562 = [&U] (1,(2,((3,27),(((((((((4,19),(((((((((5,23),26),22),24),25),29),((7,14),13)),6),((10,11),12))),(9,21)),28),20),17),16),(8,15)),18))));
tree PAUP_563 = [&U] (1,(2,((3,27),(((((((((4,19),((((((((5,23),26),22),24),25),((7,14),13)),6),((10,11),12))),(9,21)),28),20,29),17),16),(8,15)),18))));
tree PAUP_564 = [&U] (1,(2,((3,27),((((((((4,19),((((((((5,23),26),22),24),25),((7,14),13)),6),((10,11),12))),(9,21)),(28,29)),20),17),((8,15),16)),18))));
tree PAUP_565 = [&U] (1,(2,((3,27),((((((((4,19),((((((((5,23),26),22),24),25),((7,14),13)),6),((10,11),12))),(9,21)),(28,29)),20),17),16),((8,15),18)))));
tree PAUP_566 = [&U] (1,(2,((3,27),(((((((((4,19),((((((((5,23),26),22),24),25),((7,14),13)),6),((10,11),12))),(9,21)),(28,29)),20),17),16),18),(8,15)))));
tree PAUP_567 = [&U] (1,(2,((3,27),(((((((((4,19),((((((((5,23),26),22),24),25),((7,14),13)),6),((10,11),12))),(9,21)),28),29),20),17),((8,15),16)),18))));
tree PAUP_568 = [&U] (1,(2,((3,27),(((((((((4,19),((((((((5,23),26),22),24),25),((7,14),13)),6),((10,11),12))),(9,21)),28),29),20),17),16),((8,15),18)))));
tree PAUP_569 = [&U] (1,(2,((3,27),((((((((((4,19),((((((((5,23),26),22),24),25),((7,14),13)),6),((10,11),12))),(9,21)),28),29),20),17),16),18),(8,15)))));
tree PAUP_570 = [&U] (1,(2,((3,27),(((((((((4,19),((((((((5,23),26),22),24),25),((7,14),13)),6),((10,11),12))),(9,21)),28),20),29),17),((8,15),16)),18))));
tree PAUP_571 = [&U] (1,(2,((3,27),(((((((((4,19),((((((((5,23),26),22),24),25),((7,14),13)),6),((10,11),12))),(9,21)),28),20),29),17),16),((8,15),18)))));
tree PAUP_572 = [&U] (1,(2,((3,27),((((((((((4,19),((((((((5,23),26),22),24),25),((7,14),13)),6),((10,11),12))),(9,21)),28),20),29),17),16),18),(8,15)))));
tree PAUP_573 = [&U] (1,(2,((3,27),((((((((4,19),((((((((5,23),26),22),24),25),((7,14),13)),6),(((10,11),12),29))),(9,21)),28),20),17),((8,15),16)),18))));
tree PAUP_574 = [&U] (1,(2,((3,27),((((((((4,19),((((((((5,23),26),22),24),25),((7,14),13)),6),(((10,11),12),29))),(9,21)),28),20),17),16),((8,15),18)))));
tree PAUP_575 = [&U] (1,(2,((3,27),(((((((((4,19),((((((((5,23),26),22),24),25),((7,14),13)),6),(((10,11),12),29))),(9,21)),28),20),17),16),18),(8,15)))));
tree PAUP_576 = [&U] (1,(2,((3,27),((((((((4,19),(((((((((5,23),26),22),24),25),29),((7,14),13)),6),((10,11),12))),(9,21)),28),20),17),((8,15),16)),18))));
tree PAUP_577 = [&U] (1,(2,((3,27),((((((((4,19),((((((((5,23),26),22),24),25),((7,14),13)),6),((10,11),12))),(9,21)),28),20,29),17),((8,15),16)),18))));
tree PAUP_578 = [&U] (1,(2,((3,27),((((((((4,19),(((((((((5,23),26),22),24),25),29),((7,14),13)),6),((10,11),12))),(9,21)),28),20),17),16),((8,15),18)))));
tree PAUP_579 = [&U] (1,(2,((3,27),((((((((4,19),((((((((5,23),26),22),24),25),((7,14),13)),6),((10,11),12))),(9,21)),28),20,29),17),16),((8,15),18)))));
tree PAUP_580 = [&U] (1,(2,((3,27),(((((((((4,19),(((((((((5,23),26),22),24),25),29),((7,14),13)),6),((10,11),12))),(9,21)),28),20),17),16),18),(8,15)))));
tree PAUP_581 = [&U] (1,(2,((3,27),(((((((((4,19),((((((((5,23),26),22),24),25),((7,14),13)),6),((10,11),12))),(9,21)),28),20,29),17),16),18),(8,15)))));
tree PAUP_582 = [&U] (1,(2,((3,27),(((((((4,19),((((((((5,23),26),22),24),25),((7,14),13)),6),((10,11),12))),(9,21)),(28,29)),17),(((8,15),20),16)),18))));
tree PAUP_583 = [&U] (1,(2,((3,27),((((((((4,19),((((((((5,23),26),22),24),25),((7,14),13)),6),((10,11),12))),(9,21)),28),29),17),(((8,15),20),16)),18))));
tree PAUP_584 = [&U] (1,(2,((3,27),(((((((4,19),((((((((5,23),26),22),24),25),((7,14),13)),6),(((10,11),12),29))),(9,21)),28),17),(((8,15),20),16)),18))));
tree PAUP_585 = [&U] (1,(2,((3,27),((((((((4,19),((((((((5,23),26),22),24),25),((7,14),13)),6),((10,11),12))),(9,21)),29),28),17),(((8,15),20),16)),18))));
tree PAUP_586 = [&U] (1,(2,((3,27),(((((((4,19),(((((((((5,23),26),22),24),25),29),((7,14),13)),6),((10,11),12))),(9,21)),28),17),(((8,15),20),16)),18))));
tree PAUP_587 = [&U] (1,(2,(3,(((((((((4,19),(((((((((5,23),26),22),27),((7,14),13)),6),24),21),((10,11),12))),9),29),20),28),17),(((8,15),25),16)),18))));
tree PAUP_588 = [&U] (1,(2,(3,(((((((((4,19),(((((((((5,23),26),22),27),((7,14),13)),6),24),21),((10,11),12))),9),29),28),20),17),(((8,15),25),16)),18))));
tree PAUP_589 = [&U] (1,(2,(3,((((((((4,19),(((((((((5,23),26),22),27),((7,14),13)),6),24),21),((10,11),12))),9),29),(20,28)),17),(((8,15),25),16)),18))));
tree PAUP_590 = [&U] (1,(2,(3,((((((((4,19),(((((((((5,23),26),22),27),((7,14),13)),6),24),21),((10,11),12))),9),29),28),17),((((8,15),25),20),16)),18))));
tree PAUP_591 = [&U] (1,(2,(3,((((((((4,19),(((((((((5,23),26),22),27),((7,14),13)),6),24),21),((10,11),12))),9),(28,29)),20),17),(((8,15),25),16)),18))));
tree PAUP_592 = [&U] (1,(2,(3,(((((((((4,19),(((((((((5,23),26),22),27),((7,14),13)),6),24),21),((10,11),12))),9),28),29),20),17),(((8,15),25),16)),18))));
tree PAUP_593 = [&U] (1,(2,(3,(((((((4,19),(((((((((5,23),26),22),27),((7,14),13)),6),24),21),((10,11),12))),9),(28,29)),17),((((8,15),25),20),16)),18))));
tree PAUP_594 = [&U] (1,(2,(3,((((((((4,19),(((((((((5,23),26),22),27),((7,14),13)),6),24),21),((10,11),12))),9),28),29),17),((((8,15),25),20),16)),18))));
End;
